# Supplementary material for: CD20 tails interact with the 14-3-3/GEF-H1 complex and microtubule network upon PKCδ phosphorylation
Source: EMBO J. 2026 Apr 17;45(11):3859–79. doi: 10.1038/s44318-026-00781-5 (PMC13226681; doi:10.1038/s44318-026-00781-5)
Supplement: Supplementary file 4 — Dataset EV1 [file 44318_2026_781_MOESM4_ESM.xlsx]

## Sheet: Results
Gene names	Proteins	Protein names	Positions within proteins	Position	log2 fold-change LIMMA	adj.P.Val_limma	Multiplicity
RFC1	P35251-2;P35251;H0Y9P8	Replication factor C subunit 1	1105;1106;83	1105	-1.68459	0.0994759	2
RFC1	P35251-2;P35251;H0Y9P8	Replication factor C subunit 1	1103;1104;81	1103	-1.68459	0.0994759	2
PLEK	P08567	Pleckstrin	117	117	-1.46384	0.0994759	1
EXOSC9	D6RIY6;Q06265;Q06265-2;Q06265-3;Q06265-4	Exosome complex component RRP45	290;306;306;222;222	290	0.779662	0.0994759	1
RALY	Q9UKM9-2;Q9UKM9;Q5QPL9;Q5QPM0;Q5QPM1	RNA-binding protein Raly	119;135;119;69;135	119	0.846578	0.0994759	1
TMPO	P42166;P42167-3;P42167;G5E972;P42167-2	Lamina-associated polypeptide 2, isoform alpha;Thymopoietin;Thymopentin;Lamina-associated polypeptide 2, isoforms beta/gamma;Thymopoietin;Thymopentin	74;74;74;74;74	74	0.930197	0.0994759	2
SEC61B	P60468	Protein transport protein Sec61 subunit beta	17	17	1.10828	0.0994759	1
OGFR	Q9NZT2;Q9NZT2-2;A0A0A0MRN5	Opioid growth factor receptor	349;349;297	349	1.22531	0.0994759	1
MAP1S	Q66K74-2;Q66K74	Microtubule-associated protein 1S;MAP1S heavy chain;MAP1S light chain	612;638	612	1.24778	0.0994759	2
MAP1S	Q66K74-2;Q66K74	Microtubule-associated protein 1S;MAP1S heavy chain;MAP1S light chain	614;640	614	1.261	0.0994759	2
SIPA1	Q96FS4;F6RY50;E9PIB3	Signal-induced proliferation-associated protein 1	67;67;67	67	1.4162	0.0994759	2
HNRNPA0	Q13151	Heterogeneous nuclear ribonucleoprotein A0	188	188	1.56071	0.0994759	1
PLEC	A0A8I5KSD5;A0A8I5KUE3;A0A8I5KYZ1;E9PMV1;Q15149-7;Q15149-8;Q15149-9;Q15149-5;Q15149-4;Q15149-6;Q15149-3;Q15149-2;Q15149;H0YDN1	Plectin	4165;4236;4276;4303;4227;4237;4245;4259;4259;4263;4282;4286;4396;3159	4165	-1.8881	0.107891	2
PLEC	A0A8I5KSD5;A0A8I5KUE3;A0A8I5KYZ1;E9PMV1;Q15149-7;Q15149-8;Q15149-9;Q15149-5;Q15149-4;Q15149-6;Q15149-3;Q15149-2;Q15149;H0YDN1	Plectin	4155;4226;4266;4293;4217;4227;4235;4249;4249;4253;4272;4276;4386;3149	4155	-1.8881	0.107891	2
SMARCC2	Q8TAQ2;F8VXC8;Q8TAQ2-2;Q8TAQ2-3	SWI/SNF complex subunit SMARCC2	302;302;302;302	302	0.807873	0.107891	2
RSF1	Q96T23-2;Q96T23;H0YER1;H0YCN2	Remodeling and spacing factor 1	196;227;226;28	196	0.811133	0.107891	1
DOCK8	Q8NF50-3;Q8NF50;Q8NF50-4;Q8NF50-2;A2A369	Dedicator of cytokinesis protein 8	1177;1245;1145;1213;1145	1177	-1.1835	0.108732	2
IRAG2	A0A1B0GU45;Q12912-2;Q12912;F5H006;F8W9L6;F8VRE4;G3V513	Inositol 1,4,5-triphosphate receptor associated 2;Processed inositol 1,4,5-triphosphate receptor associated 2	1039;84;140;31;84;84;84	1039	-1.13633	0.113529	2
NOC2L	Q9Y3T9	Nucleolar complex protein 2 homolog	673	673	-0.684344	0.113529	2
NOC2L	Q9Y3T9	Nucleolar complex protein 2 homolog	672	672	-0.684344	0.113529	2
MSH6	A0A8V8TQJ0;P52701;A0A494C0M1;P52701-3;A0A8V8TQW9;P52701-2;A0A8V8TPJ4	DNA mismatch repair protein;DNA mismatch repair protein Msh6	263;261;162;131;261;261;261	263	0.693335	0.113529	3
MS4A1	E9PKH8;P11836;E9PPL6	B-lymphocyte antigen CD20	36;36;20	36	-1.6732	0.115196	2
MS4A1	E9PKH8;P11836;E9PPL6	B-lymphocyte antigen CD20	35;35;19	35	-1.6732	0.115196	2
SRSF5	Q13243;Q13243-3	Serine/arginine-rich splicing factor 5	233;230	233	-1.00662	0.135398	2
SRSF5	Q13243;Q13243-3	Serine/arginine-rich splicing factor 5	231;228	231	-1.00662	0.135398	2
TMPO	P42166;P42167-3;P42167;G5E972;P42167-2	Lamina-associated polypeptide 2, isoform alpha;Thymopoietin;Thymopentin;Lamina-associated polypeptide 2, isoforms beta/gamma;Thymopoietin;Thymopentin	67;67;67;67;67	67	1.26622	0.135398	2
TMPO	P42166;P42167-3;P42167;G5E972;P42167-2	Lamina-associated polypeptide 2, isoform alpha;Thymopoietin;Thymopentin;Lamina-associated polypeptide 2, isoforms beta/gamma;Thymopoietin;Thymopentin	66;66;66;66;66	66	1.26622	0.135398	2
DHX16	O60231;A0A140T947;A2AB15	Pre-mRNA-splicing factor ATP-dependent RNA helicase DHX16	106;106;46	106	0.691262	0.135614	2
DHX16	O60231;A0A140T947;A2AB15	Pre-mRNA-splicing factor ATP-dependent RNA helicase DHX16	103;103;43	103	0.698375	0.135614	2
SMARCC2	Q8TAQ2;F8VXC8;Q8TAQ2-2;Q8TAQ2-3	SWI/SNF complex subunit SMARCC2	304;304;304;304	304	0.701037	0.142898	2
INPP5D;RPN2	Q92835-3;Q92835-2;Q92835;H0Y5M1;H7C403	Phosphatidylinositol 3,4,5-trisphosphate 5-phosphatase 1;Dolichyl-diphosphooligosaccharide--protein glycosyltransferase subunit 2	758;970;971;739;93	758	-1.29374	0.144632	1
PRPF31	E7EVX8;Q8WWY3	U4/U6 small nuclear ribonucleoprotein Prp31	449;455	449	-0.701786	0.144632	2
RFC1	P35251-2;P35251;D6RAD2;E0CX09	Replication factor C subunit 1	69;69;41;69	69	-0.517057	0.144632	2
EIF4ENIF1	B1AKL4;Q9NRA8;Q9NRA8-3;Q9NRA8-2	Eukaryotic translation initiation factor 4E transporter	927;951;952;777	927	0.550288	0.144632	1
MSH6	A0A8V8TQJ0;P52701;A0A494C0M1;P52701-3;A0A8V8TQW9;P52701-2;A0A8V8TPJ4	DNA mismatch repair protein;DNA mismatch repair protein Msh6	254;252;153;122;252;252;252	254	0.605469	0.144632	3
RANBP3	B7Z7F3;Q9H6Z4-3;Q9H6Z4-2;Q9H6Z4;K7EID7;K7ENB9	Ran-binding protein 3	40;40;108;108;40;40	40	0.781381	0.144632	2
SAFB2;SAFB	Q14151;Q15424-2;Q15424;Q15424-4;Q15424-3	Scaffold attachment factor B2;Scaffold attachment factor B1	246;178;247;247;247	178	0.783579	0.144632	1
CLASP2	E3W994;J3KR49;A0A804HJG7;O75122;A0A0U1RQI6;E7ERI8;E7EW49;O75122-3;B3KR06;E7ENG2;O75122-2	CLIP-associating protein 2	327;327;560;327;333;560;561;561;333;337;333	327	0.800613	0.144632	1
RANBP3	B7Z7F3;Q9H6Z4-3;Q9H6Z4-2;Q9H6Z4;K7EID7;K7ENB9	Ran-binding protein 3	33;33;101;101;33;33	33	0.865219	0.144632	3
RANBP3	B7Z7F3;Q9H6Z4-3;Q9H6Z4-2;Q9H6Z4;K7EID7;K7ENB9	Ran-binding protein 3	32;32;100;100;32;32	32	0.865219	0.144632	3
RANBP3	B7Z7F3;Q9H6Z4-3;Q9H6Z4-2;Q9H6Z4;K7EID7;K7ENB9	Ran-binding protein 3	40;40;108;108;40;40	40	0.865219	0.144632	3
GTF3C3	Q9Y5Q9;A0A494C1S7;Q9Y5Q9-2	General transcription factor 3C polypeptide 3	43;43;43	43	0.887262	0.144632	1
SMARCA4	A0A2R8Y4P4;P51532-3;P51532-5;P51532-2;P51532;P51532-4;Q9HBD4;A0A2R8Y7S2;A0A2R8YGG3;A0A994J6Y9;A0A2R8Y440;A0A2R8YG32;A0A2R8Y6N0;A0A2R8Y7F3;A0A2R8YF80;A0A2R8Y7Y7;A0A2R8Y6V2;A0A2R8Y526;A0A2R8YF58;A0A994J4Z2;A0A2R8Y4C5;A0A2R8YGP5;A0A2R8YDA1;A0A2R8Y7R0;A0A2R8Y583	Transcription activator BRG1	699;699;699;699;699;699;699;699;504;699;275;248;194;218;148;133;128;151;150;696;290;657;195;169;32	699	1.24751	0.144632	2
SMARCA4	A0A2R8Y4P4;P51532-3;P51532-5;P51532-2;P51532;P51532-4;Q9HBD4;A0A2R8Y7S2;A0A2R8YGG3;A0A994J6Y9;A0A2R8Y440;A0A2R8YG32;A0A2R8Y6N0;A0A2R8Y7F3;A0A2R8YF80;A0A2R8Y7Y7;A0A2R8Y6V2;A0A2R8Y526;A0A2R8YF58;A0A994J4Z2;A0A2R8Y4C5;A0A2R8YGP5;A0A2R8YDA1;A0A2R8Y7R0;A0A2R8Y583	Transcription activator BRG1	695;695;695;695;695;695;695;695;500;695;271;244;190;214;144;129;124;147;146;692;286;653;191;165;28	695	1.24751	0.144632	2
WIPF1	O43516;O43516-3;O43516-2;A0A8V8TNJ8;E9PB87	WAS/WASL-interacting protein family member 1	234;234;234;234;234	234	-1.00402	0.147008	1
DTD1	Q8TEA8	D-aminoacyl-tRNA deacylase 1	197	197	0.983211	0.147008	1
IRAG2	A0A1B0GU45;Q12912-2;Q12912;F5H006;F8W9L6;F8VRE4;G3V513	Inositol 1,4,5-triphosphate receptor associated 2;Processed inositol 1,4,5-triphosphate receptor associated 2	1030;75;131;22;75;75;75	1030	-1.13457	0.148004	2
RFC1	P35251-2;P35251;D6RAD2;E0CX09	Replication factor C subunit 1	71;71;43;71	71	-0.499681	0.148004	2
TMPO	P42166;P42167-3;P42167;G5E972;P42167-2	Lamina-associated polypeptide 2, isoform alpha;Thymopoietin;Thymopentin;Lamina-associated polypeptide 2, isoforms beta/gamma;Thymopoietin;Thymopentin	66;66;66;66;66	66	1.17233	0.148004	3
TMPO	P42166;P42167-3;P42167;G5E972;P42167-2	Lamina-associated polypeptide 2, isoform alpha;Thymopoietin;Thymopentin;Lamina-associated polypeptide 2, isoforms beta/gamma;Thymopoietin;Thymopentin	67;67;67;67;67	67	1.17233	0.148004	3
TMPO	P42166;P42167-3;P42167;G5E972;P42167-2	Lamina-associated polypeptide 2, isoform alpha;Thymopoietin;Thymopentin;Lamina-associated polypeptide 2, isoforms beta/gamma;Thymopoietin;Thymopentin	74;74;74;74;74	74	1.17233	0.148004	3
TMPO	P42166;P42167-3;P42167;G5E972;P42167-2;H0YJH7	Lamina-associated polypeptide 2, isoform alpha;Thymopoietin;Thymopentin;Lamina-associated polypeptide 2, isoforms beta/gamma;Thymopoietin;Thymopentin	160;160;160;160;160;67	160	1.50516	0.148004	1
H1-4	P10412	Histone H1.4	4	4	1.55781	0.148004	2
UHRF1	A0A087WVR3;A0A087WTW0;Q96T88;Q96T88-2	E3 ubiquitin-protein ligase UHRF;E3 ubiquitin-protein ligase UHRF1	104;155;91;104	104	0.707558	0.149307	1
RANBP3	B7Z7F3;Q9H6Z4-3;Q9H6Z4-2;Q9H6Z4;K7EID7;K7ENB9	Ran-binding protein 3	33;33;101;101;33;33	33	0.808478	0.149307	2
TMPO	P42166;P42167-3;P42167;G5E972;P42167-2	Lamina-associated polypeptide 2, isoform alpha;Thymopoietin;Thymopentin;Lamina-associated polypeptide 2, isoforms beta/gamma;Thymopoietin;Thymopentin	67;67;67;67;67	67	1.36502	0.149307	1
MS4A1	E9PKH8;P11836;P11836-2	B-lymphocyte antigen CD20	3;3;3	3	-1.59763	0.150843	2
MS4A1	E9PKH8;P11836;P11836-2	B-lymphocyte antigen CD20	7;7;7	7	-1.50134	0.150843	2
MS4A1	E9PKH8;P11836;P11836-2	B-lymphocyte antigen CD20	212;225;58	212	-1.1392	0.150843	1
MS4A1	E9PKH8;P11836;P11836-2	B-lymphocyte antigen CD20	240;253;86	240	-1.13347	0.150843	2
MS4A1	E9PKH8;P11836;P11836-2	B-lymphocyte antigen CD20	241;254;87	241	-1.11026	0.150843	2
LIG1	P18858;A0A8V8TPH8;P18858-3;P18858-2;A0A8V8TQC4;A0A8V8TP03;A0A8V8TQQ7;A0A8V8TQC8;A0A8V8TNZ9;M0R0Q7;F5GZ28;A0A8V8TPB0;A0A8V8TPH4;A0A8V8TQQ3;M0R254;B4E135;A0A8V8TPA5	DNA ligase 1;DNA ligase	66;36;36;66;66;66;66;36;66;66;66;66;36;66;36;66;36	66	-0.667792	0.150843	2
LIG1	P18858;A0A8V8TPH8;P18858-3;P18858-2;A0A8V8TQC4;A0A8V8TP03;A0A8V8TQQ7;A0A8V8TQC8;A0A8V8TNZ9;M0R0Q7;F5GZ28;A0A8V8TPB0;A0A8V8TPH4;A0A8V8TQQ3;M0R254;B4E135;A0A8V8TPA5	DNA ligase 1;DNA ligase	76;46;46;76;76;76;76;46;76;76;76;76;46;76;46;76;46	76	-0.667792	0.150843	2
LIG1	P18858;A0A8V8TPH8;P18858-3;P18858-2;A0A8V8TQC4;A0A8V8TP03;A0A8V8TQQ7;A0A8V8TQC8;A0A8V8TNZ9;M0R0Q7;F5GZ28;A0A8V8TPB0;A0A8V8TPH4;A0A8V8TQQ3;M0R254;B4E135;A0A8V8TPA5	DNA ligase 1;DNA ligase	91;61;61;91;91;91;91;61;91;91;91;91;61;91;61;91;61	91	-0.644918	0.150843	2
DOCK8	Q8NF50-3;Q8NF50;Q8NF50-4;Q8NF50-2;A2A369;E9PDJ4;C9J7A3;A0A804HK14	Dedicator of cytokinesis protein 8	71;139;71;139;71;71;71;71	71	-0.569086	0.150843	1
IGF2BP1	Q9NZI8	Insulin-like growth factor 2 mRNA-binding protein 1	181	181	0.452174	0.150843	1
SMARCC2	Q8TAQ2;F8VXC8;Q8TAQ2-2;Q8TAQ2-3	SWI/SNF complex subunit SMARCC2	283;283;283;283	283	0.463518	0.150843	1
HNRNPA1;HNRNPA1L3	P09651;P09651-3;P09651-2;A0A7I2V3R8;F8W6I7;A0A7I2V3W0;A0A7I2V2L6;A0A2R8Y4L2;F8VTQ5;F8W646;A0A7I2YQ85	Heterogeneous nuclear ribonucleoprotein A1;Heterogeneous nuclear ribonucleoprotein A1, N-terminally processed;Heterogeneous nuclear ribonucleoprotein A1-like 3	4;4;4;4;4;4;4;4;4;4;4	4	0.470582	0.150843	2
HNRNPA1;HNRNPA1L3	P09651;P09651-3;P09651-2;A0A7I2V3R8;F8W6I7;A0A7I2V3W0;A0A7I2V2L6;A0A2R8Y4L2;F8VTQ5;F8W646;A0A7I2YQ85	Heterogeneous nuclear ribonucleoprotein A1;Heterogeneous nuclear ribonucleoprotein A1, N-terminally processed;Heterogeneous nuclear ribonucleoprotein A1-like 3	6;6;6;6;6;6;6;6;6;6;6	6	0.470582	0.150843	2
DFFA	O00273	DNA fragmentation factor subunit alpha	315	315	0.515362	0.150843	1
SEC31A	D6REX3;O94979-8;O94979;O94979-2;O94979-9;O94979-3;O94979-4;O94979-10;O94979-6;O94979-7;H7BXG7;D6RHZ5;H0YAB3	Protein transport protein Sec31A	799;799;799;799;794;799;760;760;760;532;532;799;416	799	0.533086	0.150843	1
WDHD1	O75717;O75717-2	WD repeat and HMG-box DNA-binding protein 1	868;745	868	0.606924	0.150843	1
SMARCC1	Q92922	SWI/SNF complex subunit SMARCC1	328	328	0.64706	0.150843	2
SMARCC1	Q92922	SWI/SNF complex subunit SMARCC1	330	330	0.674407	0.150843	2
SRRT	Q9BXP5-5;Q9BXP5-4;Q9BXP5-2;Q9BXP5-3;Q9BXP5;C9JUL9	Serrate RNA effector molecule homolog	74;74;74;74;74;81	74	0.675628	0.150843	2
SRRT	Q9BXP5-5;Q9BXP5-4;Q9BXP5-2;Q9BXP5-3;Q9BXP5;C9JUL9	Serrate RNA effector molecule homolog	67;67;67;67;67;74	67	0.675628	0.150843	2
SIPA1	Q96FS4;F6RY50	Signal-induced proliferation-associated protein 1	884;782	884	0.724669	0.150843	1
EFHD2	Q96C19	EF-hand domain-containing protein D2	74	74	0.727177	0.150843	1
DTD1	Q8TEA8	D-aminoacyl-tRNA deacylase 1	205	205	0.812264	0.150843	2
LARP1	Q6PKG0;A0A0B4J210	La-related protein 1	90;90	90	0.895761	0.150843	1
CAP1	Q01518;Q01518-2	Adenylyl cyclase-associated protein 1	308;307	308	1.33294	0.150843	1
IFI16	Q16666;Q16666-3;Q16666-2;X6RHM1;H3BM18	Gamma-interferon-inducible protein 16	153;153;153;153;153	153	-0.864612	0.150875	1
SRRM2	Q9UQ35;Q9UQ35-2;I3L4D8;I3L182	Serine/arginine repetitive matrix protein 2	424;424;424;328	424	-0.845409	0.150875	1
SNW1	Q13573;G3V3A4;G3V4X8	SNW domain-containing protein 1	232;232;70	232	0.632957	0.150875	2
HSPB1	A0A6Q8PGK1;P04792;A0A6Q8PFK8;A0A6Q8PHJ6;A0A6Q8PFE7;A0A6Q8PF43;A0A6Q8PHA6;A0A6Q8PH65;A0A6Q8PGY2	Heat shock protein beta-1	82;82;82;82;82;82;82;82;82	82	-1.74516	0.152074	1
IRAG2	A0A1B0GU45;Q12912-2;Q12912;F5H006;F8W9L6	Inositol 1,4,5-triphosphate receptor associated 2;Processed inositol 1,4,5-triphosphate receptor associated 2	1262;307;363;254;307	1262	-2.00228	0.15349	2
PFKP	A0A8V8TMY4;Q01813;A0A7I2V3Z0;Q01813-2;B1APP6	ATP-dependent 6-phosphofructokinase;ATP-dependent 6-phosphofructokinase, platelet type;6-phosphofructokinase type C	386;386;348;378;170	386	-0.920834	0.15349	1
RPL13	P26373;J3QSB4	Large ribosomal subunit protein eL13;60S ribosomal protein L13	107;107	107	-0.649104	0.15349	2
LIG1	P18858;A0A8V8TPH8;P18858-3;P18858-2;A0A8V8TQC4;A0A8V8TP03;A0A8V8TQC8;A0A8V8TNZ9;M0R0Q7;F5GZ28;A0A8V8TPB0;A0A8V8TPH4;A0A8V8TQQ3;M0R254;B4E135	DNA ligase 1;DNA ligase	195;165;164;195;194;194;165;162;194;127;194;164;159;165;163	195	-0.618877	0.15349	2
LIG1	P18858;A0A8V8TPH8;P18858-3;P18858-2;A0A8V8TQC4;A0A8V8TP03;A0A8V8TQC8;A0A8V8TNZ9;M0R0Q7;F5GZ28;A0A8V8TPB0;A0A8V8TPH4;A0A8V8TQQ3;M0R254;B4E135	DNA ligase 1;DNA ligase	201;171;170;201;200;200;171;168;200;133;200;170;165;171;169	201	-0.618877	0.15349	2
SRSF5	Q13243;Q13243-3	Serine/arginine-rich splicing factor 5	233;230	233	-0.517688	0.15349	3
SRSF5	Q13243;Q13243-3	Serine/arginine-rich splicing factor 5	227;224	227	-0.517688	0.15349	3
SRSF5	Q13243;Q13243-3	Serine/arginine-rich splicing factor 5	229;226	229	-0.517688	0.15349	3
SRSF5	Q13243;Q13243-3	Serine/arginine-rich splicing factor 5	231;228	231	-0.517688	0.15349	3
EPB41L2	E9PHY5;A0A994J5B1;O43491;O43491-4;E9PK52;O43491-3;O43491-2;E9PII3;A0A2R8Y5B3;E9PQD2;E9PJP4;E9PIG0;E9PRG1;E9PQN0	Band 4.1-like protein 2	39;39;39;39;39;39;39;39;31;39;39;39;39;39	39	-0.502274	0.15349	1
UTP18	Q9Y5J1	U3 small nucleolar RNA-associated protein 18 homolog	121	121	-0.421535	0.15349	2
UTP18	Q9Y5J1	U3 small nucleolar RNA-associated protein 18 homolog	124	124	-0.421535	0.15349	2
NACA	F8VZJ2;A0A7I2V2K5;H0YHX9;A0A7I2V473;Q13765;E9PAV3-2;E9PAV3;F8W0W4	Nascent polypeptide-associated complex subunit alpha;Nascent polypeptide-associated complex subunit alpha, muscle-specific form	87;162;186;246;166;876;2029;166	87	0.448022	0.15349	2
THOC2;LIMS2	Q8NI27;A0A0C4DG98;H0Y7U4;Q8NI27-2;H7C477;H0Y592;B7ZBA0	THO complex subunit 2	1417;1302;185;238;153;182;6	1417	0.45536	0.15349	1
HNRNPUL2;HNRNPUL2-BSCL2	Q1KMD3;H3BQZ7	Heterogeneous nuclear ribonucleoprotein U-like protein 2	161;161	161	0.49621	0.15349	1
EIF2A	F8WAE5;Q9BY44-3;Q9BY44;Q9BY44-4;Q9BY44-2	Eukaryotic translation initiation factor 2A;Eukaryotic translation initiation factor 2A;Eukaryotic translation initiation factor 2A, N-terminally processed	501;481;506;445;292	501	0.504806	0.15349	1
SMARCA4	A0A2R8Y4P4;P51532-3;P51532-5;P51532-2;P51532;P51532-4;Q9HBD4;A0A2R8Y7S2;A0A2R8YGG3;A0A994J6Y9;A0A2R8Y440;A0A2R8YG32;A0A2R8Y6N0;A0A2R8Y7F3;A0A2R8YF80;A0A2R8Y7Y7;A0A2R8Y6V2;A0A2R8Y526;A0A2R8YF58;A0A2R8Y4C5;A0A2R8YDA1;A0A2R8Y523;A0A2R8Y5K3;K7EQF0;A0A2R8YFK5;K7EP28;A0A2R8YF38	Transcription activator BRG1	1454;1422;1419;1419;1452;1422;1484;1451;1260;1452;998;1004;950;971;900;886;881;907;870;1010;948;605;302;161;175;99;18	1454	0.509834	0.15349	1
MSH6	A0A8V8TQJ0;P52701;A0A494C0M1;P52701-3;A0A8V8TQW9;P52701-2;A0A8V8TPJ4	DNA mismatch repair protein;DNA mismatch repair protein Msh6	256;254;155;124;254;254;254	256	0.558861	0.15349	3
SNW1	Q13573;G3V3A4;G3V4X8	SNW domain-containing protein 1	224;224;62	224	0.612212	0.15349	2
HNRNPUL2;HNRNPUL2-BSCL2	Q1KMD3;H3BQZ7	Heterogeneous nuclear ribonucleoprotein U-like protein 2	161;161	161	0.662723	0.15349	3
HNRNPUL2;HNRNPUL2-BSCL2	Q1KMD3;H3BQZ7	Heterogeneous nuclear ribonucleoprotein U-like protein 2	165;165	165	0.662723	0.15349	3
HNRNPUL2;HNRNPUL2-BSCL2	Q1KMD3;H3BQZ7	Heterogeneous nuclear ribonucleoprotein U-like protein 2	168;168	168	0.662723	0.15349	3
RABL6	Q3YEC7;Q3YEC7-2	Rab-like protein 6	596;597	596	0.663064	0.15349	2
RABL6	Q3YEC7;Q3YEC7-2	Rab-like protein 6	599;600	599	0.663064	0.15349	2
EEF1B2	P24534;C9JZW3	Elongation factor 1-beta	106;106	106	0.680452	0.15349	2
SRRM2	Q9UQ35;Q9UQ35-2;I3L4D8;I3L182;I3L1I8;Q9UQ35-3	Serine/arginine repetitive matrix protein 2	358;358;358;262;262;262	358	0.811234	0.15349	3
SRRM2	Q9UQ35;Q9UQ35-2;I3L4D8;I3L182;I3L1I8;Q9UQ35-3	Serine/arginine repetitive matrix protein 2	353;353;353;257;257;257	353	0.826075	0.15349	3
SRRM2	Q9UQ35;Q9UQ35-2;I3L4D8;I3L182;I3L1I8;Q9UQ35-3	Serine/arginine repetitive matrix protein 2	351;351;351;255;255;255	351	0.826234	0.15349	3
ZYX	H0Y2Y8;Q15942;Q15942-2;H7C3D3	Zyxin	227;259;102;76	227	1.28774	0.15349	1
NCOR1	H0Y459;A0A994J5B8;O75376;O75376-2	Nuclear receptor corepressor 1	1441;1393;1367;1383	1441	1.48789	0.15353	2
OSBP	P22059	Oxysterol-binding protein 1	190	190	-0.404839	0.156227	2
OSBP	P22059	Oxysterol-binding protein 1	193	193	-0.404839	0.156227	2
SUPT6H	Q7KZ85;Q7KZ85-2	Transcription elongation factor SPT6	1535;354	1535	0.404564	0.156227	2
HCLS1	P14317;E7EVW7	Hematopoietic lineage cell-specific protein	275;238	275	0.466899	0.156227	1
UTP14A	Q9BVJ6-3;Q9BVJ6;Q9BVJ6-2;X6RJY0	U3 small nucleolar RNA-associated protein 14 homolog A	353;405;237;237	353	0.51543	0.156227	2
UTP14A	Q9BVJ6-3;Q9BVJ6;Q9BVJ6-2;X6RJY0	U3 small nucleolar RNA-associated protein 14 homolog A	355;407;239;239	355	0.51543	0.156227	2
RFTN1	Q14699;G3XAJ6;C9JHG2	Raftlin	199;163;199	199	0.541979	0.156227	1
GTF2F1	P35269;M0QXD6	General transcription factor IIF subunit 1;Transcription initiation factor IIF subunit alpha	305;221	305	0.601035	0.156227	3
GTF2F1	P35269;M0QXD6	General transcription factor IIF subunit 1;Transcription initiation factor IIF subunit alpha	307;223	307	0.601035	0.156227	3
GTF2F1	P35269;M0QXD6	General transcription factor IIF subunit 1;Transcription initiation factor IIF subunit alpha	308;224	308	0.601035	0.156227	3
GTF2F1	P35269;M0QXD6	General transcription factor IIF subunit 1;Transcription initiation factor IIF subunit alpha	311;227	311	0.601035	0.156227	3
RBM14	Q96PK6	RNA-binding protein 14	215	215	0.677945	0.156283	2
RBM14	Q96PK6	RNA-binding protein 14	220	220	0.677945	0.156283	2
HNRNPUL2;HNRNPUL2-BSCL2	Q1KMD3;H3BQZ7	Heterogeneous nuclear ribonucleoprotein U-like protein 2	161;161	161	0.453543	0.157162	2
SRSF6	Q13247;Q13247-3	Serine/arginine-rich splicing factor 6	303;303	303	0.572839	0.157239	1
H1-4	P10412	Histone H1.4	18	18	1.35496	0.157239	2
YBX3	P16989;P16989-2;P16989-3	Y-box-binding protein 3	324;255;324	324	-0.517573	0.158703	1
PSIP1	O75475;O75475-3;O75475-2	PC4 and SFRS1-interacting protein	273;273;273	273	-0.453895	0.164598	2
IRAG2	A0A1B0GU45;Q12912-2;Q12912;F5H006;F8W9L6;F8VRE4;G3V513	Inositol 1,4,5-triphosphate receptor associated 2;Processed inositol 1,4,5-triphosphate receptor associated 2	1030;75;131;22;75;75;75	1030	-1.02378	0.16799	1
IRAG2	A0A1B0GU45;Q12912-2;Q12912;F5H006	Inositol 1,4,5-triphosphate receptor associated 2;Processed inositol 1,4,5-triphosphate receptor associated 2	1346;391;447;338	1346	-1.03477	0.174807	2
IRAG2	A0A1B0GU45;Q12912-2;Q12912;F5H006	Inositol 1,4,5-triphosphate receptor associated 2;Processed inositol 1,4,5-triphosphate receptor associated 2	1343;388;444;335	1343	-1.03477	0.174807	2
PSIP1	O75475;O75475-3;O75475-2	PC4 and SFRS1-interacting protein	275;275;275	275	-0.425416	0.174807	2
KLC1	Q07866-4;Q07866-6;Q07866-7;Q07866-9;G3V5R9;H0YG16;H0YJK1	Kinesin light chain 1;Kinesin light chain	600;591;547;600;591;231;7	600	-0.417535	0.174807	1
DYNC1LI1	Q9Y6G9;E9PHI6	Cytoplasmic dynein 1 light intermediate chain 1;Dynein light intermediate chain	510;394	510	0.550636	0.174807	1
CCDC86	Q9H6F5;H0YG79	Coiled-coil domain-containing protein 86	47;41	47	0.688916	0.174807	1
WIPF1	O43516;O43516-3;O43516-2;A0A8V8TNJ8;E9PB87	WAS/WASL-interacting protein family member 1	350;350;350;350;350	350	-1.67524	0.17623	2
BOP1	Q14137;Q14137-2;A0A075B729	Ribosome biogenesis protein BOP1	126;14;56	126	-0.552873	0.17623	2
BOP1	Q14137;Q14137-2;A0A075B729	Ribosome biogenesis protein BOP1	127;15;57	127	-0.552873	0.17623	2
RFC1	P35251-2;P35251;D6RAD2	Replication factor C subunit 1	108;108;80	108	-0.500751	0.17623	2
RFC1	P35251-2;P35251;D6RAD2	Replication factor C subunit 1	110;110;82	110	-0.500751	0.17623	2
PCNP	Q8WW12;Q8WW12-2	PEST proteolytic signal-containing nuclear protein	87;87	87	-0.44606	0.17623	1
UTP18	Q9Y5J1	U3 small nucleolar RNA-associated protein 18 homolog	210	210	-0.34329	0.17623	2
BCLAF1	E9PK91;Q9NYF8-3;Q9NYF8-2;Q9NYF8;A0A1W2PQ43;E9PQN2;E9PKI6;E9PK09;Q9NYF8-4;E9PJA7;H0YF00	Bcl-2-associated transcription factor 1	290;288;288;290;290;288;290;290;290;288;31	290	0.382915	0.17623	2
GTF2F1	P35269;M0QXD6;M0R0R9	General transcription factor IIF subunit 1;Transcription initiation factor IIF subunit alpha	217;133;277	217	0.409636	0.17623	3
GTF2F1	P35269;M0QXD6;M0R0R9	General transcription factor IIF subunit 1;Transcription initiation factor IIF subunit alpha	224;140;284	224	0.409636	0.17623	3
GTF2F1	P35269;M0QXD6;M0R0R9	General transcription factor IIF subunit 1;Transcription initiation factor IIF subunit alpha	221;137;281	221	0.409636	0.17623	3
GTF2F1	P35269;M0QXD6;M0R0R9	General transcription factor IIF subunit 1;Transcription initiation factor IIF subunit alpha	218;134;278	218	0.409636	0.17623	3
DEK	H0Y993;P35659;B4DFG0;A0A494C028;P35659-2;A0A494C198	Protein DEK	244;244;216;249;210;172	244	0.424899	0.17623	3
DEK	H0Y993;P35659;B4DFG0;A0A494C028;P35659-2;A0A494C198	Protein DEK	243;243;215;248;209;171	243	0.424899	0.17623	3
DEK	H0Y993;P35659;B4DFG0;A0A494C028;P35659-2;A0A494C198	Protein DEK	251;251;223;256;217;179	251	0.424899	0.17623	3
SRSF1	J3KTL2;Q07955;J3KSR8	Serine/arginine-rich splicing factor 1	201;201;96	201	0.486687	0.17623	3
CCDC86	Q9H6F5	Coiled-coil domain-containing protein 86	91	91	0.491894	0.17623	1
ILF3	Q12906-7;Q12906;Q12906-3;Q12906-6;Q12906-2;Q12906-4;Q12906-5	Interleukin enhancer-binding factor 3	482;482;482;482;482;482;482	482	0.516662	0.17623	2
ACIN1	S4R3H4;E7EQT4;Q9UKV3-5;Q9UKV3	Apoptotic chromatin condensation inducer in the nucleus	326;344;384;384	326	0.528174	0.17623	3
ACIN1	S4R3H4;E7EQT4;Q9UKV3-5;Q9UKV3	Apoptotic chromatin condensation inducer in the nucleus	330;348;388;388	330	0.528174	0.17623	3
ACIN1	S4R3H4;E7EQT4;Q9UKV3-5;Q9UKV3	Apoptotic chromatin condensation inducer in the nucleus	328;346;386;386	328	0.528174	0.17623	3
WBP11	Q9Y2W2	WW domain-binding protein 11	364	364	0.576516	0.17623	3
WBP11	Q9Y2W2	WW domain-binding protein 11	361	361	0.576516	0.17623	3
WBP11	Q9Y2W2	WW domain-binding protein 11	353	353	0.576516	0.17623	3
METAP2	P50579;P50579-3;G3V1U3;F8VSC4	Methionine aminopeptidase 2	60;60;60;60	60	0.64668	0.17623	2
METAP2	P50579;P50579-3;G3V1U3;F8VSC4	Methionine aminopeptidase 2	63;63;63;63	63	0.64668	0.17623	2
SRPRA	P08240-2;P08240	Signal recognition particle receptor subunit alpha	270;298	270	0.744229	0.17623	3
SRPRA	P08240-2;P08240	Signal recognition particle receptor subunit alpha	269;297	269	0.744229	0.17623	3
SRPRA	P08240-2;P08240	Signal recognition particle receptor subunit alpha	268;296	268	0.744229	0.17623	3
DOK3	D6RAM3;Q7L591	Docking protein 3	274;330	274	0.763421	0.17623	1
LIG1	P18858;A0A8V8TPH8;P18858-3;P18858-2;A0A8V8TQC4;A0A8V8TP03;A0A8V8TQQ7;A0A8V8TQC8;A0A8V8TNZ9;M0R0Q7;F5GZ28;A0A8V8TPB0;A0A8V8TPH4;A0A8V8TQQ3;M0R254;B4E135;A0A8V8TPA5	DNA ligase 1;DNA ligase	76;46;46;76;76;76;76;46;76;76;76;76;46;76;46;76;46	76	-0.514932	0.180703	1
CAD	F8VPD4;P27708	Multifunctional protein CAD;Glutamine-dependent carbamoyl phosphate synthase;Glutamine amidotransferase;Ammonium-dependent carbamoyl phosphate synthase;Aspartate carbamoyltransferase;Dihydroorotase	1796;1859	1796	0.464951	0.18601	1
ST13;ST13P4	P50502;Q8IZP2;F6VDH7	Hsc70-interacting protein;Putative protein FAM10A4	79;75;42	79	0.901109	0.186369	1
G3BP2	Q9UN86-2;A0A7I2V647	Ras GTPase-activating protein-binding protein 2	227;133	227	0.972426	0.186369	1
RBM14	Q96PK6	RNA-binding protein 14	206	206	0.37336	0.188939	1
SRSF1	J3KTL2;Q07955;J3KSR8	Serine/arginine-rich splicing factor 1	205;205;100	205	0.488298	0.188939	3
PSMD2	Q13200;C9JPC0;F8WBS8	26S proteasome non-ATPase regulatory subunit 2	16;16;16	16	0.588919	0.188939	1
SMC4	Q9NTJ3;E9PD53;Q9NTJ3-2;C9JR83;C9JWF0;C9IYK2;C9JJ64;F8WCB7	Structural maintenance of chromosomes protein 4;Structural maintenance of chromosomes protein	28;28;28;28;28;28;28;28	28	0.820378	0.188939	2
LARP1	Q6PKG0;A0A0B4J210	La-related protein 1	90;90	90	0.83105	0.192626	2
TK1	K7ERV3;P04183;K7ES52;K7ERJ1;K7ENW5	Thymidine kinase;Thymidine kinase, cytosolic	13;13;13;13;13	13	0.484924	0.193603	1
EIF3C;EIF3CL	Q99613-2;Q99613;B5ME19;H3BPE3	Eukaryotic translation initiation factor 3 subunit C;Eukaryotic translation initiation factor 3 subunit C-like protein	156;166;166;96	156	0.497408	0.19385	1
TCEA1	P23193;P23193-2;E5RIS7	Transcription elongation factor A protein 1	100;79;100	100	0.361323	0.195683	1
SRSF6	Q13247	Serine/arginine-rich splicing factor 6	316	316	0.42029	0.195683	2
SRSF6	Q13247	Serine/arginine-rich splicing factor 6	314	314	0.42029	0.195683	2
RSF1	Q96T23-2;Q96T23;Q96T23-3;H0YER1;H0YCN2	Remodeling and spacing factor 1	591;622;370;621;423	591	0.346748	0.199793	2
HNRNPUL2;HNRNPUL2-BSCL2	Q1KMD3;H3BQZ7	Heterogeneous nuclear ribonucleoprotein U-like protein 2	228;228	228	0.535836	0.200346	1
CTDP1	Q9Y5B0	RNA polymerase II subunit A C-terminal domain phosphatase	869	869	-0.35669	0.201952	2
CTDP1	Q9Y5B0	RNA polymerase II subunit A C-terminal domain phosphatase	872	872	-0.35669	0.201952	2
PAK2	Q13177	Serine/threonine-protein kinase PAK 2;PAK-2p27;PAK-2p34	2	2	0.6079	0.201952	1
LARP1	Q6PKG0;Q6PKG0-3;A0A8I5KWU3;A0A8I5KSP1;A0A0B4J210;E5RH50;H0YC33	La-related protein 1	774;697;569;536;774;569;88	774	0.826515	0.201952	1
HMGCS1	Q01581	Hydroxymethylglutaryl-CoA synthase, cytoplasmic	495	495	1.56284	0.204218	1
YBX1	P67809;C9J5V9	Y-box-binding protein 1	2;2	2	0.434977	0.204614	2
YBX1	P67809;C9J5V9	Y-box-binding protein 1	3;3	3	0.434977	0.204614	2
BAZ1B	Q9UIG0-2;Q9UIG0	Tyrosine-protein kinase BAZ1B	1464;1468	1464	0.448757	0.204614	1
CHD4	A0A2R8Y5J0;A0A2R8Y425;F5GWX5;A0A2R8Y212;A0A2R8YFK9;A0A2R8Y521;A0A2U3TZM0;A0A0C4DGG9;Q14839;Q14839-2;A0A2R8YFD8;A0A2R8YD40;A0A2R8Y8C1;A0A2R8YDJ9;A0A2R8YER1;A0A2R8Y4X2;A0A2R8Y445;A0A2R8YDW2;A0A2R8Y7M9;A0A2R8Y7I0;A0A2R8Y5M9;A0A2R8YE38	DNA helicase;Chromodomain-helicase-DNA-binding protein 4	1515;1511;1528;1535;1522;1543;1522;1560;1535;1563;1527;1107;1552;1178;1528;885;1528;821;180;227;380;286	1515	0.384927	0.204987	1
SRRT	Q9BXP5-5;Q9BXP5-4;Q9BXP5-2;Q9BXP5-3;Q9BXP5;C9JUL9	Serrate RNA effector molecule homolog	74;74;74;74;74;81	74	0.332226	0.208228	1
MS4A1	E9PKH8;P11836;P11836-2	B-lymphocyte antigen CD20	241;254;87	241	-1.07193	0.209653	1
TOP2A	P11388;P11388-2;P11388-3;P11388-4	DNA topoisomerase 2-alpha	1377;1403;1413;1458	1377	-0.463593	0.209653	1
H1-5	P16401	Histone H1.5	2	2	0.380323	0.209653	1
GATAD2A	Q86YP4-2;Q86YP4;Q86YP4-3;C9JMI3;C9JGN4;C9JJK9	Transcriptional repressor p66-alpha	100;100;100;100;100;100	100	0.447216	0.209653	2
RSF1	Q96T23-2;Q96T23;Q96T23-3;H0YER1;H0YCN2	Remodeling and spacing factor 1	366;397;145;396;198	366	0.528161	0.209653	1
SMC4	Q9NTJ3;E9PD53;Q9NTJ3-2;C9JR83;C9JWF0;C9IYK2;C9JJ64;F8WCB7	Structural maintenance of chromosomes protein 4;Structural maintenance of chromosomes protein	22;22;22;22;22;22;22;22	22	0.787737	0.20991	2
MSH6	A0A8V8TQJ0;P52701;A0A494C0M1;P52701-3;A0A8V8TQW9;P52701-2;A0A8V8TPJ4	DNA mismatch repair protein;DNA mismatch repair protein Msh6	258;256;157;126;256;256;256	258	0.489884	0.210734	3
TMPO	P42166	Lamina-associated polypeptide 2, isoform alpha;Thymopoietin;Thymopentin	354	354	-0.378615	0.214137	1
NACA	F8VZJ2;A0A7I2V2K5;H0YHX9;A0A7I2V473;Q13765;E9PAV3-2;E9PAV3;F8W0W4	Nascent polypeptide-associated complex subunit alpha;Nascent polypeptide-associated complex subunit alpha, muscle-specific form	80;155;179;239;159;869;2022;159	80	0.372815	0.214137	2
ACLY	P53396;P53396-2;P53396-3	ATP-citrate synthase	455;455;194	455	0.366871	0.214378	1
ILF3	Q12906-7;Q12906;Q12906-3;Q12906-6;Q12906-2;Q12906-4;Q12906-5	Interleukin enhancer-binding factor 3	476;476;476;476;476;476;476	476	0.418802	0.214378	2
EEF1B2	P24534;C9JZW3	Elongation factor 1-beta	95;95	95	0.691438	0.219865	2
SUMO1	B8ZZN6;P63165;B8ZZJ0;B9A032	Small ubiquitin-related modifier 1	2;2;2;2	2	0.370242	0.222376	1
EEF1B2	P24534;C9JZW3	Elongation factor 1-beta	106;106	106	0.370406	0.222376	1
ACIN1	S4R3H4;E7EQT4;Q9UKV3-5;Q9UKV3	Apoptotic chromatin condensation inducer in the nucleus	330;348;388;388	330	0.401118	0.223091	2
MCM2	P49736;F8WDM3;C9J013;C9JZ21	DNA replication licensing factor MCM2	27;27;18;18	27	0.354887	0.227001	1
PTPN1	P18031;B4DSN5	Tyrosine-protein phosphatase non-receptor type 1;Tyrosine-protein phosphatase non-receptor type	378;305	378	-0.988531	0.227508	1
SRPK1	H3BLV9;Q96SB4-4;Q96SB4;Q96SB4-3;D6RBM8	non-specific serine/threonine protein kinase;SRSF protein kinase 1	67;35;51;222;67	67	-0.599403	0.227508	2
SRPK1	H3BLV9;Q96SB4-4;Q96SB4;Q96SB4-3;D6RBM8	non-specific serine/threonine protein kinase;SRSF protein kinase 1	53;21;37;208;53	53	-0.599403	0.227508	2
CBX5	P45973;F8VNY3	Chromobox protein homolog 5	12;12	12	-0.444293	0.227508	3
CBX5	P45973;F8VNY3	Chromobox protein homolog 5	14;14	14	-0.444293	0.227508	3
CBX5	P45973;F8VNY3	Chromobox protein homolog 5	11;11	11	-0.444293	0.227508	3
CBX5	P45973;F8VNY3	Chromobox protein homolog 5	13;13	13	-0.444293	0.227508	3
SRRM2	Q9UQ35;Q9UQ35-2;I3L3Q8	Serine/arginine repetitive matrix protein 2	1975;1975;581	1975	-0.352711	0.227508	1
PSIP1	O75475;O75475-3;O75475-2	PC4 and SFRS1-interacting protein	106;106;106	106	-0.326224	0.227508	1
UTP18	Q9Y5J1	U3 small nucleolar RNA-associated protein 18 homolog	206	206	-0.300412	0.227508	2
EIF3G	O75821;K7ENA8;K7EL20;K7ER90;K7EL60	Eukaryotic translation initiation factor 3 subunit G	42;42;42;42;42	42	0.29797	0.227508	1
RSF1	Q96T23-2;Q96T23;Q96T23-3;H0YER1;H0YCN2	Remodeling and spacing factor 1	598;629;377;628;430	598	0.320892	0.227508	2
SEPTIN2	Q15019-2;Q15019-3;Q15019;B5MCX3;H7C2Y0	Septin-2	253;228;218;178;73	253	0.354505	0.227508	1
EIF3C;EIF3CL	Q99613-2;Q99613;B5ME19;H3BPE4	Eukaryotic translation initiation factor 3 subunit C;Eukaryotic translation initiation factor 3 subunit C-like protein	39;39;39;39	39	0.384833	0.227508	1
ACIN1	S4R3H4;E7EQT4;Q9UKV3-5;Q9UKV3	Apoptotic chromatin condensation inducer in the nucleus	328;346;386;386	328	0.395625	0.227508	2
EEF1D	P29692;E9PK01;P29692-2;P29692-3;E9PRY8;P29692-4;A0A087X1X7;E9PQZ1;E9PI39;E9PQ49;E9PL71	Elongation factor 1-delta	147;147;513;123;563;128;513;104;147;147;123	147	0.453875	0.227508	2
EEF1D	P29692;E9PK01;P29692-2;P29692-3;E9PRY8;P29692-4;A0A087X1X7;E9PQZ1;E9PI39;E9PQ49;E9PL71	Elongation factor 1-delta	162;162;528;138;578;143;528;119;162;162;138	162	0.453875	0.227508	2
SRSF6	Q13247;Q13247-3	Serine/arginine-rich splicing factor 6	293;293	293	0.61568	0.227508	3
SRSF6	Q13247;Q13247-3	Serine/arginine-rich splicing factor 6	303;303	303	0.61568	0.227508	3
SRSF6	Q13247;Q13247-3	Serine/arginine-rich splicing factor 6	295;295	295	0.61568	0.227508	3
SRSF6	Q13247;Q13247-3	Serine/arginine-rich splicing factor 6	299;299	299	0.61568	0.227508	3
SRSF6	Q13247;Q13247-3	Serine/arginine-rich splicing factor 6	297;297	297	0.61568	0.227508	3
ILF3	Q12906-7;Q12906;Q12906-3;Q12906-6;Q12906-2;Q12906-4;Q12906-5	Interleukin enhancer-binding factor 3	382;382;382;382;382;382;382	382	0.39552	0.227619	1
SGTA	A0A7I2V5Z3;O43765;A0A7I2V697;A0A7I2V4T9;A0A7I2V2U2;A0A7I2V588;K7EMD6	Small glutamine-rich tetratricopeptide repeat-containing protein alpha	81;81;30;81;81;81;81	81	0.499041	0.231864	2
SGTA	A0A7I2V5Z3;O43765;A0A7I2V697;A0A7I2V4T9;A0A7I2V2U2;A0A7I2V588;K7EMD6	Small glutamine-rich tetratricopeptide repeat-containing protein alpha	77;77;26;77;77;77;77	77	0.499041	0.231864	2
ILF3	Q12906-7;Q12906;Q12906-3;Q12906-6;Q12906-2;Q12906-4;Q12906-5	Interleukin enhancer-binding factor 3	476;476;476;476;476;476;476	476	0.56848	0.231864	3
ILF3	Q12906-7;Q12906;Q12906-3;Q12906-6;Q12906-2;Q12906-4;Q12906-5	Interleukin enhancer-binding factor 3	477;477;477;477;477;477;477	477	0.56848	0.231864	3
HNRNPUL2;HNRNPUL2-BSCL2	Q1KMD3;H3BQZ7	Heterogeneous nuclear ribonucleoprotein U-like protein 2	168;168	168	0.388275	0.235714	2
CDK11B;CDK11A	P21127;P21127-8;A0A0D9SEI3;Q5QPR3;A0A0D9SER5;A0A0D9SEN2;Q9UQ88;Q9UQ88-4;P21127-2;Q9UQ88-2;Q9UQ88-3;P21127-3;P21127-10;P21127-6;P21127-9;Q5QPR4;P21127-5;P21127-4;P21127-12;Q9UQ88-10;Q9UQ88-5	Cyclin-dependent kinase 11B;Cyclin-dependent kinase 11A	589;566;566;573;577;579;577;564;576;574;573;575;359;532;542;540;320;255;233;233;191	589	-0.313524	0.235923	1
EEF1D	P29692;E9PK01;P29692-2;P29692-3;E9PRY8;P29692-4;A0A087X1X7;E9PQZ1;E9PI39;E9PQ49;E9PL71	Elongation factor 1-delta	162;162;528;138;578;143;528;119;162;162;138	162	0.398697	0.23622	1
WIPF1	O43516;O43516-3;O43516-2;A0A8V8TNJ8;E9PB87	WAS/WASL-interacting protein family member 1	340;340;340;340;340	340	-1.36706	0.238768	1
TMX1	Q9H3N1	Thioredoxin-related transmembrane protein 1	247	247	0.515138	0.238768	1
SRSF1	J3KTL2;Q07955;J3KSR8	Serine/arginine-rich splicing factor 1	199;199;94	199	0.452568	0.242309	3
CCDC86	Q9H6F5	Coiled-coil domain-containing protein 86	102	102	0.789763	0.242309	2
ARHGEF2	A0A8Q3SIN5;V9GYM8;A0A5F9ZI21;Q92974-3;Q92974-2;Q92974;V9GZ14;V9GYF5;V9GYG5	Rho guanine nucleotide exchange factor 2	178;222;320;150;177;177;150;169;150	178	0.835576	0.242309	2
ARHGEF2	A0A8Q3SIN5;V9GYM8;A0A5F9ZI21;Q92974-3;Q92974-2;Q92974;V9GZ14;V9GYF5;V9GYG5	Rho guanine nucleotide exchange factor 2	175;219;317;147;174;174;147;166;147	175	0.852465	0.242309	2
ARHGEF2	A0A8Q3SIN5;V9GYM8;A0A5F9ZI21;Q92974-3;Q92974-2;Q92974;V9GZ14;V9GYF5;V9GYG5	Rho guanine nucleotide exchange factor 2	152;196;294;124;151;151;124;143;124	152	1.12988	0.242309	2
ARHGEF2	A0A8Q3SIN5;V9GYM8;A0A5F9ZI21;Q92974-3;Q92974-2;Q92974;V9GZ14;V9GYF5;V9GYG5	Rho guanine nucleotide exchange factor 2	164;208;306;136;163;163;136;155;136	164	1.12988	0.242309	2
LARP4B	A0A8I5KWN8;A0A8I5KVU2;Q92615;H0Y4V9;A0A8I5KSR3;A0A087X183;H0Y641	La-related protein 4B	552;1598;601;167;217;107;77	552	0.527065	0.242639	1
MATR3	P43243;A8MXP9;A0A0R4J2E8;D6REM6;D6R991;D6R8Z5;D6REK4;D6RCM3;A0A1B0GX04;D6RBS2;D6R9F3;D6RB45	Matrin-3	9;9;9;9;9;9;9;9;9;9;9;9	9	-0.645008	0.244446	1
PSIP1	O75475;O75475-3;O75475-2	PC4 and SFRS1-interacting protein	105;105;105	105	-0.323351	0.244446	1
CTPS1	P17812;B4E1E0;P17812-2	CTP synthase 1;CTP synthase	575;419;344	575	-0.305607	0.244446	1
MATR3	P43243;A8MXP9;A0A0R4J2E8;D6REM6;P43243-2;B3KM87	Matrin-3	598;598;598;598;310;260	598	0.282497	0.244446	3
BRD2	P25440-2;P25440;P25440-3;A0A0G2JK44;A0A140T9E9;H0Y6K2;P25440-4;A0A140T9V2;A0A0G2JHL0;A0A140T9F7;U3KQA6;E9PIQ3;U3KPW0;H0YDJ7	Bromodomain-containing protein 2	301;301;254;301;307;307;181;301;301;307;301;301;44;24	301	0.351039	0.244446	2
TRIM28	Q13263;Q13263-2	Transcription intermediary factor 1-beta	19;19	19	0.352156	0.244446	1
TOP2B	A0A8V8TP20;Q02880-2;Q02880	DNA topoisomerase 2;DNA topoisomerase 2-beta	1352;1456;1461	1352	0.479746	0.244446	2
NOP2	P46087;P46087-4;P46087-2;P46087-3;F5H5X6;F5GYR3	Probable 28S rRNA (cytosine(4447)-C(5))-methyltransferase	195;228;191;191;191;71	195	0.483276	0.244446	1
SYAP1	Q96A49	Synapse-associated protein 1	248	248	0.546454	0.244446	1
YBX1	P67809;H0Y449;C9J5V9	Y-box-binding protein 1	165;215;135	165	0.327417	0.244446	1
PPAN-P2RY11;PPAN	A0A0A6YYI3;A0A0B4J1V8;Q9NQ55-2;Q9NQ55;Q9NQ55-3;A8MV53;H7C446	Suppressor of SWI4 1 homolog	359;359;359;359;359;306;119	359	0.381614	0.244446	1
DOCK2	Q92608;H0YB76;E5RFJ0;Q92608-2	Dedicator of cytokinesis protein 2	587;587;587;105	587	-0.324677	0.245549	1
PNN	Q9H307	Pinin	347	347	0.295051	0.245549	1
HNRNPUL2;HNRNPUL2-BSCL2	Q1KMD3;H3BQZ7	Heterogeneous nuclear ribonucleoprotein U-like protein 2	165;165	165	0.396369	0.245549	2
THOC2;LIMS2	Q8NI27;A0A0C4DG98;H0Y7U4;Q8NI27-2;H0Y592;B7ZBA0;B7ZB98	THO complex subunit 2	1516;1401;311;337;281;105;9	1516	0.421112	0.245747	1
MACROH2A1	O75367-1;O75367-3;O75367;A0A8I5KRC6;A0A8I5KS04;A0A994J4J7	Core histone macro-H2A.1;Histone H2A	173;172;173;173;155;173	173	-0.311858	0.250806	2
BRD2	P25440-2;P25440;P25440-3;A0A0G2JK44;A0A140T9E9;H0Y6K2;P25440-4;A0A140T9V2;A0A0G2JHL0;A0A140T9F7;U3KQA6;E9PIQ3;U3KPW0;H0YDJ7	Bromodomain-containing protein 2	298;298;251;298;304;304;178;298;298;304;298;298;41;21	298	0.345847	0.250806	2
SRRM2	Q9UQ35;Q9UQ35-2;I3L4U6	Serine/arginine repetitive matrix protein 2	2702;2284;28	2702	0.392338	0.250806	1
SMC4	Q9NTJ3;E9PD53;Q9NTJ3-2;C9JR83;C9JWF0;C9IYK2;C9JJ64;F8WCB7	Structural maintenance of chromosomes protein 4;Structural maintenance of chromosomes protein	27;27;27;27;27;27;27;27	27	0.719232	0.250806	2
LSP1	P33241;P33241-3;E7EMG9;P33241-2;E9PBD8	Lymphocyte-specific protein 1	189;317;180;127;127	189	0.286734	0.255129	3
UHRF1	A0A087WVR3;A0A087WTW0;Q96T88;Q96T88-2	E3 ubiquitin-protein ligase UHRF;E3 ubiquitin-protein ligase UHRF1	104;155;91;104	104	0.566905	0.255129	2
DDX21	Q9NR30;A0A8I5KNP3;A0A8I5KNN2;A0A8I5KYZ4;Q9NR30-2;A0A8I5KND9	Nucleolar RNA helicase 2;RNA helicase	121;121;121;121;53;53	121	0.581948	0.25795	1
DNMT1	P26358;A0A7I2V490;A0A7I2V5D0;A0A7I2YQQ0;A0A7I2V5F1;A0A7I2YQA8;P26358-2;P26358-3;A0A7I2V311	DNA (cytosine-5)-methyltransferase 1;DNA (cytosine-5)-methyltransferase	1105;1105;1105;1105;1105;1105;1121;769;1002	1105	0.507795	0.259209	1
MAP1S	Q66K74-2;Q66K74	Microtubule-associated protein 1S;MAP1S heavy chain;MAP1S light chain	631;657	631	0.735698	0.25936	2
UHRF1	A0A087WVR3;A0A087WTW0;Q96T88;Q96T88-2	E3 ubiquitin-protein ligase UHRF;E3 ubiquitin-protein ligase UHRF1	108;159;95;108	108	0.534333	0.263159	2
PCNP	Q8WW12;Q8WW12-3	PEST proteolytic signal-containing nuclear protein	147;24	147	-0.422627	0.263494	1
ABCF1	Q5STZ8;Q8NE71;Q8NE71-2;A0A0G2JJB9;F5GYK6	ATP-binding cassette sub-family F member 1	110;109;109;110;12	110	0.520075	0.263494	2
ABCF1	Q5STZ8;Q8NE71;Q8NE71-2;A0A0G2JJB9;F5GYK6	ATP-binding cassette sub-family F member 1	109;108;108;109;11	109	0.520075	0.263494	2
TOP2A	P11388;P11388-2;P11388-3;P11388-4	DNA topoisomerase 2-alpha	1106;1132;1142;1187	1106	0.341405	0.263543	1
SRRM2	Q9UQ35;Q9UQ35-2	Serine/arginine repetitive matrix protein 2	1122;1122	1122	-0.378403	0.265095	2
SRRM2	Q9UQ35;Q9UQ35-2	Serine/arginine repetitive matrix protein 2	1124;1124	1124	-0.378403	0.265095	2
SRRM2	Q9UQ35;Q9UQ35-2	Serine/arginine repetitive matrix protein 2	1387;1387	1387	-0.349643	0.265095	3
H1-4	P10412	Histone H1.4	2	2	1.02394	0.26815	2
DDX3X	O00571;A0A0D9SG12;A0A2R8YFS5;A0A0D9SF53;A0A2R8Y4A4;A0A2R8YF78;A0A0D9SFB3;A0A2U3TZJ9;A0A2R8Y645;A0A2R8YCW1;A0A2R8YFR4;O00571-2;A0A2R8Y5G6;F6S8Q4;A0A2R8YDH3;A0A2R8YCU0;A0A2R8Y650;A0A087WX09;A0A2R8YF89	ATP-dependent RNA helicase DDX3X;RNA helicase	90;90;90;90;90;90;90;89;89;76;89;74;51;90;90;90;90;90;76	90	-0.321194	0.26968	1
SRRM2	Q9UQ35;Q9UQ35-2	Serine/arginine repetitive matrix protein 2	1382;1382	1382	-0.354787	0.278268	3
NOP56	O00567	Nucleolar protein 56	520	520	0.287949	0.280596	1
DDX21	Q9NR30;A0A8I5KNP3;A0A8I5KNN2;A0A8I5KYZ4;Q9NR30-2;A0A8I5KND9	Nucleolar RNA helicase 2;RNA helicase	173;173;173;173;105;105	173	0.267206	0.281377	2
EIF4B	E7EX17;P23588;P23588-2	Eukaryotic translation initiation factor 4B	464;459;420	464	0.584706	0.281377	1
DKC1	A0A8Q3WLC8;A0A8Q3SIY6;O60832;A0A8Q3WLG7;A0A8Q3WLD1;A0A8Q3SJE8;A0A8Q3SIS9;A0A8V8TKY9	H/ACA ribonucleoprotein complex subunit DKC1	438;446;451;411;422;451;451;248	438	0.444085	0.283333	2
TOP2A	P11388;P11388-2;P11388-3;P11388-4	DNA topoisomerase 2-alpha	1354;1380;1390;1435	1354	0.574422	0.283437	2
TOP2A	P11388;P11388-2;P11388-3;P11388-4	DNA topoisomerase 2-alpha	1351;1377;1387;1432	1351	0.574422	0.283437	2
TOP2B	A0A8V8TP20;Q02880-2;Q02880	DNA topoisomerase 2;DNA topoisomerase 2-beta	1443;1547;1552	1443	-0.359764	0.283756	1
DKC1	A0A8Q3WLC8;A0A8Q3SIY6;O60832;A0A8Q3WLG7;A0A8Q3WLD1;A0A8Q3SJE8;A0A8Q3SIS9;A0A8V8TKY9	H/ACA ribonucleoprotein complex subunit DKC1	440;448;453;413;424;453;453;250	440	0.442217	0.283756	2
MAP1S	Q66K74-2;Q66K74	Microtubule-associated protein 1S;MAP1S heavy chain;MAP1S light chain	629;655	629	0.547868	0.283756	2
EIF3G	O75821;K7ENA8;K7EL20;K7ER90;K7EL60	Eukaryotic translation initiation factor 3 subunit G	42;42;42;42;42	42	0.280392	0.283785	2
EIF3G	O75821;K7ENA8;K7EL20;K7ER90;K7EL60	Eukaryotic translation initiation factor 3 subunit G	41;41;41;41;41	41	0.280392	0.283785	2
SMARCC1	Q92922	SWI/SNF complex subunit SMARCC1	310	310	0.447769	0.283785	1
EIF3F	H0YDT6;O00303	Eukaryotic translation initiation factor 3 subunit F	258;258	258	0.455858	0.283785	1
TOP2B	A0A8V8TP20;Q02880-2;Q02880	DNA topoisomerase 2;DNA topoisomerase 2-beta	1441;1545;1550	1441	0.488633	0.283785	2
TOP2B	A0A8V8TP20;Q02880-2;Q02880	DNA topoisomerase 2;DNA topoisomerase 2-beta	1443;1547;1552	1443	0.488633	0.283785	2
ILF3	Q12906-7;Q12906;Q12906-3;Q12906-6;Q12906-2;Q12906-4;Q12906-5	Interleukin enhancer-binding factor 3	482;482;482;482;482;482;482	482	0.530591	0.283785	3
IFI16	Q16666;Q16666-3;Q16666-2;Q16666-6;X6RHM1;H3BM18	Gamma-interferon-inducible protein 16	106;106;106;106;106;106	106	-0.514142	0.285203	1
EDC4	Q6P2E9;Q6P2E9-2	Enhancer of mRNA-decapping protein 4	879;498	879	0.251174	0.285203	1
MATR3	P43243;A8MXP9;A0A0R4J2E8;D6REM6;P43243-2;B3KM87	Matrin-3	596;596;596;596;308;258	596	0.254092	0.285203	3
NOP56	O00567	Nucleolar protein 56	519	519	0.302745	0.285203	1
CTPS2	Q9NRF8	CTP synthase 2	571	571	0.375746	0.285203	3
DYNC1LI1	Q9Y6G9;E9PHI6;C9JGM7	Cytoplasmic dynein 1 light intermediate chain 1;Dynein light intermediate chain	207;91;156	207	0.377197	0.285203	1
BCLAF1	E9PK91;Q9NYF8-3;Q9NYF8-2;Q9NYF8;A0A1W2PQ43;E9PQN2;E9PKI6;E9PK09	Bcl-2-associated transcription factor 1	397;395;395;397;397;395;397;397	397	-0.254694	0.28579	1
NCL	A0A7I2V428;C9JLB1;A0A7I2V3F3;H7BY16;P19338;A0A7I2V5M5;A0A7I2V2U7;A0A7I2V349;A0A7I2V506;A0A7I2V699;A0A7I2V2S8	Nucleolin	153;137;153;153;153;153;153;153;153;153;153	153	0.304793	0.28579	2
NCL	A0A7I2V428;C9JLB1;A0A7I2V3F3;H7BY16;P19338;A0A7I2V5M5;A0A7I2V2U7;A0A7I2V349;A0A7I2V506;A0A7I2V699;A0A7I2V2S8	Nucleolin	145;129;145;145;145;145;145;145;145;145;145	145	0.304793	0.28579	2
NCOR1	H0Y459;A0A994J5B8;O75376;O75376-2	Nuclear receptor corepressor 1	1441;1393;1367;1383	1441	0.739209	0.28579	1
ZC3HAV1	C9J6P4;Q7Z2W4;A0A7P0T8C6;Q7Z2W4-2;Q7Z2W4-3	Zinc finger CCCH-type antiviral protein 1	273;273;128;273;273	273	0.408209	0.286331	2
HP1BP3	Q5SSJ5;Q5SSJ5-2;Q5SSJ5-3	Heterochromatin protein 1-binding protein 3	442;404;290	442	0.32094	0.28645	3
HP1BP3	Q5SSJ5;Q5SSJ5-2;Q5SSJ5-3	Heterochromatin protein 1-binding protein 3	446;408;294	446	0.32094	0.28645	3
HP1BP3	Q5SSJ5;Q5SSJ5-2;Q5SSJ5-3	Heterochromatin protein 1-binding protein 3	441;403;289	441	0.32094	0.28645	3
MARK3	P27448-8;A0A7I2V5G3;A0A7I2V2E3;A0A7I2V3B9;A0A7I2V639;A0A7I2V2N8;A0A7I2YQF7;A0A7I2V4T2;H0YKP9;A0A7I2V409;A0A7I2V4K8;A0A7I2V4G7;P27448-3;P27448-4;P27448;A0A7I2V2U9;P27448-2;A0A7I2V3I9;J3KNR0;H0YJI9;A0A7I2V3C6;A0A7I2V3K2;A0A7I2V549;A0A7I2V2I9;A0A7I2V602;A0A7I2YQF4;H0YNV4;P27448-6;H0YIY6;P27448-7;A0A7I2V3P5	MAP/microtubule affinity-regulating kinase 3;non-specific serine/threonine protein kinase	390;405;338;405;405;451;469;469;363;469;469;363;469;469;469;469;492;407;492;453;469;447;380;469;380;380;469;453;221;476;453	390	0.940886	0.289773	1
EIF2B4	Q9UI10-3;Q9UI10;E7ERK9;Q9UI10-2;F8W8L6	Translation initiation factor eIF2B subunit delta	129;130;151;150;130	129	0.29701	0.292123	1
DDX21	Q9NR30;A0A8I5KNP3;A0A8I5KNN2;A0A8I5KYZ4;Q9NR30-2;A0A8I5KND9	Nucleolar RNA helicase 2;RNA helicase	89;89;89;89;21;21	89	0.509598	0.292123	1
KPNA3	O00505	Importin subunit alpha-4	60	60	0.389722	0.293458	1
GNL1	P36915;A2AB27	Guanine nucleotide-binding protein-like 1	50;48	50	-0.529316	0.294073	2
MICAL1	Q8TDZ2;Q8TDZ2-4;Q8TDZ2-2;Q8TDZ2-3	[F-actin]-monooxygenase MICAL1	875;894;789;140	875	-0.283172	0.294073	2
MICAL1	Q8TDZ2;Q8TDZ2-4;Q8TDZ2-2;Q8TDZ2-3	[F-actin]-monooxygenase MICAL1	872;891;786;137	872	-0.283172	0.294073	2
ABCF1	Q5STZ8;Q8NE71;Q8NE71-2;A0A0G2JJB9;F5GYK6	ATP-binding cassette sub-family F member 1	109;108;108;109;11	109	0.267725	0.294073	3
ABCF1	Q5STZ8;Q8NE71;Q8NE71-2;A0A0G2JJB9;F5GYK6	ATP-binding cassette sub-family F member 1	106;105;105;106;8	106	0.267725	0.294073	3
ABCF1	Q5STZ8;Q8NE71;Q8NE71-2;A0A0G2JJB9;F5GYK6	ATP-binding cassette sub-family F member 1	110;109;109;110;12	110	0.267725	0.294073	3
MARK3	P27448-8;A0A7I2V5G3;A0A7I2V2E3;A0A7I2V3B9;A0A7I2V639;A0A7I2V2N8;A0A7I2YQF7;A0A7I2V4T2;H0YKP9;A0A7I2V409;A0A7I2V4K8;A0A7I2V4G7;P27448-3;P27448-4;P27448;A0A7I2V2U9;P27448-2;A0A7I2V3I9;J3KNR0;H0YJI9;A0A7I2V549;A0A7I2V602;A0A7I2YQF4;P27448-6;H0YIY6;P27448-7	MAP/microtubule affinity-regulating kinase 3;non-specific serine/threonine protein kinase	464;479;412;479;479;525;543;543;437;595;595;437;543;543;543;595;566;481;566;579;454;454;454;527;295;550	464	0.408328	0.294073	2
MYO1E	Q12965	Unconventional myosin-Ie	980	980	-0.693419	0.29722	1
PSIP1	O75475;O75475-3;O75475-2	PC4 and SFRS1-interacting protein	122;122;122	122	-0.37684	0.29722	2
PSIP1	O75475;O75475-3;O75475-2	PC4 and SFRS1-interacting protein	129;129;129	129	-0.376409	0.29722	2
PSMD1	Q99460;Q99460-2;A0A087WW66;A0A7I2V523;A0A7P0MW50;A0A7I2V5C8;A0A7I2V262;A0A7I2YQY1;A0A7I2V2K8;A0A7I2V641;A0A7I2V479;A0A7I2V4X0;A0A7I2YQI9;A0A7I2V491;A0A7I2V4A5	26S proteasome non-ATPase regulatory subunit 1	311;311;311;311;311;311;311;311;311;175;311;311;311;311;311	311	0.369347	0.29722	2
LSP1	P33241;P33241-3;E7EMG9;P33241-2;E9PBD8	Lymphocyte-specific protein 1	175;303;166;113;113	175	0.449307	0.29722	3
ST13;ST13P4	P50502;Q8IZP2;F6VDH7	Hsc70-interacting protein;Putative protein FAM10A4	75;71;38	75	0.512701	0.29722	2
TOP2B	A0A8V8TP20;Q02880-2;Q02880;A0A8V8TPE3	DNA topoisomerase 2;DNA topoisomerase 2-beta	1315;1419;1424;1343	1315	0.755506	0.29722	3
TOP2B	A0A8V8TP20;Q02880-2;Q02880;A0A8V8TPE3	DNA topoisomerase 2;DNA topoisomerase 2-beta	1304;1408;1413;1332	1304	0.755506	0.29722	3
HSP90AA1;HSP90AA2P;HSP90AA5P	P07900;Q14568;Q58FG0;P07900-2	Heat shock protein HSP 90-alpha;Heat shock protein HSP 90-alpha A2;Putative heat shock protein HSP 90-alpha A5	263;263;89;385	263	0.367653	0.297402	1
TOP2B	A0A8V8TP20;Q02880-2;Q02880;A0A8V8TPE3	DNA topoisomerase 2;DNA topoisomerase 2-beta	1291;1395;1400;1319	1291	0.748783	0.301157	3
NCOR1	H0Y459;A0A994J5B8;O75376;O75376-2	Nuclear receptor corepressor 1	1270;1222;1196;1212	1270	0.358729	0.303781	1
LBR	A0A494C1L1;Q14739;C9JXK0	Delta(14)-sterol reductase LBR	99;99;99	99	-0.390284	0.306939	1
TMSB4X	P62328	Thymosin beta-4;Hemoregulatory peptide AcSDKP	2	2	0.3826	0.306939	1
MCMBP	Q9BTE3;Q9BTE3-2	Mini-chromosome maintenance complex-binding protein	154;154	154	0.39152	0.306939	1
EDC3	Q96F86;H3BQ37;H3BPW9;H3BTD6	Enhancer of mRNA-decapping protein 3	131;131;131;18	131	0.397469	0.306939	1
DUT	P33316-2;H0YNJ9	Deoxyuridine 5'-triphosphate nucleotidohydrolase, mitochondrial;Deoxyuridine 5'-triphosphate nucleotidohydrolase	4;4	4	0.255532	0.307206	2
DUT	P33316-2;H0YNJ9	Deoxyuridine 5'-triphosphate nucleotidohydrolase, mitochondrial;Deoxyuridine 5'-triphosphate nucleotidohydrolase	11;11	11	0.255532	0.307206	2
NAA10	P41227;P41227-2	N-alpha-acetyltransferase 10	186;171	186	0.409476	0.307206	1
PSMD1	Q99460;Q99460-2;A0A087WW66;A0A7I2V523;A0A7P0MW50;A0A7I2V5C8;A0A7I2V262;A0A7I2YQY1;A0A7I2V2K8;A0A7I2V641;A0A7I2V479;A0A7I2V4X0;A0A7I2YQI9;A0A7I2V491;A0A7I2V4A5	26S proteasome non-ATPase regulatory subunit 1	315;315;315;315;315;315;315;315;315;179;315;315;315;315;315	315	0.357561	0.31028	2
EEF1D	P29692;E9PK01;P29692-2;P29692-3;E9PRY8;P29692-4;A0A087X1X7;E9PQZ1;E9PI39;E9PQ49;E9PL71;E9PL12;E9PPR1;E9PK06	Elongation factor 1-delta	133;133;499;109;549;114;499;90;133;133;109;133;133;114	133	0.323505	0.318185	1
SRSF10	O75494-2;O75494;Q5JRI1;O75494-5;O75494-4;O75494-6;O75494-3	Serine/arginine-rich splicing factor 10	133;133;133;133;133;133;133	133	-0.231583	0.319211	2
SRSF10	O75494-2;O75494;Q5JRI1;O75494-5;O75494-4;O75494-6;O75494-3	Serine/arginine-rich splicing factor 10	131;131;131;131;131;131;131	131	-0.231583	0.319211	2
NOP58	Q9Y2X3	Nucleolar protein 58	502	502	0.390188	0.319863	2
NOP58	Q9Y2X3	Nucleolar protein 58	514	514	0.390188	0.319863	2
TRIP12	Q14669;A0A994J569;H7C1L9;C9JLD7;A0A994J755;A0A6Q8PGG9;A0A994J4J0;A0A6Q8PHK0;Q14669-2;Q14669-3;Q14669-4;A0A994J4J6	E3 ubiquitin-protein ligase TRIP12;E3 ubiquitin-protein ligase	1377;1448;1396;1393;1378;1453;1405;1452;1410;1425;1107;1360	1377	0.266275	0.328966	2
WIPF1	O43516;O43516-3;O43516-2;A0A8V8TNJ8;E9PB87	WAS/WASL-interacting protein family member 1	340;340;340;340;340	340	-1.58031	0.333404	2
SLTM	Q9NWH9;H0YL55;H7BXE3	SAFB-like transcription modulator	289;213;271	289	0.229777	0.334423	1
MATR3	P43243;A8MXP9;A0A0R4J2E8;D6REM6;P43243-2;B3KM87	Matrin-3	604;604;604;604;316;266	604	0.309445	0.335822	2
RBM17	Q96I25;Q5W011;Q5W010;Q5W012;H0Y6J6	Splicing factor 45	155;155;154;123;62	155	0.308721	0.33885	1
PEA15	Q15121-2;Q15121;B1AKZ5	Astrocytic phosphoprotein PEA-15	137;116;94	137	-0.348823	0.339468	1
UTP18	Q9Y5J1	U3 small nucleolar RNA-associated protein 18 homolog	204	204	-0.333724	0.339468	3
RFC1	P35251-2;P35251;D6RAD2	Replication factor C subunit 1	156;156;128	156	-0.329968	0.339468	1
HDAC1	Q13547	Histone deacetylase 1	423	423	0.23516	0.339468	2
HDAC1	Q13547	Histone deacetylase 1	421	421	0.23516	0.339468	2
BCLAF1	E9PK91;Q9NYF8-3;Q9NYF8-2;Q9NYF8;A0A1W2PQ43;E9PQN2;E9PKI6;E9PK09;Q9NYF8-4;E9PJA7;H0YF00	Bcl-2-associated transcription factor 1	285;283;283;285;285;283;285;285;285;283;26	285	0.300558	0.339468	2
EIF5	P55010	Eukaryotic translation initiation factor 5	389	389	0.326253	0.339468	2
EIF5	P55010	Eukaryotic translation initiation factor 5	390	390	0.326253	0.339468	2
SYMPK	Q92797	Symplekin	1243	1243	0.84729	0.339468	3
CCDC86	Q9H6F5	Coiled-coil domain-containing protein 86	113	113	0.893714	0.339468	2
ARID1A	O14497;H0Y488;A0A1B0GTU5;O14497-3;O14497-2	AT-rich interactive domain-containing protein 1A	696;313;315;313;696	696	0.641225	0.345891	1
TRIM28	Q13263;Q13263-2	Transcription intermediary factor 1-beta	50;50	50	0.332767	0.346435	1
SYMPK	Q92797	Symplekin	1257	1257	0.893245	0.346435	3
SYMPK	Q92797	Symplekin	1259	1259	0.893245	0.346435	3
DDX21	Q9NR30;A0A8I5KNP3;A0A8I5KNN2;A0A8I5KYZ4;Q9NR30-2;A0A8I5KND9	Nucleolar RNA helicase 2;RNA helicase	171;171;171;171;103;103	171	0.210201	0.346959	2
NUMA1	Q14980;Q14980-2;H0YFY6;Q14980-5	Nuclear mitotic apparatus protein 1	1757;1743;606;621	1757	-0.309544	0.347505	1
SRRM2	Q9UQ35;Q9UQ35-2	Serine/arginine repetitive matrix protein 2	1124;1124	1124	-0.326246	0.348949	1
DDX54	Q8TDD1;H0YHZ9;Q8TDD1-2	ATP-dependent RNA helicase DDX54	39;36;39	39	0.242917	0.348949	2
ABCF1	Q5STZ8;Q8NE71;Q8NE71-2;A0A0G2JJB9;F5GYK6	ATP-binding cassette sub-family F member 1	141;140;140;141;43	141	0.250744	0.352733	1
TRA2B;TRA2A	P62995;P62995-3;H7BXF3;H7C2L4;Q13595;Q13595-3;Q13595-4	Transformer-2 protein homolog beta;Transformer-2 protein homolog alpha	264;164;103;83;260;159;158	264	0.25765	0.355651	2
SQSTM1	E7EMC7;Q13501-2;Q13501	Sequestosome-1	272;188;272	272	-0.332604	0.355825	2
TRA2B;TRA2A	P62995;P62995-3;H7BXF3;H7C2L4;Q13595;Q13595-3;Q13595-4	Transformer-2 protein homolog beta;Transformer-2 protein homolog alpha	266;166;105;85;262;161;160	266	0.257058	0.356266	2
HNRNPU	Q00839;Q00839-2;A0A1W2PPS1;A0A1X7SBS1	Heterogeneous nuclear ribonucleoprotein U	3;3;3;3	3	-0.468031	0.357771	1
SRRM2	Q9UQ35;Q9UQ35-2;I3L4U6	Serine/arginine repetitive matrix protein 2	2706;2288;32	2706	0.401828	0.357771	2
SRRM2	Q9UQ35;Q9UQ35-2;I3L4U6	Serine/arginine repetitive matrix protein 2	2702;2284;28	2702	0.401828	0.357771	2
PDS5B	Q9NTI5-2;Q9NTI5	Sister chromatid cohesion protein PDS5 homolog B	1381;1381	1381	0.540393	0.357771	2
PDS5B	Q9NTI5-2;Q9NTI5	Sister chromatid cohesion protein PDS5 homolog B	1383;1383	1383	0.540393	0.357771	2
ZC3H11A	O75152;E9PQ61;E9PBY7;A0A1W2PPR9	Zinc finger CCCH domain-containing protein 11A	171;171;171;171	171	0.253123	0.358968	2
XRN2	Q9H0D6;Q9H0D6-2	5'-3' exoribonuclease 2	501;425	501	0.270984	0.358968	2
XRN2	Q9H0D6;Q9H0D6-2	5'-3' exoribonuclease 2	499;423	499	0.270984	0.358968	2
CIAPIN1	Q6FI81-3;Q6FI81;H3BV90;H3BT65;H3BPG7	Anamorsin	170;183;183;183;156	170	0.51313	0.358968	1
SRRM2	Q9UQ35;I3L3Q8	Serine/arginine repetitive matrix protein 2	2412;1018	2412	0.368029	0.359421	2
TOP2B	A0A8V8TP20;Q02880-2;Q02880	DNA topoisomerase 2;DNA topoisomerase 2-beta	1413;1517;1522	1413	0.328042	0.360502	2
SRRM2	Q9UQ35;Q9UQ35-2;I3L4U6	Serine/arginine repetitive matrix protein 2	2740;2322;66	2740	0.384024	0.360502	2
SRRM2	Q9UQ35;Q9UQ35-2;I3L4U6	Serine/arginine repetitive matrix protein 2	2738;2320;64	2738	0.384024	0.360502	2
MARK3	P27448-8;A0A7I2V5G3;A0A7I2V2E3;A0A7I2V3B9;A0A7I2V639;A0A7I2V2N8;A0A7I2YQF7;A0A7I2V4T2;H0YKP9;A0A7I2V409;A0A7I2V4K8;A0A7I2V4G7;P27448-3;P27448-4;P27448;A0A7I2V2U9;P27448-2;A0A7I2V3I9;J3KNR0;H0YJI9;A0A7I2V549;A0A7I2V602;A0A7I2YQF4;P27448-6;H0YIY6;P27448-7	MAP/microtubule affinity-regulating kinase 3;non-specific serine/threonine protein kinase	461;476;409;476;476;522;540;540;434;592;592;434;540;540;540;592;563;478;563;576;451;451;451;524;292;547	461	0.382104	0.360592	2
ACIN1	S4R3H4;E7EQT4;Q9UKV3-5;Q9UKV3;G3V3B0;Q9UKV3-3;Q9UKV3-2	Apoptotic chromatin condensation inducer in the nucleus	946;964;991;1004;245;246;277	946	0.218543	0.364268	1
COPB2	H0Y938;H0YAC7;P35606-2;P35606;A0A7I2V258	Coatomer subunit beta'	859;859;830;859;781	859	0.373022	0.364268	1
PGRMC2	O15173;O15173-2;U3KQM0;U3KPU8	Membrane-associated progesterone receptor component 2	211;235;79;32	211	0.432139	0.364268	2
MACROH2A1	O75367-1;O75367-3;O75367;A0A8I5KRC6;A0A8I5KS04;A0A994J4J7	Core histone macro-H2A.1;Histone H2A	170;169;170;170;152;170	170	-0.214719	0.365246	2
EEF2	P13639	Elongation factor 2	57	57	0.31609	0.365246	1
H1-4	P10412	Histone H1.4	18	18	0.707632	0.365246	1
UTP18	Q9Y5J1	U3 small nucleolar RNA-associated protein 18 homolog	205	205	-0.295632	0.366159	3
CAP1	Q01518;Q01518-2	Adenylyl cyclase-associated protein 1	308;307	308	0.521252	0.368156	2
LIG1	P18858;A0A8V8TPH8;P18858-3;P18858-2;A0A8V8TQC4;A0A8V8TP03;A0A8V8TQC8;A0A8V8TNZ9;M0R0Q7;F5GZ28;A0A8V8TPB0;A0A8V8TPH4;A0A8V8TQQ3;M0R254;B4E135	DNA ligase 1;DNA ligase	195;165;164;195;194;194;165;162;194;127;194;164;159;165;163	195	-0.449686	0.369109	1
PA2G4	Q9UQ80;F8VR77	Proliferation-associated protein 2G4	11;11	11	-0.355954	0.369109	2
PA2G4	Q9UQ80;F8VR77	Proliferation-associated protein 2G4	2;2	2	-0.355954	0.369109	2
TRA2A	Q13595	Transformer-2 protein homolog alpha	14	14	-0.207851	0.369109	2
TRA2A	Q13595;A0A8J9ASM4;F8WEH2	Transformer-2 protein homolog alpha	2;2;2	2	-0.207851	0.369109	2
YBX1	P67809;H0Y449;C9J5V9	Y-box-binding protein 1	176;226;146	176	0.314599	0.369109	1
TOP2B	A0A8V8TP20;Q02880-2;Q02880	DNA topoisomerase 2;DNA topoisomerase 2-beta	1415;1519;1524	1415	0.323126	0.369109	2
CAP1	Q01518;Q01518-2	Adenylyl cyclase-associated protein 1	310;309	310	0.47358	0.369109	2
VDAC1	P21796;C9JI87	Voltage-dependent anion-selective channel protein 1	104;104	104	0.407187	0.370027	1
UTP18	Q9Y5J1	U3 small nucleolar RNA-associated protein 18 homolog	206	206	-0.270279	0.37015	3
SMARCA4	A0A2R8Y4P4;P51532-3;P51532-5;P51532-2;P51532;P51532-4;Q9HBD4;A0A2R8Y7S2;A0A2R8YGG3;A0A994J6Y9;A0A2R8Y440;A0A2R8YG32;A0A2R8Y6N0;A0A2R8Y7F3;A0A2R8YF80;A0A2R8Y7Y7;A0A2R8Y6V2;A0A2R8Y526;A0A2R8YF58;A0A994J4Z2;A0A2R8Y4C5;A0A2R8YGP5;A0A2R8YDA1;A0A2R8Y7R0	Transcription activator BRG1	613;613;613;613;613;613;613;613;418;613;189;162;108;132;62;47;42;65;64;613;204;571;109;83	613	0.631948	0.370322	2
PRRC2A	P48634	Protein PRRC2A	1110	1110	-0.247749	0.377762	3
PRRC2A	P48634	Protein PRRC2A	1108	1108	-0.247749	0.377762	3
DDX54	Q8TDD1;H0YHZ9;Q8TDD1-2	ATP-dependent RNA helicase DDX54	41;38;41	41	0.223911	0.377762	2
NSFL1C	Q9UNZ2;Q9UNZ2-5;Q9UNZ2-4;F2Z2K0	NSFL1 cofactor p47	114;116;114;114	114	0.270092	0.377762	1
ARHGEF2	A0A8Q3SIN5;V9GYM8;A0A5F9ZI21;Q92974-3;Q92974-2;Q92974;V9GYF0	Rho guanine nucleotide exchange factor 2	933;977;1075;904;931;932;199	933	0.389368	0.377762	1
SMARCA4	A0A2R8Y4P4;P51532-3;P51532-5;P51532-2;P51532;P51532-4;Q9HBD4;A0A2R8Y7S2;A0A2R8YGG3;A0A994J6Y9;A0A2R8Y440;A0A2R8YG32;A0A2R8Y6N0;A0A2R8Y7F3;A0A2R8YF80;A0A2R8Y7Y7;A0A2R8Y6V2;A0A2R8Y526;A0A2R8YF58;A0A994J4Z2;A0A2R8Y4C5;A0A2R8YGP5;A0A2R8YDA1;A0A2R8Y7R0	Transcription activator BRG1	610;610;610;610;610;610;610;610;415;610;186;159;105;129;59;44;39;62;61;610;201;568;106;80	610	0.626695	0.377762	2
SRSF11	Q5T760;Q05519-2;Q05519;Q5T757	Serine/arginine-rich splicing factor 11	441;433;434;374	441	-0.217421	0.381241	1
MATR3	P43243;A8MXP9;A0A0R4J2E8;D6REM6;P43243-2;B3KM87	Matrin-3	598;598;598;598;310;260	598	0.283947	0.381241	2
PDS5B	Q9NTI5-2;Q9NTI5	Sister chromatid cohesion protein PDS5 homolog B	1370;1370	1370	0.209358	0.381862	2
NELFB	A0A5H1ZRP4;Q8WX92;Q8WX92-2	Negative elongation factor B	605;557;605	605	0.280664	0.381862	1
EIF5B	O60841	Eukaryotic translation initiation factor 5B	214	214	0.292023	0.381862	1
DDX21	Q9NR30;A0A8I5KNP3;A0A8I5KNN2;A0A8I5KYZ4;Q9NR30-2;A0A8I5KND9	Nucleolar RNA helicase 2;RNA helicase	168;168;168;168;100;100	168	0.297569	0.381862	2
RBM14	Q96PK6	RNA-binding protein 14	623	623	0.383353	0.381862	2
PNN	Q9H307;G3V5F0;G3V579	Pinin	100;100;100	100	0.464905	0.381862	1
BASP1	P80723;P80723-2	Brain acid soluble protein 1	164;110	164	-0.393313	0.382366	1
RRP1B	Q14684;Q14684-2	Ribosomal RNA processing protein 1 homolog B	728;710	728	-0.391026	0.382366	2
PRRC2C	E7EPN9;Q9Y520-2;Q9Y520-6;Q9Y520-4;Q9Y520-5;Q9Y520;Q9Y520-7;Q9Y520-3	Protein PRRC2C	1265;1020;1263;1263;1263;1263;1265;1263	1265	-0.390454	0.382366	3
PRRC2C	E7EPN9;Q9Y520-2;Q9Y520-6;Q9Y520-4;Q9Y520-5;Q9Y520;Q9Y520-7;Q9Y520-3	Protein PRRC2C	1269;1024;1267;1267;1267;1267;1269;1267	1269	-0.390454	0.382366	3
PRRC2C	E7EPN9;Q9Y520-2;Q9Y520-6;Q9Y520-4;Q9Y520-5;Q9Y520;Q9Y520-7;Q9Y520-3	Protein PRRC2C	1267;1022;1265;1265;1265;1265;1267;1265	1267	-0.390454	0.382366	3
UTP18	Q9Y5J1	U3 small nucleolar RNA-associated protein 18 homolog	210	210	-0.24222	0.382366	3
MCM2	P49736;F8WDM3	DNA replication licensing factor MCM2	13;13	13	0.222338	0.382366	1
RBM39	Q14498;Q14498-2;Q14498-3;G3XAC6;H0Y4X3;Q5QP23;Q5QP22	RNA-binding protein 39	136;136;114;136;9;135;136	136	0.254964	0.382366	1
GTF2F1	P35269;M0QXD6	General transcription factor IIF subunit 1;Transcription initiation factor IIF subunit alpha	391;307	391	0.277291	0.382366	2
SRRM2	Q9UQ35;Q9UQ35-2	Serine/arginine repetitive matrix protein 2	1320;1320	1320	0.339812	0.382366	3
ABCF1	Q5STZ8;Q8NE71;A0A0G2JJB9	ATP-binding cassette sub-family F member 1	229;228;229	229	0.214022	0.383166	1
HSP90AA1	P07900;P07900-2	Heat shock protein HSP 90-alpha	252;374	252	0.47825	0.383166	2
HSP90AA1;HSP90AA2P;HSP90AA5P	P07900;Q14568;Q58FG0;P07900-2	Heat shock protein HSP 90-alpha;Heat shock protein HSP 90-alpha A2;Putative heat shock protein HSP 90-alpha A5	263;263;89;385	263	0.47825	0.383166	2
LIG1	P18858;A0A8V8TPH8;P18858-3;P18858-2;A0A8V8TQC4;A0A8V8TP03;A0A8V8TQQ7;A0A8V8TQC8;M0R0Q7;A0A8V8TPB0;A0A8V8TPH4;A0A8V8TQQ3;M0R254;A0A8V8TPA5	DNA ligase 1;DNA ligase	141;111;111;141;141;141;141;111;141;141;111;141;111;111	141	-0.463266	0.386946	1
SH3KBP1	Q96B97;Q96B97-2;A0A8V8TP33;A0A8V8TP63;A0A8V8TNS8	SH3 domain-containing kinase-binding protein 1	183;146;183;124;183	183	-0.281237	0.389922	1
EIF3C;EIF3CL	Q99613-2;Q99613;B5ME19;H3BPE3	Eukaryotic translation initiation factor 3 subunit C;Eukaryotic translation initiation factor 3 subunit C-like protein	171;181;181;111	171	0.284975	0.390972	3
EIF3C;EIF3CL	Q99613-2;Q99613;B5ME19;H3BPE3	Eukaryotic translation initiation factor 3 subunit C;Eukaryotic translation initiation factor 3 subunit C-like protein	172;182;182;112	172	0.284975	0.390972	3
EIF3C;EIF3CL	Q99613-2;Q99613;B5ME19;H3BPE3	Eukaryotic translation initiation factor 3 subunit C;Eukaryotic translation initiation factor 3 subunit C-like protein	168;178;178;108	168	0.289167	0.390972	3
DDX21	Q9NR30;A0A8I5KNP3;A0A8I5KNN2;A0A8I5KYZ4	Nucleolar RNA helicase 2;RNA helicase	71;71;71;71	71	0.832483	0.391068	1
EIF2S2	P20042	Eukaryotic translation initiation factor 2 subunit 2	2	2	0.20911	0.391162	1
PRRC2A	P48634	Protein PRRC2A	1106	1106	-0.240093	0.396675	3
RSF1	Q96T23-2;Q96T23;Q96T23-3	Remodeling and spacing factor 1	1279;1310;1058	1279	0.191875	0.399126	2
RSF1	Q96T23-2;Q96T23;Q96T23-3	Remodeling and spacing factor 1	1274;1305;1053	1274	0.191875	0.399126	2
CTPS2	Q9NRF8	CTP synthase 2	574	574	0.305894	0.399126	3
NPM1	A0A7I2V5S2;A0A7I2YQC0;P06748;P06748-3;P06748-2;E5RI98;A0A7I2V5J8	Nucleophosmin	243;272;243;243;214;179;150	243	0.383466	0.400032	1
ARHGEF2	A0A8Q3SIN5;V9GYM8;A0A5F9ZI21;Q92974-3;Q92974-2;Q92974;V9GZ14;V9GYF5;V9GYG5	Rho guanine nucleotide exchange factor 2	152;196;294;124;151;151;124;143;124	152	0.390764	0.400032	1
NOP2	P46087;P46087-4;P46087-2	Probable 28S rRNA (cytosine(4447)-C(5))-methyltransferase	786;819;782	786	0.673406	0.400032	1
TOP2A	P11388;P11388-2;P11388-3;P11388-4	DNA topoisomerase 2-alpha	1470;1496;1506;1551	1470	0.235487	0.40078	3
TOP2A	P11388;P11388-2;P11388-3;P11388-4	DNA topoisomerase 2-alpha	1471;1497;1507;1552	1471	0.235487	0.40078	3
TOP2A	P11388;P11388-2;P11388-3;P11388-4	DNA topoisomerase 2-alpha	1474;1500;1510;1555	1474	0.235487	0.40078	3
TOP2A	P11388;P11388-2;P11388-3;P11388-4	DNA topoisomerase 2-alpha	1469;1495;1505;1550	1469	0.235487	0.40078	3
CTPS2	Q9NRF8	CTP synthase 2	568	568	0.350092	0.40078	3
SH3KBP1	Q96B97;Q96B97-2;A0A8V8TP27;Q5JPT2;A0A8V8TQD8;A0A8V8TNW8;A0A8V8TQU1;A0A8V8TP33;A0A8V8TP63;A0A8V8TNP7;A0A8V8TPM1;A0A8V8TP40;A0A8V8TQG3;A0A8V8TQ02;A0A8V8TNT5;A0A8V8TNS8;A0A8V8TNL0	SH3 domain-containing kinase-binding protein 1	230;193;255;274;255;215;196;230;171;165;215;196;196;274;255;230;274	230	-0.439889	0.402054	1
RBM25	P49756	RNA-binding protein 25	583	583	-0.222043	0.402054	1
SRRM2	Q9UQ35;Q9UQ35-2;I3L3Q8	Serine/arginine repetitive matrix protein 2	1880;1880;486	1880	-0.206054	0.402054	2
SRRM2	Q9UQ35;Q9UQ35-2;I3L3Q8	Serine/arginine repetitive matrix protein 2	1878;1878;484	1878	-0.206054	0.402054	2
SRSF9	A0A9L9PX63;Q13242;A0A9L9PY11;A0A9L9PXJ8	Serine/arginine-rich splicing factor 9	206;211;184;178	206	-0.202859	0.402054	1
RALY	Q9UKM9-2;Q9UKM9	RNA-binding protein Raly	282;298	282	0.19005	0.402054	2
BCLAF1	E9PK91;Q9NYF8-3;Q9NYF8-2;Q9NYF8;A0A1W2PQ43;E9PQN2;E9PKI6;E9PK09;Q9NYF8-4;E9PJA7	Bcl-2-associated transcription factor 1	177;175;175;177;177;175;177;177;177;175	177	0.194506	0.402054	1
SRSF1	J3KTL2;Q07955;J3KSR8	Serine/arginine-rich splicing factor 1	201;201;96	201	0.207497	0.402054	2
TOP2A	P11388;P11388-2;P11388-3;P11388-4	DNA topoisomerase 2-alpha	1247;1273;1283;1328	1247	0.214624	0.402054	1
IKZF3	Q9UKT9;Q9UKT9-6;Q9UKT9-7;Q9UKT9-3;Q9UKT9-4;Q9UKT9-8;Q9UKT9-9;Q9UKT9-5;Q9UKT9-13;Q9UKT9-2;Q9UKT9-15;Q9UKT9-16;Q9UKT9-10;Q9UKT9-11;Q9UKT9-12	Zinc finger protein Aiolos	378;300;344;339;339;305;291;283;244;322;322;131;235;196;157	378	0.247176	0.402054	1
HSP90AB1	P08238	Heat shock protein HSP 90-beta	255	255	0.289836	0.402054	2
HSP90AB1	P08238	Heat shock protein HSP 90-beta	261	261	0.289836	0.402054	2
UCHL5	Q9Y5K5	Ubiquitin carboxyl-terminal hydrolase isozyme L5	787	787	0.789661	0.402054	1
SRSF1	J3KTL2;Q07955;J3KSR8	Serine/arginine-rich splicing factor 1	199;199;94	199	0.216391	0.40445	2
PTMA	B8ZZQ6;P06454-2;P06454	Prothymosin alpha;Prothymosin alpha;Prothymosin alpha, N-terminally processed;Thymosin alpha-1	2;2;2	2	0.239987	0.406217	1
MSH6	A0A8V8TQJ0;P52701;A0A494C0M1;P52701-3;A0A8V8TQW9;P52701-2;A0A8V8TPJ4	DNA mismatch repair protein;DNA mismatch repair protein Msh6	229;227;128;97;227;227;227	229	0.186201	0.409804	1
TOP2B	A0A8V8TP20;Q02880-2;Q02880	DNA topoisomerase 2;DNA topoisomerase 2-beta	1357;1461;1466	1357	0.31909	0.418467	1
TOP2B	A0A8V8TP20;Q02880-2;Q02880	DNA topoisomerase 2;DNA topoisomerase 2-beta	1364;1468;1473	1364	-0.500045	0.420588	2
SRRM2	Q9UQ35;Q9UQ35-2;I3L4D8;I3L182	Serine/arginine repetitive matrix protein 2	435;435;435;339	435	0.238984	0.420588	3
SRRM2	Q9UQ35;Q9UQ35-2;I3L4D8;I3L182	Serine/arginine repetitive matrix protein 2	436;436;436;340	436	0.238984	0.420588	3
ABCF1	Q5STZ8;Q8NE71;Q8NE71-2;A0A0G2JJB9;F5GYK6	ATP-binding cassette sub-family F member 1	110;109;109;110;12	110	0.220641	0.420877	1
PDHA1	Q5JPU2;P08559-3;P08559;P08559-2;P08559-4	Pyruvate dehydrogenase E1 component subunit alpha;Pyruvate dehydrogenase E1 component subunit alpha, somatic form, mitochondrial	260;201;232;239;270	260	-0.570458	0.421921	1
EIF5B	O60841	Eukaryotic translation initiation factor 5B	186	186	-0.301886	0.427976	3
EIF5B	O60841	Eukaryotic translation initiation factor 5B	182	182	-0.301886	0.427976	3
EIF5B	O60841	Eukaryotic translation initiation factor 5B	183	183	-0.301886	0.427976	3
EIF5B	O60841	Eukaryotic translation initiation factor 5B	190	190	-0.301886	0.427976	3
SRRM2	Q9UQ35;Q9UQ35-2;I3L4D8;I3L182	Serine/arginine repetitive matrix protein 2	437;437;437;341	437	0.239306	0.427976	3
PGRMC2	O15173;O15173-2;U3KQM0;U3KPU8	Membrane-associated progesterone receptor component 2	211;235;79;32	211	0.323043	0.427976	1
BAZ1B	Q9UIG0-2;Q9UIG0	Tyrosine-protein kinase BAZ1B	349;349	349	0.372782	0.427976	1
POU2F2	P09086-5;P09086;P09086-2;A0A8I5KYI8;U3KQ96;H0YLL6;P09086-3;P09086-4;H0YKT2;B5ME60;H0YNW1;A0A1B0GW97;A0A0D9SF23;E9PR37;A0A1B0GUT9;A0A1B0GV81	POU domain, class 2, transcription factor 2;POU domain protein	55;55;55;55;49;55;55;55;51;55;55;43;50;55;43;43	55	0.393869	0.427976	1
SLC16A1	P53985	Monocarboxylate transporter 1	466	466	0.426004	0.427976	2
NOLC1	A0A0A0MRM9;Q14978;Q14978-3;Q14978-2	Nucleolar and coiled-body phosphoprotein 1	631;622;623;632	631	0.442285	0.427976	1
KMT2A	A0A8I5KXR3;Q03164-2;Q03164;Q03164-3;A0A3B3ISN4;A0AA34QVI8;E9PR05	Histone-lysine N-methyltransferase;Histone-lysine N-methyltransferase 2A;MLL cleavage product N320;MLL cleavage product C180	161;161;161;161;161;194;194	161	0.591416	0.427976	2
WIPF1	O43516;O43516-3;O43516-2;A0A8V8TNJ8;E9PB87	WAS/WASL-interacting protein family member 1	345;345;345;345;345	345	-0.530463	0.42927	2
RTN4	Q9NQC3;Q9NQC3-5;Q9NQC3-2;Q9NQC3-4	Reticulon-4	15;15;15;15	15	-0.224569	0.42927	1
SRRM2	Q9UQ35;Q9UQ35-2;I3L4D8;I3L182	Serine/arginine repetitive matrix protein 2	440;440;440;344	440	0.241123	0.42927	3
HNRNPU	Q00839;Q00839-2;A0A1W2PPS1;A0A1W2PP35;A0A994J6V2;Q5RI18;A0A1W2PRI6	Heterogeneous nuclear ribonucleoprotein U	271;252;252;180;145;48;53	271	0.265066	0.42927	1
DUT	P33316-2;H0YNJ9	Deoxyuridine 5'-triphosphate nucleotidohydrolase, mitochondrial;Deoxyuridine 5'-triphosphate nucleotidohydrolase	11;11	11	0.272529	0.42927	1
PTMA	B8ZZQ6;P06454-2;P06454	Prothymosin alpha;Prothymosin alpha;Prothymosin alpha, N-terminally processed;Thymosin alpha-1	9;9;9	9	0.276957	0.42927	1
SMARCA5	O60264	SWI/SNF-related matrix-associated actin-dependent regulator of chromatin subfamily A member 5	116	116	0.188471	0.430313	1
PRPF3	O43395	U4/U6 small nuclear ribonucleoprotein Prp3	619	619	0.22498	0.430313	1
EIF3B	P55884;P55884-2;C9JZG1	Eukaryotic translation initiation factor 3 subunit B	119;119;80	119	0.401497	0.430313	1
RANBP2	P49792	E3 SUMO-protein ligase RanBP2	1400	1400	0.433189	0.430313	2
RANBP2	P49792	E3 SUMO-protein ligase RanBP2	1396	1396	0.433189	0.430313	2
MATR3	P43243;A8MXP9;A0A0R4J2E8;D6REM6;P43243-2;B3KM87	Matrin-3	604;604;604;604;316;266	604	0.2409	0.432083	3
SRRM2	Q9UQ35;Q9UQ35-2;I3L4D8;I3L182	Serine/arginine repetitive matrix protein 2	908;908;908;812	908	0.322301	0.432181	3
ST13;ST13P4	P50502;Q8IZP2;F6VDH7	Hsc70-interacting protein;Putative protein FAM10A4	76;72;39	76	0.441219	0.433015	2
PDHA1;PDHA2	Q5JPU2;P08559-3;P08559;P08559-2;P08559-4;P29803	Pyruvate dehydrogenase E1 component subunit alpha;Pyruvate dehydrogenase E1 component subunit alpha, somatic form, mitochondrial;Pyruvate dehydrogenase E1 component subunit alpha, testis-specific form, mitochondrial	328;269;300;307;338;298	328	-0.457618	0.435331	2
MAP4	E7EVA0;P27816;A0A804HKE7;P27816-6;P27816-2	Microtubule-associated protein;Microtubule-associated protein 4	375;358;358;358;358	375	-0.243822	0.435712	1
MATR3	P43243;A8MXP9;A0A0R4J2E8;D6REM6;P43243-2;B3KM87	Matrin-3	766;814;766;766;478;428	766	0.173075	0.435712	1
SRRM2	Q9UQ35;Q9UQ35-2;I3L4D8;I3L182	Serine/arginine repetitive matrix protein 2	780;780;780;684	780	-0.413608	0.438053	1
GTPBP4	Q9BZE4;Q9BZE4-2;Q9BZE4-3	GTP-binding protein 4	472;425;356	472	0.242489	0.438053	3
GTPBP4	Q9BZE4;Q9BZE4-2;Q9BZE4-3	GTP-binding protein 4	470;423;354	470	0.242489	0.438053	3
SRRM2	Q9UQ35;Q9UQ35-2;I3L4D8	Serine/arginine repetitive matrix protein 2	983;983;983	983	0.376071	0.438053	2
SRSF1	J3KTL2;Q07955;J3KSR8	Serine/arginine-rich splicing factor 1	238;238;133	238	0.211174	0.440519	2
SRSF1	J3KTL2;Q07955;J3KSR8	Serine/arginine-rich splicing factor 1	234;234;129	234	0.219029	0.44458	2
TRA2B	P62995	Transformer-2 protein homolog beta	83	83	0.24385	0.44517	3
SRSF1	J3KTL2;Q07955;J3KSR8	Serine/arginine-rich splicing factor 1	205;205;100	205	0.232737	0.445706	2
CHAF1B	Q13112	Chromatin assembly factor 1 subunit B	538	538	-0.284418	0.447463	1
RB1	A0AAQ5BH52;A0AAQ5BH01;A0A3B3IS71;P06400	Retinoblastoma-associated protein	807;772;807;807	807	0.244886	0.448446	2
PAK2	Q13177	Serine/threonine-protein kinase PAK 2;PAK-2p27;PAK-2p34	141	141	0.358295	0.45009	1
PDS5B	Q9NTI5-2;Q9NTI5	Sister chromatid cohesion protein PDS5 homolog B	1358;1358	1358	0.182358	0.451387	2
PHAX	Q9H814	Phosphorylated adapter RNA export protein	16	16	-0.278129	0.461857	2
CCAR2	Q8N163-2;Q8N163;G3V119;H0YB24	Cell cycle and apoptosis regulator protein 2	678;678;353;370	678	-0.21609	0.468069	2
UBAP2L	Q5VU79;Q14157;Q14157-5;A0AA34QVE6;F8W726;Q14157-4;Q14157-1;Q14157-3	Ubiquitin-associated protein 2-like	447;454;454;465;465;447;454;454	447	0.439254	0.472129	1
CLASP2	E3W994;J3KR49;A0A804HJG7;O75122;A0A0U1RQI6;E7ERI8;E7EW49;O75122-3;B3KR06;E7ENG2;O75122-2	CLIP-associating protein 2	370;370;603;370;376;603;604;604;376;380;376	370	0.267363	0.47233	1
HDGF	A0AA34QVG5;P51858;P51858-2;P51858-3	Hepatoma-derived growth factor	250;165;158;181	250	0.16839	0.473291	1
THRAP3	Q9Y2W1;A0A3B3ITZ9	Thyroid hormone receptor-associated protein 3	320;320	320	0.222209	0.473291	2
HNRNPA1;HNRNPA1L3	P09651;P09651-3;P09651-2;A0A7I2V3R8;F8W6I7;A0A2R8Y4L2;A0A7I2YQX9;H0YH80;A0A7I2YQY2	Heterogeneous nuclear ribonucleoprotein A1;Heterogeneous nuclear ribonucleoprotein A1, N-terminally processed;Heterogeneous nuclear ribonucleoprotein A1-like 3	368;263;316;315;303;316;271;187;41	368	-0.261134	0.473702	1
TRIP12	Q14669;A0A994J569;H7C1L9;C9JLD7;A0A994J755;A0A6Q8PGG9;A0A994J4J0;A0A6Q8PHK0;Q14669-2;Q14669-3;Q14669-4;A0A994J4J6	E3 ubiquitin-protein ligase TRIP12;E3 ubiquitin-protein ligase	1376;1447;1395;1392;1377;1452;1404;1451;1409;1424;1106;1359	1376	0.185426	0.473702	2
SRRM2	Q9UQ35;Q9UQ35-2	Serine/arginine repetitive matrix protein 2	1318;1318	1318	0.239724	0.473702	2
SRRM2	Q9UQ35;Q9UQ35-2;I3L3Q8	Serine/arginine repetitive matrix protein 2	1693;1693;299	1693	0.340196	0.473702	3
EIF3B	P55884;P55884-2;C9JZG1	Eukaryotic translation initiation factor 3 subunit B	117;117;78	117	0.347034	0.479439	1
SET	Q01105;A0A8I5KS71;A0A8I5KTZ2	Protein SET	7;7;7	7	-0.384552	0.482138	1
PHAX	Q9H814	Phosphorylated adapter RNA export protein	14	14	-0.224663	0.483883	2
ZC3HAV1	C9J6P4;Q7Z2W4;A0A7P0T8C6;Q7Z2W4-2;Q7Z2W4-3	Zinc finger CCCH-type antiviral protein 1	275;275;130;275;275	275	0.248424	0.485723	2
IKZF1	A0A8V8TNQ0;Q13422;Q13422-4;Q13422-3;Q13422-7;A0A2R8YFR0;Q13422-2;Q13422-5;A0A8V8TMF3;A0A087WU46;Q13422-6;A0A0A0MRA0	DNA-binding protein Ikaros	462;442;311;355;400;375;355;299;268;259;212;172	462	0.260075	0.489581	1
EPRS1	P07814;V9GYZ6	Bifunctional glutamate/proline--tRNA ligase;Glutamate--tRNA ligase;Proline--tRNA ligase;glutamate--tRNA ligase	886;893	886	0.18662	0.491299	1
GTF2F1	P35269;M0QXD6	General transcription factor IIF subunit 1;Transcription initiation factor IIF subunit alpha	389;305	389	0.22634	0.491299	2
DDX21	Q9NR30;A0A8I5KNP3;A0A8I5KNN2;A0A8I5KYZ4;Q9NR30-2;A0A8I5KND9	Nucleolar RNA helicase 2;RNA helicase	173;173;173;173;105;105	173	0.201668	0.492425	3
DDX21	Q9NR30;A0A8I5KNP3;A0A8I5KNN2;A0A8I5KYZ4;Q9NR30-2;A0A8I5KND9	Nucleolar RNA helicase 2;RNA helicase	168;168;168;168;100;100	168	0.201668	0.492425	3
DDX21	Q9NR30;A0A8I5KNP3;A0A8I5KNN2;A0A8I5KYZ4;Q9NR30-2;A0A8I5KND9	Nucleolar RNA helicase 2;RNA helicase	171;171;171;171;103;103	171	0.201668	0.492425	3
YBX1	P67809;H0Y449;C9J5V9	Y-box-binding protein 1	174;224;144	174	0.208169	0.492425	1
TRA2B	P62995	Transformer-2 protein homolog beta	85	85	0.224392	0.492425	3
CDK1;OSGEPL1;CDK2;CDK3	A0A024QZP7;P06493;P06493-2;E5RIL9;G3V317;E7ESI2;G3V5T9;P24941-2;P24941;Q00526	Cyclin-dependent kinase 1;N(6)-L-threonylcarbamoyladenine synthase;Cyclin-dependent kinase 2;Cyclin-dependent kinase 3	15;15;15;218;15;15;15;15;15;15	15	0.282153	0.492425	2
CDK1;OSGEPL1;CDK2;CDK3	A0A024QZP7;P06493;P06493-2;E5RIL9;G3V317;E7ESI2;G3V5T9;P24941-2;P24941;Q00526	Cyclin-dependent kinase 1;N(6)-L-threonylcarbamoyladenine synthase;Cyclin-dependent kinase 2;Cyclin-dependent kinase 3	14;14;14;217;14;14;14;14;14;14	14	0.282153	0.492425	2
SRRM2	Q9UQ35;Q9UQ35-2;I3L3Q8	Serine/arginine repetitive matrix protein 2	1691;1691;297	1691	0.325197	0.492425	3
DDX3X	O00571;A0A0D9SG12;A0A2R8YFS5;A0A0D9SF53;A0A2R8Y4A4;A0A2R8YF78;A0A0D9SFB3;A0A2U3TZJ9;A0A2R8Y645;A0A2R8YCW1;A0A2R8YFR4;O00571-2;A0A2R8Y5G6;F6S8Q4;A0A2R8YDH3;A0A2R8YCU0;A0A2R8Y650;A0A087WX09;A0A2R8YF89	ATP-dependent RNA helicase DDX3X;RNA helicase	82;82;82;82;82;82;82;81;81;68;81;66;43;82;82;82;82;82;68	82	0.159911	0.494985	1
BCLAF1	E9PK91;Q9NYF8-3;Q9NYF8-2;Q9NYF8;A0A1W2PQ43;E9PQN2;E9PKI6;E9PK09;Q9NYF8-4	Bcl-2-associated transcription factor 1	658;656;656;658;658;656;658;657;485	658	0.29704	0.498179	2
PRRC2A	P48634;P48634-2;P48634-3;P48634-4	Protein PRRC2A	764;752;764;764	764	0.372714	0.498594	2
PRRC2A	P48634;P48634-2;P48634-3;P48634-4	Protein PRRC2A	761;749;761;761	761	0.372714	0.498594	2
RALY	Q9UKM9-2;Q9UKM9	RNA-binding protein Raly	282;298	282	0.151241	0.499133	3
NOLC1	A0A0A0MRM9;Q14978;Q14978-3;Q14978-2	Nucleolar and coiled-body phosphoprotein 1	547;538;539;548	547	0.339421	0.499133	1
THRAP3	Q9Y2W1	Thyroid hormone receptor-associated protein 3	939	939	0.175729	0.49927	2
GATAD2A	Q86YP4-2;Q86YP4;Q86YP4-3;C9JMI3;C9JGN4;C9JJK9	Transcriptional repressor p66-alpha	100;100;100;100;100;100	100	0.208582	0.49927	3
GATAD2A	Q86YP4-2;Q86YP4;Q86YP4-3;C9JMI3;C9JGN4;C9JJK9	Transcriptional repressor p66-alpha	107;107;107;107;107;107	107	0.208582	0.49927	3
SRRM2	Q9UQ35;Q9UQ35-2;I3L4D8	Serine/arginine repetitive matrix protein 2	1003;1003;1003	1003	0.323155	0.49927	2
RPS6	P62753;A2A3R5	Small ribosomal subunit protein eS6;40S ribosomal protein S6	247;216	247	0.574267	0.49927	3
GATAD2A	Q86YP4-2;Q86YP4;Q86YP4-3;C9JMI3;C9JGN4;C9JJK9	Transcriptional repressor p66-alpha	114;114;114;114;114;114	114	0.208211	0.49951	3
BCLAF1	E9PK91;Q9NYF8-3;Q9NYF8-2;Q9NYF8;A0A1W2PQ43;E9PQN2;E9PKI6;E9PK09;Q9NYF8-4	Bcl-2-associated transcription factor 1	661;659;659;661;661;659;661;660;488	661	0.282359	0.49951	2
RRM2	P31350;P31350-2;A0A286YFD6	Ribonucleoside-diphosphate reductase subunit M2	20;80;20	20	0.405324	0.506508	1
PDHA1;PDHA2	Q5JPU2;P08559-3;P08559;P08559-2;P08559-4;P29803	Pyruvate dehydrogenase E1 component subunit alpha;Pyruvate dehydrogenase E1 component subunit alpha, somatic form, mitochondrial;Pyruvate dehydrogenase E1 component subunit alpha, testis-specific form, mitochondrial	321;262;293;300;331;291	321	-0.363017	0.507016	2
RBM14	Q96PK6	RNA-binding protein 14	627	627	0.313995	0.508779	2
NOLC1	A0A0A0MRM9;Q14978;Q14978-3;Q14978-2	Nucleolar and coiled-body phosphoprotein 1	695;686;687;696	695	-0.651446	0.510123	1
TRIM28	Q13263;Q13263-2;M0R0K9	Transcription intermediary factor 1-beta	473;391;98	473	-0.415335	0.512906	1
CCAR2	Q8N163-2;Q8N163;G3V119;H0YB24	Cell cycle and apoptosis regulator protein 2	681;681;356;373	681	-0.188477	0.512906	2
RALY	Q9UKM9-2;Q9UKM9	RNA-binding protein Raly	272;288	272	0.145505	0.512906	3
TRA2B	P62995	Transformer-2 protein homolog beta	87	87	0.225222	0.512906	3
HSP90AB1	P08238	Heat shock protein HSP 90-beta	255	255	0.23859	0.512906	1
RBM4	Q9BWF3;E9PB51;Q9BWF3-4;D6R9K7;J3QRR5;Q9BWF3-3;Q9BWF3-2	RNA-binding protein 4	86;86;86;86;86;86;86	86	0.260171	0.512906	1
DTD1	Q8TEA8	D-aminoacyl-tRNA deacylase 1	197	197	0.284592	0.512906	2
DYNC1LI1	Q9Y6G9;E9PHI6	Cytoplasmic dynein 1 light intermediate chain 1;Dynein light intermediate chain	513;397	513	-0.913888	0.51521	2
SEC22B	O75396;A0A087X1A9	Vesicle-trafficking protein SEC22b	137;12	137	-1.00563	0.519164	1
NUP98	P52948;P52948-5;P52948-2;P52948-6;H0YEN4;A0A8V8TQF7;A0A8V8TR21;H0YCR0;A0A8V8TRC7;A0A8V8TPX4;H0YDA1;A0A3B3ITD8;A0A8V8TQG5;A0A8V8TR23;P52948-3;P52948-4;A0A8V8TRD0	Nuclear pore complex protein Nup98-Nup96;Nuclear pore complex protein Nup98;Nuclear pore complex protein Nup96;Nuclear pore complex protein Nup98-Nup96	673;656;656;673;648;647;639;609;656;673;656;656;648;611;673;656;656	673	-0.788843	0.519164	2
NUP98	P52948;P52948-5;P52948-2;P52948-6;H0YEN4;A0A8V8TQF7;A0A8V8TR21;H0YCR0;A0A8V8TRC7;A0A8V8TPX4;H0YDA1;A0A3B3ITD8;A0A8V8TQG5;A0A8V8TR23;P52948-3;P52948-4;A0A8V8TRD0	Nuclear pore complex protein Nup98-Nup96;Nuclear pore complex protein Nup98;Nuclear pore complex protein Nup96;Nuclear pore complex protein Nup98-Nup96	670;653;653;670;645;644;636;606;653;670;653;653;645;608;670;653;653	670	-0.788843	0.519164	2
PRRC2A	P48634;P48634-2;P48634-3;P48634-4	Protein PRRC2A	761;749;761;761	761	-0.389066	0.519164	1
FHOD1	Q9Y613	FH1/FH2 domain-containing protein 1	367	367	-0.263974	0.519164	1
GNL1	P36915;A2AB27	Guanine nucleotide-binding protein-like 1	51;49	51	-0.244893	0.519164	2
KDM1A	O60341;R4GMQ1;A0A8I5QJJ5;A0A8I5KRB8;A0A8I5KRX9;O60341-2;A0A8I5KRF4;A0A8I5QKM3;A0A8I5KT29;A0A8I5QJR3;A0A8I5KXU4;A0A8I5KQU6;A0A8I5KSH0;A0A8I5KVZ4;A0A8I5KRC9;A0A8I5KV76;A0A8I5KPV0;A0A8I5KTR5;A0A8I5QJX1;A0A8I5KUU0	Lysine-specific histone demethylase 1A;Lysine-specific histone demethylase	131;131;131;131;131;131;131;131;131;131;131;131;131;131;131;131;131;131;131;131	131	-0.219594	0.519164	2
KDM1A	O60341;R4GMQ1;A0A8I5QJJ5;A0A8I5KRB8;A0A8I5KRX9;O60341-2;A0A8I5KRF4;A0A8I5QKM3;A0A8I5KT29;A0A8I5QJR3;A0A8I5KXU4;A0A8I5KQU6;A0A8I5KSH0;A0A8I5KVZ4;A0A8I5KRC9;A0A8I5KV76;A0A8I5KPV0;A0A8I5KTR5;A0A8I5QJX1;A0A8I5KUU0	Lysine-specific histone demethylase 1A;Lysine-specific histone demethylase	137;137;137;137;137;137;137;137;137;137;137;137;137;137;137;137;137;137;137;137	137	-0.219594	0.519164	2
RPL13	P26373;J3QSB4	Large ribosomal subunit protein eL13;60S ribosomal protein L13	109;109	109	-0.210648	0.519164	2
ACIN1	S4R3H4;E7EQT4;Q9UKV3-5;Q9UKV3	Apoptotic chromatin condensation inducer in the nucleus	356;374;414;414	356	0.179375	0.519164	2
ACIN1	S4R3H4;E7EQT4;Q9UKV3-5;Q9UKV3	Apoptotic chromatin condensation inducer in the nucleus	352;370;410;410	352	0.179375	0.519164	2
DDX46	A0A0C4DG89;Q7L014	RNA helicase;Probable ATP-dependent RNA helicase DDX46	804;804	804	0.188271	0.519164	1
HNRNPA1;HNRNPA1L3	P09651;P09651-3;P09651-2;A0A7I2V3R8;F8W6I7;A0A7I2V3W0;A0A7I2V2L6;A0A2R8Y4L2;F8VTQ5;F8W646;A0A7I2YQ85	Heterogeneous nuclear ribonucleoprotein A1;Heterogeneous nuclear ribonucleoprotein A1, N-terminally processed;Heterogeneous nuclear ribonucleoprotein A1-like 3	6;6;6;6;6;6;6;6;6;6;6	6	0.204436	0.519164	1
SRRM2	Q9UQ35;I3L3Q8	Serine/arginine repetitive matrix protein 2	2018;624	2018	0.215988	0.519164	3
SRRM2	Q9UQ35;I3L3Q8	Serine/arginine repetitive matrix protein 2	2022;628	2022	0.215988	0.519164	3
SRRM2	Q9UQ35;I3L3Q8	Serine/arginine repetitive matrix protein 2	2020;626	2020	0.215988	0.519164	3
PDS5B	Q9NTI5-2;Q9NTI5;A9IYQ1;Q9NTI5-5	Sister chromatid cohesion protein PDS5 homolog B	1283;1283;235;53	1283	0.236051	0.519164	1
NSUN5;NSUN5P1;NSUN5P2	Q96P11-2;Q3KNT7-3;Q63ZY6;Q63ZY6-6	28S rRNA (cytosine-C(5))-methyltransferase;Putative NOL1/NOP2/Sun domain family member 5B;Putative methyltransferase NSUN5C	442;130;258;234	442	0.386426	0.519164	2
NSUN5;NSUN5P1;NSUN5P2	Q96P11-2;Q3KNT7-3;Q63ZY6;Q63ZY6-6	28S rRNA (cytosine-C(5))-methyltransferase;Putative NOL1/NOP2/Sun domain family member 5B;Putative methyltransferase NSUN5C	444;132;260;236	444	0.404274	0.519164	2
SRRM2	Q9UQ35;I3L3Q8	Serine/arginine repetitive matrix protein 2	2044;650	2044	-0.15915	0.51949	2
SRRM2	Q9UQ35;I3L3Q8	Serine/arginine repetitive matrix protein 2	2046;652	2046	-0.15915	0.51949	2
SRRM2	Q9UQ35;Q9UQ35-2;I3L4D8;I3L182	Serine/arginine repetitive matrix protein 2	783;783;783;687	783	0.259918	0.51949	2
EIF5B	O60841	Eukaryotic translation initiation factor 5B	113	113	0.233537	0.521042	1
ZC3H4	M0QY97;Q9UPT8	Zinc finger CCCH domain-containing protein 4	876;1269	876	0.314825	0.522049	2
NUDC	Q9Y266;A0A0A0MSU9;A0A0A0MSS4	Nuclear migration protein nudC	139;143;90	139	0.276005	0.524636	2
NUDC	Q9Y266;A0A0A0MSU9;A0A0A0MSS4	Nuclear migration protein nudC	145;149;96	145	0.276005	0.524636	2
BAG6	P46379-3;P46379;P46379-2;A0A0G2JK23;A0A024RCM4;A0A7P0MQS5;A0A7I2V508;P46379-5;A0A0G2JL47;H0Y710	Large proline-rich protein BAG6	994;964;958;964;958;932;1005;958;958;107	994	0.522873	0.524636	2
MAP4	E7EVA0;P27816;A0A804HKE7;P27816-6;P27816-2;P27544-2;P27816-5;H0Y2V1;F8W9U4;H7C4C5;B5MEG9	Microtubule-associated protein;Microtubule-associated protein 4	1970;825;1970;825;652;897;552;191;576;236;609	1970	-0.296674	0.524669	1
NUMA1	Q14980;Q14980-2;H0YFY6;Q14980-5	Nuclear mitotic apparatus protein 1	2000;1986;849;864	2000	0.215662	0.52727	1
SF3A1	Q15459;Q15459-2;H7C1L2	Splicing factor 3A subunit 1	359;294;55	359	0.144801	0.528514	1
TOP2B	A0A8V8TP20;Q02880-2;Q02880;A0A8V8TPE3	DNA topoisomerase 2;DNA topoisomerase 2-beta	1304;1408;1413;1332	1304	0.18072	0.529254	2
NIFK	Q9BYG3;C9J808;H7BZL0	MKI67 FHA domain-interacting nucleolar phosphoprotein	247;142;56	247	-1.50481	0.530268	1
LSP1	P33241;P33241-3;E7EMG9;P33241-2;E9PBD8	Lymphocyte-specific protein 1	204;332;195;142;142	204	-0.367433	0.536873	1
EPB41L2	E9PHY5;A0A994J5B1;O43491;O43491-4;E9PK52;O43491-3;O43491-2;E9PII3;A0A2R8Y5B3;E9PQD2;E9PJP4;E9PIG0;E9PRG1;E9PQN0	Band 4.1-like protein 2	58;58;58;58;58;58;58;58;50;58;58;58;58;58	58	-0.318273	0.536873	1
OSBP	P22059	Oxysterol-binding protein 1	385	385	-0.318202	0.536873	3
OSBP	P22059	Oxysterol-binding protein 1	382	382	-0.299515	0.536873	3
CLASP2	E3W994;J3KR49;A0A804HJG7;O75122;A0A0U1RQI6;E7ERI8;E7EW49;O75122-3;H7C4M5	CLIP-associating protein 2	529;529;762;529;553;762;763;763;32	529	0.169004	0.536873	2
THRAP3	Q9Y2W1;A0A3B3ITZ9	Thyroid hormone receptor-associated protein 3	315;315	315	0.20423	0.536873	2
CFL1	P23528;E9PP50;E9PK25;E9PS23	Cofilin-1	3;3;41;3	3	0.271954	0.536873	1
BCLAF1	E9PK91;Q9NYF8-3;Q9NYF8-2;Q9NYF8;A0A1W2PQ43;E9PQN2;E9PKI6;E9PK09;Q9NYF8-4	Bcl-2-associated transcription factor 1	648;646;646;648;648;646;648;648;475	648	-0.254749	0.54387	1
SRRM2	Q9UQ35;Q9UQ35-2	Serine/arginine repetitive matrix protein 2	1099;1099	1099	0.217967	0.546016	3
OSBP	P22059	Oxysterol-binding protein 1	379	379	-0.292459	0.550094	3
THRAP3	Q9Y2W1	Thyroid hormone receptor-associated protein 3	928	928	0.147023	0.550094	2
CAP1	Q01518;Q01518-2	Adenylyl cyclase-associated protein 1	307;306	307	0.491916	0.550898	2
UBTF	A0A994J4N4;E9PKP7;P17480-2;P17480;E9PLT2	Nucleolar transcription factor 1	447;447;447;484;71	447	-0.194808	0.551491	1
NMT1	A0A7I2V539;P30419;A0A7I2V3X4;A0A7I2V3U5;A0A7I2V4Y5;B7Z8J4;K7EN42;A0A7I2V3M5	Glycylpeptide N-tetradecanoyltransferase;Glycylpeptide N-tetradecanoyltransferase 1	47;47;47;47;47;47;46;47	47	0.17771	0.553025	1
LARP1	Q6PKG0;Q6PKG0-3;A0A8I5KWU3;A0A8I5KSP1;A0A0B4J210;E5RH50;H0YC33	La-related protein 1	785;708;580;547;785;580;99	785	0.770846	0.553025	2
LRRC47	Q8N1G4	Leucine-rich repeat-containing protein 47	518	518	-0.190514	0.553924	1
GTPBP4	Q9BZE4;Q9BZE4-2;Q9BZE4-3	GTP-binding protein 4	468;421;352	468	0.201976	0.553924	3
CCDC86	Q9H6F5	Coiled-coil domain-containing protein 86	80	80	0.365824	0.556473	2
CCDC86	Q9H6F5	Coiled-coil domain-containing protein 86	91	91	0.365824	0.556473	2
NME1-NME2;NME2;NME2P1	Q32Q12;P22392-2;P22392;O60361	Nucleoside diphosphate kinase;Nucleoside diphosphate kinase B;Putative nucleoside diphosphate kinase	262;237;122;107	262	-0.308121	0.556777	1
NOLC1	A0A0A0MRM9;Q14978;Q14978-3;Q14978-2	Nucleolar and coiled-body phosphoprotein 1	707;698;699;708	707	-0.656229	0.558708	2
GNL1	P36915;A2AB27	Guanine nucleotide-binding protein-like 1	48;46	48	-0.229936	0.558804	2
UBE2O	Q9C0C9	(E3-independent) E2 ubiquitin-conjugating enzyme	89	89	-0.172143	0.559747	2
UBE2O	Q9C0C9	(E3-independent) E2 ubiquitin-conjugating enzyme	87	87	-0.172143	0.559747	2
NCOA5	Q9HCD5	Nuclear receptor coactivator 5	9	9	-0.138069	0.559747	1
CLASP2	E3W994;J3KR49;A0A804HJG7;O75122;A0A0U1RQI6;E7ERI8;E7EW49;O75122-3;H7C4M5	CLIP-associating protein 2	525;525;758;525;549;758;759;759;28	525	0.169108	0.559747	2
LSP1	P33241;P33241-3;E7EMG9;P33241-2;E9PBD8	Lymphocyte-specific protein 1	177;305;168;115;115	177	0.189917	0.559747	3
RANBP2	P49792;A0A8V8TL79;A0A8V8TLA0	E3 SUMO-protein ligase RanBP2	788;788;762	788	0.193716	0.559747	1
SRRM2	Q9UQ35;Q9UQ35-2;I3L3Q8	Serine/arginine repetitive matrix protein 2	1694;1694;300	1694	0.279737	0.559747	3
NOLC1	A0A0A0MRM9;Q14978;Q14978-3;Q14978-2	Nucleolar and coiled-body phosphoprotein 1	632;623;624;633	632	0.354671	0.559747	1
RTN4	Q9NQC3;Q9NQC3-5	Reticulon-4	184;184	184	0.397269	0.559747	2
NCOR1	H0Y459;A0A994J5B8;O75376;O75376-2;E7EVU5;E7EW50;J3KS51;O75376-3	Nuclear receptor corepressor 1	172;172;172;172;172;172;172;63	172	0.15069	0.560097	2
RTN4	Q9NQC3;Q9NQC3-5	Reticulon-4	181;181	181	0.402971	0.56033	2
BCLAF1	E9PK91;Q9NYF8-3;Q9NYF8-2;Q9NYF8;A0A1W2PQ43;E9PQN2;E9PKI6;E9PK09	Bcl-2-associated transcription factor 1	402;400;400;402;402;400;402;402	402	-0.153063	0.560755	2
NOLC1	A0A0A0MRM9;Q14978;Q14978-3;Q14978-2	Nucleolar and coiled-body phosphoprotein 1	695;686;687;696	695	-0.576657	0.564826	2
AASDHPPT	Q9NRN7	L-aminoadipate-semialdehyde dehydrogenase-phosphopantetheinyl transferase	258	258	-0.332934	0.564826	1
NPM1	A0A7I2V5S2;A0A7I2YQC0;P06748;P06748-3;E5RI98	Nucleophosmin	195;195;195;195;131	195	-0.182022	0.565689	1
PA2G4	Q9UQ80;F8VR77	Proliferation-associated protein 2G4	2;2	2	0.159392	0.566192	1
DKC1	A0A8Q3WLC8;A0A8Q3SIY6;O60832;A0A8Q3WLG7;A0A8Q3WLD1;A0A8Q3SJE8;A0A8Q3SIS9;A0A8V8TKY9	H/ACA ribonucleoprotein complex subunit DKC1	440;448;453;413;424;453;453;250	440	0.144265	0.567926	3
DKC1	A0A8Q3WLC8;A0A8Q3SIY6;O60832;A0A8Q3WLG7;A0A8Q3WLD1;A0A8Q3SJE8;A0A8Q3SIS9;A0A8V8TKY9	H/ACA ribonucleoprotein complex subunit DKC1	438;446;451;411;422;451;451;248	438	0.144265	0.567926	3
DKC1	A0A8Q3WLC8;A0A8Q3SIY6;O60832;A0A8Q3WLG7;A0A8Q3WLD1;A0A8Q3SJE8;A0A8Q3SIS9;A0A8V8TKY9	H/ACA ribonucleoprotein complex subunit DKC1	442;450;455;415;426;455;455;252	442	0.144265	0.567926	3
GPS1	C9JFE4;Q13098-7;Q13098;Q13098-5;A0A9L9PXT0;A0A9L9PX62;A8K070;A0A096LPJ3;A0A096LP07;J3QQX0	COP9 signalosome complex subunit 1	454;510;474;470;542;541;509;473;469;62	454	0.245107	0.567926	1
NCL	A0A7I2V428;C9JLB1;A0A7I2V3F3;H7BY16;P19338;A0A7I2V5M5;A0A7I2V2U7;A0A7I2V699	Nucleolin	580;564;565;604;580;580;580;486	580	-0.539531	0.5696	1
SRRM2	Q9UQ35;Q9UQ35-2;I3L4U6	Serine/arginine repetitive matrix protein 2	2688;2270;14	2688	-0.183619	0.56973	3
NCOR1	H0Y459;A0A994J5B8;O75376;O75376-2;E7EVK1;J3KS29;J3QKP0	Nuclear receptor corepressor 1	2194;2146;2120;2017;751;62;60	2194	0.142168	0.569953	1
SRRM2	Q9UQ35;Q9UQ35-2	Serine/arginine repetitive matrix protein 2	1110;1110	1110	0.146515	0.569953	3
SNX1	Q13596-2;Q13596;Q13596-3;J3KPH4;H0YKD5;H0YKL5;H0YK58	Sorting nexin-1	41;41;41;41;41;36;37	41	0.219169	0.569953	3
SNX1	Q13596-2;Q13596;Q13596-3;J3KPH4;H0YKD5;H0YKL5;H0YK58	Sorting nexin-1	32;32;32;32;32;27;28	32	0.219169	0.569953	3
SNX1	Q13596-2;Q13596;Q13596-3;J3KPH4;H0YKD5;H0YKL5;H0YK58	Sorting nexin-1	39;39;39;39;39;34;35	39	0.219169	0.569953	3
G3BP1	Q13283;A0A7I2YQN9;A0A7I2V5M7;A0A7P0P2U7;A0A7I2YQU8;A0A7I2V651;A0A7I2V326	Ras GTPase-activating protein-binding protein 1	232;232;242;232;232;232;95	232	0.236177	0.569953	2
G3BP1	Q13283;A0A7I2YQN9;A0A7I2V5M7;A0A7P0P2U7;A0A7I2YQU8;A0A7I2V651;A0A7I2V326	Ras GTPase-activating protein-binding protein 1	231;231;241;231;231;231;94	231	0.236293	0.569953	2
H1-5	P16401	Histone H1.5	11	11	0.297832	0.569953	2
NCOA5	Q9HCD5	Nuclear receptor coactivator 5	381	381	0.378832	0.569953	2
PSIP1	O75475;O75475-3;O75475-2	PC4 and SFRS1-interacting protein	116;116;116	116	-0.278908	0.574058	1
ACIN1	S4R3H4;E7EQT4;Q9UKV3-5;Q9UKV3	Apoptotic chromatin condensation inducer in the nucleus	652;670;710;710	652	-0.549403	0.574906	1
NOC2L	Q9Y3T9	Nucleolar complex protein 2 homolog	49	49	-0.17947	0.574906	1
DNTTIP2	Q5QJE6;J3KP30;E9PRB3	Deoxynucleotidyltransferase terminal-interacting protein 2	145;145;152	145	-0.147516	0.574906	2
USO1	O60763;O60763-2	General vesicular transport factor p115	942;953	942	-0.131893	0.576135	1
MAP4K1	Q92918-2;Q92918;K7ER95;K7EJS6	Mitogen-activated protein kinase kinase kinase kinase 1	405;405;401;109	405	-0.172834	0.577887	2
IKZF1	A0A8V8TNQ0		73	73	0.131892	0.578007	1
HSP90AA1	P07900;G3V2J8;P07900-2	Heat shock protein HSP 90-alpha	231;162;353	231	0.181767	0.578007	1
SRRM2	Q9UQ35;Q9UQ35-2;I3L4D8;I3L182;I3L1I8;Q9UQ35-3;A0A087X1W1	Serine/arginine repetitive matrix protein 2	322;322;322;226;226;226;226	322	0.192553	0.580689	2
DBN1	Q16643;Q16643-2;Q16643-3;D6R9Q9	Drebrin	339;341;385;71	339	-0.315332	0.58486	1
DSTN	P60981;F6RFD5	Destrin	3;3	3	-0.262732	0.58486	1
BCLAF1	E9PK91;Q9NYF8-3;Q9NYF8-2;Q9NYF8;A0A1W2PQ43;E9PQN2;E9PKI6;E9PK09;Q9NYF8-4;E9PJA7	Bcl-2-associated transcription factor 1	264;262;262;264;264;262;264;264;264;262	264	0.193419	0.58486	2
POU2F2	P09086-5;P09086;P09086-2;A0A8I5KYI8;U3KQ96;H0YLL6;P09086-3;P09086-4;H0YKT2;B5ME60;H0YNW1;A0A1B0GW97;A0A0D9SF23;E9PR37;A0A1B0GUT9;A0A1B0GV81	POU domain, class 2, transcription factor 2;POU domain protein	50;50;50;50;44;50;50;50;46;50;50;38;45;50;38;38	50	0.26415	0.58486	2
USP11	G5E9A6;P51784	Ubiquitin carboxyl-terminal hydrolase;Ubiquitin carboxyl-terminal hydrolase 11	605;648	605	0.318115	0.58486	1
HDAC1	Q13547	Histone deacetylase 1	393	393	0.235191	0.586167	1
CHD4	A0A2R8Y5J0;A0A2R8Y425;F5GWX5;A0A2R8Y212;A0A2R8YFK9;A0A2R8Y521;A0A2U3TZM0;A0A0C4DGG9;Q14839;Q14839-2;A0A2R8YFD8;A0A2R8YD40;A0A2R8Y8C1;A0A2R8YDJ9;A0A2R8YER1;A0A2R8Y4X2;A0A2R8Y445;A0A2R8YDW2;A0A2R8Y7M9;A0A2R8Y7I0;A0A2R8Y5M9;A0A2R8YE38	DNA helicase;Chromodomain-helicase-DNA-binding protein 4	1511;1507;1524;1531;1518;1539;1518;1556;1531;1559;1523;1103;1548;1174;1524;881;1524;817;176;223;376;282	1511	0.214994	0.586401	2
CHD4	A0A2R8Y5J0;A0A2R8Y425;F5GWX5;A0A2R8Y212;A0A2R8YFK9;A0A2R8Y521;A0A2U3TZM0;A0A0C4DGG9;Q14839;Q14839-2;A0A2R8YFD8;A0A2R8YD40;A0A2R8Y8C1;A0A2R8YDJ9;A0A2R8YER1;A0A2R8Y4X2;A0A2R8Y445;A0A2R8YDW2;A0A2R8Y7M9;A0A2R8Y7I0;A0A2R8Y5M9;A0A2R8YE38	DNA helicase;Chromodomain-helicase-DNA-binding protein 4	1515;1511;1528;1535;1522;1543;1522;1560;1535;1563;1527;1107;1552;1178;1528;885;1528;821;180;227;380;286	1515	0.214994	0.586401	2
BCLAF1	E9PK91;Q9NYF8-3;Q9NYF8-2;Q9NYF8;A0A1W2PQ43;E9PQN2;E9PKI6;E9PK09	Bcl-2-associated transcription factor 1	397;395;395;397;397;395;397;397	397	-0.145206	0.587367	2
ST13;ST13P4	P50502;Q8IZP2;F6VDH7	Hsc70-interacting protein;Putative protein FAM10A4	79;75;42	79	0.657424	0.601886	2
LBR	A0A494C1L1;Q14739;C9JXK0	Delta(14)-sterol reductase LBR	128;128;128	128	-0.473822	0.602208	1
RPS2	P15880;H0YEN5;E9PQD7	Small ribosomal subunit protein uS5	281;183;223	281	-0.36753	0.602208	1
NPM1	A0A7I2V5S2;A0A7I2YQC0;P06748;P06748-3;P06748-2;A0A7I2V433;A0A7I2V2X9;A0A7I2V3U2;E5RI98;A0A7I2V5J8	Nucleophosmin	125;125;125;125;125;125;125;125;61;61	125	0.127427	0.602208	1
RB1	A0AAQ5BH52;A0AAQ5BH01;A0A3B3IS71;P06400	Retinoblastoma-associated protein	811;776;811;811	811	0.180891	0.602208	2
RALY	Q9UKM9-2;Q9UKM9	RNA-binding protein Raly	270;286	270	0.120892	0.604041	3
HSP90AB1;HSP90AB3P	P08238;Q58FF7	Heat shock protein HSP 90-beta;Putative heat shock protein HSP 90-beta-3	226;205	226	0.17924	0.604041	1
PGRMC2	O15173;O15173-2;U3KQM0;U3KPU8	Membrane-associated progesterone receptor component 2	208;232;76;29	208	0.23519	0.604041	2
RANBP2	P49792;A0A8V8TL79;F8WBP7	E3 SUMO-protein ligase RanBP2	21;21;21	21	0.521792	0.611785	2
RANBP2	P49792;A0A8V8TL79;F8WBP7	E3 SUMO-protein ligase RanBP2	19;19;19	19	0.521792	0.611785	2
THRAP3	Q9Y2W1;A0A3B3ITZ9	Thyroid hormone receptor-associated protein 3	320;320	320	0.122264	0.612939	1
CHAF1B	Q13112	Chromatin assembly factor 1 subunit B	429	429	-0.193581	0.613039	2
NUP98	P52948;P52948-5;P52948-2;P52948-6;H0YEN4;A0A8V8TQF7;A0A8V8TR21;H0YCR0;A0A8V8TRC7;A0A8V8TPX4;H0YDA1;A0A3B3ITD8;A0A8V8TQG5;A0A8V8TR23;P52948-3;P52948-4;A0A8V8TRD0	Nuclear pore complex protein Nup98-Nup96;Nuclear pore complex protein Nup98;Nuclear pore complex protein Nup96;Nuclear pore complex protein Nup98-Nup96	608;591;591;608;583;582;574;544;591;608;591;591;583;546;608;591;591	608	-0.220462	0.613219	1
SRRM2	Q9UQ35;Q9UQ35-2	Serine/arginine repetitive matrix protein 2	1101;1101	1101	0.151961	0.613219	3
RBMX;RBMXL1	P38159;P38159-2;H3BT71;H0Y6E7;H3BUY5;Q96E39	RNA-binding motif protein, X chromosome;RNA-binding motif protein, X chromosome, N-terminally processed;RNA binding motif protein, X-linked-like-1	208;195;208;210;80;208	208	0.192049	0.613219	1
ATXN2L	Q8WWM7-6;Q8WWM7-8;Q8WWM7-5;Q8WWM7-4;Q8WWM7-9;Q8WWM7-2;Q8WWM7;Q8WWM7-3;H3BUF6;Q8WWM7-7;H3BSK9	Ataxin-2-like protein	111;111;111;111;111;111;111;111;111;111;51	111	-0.421421	0.613771	1
OGFR	Q9NZT2;Q9NZT2-2;A0A0A0MRN5	Opioid growth factor receptor	315;315;263	315	0.13539	0.613771	1
BCLAF1	E9PK91;Q9NYF8-3;Q9NYF8-2;Q9NYF8;A0A1W2PQ43;E9PQN2;E9PKI6;E9PK09;Q9NYF8-4;E9PJA7	Bcl-2-associated transcription factor 1	531;529;529;531;531;529;531;531;358;356	531	-0.135079	0.616008	1
RALY	Q9UKM9-2;Q9UKM9	RNA-binding protein Raly	272;288	272	0.1148	0.616008	2
THRAP3	Q9Y2W1;A0A3B3ITZ9	Thyroid hormone receptor-associated protein 3	682;682	682	0.232385	0.616008	1
CHAF1B	Q13112	Chromatin assembly factor 1 subunit B	433	433	-0.185201	0.618327	2
THUMPD1	Q9NXG2;H3BNW0	THUMP domain-containing protein 1	88;88	88	0.139113	0.618327	2
THUMPD1	Q9NXG2;H3BNW0	THUMP domain-containing protein 1	86;86	86	0.139113	0.618327	2
GTF2F1	P35269;M0QXD6	General transcription factor IIF subunit 1;Transcription initiation factor IIF subunit alpha	385;301	385	0.177277	0.618327	2
SRRM2	Q9UQ35;Q9UQ35-2	Serine/arginine repetitive matrix protein 2	1320;1320	1320	-0.232299	0.619546	1
DEK	H0Y993;P35659;B4DFG0;A0A494C028;P35659-2;A0A494C198;H0Y8X0;D6R9L5	Protein DEK	32;32;32;37;32;32;32;32	32	0.172539	0.619546	1
NCOR1	H0Y459	Nuclear receptor corepressor 1	1052	1052	0.255219	0.619546	2
NCOR1	H0Y459	Nuclear receptor corepressor 1	1057	1057	0.255219	0.619546	2
RANGAP1	P46060	Ran GTPase-activating protein 1	442	442	0.519901	0.619546	2
NHERF1	O14745;J3QRP6;O14745-2	Na(+)/H(+) exchange regulatory cofactor NHE-RF1	290;171;134	290	-0.148563	0.62009	1
RALY	Q9UKM9-2;Q9UKM9	RNA-binding protein Raly	279;295	279	0.125773	0.62125	3
UBAP2L	Q5VU79;Q14157;Q14157-5;A0AA34QVE6;F8W726;Q14157-4;Q14157-1;Q14157-3	Ubiquitin-associated protein 2-like	602;609;609;620;620;602;609;609	602	-0.253204	0.625181	2
EIF4G1	Q04637-9;A0A7I2Y1C3;Q04637;Q04637-3;Q04637-4;Q04637-5;E7EX73;E9PGM1;E7EUU4;Q04637-6;Q04637-8;Q04637-7;H7C044	Eukaryotic translation initiation factor 4 gamma 1	1152;1123;1145;1105;1058;981;982;1059;1106;949;1146;950;199	1152	0.341821	0.626943	2
TRIP12	Q14669;A0A994J569;H7C1L9;C9JLD7;A0A994J755;A0A6Q8PGG9;A0A994J4J0;A0A6Q8PHK0;Q14669-2;Q14669-3;Q14669-4;A0A994J752;A0A994J7J0;C9JSX9;C9JLJ5;G5E9G6;F8W9P3	E3 ubiquitin-protein ligase TRIP12;E3 ubiquitin-protein ligase	12;12;12;12;12;12;12;12;12;12;12;12;12;12;12;12;12	12	-0.192844	0.627716	1
MPHOSPH10	O00566;A0A8Q3WK70;U3KQ48;A0A8Q3WKH7	U3 small nucleolar ribonucleoprotein protein MPP10	167;27;167;167	167	-0.118853	0.627716	3
MPHOSPH10	O00566;A0A8Q3WK70;U3KQ48;A0A8Q3WKH7	U3 small nucleolar ribonucleoprotein protein MPP10	163;23;163;163	163	-0.118853	0.627716	3
MPHOSPH10	O00566;A0A8Q3WK70;U3KQ48;A0A8Q3WKH7	U3 small nucleolar ribonucleoprotein protein MPP10	171;31;171;171	171	-0.118853	0.627716	3
RRP9	O43818	U3 small nucleolar RNA-interacting protein 2	53	53	-0.140731	0.629212	3
RRP9	O43818	U3 small nucleolar RNA-interacting protein 2	50	50	-0.140359	0.629295	3
RRP9	O43818	U3 small nucleolar RNA-interacting protein 2	51	51	-0.140359	0.629295	3
PNN	Q9H307;G3V5F0;G3V579	Pinin	96;96;96	96	0.290422	0.629565	1
APBB1IP	Q7Z5R6	Amyloid beta A4 precursor protein-binding family B member 1-interacting protein	526	526	-0.810137	0.63239	1
PRRC2A	P48634	Protein PRRC2A	1089	1089	-0.158381	0.633102	2
SLC16A1	P53985	Monocarboxylate transporter 1	461	461	-0.149803	0.633102	1
NCOR1	H0Y459;A0A994J5B8;O75376;O75376-2;E7EVK1	Nuclear receptor corepressor 1	2051;2003;1977;1874;608	2051	0.134835	0.633847	2
RBM8A	Q9Y5S9	RNA-binding protein 8A	42	42	0.142973	0.633847	1
POU2F2	P09086-5;P09086;P09086-2;A0A8I5KYI8;U3KQ96;H0YLL6;P09086-3;P09086-4;H0YKT2;B5ME60;H0YNW1;A0A1B0GW97;A0A0D9SF23;E9PR37;A0A1B0GUT9;A0A1B0GV81	POU domain, class 2, transcription factor 2;POU domain protein	55;55;55;55;49;55;55;55;51;55;55;43;50;55;43;43	55	0.240648	0.633847	2
MCM2	P49736;F8WDM3;C9J013;C9JZ21	DNA replication licensing factor MCM2	40;40;31;31	40	-0.21478	0.63391	2
SAFB	Q15424-2;Q15424;Q15424-4;Q15424-3	Scaffold attachment factor B1	535;604;604;604	535	0.171893	0.63391	1
DYNC1LI1	Q9Y6G9;E9PHI6	Cytoplasmic dynein 1 light intermediate chain 1;Dynein light intermediate chain	510;394	510	-0.382066	0.634118	2
NCOR1	H0Y459;A0A994J5B8;O75376;O75376-2;E7EVK1	Nuclear receptor corepressor 1	1546;1498;1472;1488;103	1546	-0.345992	0.634118	1
RRP1B	Q14684;Q14684-2	Ribosomal RNA processing protein 1 homolog B	732;714	732	-0.224019	0.634118	2
PRRC2A	P48634	Protein PRRC2A	1085	1085	-0.129226	0.634118	3
RBM26	A0A087X0H9;Q5T8P6-3;Q5T8P6-2;Q5T8P6	RNA-binding protein 26	127;127;127;127	127	0.129238	0.634118	1
TOP2B	A0A8V8TP20;Q02880-2;Q02880	DNA topoisomerase 2;DNA topoisomerase 2-beta	1415;1519;1524	1415	0.150107	0.634118	3
TOP2B	A0A8V8TP20;Q02880-2;Q02880	DNA topoisomerase 2;DNA topoisomerase 2-beta	1417;1521;1526	1417	0.150107	0.634118	3
TOP2B	A0A8V8TP20;Q02880-2;Q02880	DNA topoisomerase 2;DNA topoisomerase 2-beta	1413;1517;1522	1413	0.150107	0.634118	3
TOP2B	A0A8V8TP20;Q02880-2;Q02880;A0A8V8TPE3	DNA topoisomerase 2;DNA topoisomerase 2-beta	1291;1395;1400;1319	1291	0.130223	0.634603	2
GFPT1	Q06210-2;Q06210;A0A6I8PRN4;A0A6I8PTT9	Glutamine--fructose-6-phosphate aminotransferase [isomerizing] 1;glutamine--fructose-6-phosphate transaminase (isomerizing)	243;261;171;243	243	-0.175162	0.63882	1
SRSF3	P84103	Serine/arginine-rich splicing factor 3	140	140	0.138919	0.63882	2
SRSF3	P84103	Serine/arginine-rich splicing factor 3	138	138	0.138919	0.63882	2
CLNS1A	P54105;E9PJF4	Methylosome subunit pICln	102;102	102	0.160043	0.63882	1
EEF2	P13639	Elongation factor 2	57	57	0.20816	0.63882	2
LARP1	Q6PKG0;Q6PKG0-3;A0A8I5KWU3;A0A8I5KSP1;A0A0B4J210;E5RH50;H0YC33	La-related protein 1	788;711;583;550;788;583;102	788	0.510958	0.640377	2
MATR3	P43243;A8MXP9;A0A0R4J2E8;D6REM6;D6R991	Matrin-3	188;188;188;188;188	188	-0.697084	0.643621	1
G3BP1	Q13283;A0A7I2YQN9;A0A7I2V5M7;A0A7P0P2U7;A0A7I2YQU8;A0A7I2V651;A0A7I2V326	Ras GTPase-activating protein-binding protein 1	232;232;242;232;232;232;95	232	0.147404	0.645172	1
RSL1D1	O76021;J3QSV6;O76021-2	Ribosomal L1 domain-containing protein 1	361;360;141	361	0.16105	0.646332	1
NOP56	O00567	Nucleolar protein 56	570	570	0.333821	0.647342	2
NOP56	O00567	Nucleolar protein 56	569	569	0.333821	0.647342	2
NOP2	P46087;P46087-4;P46087-2	Probable 28S rRNA (cytosine(4447)-C(5))-methyltransferase	732;765;728	732	0.227865	0.64768	1
THRAP3	Q9Y2W1	Thyroid hormone receptor-associated protein 3	939	939	-0.116426	0.652848	1
JPT1	Q9UK76;J3KT51;Q9UK76-3;Q9UK76-2;J3KSH8	Jupiter microtubule associated homolog 1;Jupiter microtubule associated homolog 1, N-terminally processed	87;87;41;87;41	87	-0.120962	0.655655	1
PNN	Q9H307;G3V5F0;G3V579	Pinin	66;66;66	66	-0.378962	0.656314	1
DOCK2	Q92608	Dedicator of cytokinesis protein 2	1685	1685	-0.309343	0.664016	1
H1-5	P16401	Histone H1.5	18	18	0.284333	0.66458	1
SRRM2	Q9UQ35;Q9UQ35-2;I3L4D8	Serine/arginine repetitive matrix protein 2	1003;1003;1003	1003	0.14214	0.668738	1
SEPTIN1	J3KNL2;Q8WYJ6	Septin;Septin-1	253;211	253	0.145005	0.668738	1
SGTA	A0A7I2V5Z3;O43765;A0A7I2V697	Small glutamine-rich tetratricopeptide repeat-containing protein alpha	285;303;252	285	-0.470138	0.670562	3
SGTA	A0A7I2V5Z3;O43765;A0A7I2V697	Small glutamine-rich tetratricopeptide repeat-containing protein alpha	287;305;254	287	-0.470138	0.670562	3
SGTA	A0A7I2V5Z3;O43765;A0A7I2V697	Small glutamine-rich tetratricopeptide repeat-containing protein alpha	283;301;250	283	-0.470138	0.670562	3
SMC4	Q9NTJ3;Q9NTJ3-2;C9JR83;C9JWF0;C9IYK2;C9JJ64	Structural maintenance of chromosomes protein 4	41;41;41;41;41;41	41	-0.106599	0.670562	1
BCLAF1	E9PK91;Q9NYF8-3;Q9NYF8-2;Q9NYF8;A0A1W2PQ43;E9PQN2;E9PKI6;E9PK09;Q9NYF8-4;E9PJA7	Bcl-2-associated transcription factor 1	268;266;266;268;268;266;268;268;268;266	268	-0.106141	0.670562	1
AP3B1	O00203;O00203-3;A0A8Q3WL34;A0A8Q3WKK0;A0A8Q3WKJ9;A0A8Q3WKN2;A0A8Q3SIS1;A0A8Q3SHS3;A0A8Q3SHW6;A0A8Q3SI03;A0A8Q3SHR2;A0A8Q3WKI5;A0A8Q3SIM7;A0A8Q3WKF8;A0A8Q3SHU2;A0A0S2Z4Z4;A0A8Q3SHP3;A0A8Q3SHS6	AP-3 complex subunit beta-1;AP-3 complex subunit beta;AP complex subunit beta	276;227;276;231;276;276;276;276;276;276;227;276;276;276;276;276;276;276	276	0.103803	0.670562	1
PDAP1	Q13442	28 kDa heat- and acid-stable phosphoprotein	60	60	0.118225	0.670562	2
PDAP1	Q13442	28 kDa heat- and acid-stable phosphoprotein	63	63	0.118225	0.670562	2
NPM1	A0A7I2V5S2;A0A7I2YQC0;P06748;P06748-3;P06748-2;A0A7I2V433;A0A7I2V2X9;A0A7I2V3U2;A0A7I2V4G8;A0A7I2V3G5;A0A7I2V579	Nucleophosmin	70;70;70;70;70;70;70;70;70;70;70	70	0.136295	0.670562	1
UTP3	Q9NQZ2	Something about silencing protein 10	365	365	0.107105	0.671485	2
EIF2S2	P20042	Eukaryotic translation initiation factor 2 subunit 2	13	13	-0.175987	0.673672	2
BAZ1A	Q9NRL2;Q9NRL2-2	Bromodomain adjacent to zinc finger domain protein 1A	1413;1381	1413	0.118274	0.67711	1
ZC3H4	M0QY97;Q9UPT8	Zinc finger CCCH domain-containing protein 4	882;1275	882	0.176356	0.678705	2
EIF4G1	Q04637-9;A0A7I2Y1C3;Q04637;Q04637-3;Q04637-4;Q04637-5;E7EX73;E9PGM1;E7EUU4;Q04637-6;Q04637-8;Q04637-7;H7C044	Eukaryotic translation initiation factor 4 gamma 1	1154;1125;1147;1107;1060;983;984;1061;1108;951;1148;952;201	1154	0.272773	0.679602	2
SRRM2	Q9UQ35;I3L3Q8	Serine/arginine repetitive matrix protein 2	2100;706	2100	-0.119063	0.680162	2
SRPK1	H3BLV9;Q96SB4-4;Q96SB4;Q96SB4-3;D6RBF8	non-specific serine/threonine protein kinase;SRSF protein kinase 1	327;295;311;482;49	327	-0.102354	0.680775	2
SRPK1	H3BLV9;Q96SB4-4;Q96SB4;Q96SB4-3;D6RBF8	non-specific serine/threonine protein kinase;SRSF protein kinase 1	325;293;309;480;47	325	-0.102354	0.680775	2
PDS5B	Q9NTI5-2;Q9NTI5;A9IYQ1	Sister chromatid cohesion protein PDS5 homolog B	1166;1166;120	1166	0.105642	0.681243	1
TPD52L2	A0A087WYR3;O43399;O43399-5;O43399-7;O43399-2;O43399-4;O43399-3;A0A087WZ51	Tumor protein D54	12;12;12;12;12;12;12;12	12	0.143576	0.682481	1
NME1-NME2;NME2;NME2P1	Q32Q12;P22392-2;P22392;O60361	Nucleoside diphosphate kinase;Nucleoside diphosphate kinase B;Putative nucleoside diphosphate kinase	260;235;120;105	260	-0.361206	0.68462	1
SRRM2	Q9UQ35;Q9UQ35-2	Serine/arginine repetitive matrix protein 2	1069;1069	1069	-0.109179	0.68462	3
ARID1A	O14497;H0Y488;A0A1B0GTU5;O14497-3;O14497-2	AT-rich interactive domain-containing protein 1A	698;315;317;315;698	698	0.209498	0.68462	2
SF3B2	Q13435;E9PPJ0;E9PJ04;H0YCG1	Splicing factor 3B subunit 2	307;290;305;301	307	-0.229849	0.685709	2
SRRM2	Q9UQ35;Q9UQ35-2;I3L3Q8	Serine/arginine repetitive matrix protein 2	1694;1694;300	1694	-0.166678	0.685709	2
PRRC2C	E7EPN9;Q9Y520-2;Q9Y520-6;Q9Y520-4;Q9Y520-5;Q9Y520;Q9Y520-7;H7C5N8;A0A2R8YET2;A0A2R8Y7F4;A0A2R8Y424	Protein PRRC2C	2684;2439;2617;2682;2635;2682;2684;1165;876;741;78	2684	0.401463	0.685709	2
SF3B2	Q13435;E9PPJ0;E9PJ04;H0YCG1	Splicing factor 3B subunit 2	309;292;307;303	309	-0.229004	0.687029	2
BCLAF1	E9PK91;Q9NYF8-3;Q9NYF8-2;Q9NYF8;A0A1W2PQ43;E9PQN2;E9PKI6;E9PK09;Q9NYF8-4;E9PJA7	Bcl-2-associated transcription factor 1	525;523;523;525;525;523;525;525;352;350	525	-0.127989	0.688371	2
PRKAR2A	A0A9L9PY56;P13861-2;P13861;A0A9L9PXM7;A0A9L9PXB4;A0A9L9PY59	cAMP-dependent protein kinase type II-alpha regulatory subunit	80;80;80;80;64;80	80	0.107022	0.688371	2
PRKAR2A	A0A9L9PY56;P13861-2;P13861;A0A9L9PXM7;A0A9L9PXB4;A0A9L9PY59	cAMP-dependent protein kinase type II-alpha regulatory subunit	78;78;78;78;62;78	78	0.107022	0.688371	2
LARP1	Q6PKG0;Q6PKG0-3;A0A8I5KWU3;A0A8I5KSP1;A0A0B4J210;E5RH50;H0YC33	La-related protein 1	766;689;561;528;766;561;80	766	0.194786	0.688371	2
LARP1	Q6PKG0;Q6PKG0-3;A0A8I5KWU3;A0A8I5KSP1;A0A0B4J210;E5RH50;H0YC33	La-related protein 1	774;697;569;536;774;569;88	774	0.193478	0.690502	2
SRRM2	Q9UQ35;Q9UQ35-2	Serine/arginine repetitive matrix protein 2	1071;1071	1071	-0.117154	0.691056	3
NCL	A0A7I2V428;C9JLB1;A0A7I2V3F3;H7BY16;P19338;A0A7I2V5M5;A0A7I2V2U7;A0A7I2V349;A0A7I2V506;A0A7I2V699	Nucleolin	563;547;548;587;563;563;563;563;563;469	563	0.113383	0.691056	1
STMN1	P16949;A2A2D0;P16949-2	Stathmin	16;16;16	16	-1.06591	0.691257	2
STMN1	P16949;A2A2D0;P16949-2	Stathmin	25;25;25	25	-1.06591	0.691257	2
RB1	A0AAQ5BH52;A0AAQ5BH01;A0A3B3IS71;P06400	Retinoblastoma-associated protein	821;786;821;821	821	-0.70706	0.691257	2
MTMR12	Q9C0I1-3;Q9C0I1-2;Q9C0I1	Myotubularin-related protein 12	454;510;564	454	-0.145846	0.691257	1
EIF4G1	Q04637-9;A0A7I2Y1C3;Q04637;Q04637-3;Q04637-4;Q04637-5;E7EX73;E9PGM1;E7EUU4;Q04637-6;Q04637-8;Q04637-7	Eukaryotic translation initiation factor 4 gamma 1	1216;1187;1209;1169;1122;1045;1046;1123;1170;1013;1210;1014	1216	-0.131859	0.691257	1
RAVER1	A0A087WZ13;Q8IY67-2;Q8IY67;K7EKR9;Q8IY67-3	Ribonucleoprotein PTB-binding 1	14;14;14;14;14	14	-0.111954	0.691257	1
SRRM2	Q9UQ35;Q9UQ35-2	Serine/arginine repetitive matrix protein 2	1073;1073	1073	-0.107165	0.691257	3
ACIN1	S4R3H4;E7EQT4;Q9UKV3-5;Q9UKV3	Apoptotic chromatin condensation inducer in the nucleus	597;615;655;655	597	0.112615	0.691257	2
ACIN1	S4R3H4;E7EQT4;Q9UKV3-5;Q9UKV3	Apoptotic chromatin condensation inducer in the nucleus	599;617;657;657	599	0.112615	0.691257	2
SSB	P05455	Lupus La protein	366	366	0.119477	0.691257	1
EEF2	P13639	Elongation factor 2	59	59	0.175929	0.691257	2
RB1	A0AAQ5BH52;A0AAQ5BH01;A0A3B3IS71;P06400	Retinoblastoma-associated protein	795;760;795;795	795	0.273839	0.691257	3
UBA1	P22314;Q5JRR9;Q5JRS0;Q5JRS1;Q5JRS3;Q5JRS2	Ubiquitin-like modifier-activating enzyme 1;SUMO-activating enzyme subunit 1	13;13;27;27;64;64	13	0.28226	0.691257	1
PPP2R5D	E9PFR3;Q14738;H0Y8C4	Serine/threonine-protein phosphatase 2A 56 kDa regulatory subunit;Serine/threonine-protein phosphatase 2A 56 kDa regulatory subunit delta isoform	80;88;8	80	0.304781	0.691257	2
PPP2R5D	E9PFR3;Q14738;H0Y8C4	Serine/threonine-protein phosphatase 2A 56 kDa regulatory subunit;Serine/threonine-protein phosphatase 2A 56 kDa regulatory subunit delta isoform	81;89;9	81	0.304781	0.691257	2
PRRC2C	E7EPN9;Q9Y520-2;Q9Y520-6;Q9Y520-4;Q9Y520-5;Q9Y520;Q9Y520-7;H7C5N8;A0A2R8YET2;A0A2R8Y7F4;A0A2R8Y424	Protein PRRC2C	2688;2443;2621;2686;2639;2686;2688;1169;880;745;82	2688	0.407295	0.691257	2
NOLC1	A0A0A0MRM9;Q14978;Q14978-3;Q14978-2	Nucleolar and coiled-body phosphoprotein 1	406;397;398;407	406	0.657786	0.691257	1
SRRM2	Q9UQ35;Q9UQ35-2	Serine/arginine repetitive matrix protein 2	1318;1318	1318	0.206469	0.698393	3
DNTTIP2	Q5QJE6;J3KP30;E9PRB3	Deoxynucleotidyltransferase terminal-interacting protein 2	141;141;148	141	-0.113721	0.698917	2
FLII	Q13045-2;Q13045;Q13045-3	Protein flightless-1 homolog	801;856;845	801	-0.125981	0.706898	1
TOP2A	P11388;P11388-2;P11388-3;P11388-4	DNA topoisomerase 2-alpha	1374;1400;1410;1455	1374	-0.286563	0.712434	2
TOP2A	P11388;P11388-2;P11388-3;P11388-4	DNA topoisomerase 2-alpha	1377;1403;1413;1458	1377	-0.286563	0.712434	2
TOMM70	O94826	Mitochondrial import receptor subunit TOM70	91	91	-0.176316	0.712576	1
CTPS1	P17812;B4E1E0;A0A3B3IRI2;P17812-2	CTP synthase 1;CTP synthase	562;406;562;331	562	-0.0986684	0.712576	1
SRRM2	Q9UQ35;Q9UQ35-2	Serine/arginine repetitive matrix protein 2	1072;1072	1072	-0.0979505	0.712576	3
UTP3	Q9NQZ2	Something about silencing protein 10	368	368	0.0968627	0.712576	2
MATR3	P43243;A8MXP9;A0A0R4J2E8;D6REM6;P43243-2;B3KM87	Matrin-3	747;795;747;747;459;409	747	0.0904779	0.712682	1
NAP1L1	P55209;P55209-2;F5H4R6;F8VY35;H0YIV4;F8W0J6;F8VUX1;F8W020;F8VXI6;F8VVB5	Nucleosome assembly protein 1-like 1	10;10;10;10;4;10;10;10;10;10	10	0.230929	0.712682	1
KPNA3	O00505	Importin subunit alpha-4	56	56	0.269265	0.712682	2
KPNA3	O00505	Importin subunit alpha-4	60	60	0.269265	0.712682	2
H1-5	P16401	Histone H1.5	11	11	0.409812	0.712682	1
DEK	H0Y993;P35659;B4DFG0;A0A494C028;P35659-2;A0A494C198;H0Y8X0;D6R9L5	Protein DEK	13;13;13;18;13;13;13;13	13	0.102615	0.713651	1
DYNC1LI1	Q9Y6G9;E9PHI6	Cytoplasmic dynein 1 light intermediate chain 1;Dynein light intermediate chain	516;400	516	-0.340444	0.714164	2
SRSF10	O75494-2;O75494;Q5JRI1;O75494-5;O75494-4;O75494-6;O75494-3	Serine/arginine-rich splicing factor 10	133;133;133;133;133;133;133	133	0.111258	0.716709	3
THRAP3	Q9Y2W1;A0A3B3ITZ9	Thyroid hormone receptor-associated protein 3	243;243	243	0.103392	0.717404	1
DYNC1LI1	Q9Y6G9;E9PHI6	Cytoplasmic dynein 1 light intermediate chain 1;Dynein light intermediate chain	516;400	516	-0.213147	0.717621	1
SRRM2	Q9UQ35;Q9UQ35-2	Serine/arginine repetitive matrix protein 2	1329;1329	1329	0.131711	0.717621	2
RPS6	P62753;A2A3R5	Small ribosomal subunit protein eS6;40S ribosomal protein S6	236;205	236	0.416266	0.717621	2
MAPK1	P28482;P28482-2	Mitogen-activated protein kinase 1	185;185	185	-1.20972	0.719413	2
MAPK1	P28482;P28482-2	Mitogen-activated protein kinase 1	187;187	187	-1.20972	0.719413	2
HCFC1	A6NEM2;P51610-2;P51610;P51610-4	Host cell factor 1;HCF N-terminal chain 1;HCF N-terminal chain 2;HCF N-terminal chain 3;HCF N-terminal chain 4;HCF N-terminal chain 5;HCF N-terminal chain 6;HCF C-terminal chain 1;HCF C-terminal chain 2;HCF C-terminal chain 3;HCF C-terminal chain 4;HCF C-terminal chain 5;HCF C-terminal chain 6	666;597;666;666	666	-0.302243	0.719413	1
THRAP3	Q9Y2W1;A0A3B3ITZ9	Thyroid hormone receptor-associated protein 3	243;243	243	-0.180524	0.719413	2
MCM2	P49736;F8WDM3;C9J013;C9JZ21	DNA replication licensing factor MCM2	41;41;32;32	41	-0.146874	0.719413	2
DNTTIP2	Q5QJE6;J3KP30;E9PRB3	Deoxynucleotidyltransferase terminal-interacting protein 2	148;148;155	148	-0.123745	0.719413	2
MYO1E	Q12965	Unconventional myosin-Ie	1002	1002	-0.116648	0.719413	1
BCLAF1	E9PK91;Q9NYF8-3;Q9NYF8-2;Q9NYF8;A0A1W2PQ43;E9PQN2;E9PKI6;E9PK09;Q9NYF8-4;E9PJA7	Bcl-2-associated transcription factor 1	531;529;529;531;531;529;531;531;358;356	531	-0.113382	0.719413	2
SRRM2	Q9UQ35;Q9UQ35-2	Serine/arginine repetitive matrix protein 2	1382;1382	1382	-0.112162	0.719413	2
SMC3	Q9UQE7	Structural maintenance of chromosomes protein 3	1067	1067	-0.106413	0.719413	1
NCAPG	Q9BPX3	Condensin complex subunit 3	975	975	-0.0856607	0.719413	2
NPM3	O75607	Nucleoplasmin-3	147	147	0.0937397	0.719413	3
SRRM2	Q9UQ35;Q9UQ35-2;I3L4D8;I3L182;I3L1I8;Q9UQ35-3;A0A087X1W1	Serine/arginine repetitive matrix protein 2	323;323;323;227;227;227;227	323	0.10636	0.719413	1
EPRS1	P07814;V9GYZ6	Bifunctional glutamate/proline--tRNA ligase;Glutamate--tRNA ligase;Proline--tRNA ligase;glutamate--tRNA ligase	886;893	886	0.116728	0.719413	2
SRRM2	Q9UQ35;Q9UQ35-2;I3L3Q8	Serine/arginine repetitive matrix protein 2	1729;1729;335	1729	0.13865	0.719413	3
SRRM2	Q9UQ35;Q9UQ35-2;I3L3Q8	Serine/arginine repetitive matrix protein 2	1731;1731;337	1731	0.13865	0.719413	3
SRRM2	Q9UQ35;Q9UQ35-2;I3L3Q8	Serine/arginine repetitive matrix protein 2	1727;1727;333	1727	0.13865	0.719413	3
SRRM2	Q9UQ35;Q9UQ35-2;I3L3Q8	Serine/arginine repetitive matrix protein 2	1732;1732;338	1732	0.13865	0.719413	3
HNRNPU	Q00839;Q00839-2;A0A1W2PPS1;A0A1X7SBS1	Heterogeneous nuclear ribonucleoprotein U	4;4;4;4	4	0.147157	0.719413	1
ACIN1	S4R3H4;E7EQT4;Q9UKV3-5;Q9UKV3	Apoptotic chromatin condensation inducer in the nucleus	185;203;243;243	185	0.191927	0.719413	1
MYL12A;MYL12B;MYL9	J3QRS3;P19105;O14950;J3KTJ1;P24844;P24844-2	Myosin regulatory light chain 12A;Myosin regulatory light chain 12B;Myosin regulatory light polypeptide 9	24;18;19;18;19;19	24	0.206392	0.719413	2
MYL12A;MYL12B;MYL9	J3QRS3;P19105;O14950;J3KTJ1;P24844;P24844-2	Myosin regulatory light chain 12A;Myosin regulatory light chain 12B;Myosin regulatory light polypeptide 9	25;19;20;19;20;20	25	0.206392	0.719413	2
MYBBP1A	Q9BQG0;Q9BQG0-2;I3L1L3	Myb-binding protein 1A	1163;1163;1083	1163	0.211444	0.719413	1
DCUN1D5	Q9BTE7;E9PQV9;E9PM04;E9PLH8;E9PM78;H0YD80;E9PLS2	DCN1-like protein 5;DCN1-like protein	9;9;9;9;9;6;9	9	0.241369	0.719413	1
WAS	A0A8V8TNH9;A0A8V8TM35;P42768	Actin nucleation-promoting factor WAS	221;221;221	221	0.470214	0.719413	1
SRRM2	Q9UQ35;Q9UQ35-2;I3L4D8;I3L182	Serine/arginine repetitive matrix protein 2	780;780;780;684	780	-0.253325	0.720069	2
SRRM2	Q9UQ35;Q9UQ35-2;I3L4D8;I3L182	Serine/arginine repetitive matrix protein 2	778;778;778;682	778	-0.248903	0.720069	2
EPB41L2	E9PHY5;A0A994J5B1;O43491;O43491-4;E9PK52;Q6R5J7;H0Y5B0;E9PMV8;E9PMG5	Band 4.1-like protein 2	645;767;715;645;645;93;258;114;167	645	-0.124095	0.720069	2
EPB41L2	E9PHY5;A0A994J5B1;O43491;O43491-4;E9PK52;Q6R5J7;H0Y5B0;E9PMV8;E9PMG5	Band 4.1-like protein 2	648;770;718;648;648;96;261;117;170	648	-0.124095	0.720069	2
MCM2	P49736;F8WDM3;C9J013;C9JZ21	DNA replication licensing factor MCM2	26;26;17;17	26	0.162243	0.720069	2
MCM2	P49736;F8WDM3;C9J013;C9JZ21	DNA replication licensing factor MCM2	27;27;18;18	27	0.162243	0.720069	2
ACIN1	S4R3H4;E7EQT4;Q9UKV3-5;Q9UKV3	Apoptotic chromatin condensation inducer in the nucleus	652;670;710;710	652	0.31437	0.720069	2
ACIN1	S4R3H4;E7EQT4;Q9UKV3-5;Q9UKV3	Apoptotic chromatin condensation inducer in the nucleus	656;674;714;714	656	0.31437	0.720069	2
MCM4	P33991;A0A3B3IU45;A0A3B3IT92;A0A3B3IS57;A0A3B3ITP6;A0A8V8TKP2;E5RFR3	DNA replication licensing factor MCM4	120;70;120;120;120;120;120	120	0.33407	0.720069	1
SRRM2	Q9UQ35;Q9UQ35-2;I3L3Q8	Serine/arginine repetitive matrix protein 2	1925;1925;531	1925	0.129322	0.720732	3
SRRM2	Q9UQ35;Q9UQ35-2;I3L3Q8	Serine/arginine repetitive matrix protein 2	1923;1923;529	1923	0.129322	0.720732	3
SRRM2	Q9UQ35;Q9UQ35-2;I3L3Q8	Serine/arginine repetitive matrix protein 2	1927;1927;533	1927	0.129322	0.720732	3
MAP4K1	Q92918-2;Q92918;K7ER95;K7EJS6	Mitogen-activated protein kinase kinase kinase kinase 1	421;421;417;125	421	-0.220391	0.721494	2
NCAPG	Q9BPX3	Condensin complex subunit 3	973	973	-0.0836467	0.721494	2
RGPD3;RGPD1;RGPD2;RANBP2	J3KNE0;A6NKT7;F8VYC4;A0A286YES2;P0DJD0;P0DJD1;P49792;A0A8V8TL79;A0A8V8TLA0	RanBP2-like and GRIP domain-containing protein 3;RANBP2-like and GRIP domain-containing protein 1;RANBP2-like and GRIP domain-containing protein 2;E3 SUMO-protein ligase RanBP2	797;797;795;795;787;795;796;796;770	796	0.198182	0.721494	2
RGPD3;RGPD1;RGPD2;RANBP2	J3KNE0;A6NKT7;F8VYC4;A0A286YES2;P0DJD0;P0DJD1;P49792;A0A8V8TL79;A0A8V8TLA0	RanBP2-like and GRIP domain-containing protein 3;RANBP2-like and GRIP domain-containing protein 1;RANBP2-like and GRIP domain-containing protein 2;E3 SUMO-protein ligase RanBP2	800;800;798;798;790;798;799;799;773	799	0.198182	0.721494	2
MAP4K1	Q92918-2;Q92918;K7ER95;K7EJS6	Mitogen-activated protein kinase kinase kinase kinase 1	407;407;403;111	407	-0.236362	0.721557	2
SAFB	Q15424-2;Q15424;Q15424-4;Q15424-3	Scaffold attachment factor B1	315;384;384;384	315	0.101893	0.728159	2
SAFB	Q15424-2;Q15424;Q15424-4;Q15424-3	Scaffold attachment factor B1	314;383;383;383	314	0.101893	0.728159	2
CKAP5	Q14008-2;Q14008;Q14008-3	Cytoskeleton-associated protein 5	832;832;832	832	-0.112765	0.72893	2
SRRM2	Q9UQ35;Q9UQ35-2	Serine/arginine repetitive matrix protein 2	1387;1387	1387	-0.125185	0.733237	1
SLC16A1	P53985	Monocarboxylate transporter 1	467	467	-0.111668	0.733237	2
RPS6	P62753;A2A3R5	Small ribosomal subunit protein eS6;40S ribosomal protein S6	244;213	244	0.28896	0.733237	3
DDX54	Q8TDD1;Q8TDD1-2	ATP-dependent RNA helicase DDX54	782;782	782	-0.139705	0.735024	1
PCF11	A0A8I5KX04;E9PQ01;O94913;E9PKN0	Pre-mRNA cleavage complex 2 protein Pcf11	511;511;511;511	511	-0.133429	0.735024	2
NCAPG	Q9BPX3;H0Y9Z8	Condensin complex subunit 3	674;239	674	-0.0813327	0.735024	1
NCOR1	H0Y459;A0A994J5B8;O75376;O75376-2;E7EVK1	Nuclear receptor corepressor 1	2055;2007;1981;1878;612	2055	0.0937531	0.735024	2
MCM2	P49736	DNA replication licensing factor MCM2	139	139	0.115517	0.735024	1
LARP1	Q6PKG0;Q6PKG0-3;A0A8I5KWU3;A0A8I5KSP1;A0A0B4J210;E5RH50;H0YC33	La-related protein 1	766;689;561;528;766;561;80	766	0.330738	0.735024	1
EPRS1	P07814;V9GYZ6	Bifunctional glutamate/proline--tRNA ligase;Glutamate--tRNA ligase;Proline--tRNA ligase;glutamate--tRNA ligase	882;889	882	0.106969	0.735469	2
RPLP0;RPLP0P6	P05388;F8VWS0;P05388-2;Q8NHW5;F8W1K8	Large ribosomal subunit protein uL10;60S acidic ribosomal protein P0;Putative ribosomal protein uL10-like	307;271;245;307;97	307	0.135275	0.736058	2
RPLP0;RPLP0P6	P05388;F8VWS0;P05388-2;Q8NHW5;F8W1K8	Large ribosomal subunit protein uL10;60S acidic ribosomal protein P0;Putative ribosomal protein uL10-like	304;268;242;304;94	304	0.135275	0.736058	2
EIF5B	O60841	Eukaryotic translation initiation factor 5B	107	107	0.287153	0.736484	2
EIF5B	O60841	Eukaryotic translation initiation factor 5B	113	113	0.287153	0.736484	2
HNRNPM	P52272-2;P52272;M0R2I7;M0QY96	Heterogeneous nuclear ribonucleoprotein M	598;637;160;61	598	-0.089145	0.736517	1
SNX1	Q13596-2;Q13596;Q13596-3;J3KPH4;H0YKD5;H0YKL5;H0YK58	Sorting nexin-1	32;32;32;32;32;27;28	32	0.0976314	0.736517	2
NAP1L4	Q99733;Q99733-2;A0A994J3W0;C9JZI7;C9J6D1;A0A0J9YXQ2;E9PNW0;E9PJJ2;E9PS34;E9PNJ7;E9PKT8;E9PKI2;E9PP22;C9J1B1	Nucleosome assembly protein 1-like 4	7;7;7;7;7;7;7;7;7;7;7;7;7;7	7	0.25013	0.736517	1
NOLC1	A0A0A0MRM9;Q14978;Q14978-3;Q14978-2	Nucleolar and coiled-body phosphoprotein 1	616;607;608;617	616	0.466121	0.736517	2
NOLC1	A0A0A0MRM9;Q14978;Q14978-3;Q14978-2	Nucleolar and coiled-body phosphoprotein 1	619;610;611;620	619	0.466121	0.736517	2
SRSF10	O75494-2;O75494;Q5JRI1;O75494-5;O75494-4;O75494-6;O75494-3	Serine/arginine-rich splicing factor 10	131;131;131;131;131;131;131	131	0.101606	0.738592	3
MATR3	P43243;A8MXP9;A0A0R4J2E8;D6REM6;P43243-2;B3KM87	Matrin-3	741;789;741;741;453;403	741	0.102932	0.74123	1
RB1	A0AAQ5BH52;A0AAQ5BH01;A0A3B3IS71;P06400	Retinoblastoma-associated protein	826;791;826;826	826	-0.661776	0.741814	2
STMN1	P16949;A2A2D0;P16949-2	Stathmin	63;63;63	63	-0.513968	0.746502	1
HNRNPM	P52272-2;P52272;M0R2I7;M0QY96	Heterogeneous nuclear ribonucleoprotein M	598;637;160;61	598	-0.201558	0.746502	2
HNRNPM	P52272-2;P52272;M0R2I7;M0QY96	Heterogeneous nuclear ribonucleoprotein M	594;633;156;57	594	-0.201558	0.746502	2
DNTTIP2	Q5QJE6;J3KP30	Deoxynucleotidyltransferase terminal-interacting protein 2	236;236	236	0.110517	0.746502	3
SRRM2	Q9UQ35;Q9UQ35-2	Serine/arginine repetitive matrix protein 2	1083;1083	1083	-0.0778744	0.746516	1
TRIP12	Q14669;A0A994J569;H7C1L9;C9JLD7;A0A994J755;A0A6Q8PGG9;A0A994J4J0;A0A6Q8PHK0;Q14669-2;Q14669-3;Q14669-4;A0A994J4J6	E3 ubiquitin-protein ligase TRIP12;E3 ubiquitin-protein ligase	1322;1393;1341;1338;1323;1398;1350;1397;1355;1370;1052;1305	1322	0.11499	0.746516	2
ATXN2	A0A5F9ZHH4;F8WB06;A0A5F9ZHW5;A0A5F9ZHX3;A0A2R8Y5A6;A0A2R8Y7E6;H0YH87;A0A5F9ZI57;A0A2R8Y7P6;A0A2R8YDM9;V9GY86;Q99700;Q99700-2;Q99700-4;F8VQP2;F8W0B5;Q99700-5	Ataxin-2	633;637;703;715;703;703;703;703;703;703;703;863;863;863;598;488;574	633	0.15647	0.746516	2
GIGYF2	Q6Y7W6;Q6Y7W6-5;Q6Y7W6-4;I1E4Y6;Q6Y7W6-3;E7ESB6;C9JHW1;F8WCD5;C9JW88;C9JRZ2;C9J0V6;C9JXQ0;C9JPV7;C9JHT0	GRB10-interacting GYF protein 2	26;26;26;26;26;26;26;26;26;26;26;26;26;26	26	0.490214	0.746516	2
GIGYF2	Q6Y7W6;Q6Y7W6-5;Q6Y7W6-4;I1E4Y6;Q6Y7W6-3;E7ESB6;C9JHW1;F8WCD5;C9JW88;C9JRZ2;C9J0V6;C9JXQ0;C9JPV7;C9JHT0	GRB10-interacting GYF protein 2	30;30;30;30;30;30;30;30;30;30;30;30;30;30	30	0.490214	0.746516	2
RSF1	Q96T23-2;Q96T23;Q96T23-3	Remodeling and spacing factor 1	1314;1345;1093	1314	0.0767727	0.747775	1
GPS1	C9JFE4;Q13098-7;Q13098;Q13098-5;A0A9L9PXT0;A0A9L9PX62;A8K070;A0A096LPJ3;A0A096LP07;J3QQX0	COP9 signalosome complex subunit 1	448;504;468;464;536;535;503;467;463;56	448	0.226477	0.748478	1
PRRC2A	P48634	Protein PRRC2A	1089	1089	-0.0800067	0.74897	3
SRRM2	Q9UQ35;Q9UQ35-2;I3L4D8;I3L182	Serine/arginine repetitive matrix protein 2	857;857;857;761	857	-0.114233	0.74916	2
SRRM2	Q9UQ35;Q9UQ35-2;I3L4D8;I3L182	Serine/arginine repetitive matrix protein 2	398;398;398;302	398	-0.131081	0.750615	2
MTDH	E5RJU9;Q86UE4;H0YBJ8	Protein LYRIC	370;426;96	370	0.146975	0.750615	1
UBE2O	Q9C0C9;K7ES11	(E3-independent) E2 ubiquitin-conjugating enzyme	836;351	836	0.198177	0.752876	2
LCP1	P13796;Q5TBN3;Q5TBN5	Plastin-2	7;7;7	7	-0.445763	0.756612	2
LCP1	P13796;Q5TBN3;Q5TBN5	Plastin-2	5;5;5	5	-0.445763	0.756612	2
SRRM2	Q9UQ35;Q9UQ35-2	Serine/arginine repetitive matrix protein 2	1387;1387	1387	-0.0954956	0.756612	2
RPLP1;RPLP2	P05386;P05386-2;P05387;H0YDD8	Large ribosomal subunit protein P1;Large ribosomal subunit protein P2	104;79;105;82	105	-0.0761536	0.756612	2
RPLP1;RPLP2	P05386;P05386-2;P05387;H0YDD8	Large ribosomal subunit protein P1;Large ribosomal subunit protein P2	101;76;102;79	102	-0.0761536	0.756612	2
THRAP3	Q9Y2W1;A0A3B3ITZ9	Thyroid hormone receptor-associated protein 3	51;51	51	0.181008	0.756612	3
THRAP3	Q9Y2W1;A0A3B3ITZ9	Thyroid hormone receptor-associated protein 3	53;53	53	0.181008	0.756612	3
THRAP3	Q9Y2W1;A0A3B3ITZ9	Thyroid hormone receptor-associated protein 3	55;55	55	0.181008	0.756612	3
THRAP3	Q9Y2W1;A0A3B3ITZ9	Thyroid hormone receptor-associated protein 3	47;47	47	0.181008	0.756612	3
THRAP3	Q9Y2W1;A0A3B3ITZ9	Thyroid hormone receptor-associated protein 3	49;49	49	0.181008	0.756612	3
EPS15	A0A994J5J3;A0A994J5A3;P42566;B1AUU8;A0A994J5W4;P42566-2	Epidermal growth factor receptor substrate 15	766;833;796;662;655;482	766	-0.997712	0.757807	2
EPS15	A0A994J5J3;A0A994J5A3;P42566;B1AUU8;A0A994J5W4;P42566-2	Epidermal growth factor receptor substrate 15	760;827;790;656;649;476	760	-0.997712	0.757807	2
INPP5D;RPN2	Q92835-3;Q92835-2;Q92835;H0Y5M1;H7C403	Phosphatidylinositol 3,4,5-trisphosphate 5-phosphatase 1;Dolichyl-diphosphooligosaccharide--protein glycosyltransferase subunit 2	750;962;963;731;85	750	-0.308913	0.757807	2
INPP5D;RPN2	Q92835-3;Q92835-2;Q92835;H0Y5M1;H7C403	Phosphatidylinositol 3,4,5-trisphosphate 5-phosphatase 1;Dolichyl-diphosphooligosaccharide--protein glycosyltransferase subunit 2	758;970;971;739;93	758	-0.307886	0.757807	2
THRAP3	Q9Y2W1;A0A3B3ITZ9	Thyroid hormone receptor-associated protein 3	248;248	248	-0.239079	0.757807	2
MAP4	E7EVA0;P27816;A0A804HKE7;P27816-6;P27816-2;P27816-5;H0Y2V1;F8W9U4;H7C4C5	Microtubule-associated protein;Microtubule-associated protein 4	2086;941;2086;941;768;668;307;672;352	2086	-0.214506	0.757807	1
SSRP1	Q08945	FACT complex subunit SSRP1	659	659	-0.203212	0.757807	1
UBAP2L	Q5VU79;Q14157;Q14157-5;A0AA34QVE6;F8W726;Q14157-4;Q14157-1;Q14157-3	Ubiquitin-associated protein 2-like	598;605;605;616;616;598;605;605	598	-0.155511	0.757807	2
SRRM2	Q9UQ35;Q9UQ35-2;I3L4D8;I3L182	Serine/arginine repetitive matrix protein 2	702;702;702;606	702	-0.0978081	0.757807	3
SRRM2	Q9UQ35;Q9UQ35-2;I3L4D8;I3L182	Serine/arginine repetitive matrix protein 2	704;704;704;608	704	-0.0978081	0.757807	3
SRRM2	Q9UQ35;Q9UQ35-2;I3L4D8;I3L182	Serine/arginine repetitive matrix protein 2	706;706;706;610	706	-0.0978081	0.757807	3
SRRM2	Q9UQ35;Q9UQ35-2;I3L3Q8	Serine/arginine repetitive matrix protein 2	1927;1927;533	1927	-0.0976561	0.757807	2
SRRM2	Q9UQ35;Q9UQ35-2;I3L3Q8	Serine/arginine repetitive matrix protein 2	1925;1925;531	1925	-0.0976561	0.757807	2
ATXN2L	Q8WWM7-6;Q8WWM7-8;Q8WWM7-5;Q8WWM7-4;Q8WWM7-9;Q8WWM7-2;Q8WWM7;Q8WWM7-3;H3BUF6	Ataxin-2-like protein	594;594;594;594;594;594;594;594;600	594	-0.0958604	0.757807	1
SRRM2	Q9UQ35;I3L3Q8	Serine/arginine repetitive matrix protein 2	2102;708	2102	-0.0820731	0.757807	3
SRRM2	Q9UQ35;I3L3Q8	Serine/arginine repetitive matrix protein 2	2104;710	2104	-0.0820731	0.757807	3
SRRM2	Q9UQ35;I3L3Q8	Serine/arginine repetitive matrix protein 2	2100;706	2100	-0.0820731	0.757807	3
CCAR2	Q8N163-2;Q8N163;G3V119;H0YB24	Cell cycle and apoptosis regulator protein 2	681;681;356;373	681	-0.0805066	0.757807	3
CCAR2	Q8N163-2;Q8N163;G3V119;H0YB24	Cell cycle and apoptosis regulator protein 2	678;678;353;370	678	-0.0805066	0.757807	3
SLTM	Q9NWH9;Q9NWH9-3;H7C3F4	SAFB-like transcription modulator	553;122;119	553	0.0720226	0.757807	1
BCLAF1	E9PK91;Q9NYF8-3;Q9NYF8-2;Q9NYF8;A0A1W2PQ43;E9PQN2;E9PKI6;E9PK09;Q9NYF8-4;E9PJA7	Bcl-2-associated transcription factor 1	257;255;255;257;257;255;257;257;257;255	257	0.0835347	0.757807	2
SRSF10	O75494-2;O75494;Q5JRI1;O75494-5;O75494-4;O75494-6;O75494-3	Serine/arginine-rich splicing factor 10	129;129;129;129;129;129;129	129	0.0915845	0.757807	3
SRRM2	Q9UQ35;I3L3Q8	Serine/arginine repetitive matrix protein 2	2123;729	2123	0.0960735	0.757807	2
SRRM2	Q9UQ35;I3L3Q8	Serine/arginine repetitive matrix protein 2	2121;727	2121	0.0962645	0.757807	2
SRRM2	Q9UQ35;Q9UQ35-2	Serine/arginine repetitive matrix protein 2	1103;1103	1103	0.0965231	0.757807	3
SRRM2	Q9UQ35;I3L3Q8	Serine/arginine repetitive matrix protein 2	2030;636	2030	0.101311	0.757807	3
SRRM2	Q9UQ35;I3L3Q8	Serine/arginine repetitive matrix protein 2	2032;638	2032	0.101311	0.757807	3
SRRM2	Q9UQ35;I3L3Q8	Serine/arginine repetitive matrix protein 2	2034;640	2034	0.101311	0.757807	3
NOP56	O00567	Nucleolar protein 56	519	519	0.135832	0.757807	2
NOP56	O00567	Nucleolar protein 56	520	520	0.135832	0.757807	2
ARID1A	O14497;H0Y488;A0A1B0GTU5;O14497-3;O14497-2	AT-rich interactive domain-containing protein 1A	696;313;315;313;696	696	0.204215	0.757807	2
LMNB1	P20700;E9PBF6;A0A0D9SFE5;A0A0D9SFY5	Lamin-B1	20;20;20;20	20	0.353598	0.757807	2
DNTTIP2	Q5QJE6;J3KP30;E9PRB3	Deoxynucleotidyltransferase terminal-interacting protein 2	145;145;152	145	-0.272879	0.758284	3
DNTTIP2	Q5QJE6;J3KP30;E9PRB3	Deoxynucleotidyltransferase terminal-interacting protein 2	148;148;155	148	-0.272879	0.758284	3
PRRC2C	E7EPN9;Q9Y520-2;Q9Y520-6;Q9Y520-4;Q9Y520-5;Q9Y520;Q9Y520-7;Q9Y520-3;H7C5N8;A0A2R8YET2;A0A2R8Y7F4	Protein PRRC2C	2107;1862;2105;2105;2058;2105;2107;2105;653;299;159	2107	-0.219562	0.758375	1
RBM25	P49756	RNA-binding protein 25	677	677	0.125094	0.759859	1
UPF1	Q92900-2;Q92900;A0A994J4L7	Regulator of nonsense transcripts 1	1099;1110;1094	1099	-0.142535	0.762763	2
UPF1	Q92900-2;Q92900;A0A994J4L7	Regulator of nonsense transcripts 1	1096;1107;1091	1096	-0.142535	0.762763	2
RPS6	P62753;A2A3R5	Small ribosomal subunit protein eS6;40S ribosomal protein S6	241;210	241	-0.509002	0.763245	3
UBAP2L	Q5VU79;Q14157;Q14157-5;A0AA34QVE6;F8W726;Q14157-4;Q14157-1;Q14157-3	Ubiquitin-associated protein 2-like	470;477;477;488;488;470;477;477	470	-0.179418	0.763245	2
UBAP2L	Q5VU79;Q14157;Q14157-5;A0AA34QVE6;F8W726;Q14157-4;Q14157-1;Q14157-3	Ubiquitin-associated protein 2-like	460;467;467;478;478;460;467;467	460	-0.179418	0.763245	2
BCLAF1	E9PK91;Q9NYF8-3;Q9NYF8-2;Q9NYF8;A0A1W2PQ43;E9PQN2;E9PKI6;E9PK09;Q9NYF8-4	Bcl-2-associated transcription factor 1	658;656;656;658;658;656;658;657;485	658	-0.0759571	0.763245	1
SRRM2	Q9UQ35;Q9UQ35-2	Serine/arginine repetitive matrix protein 2	1064;1064	1064	-0.0732584	0.763245	3
CDC5L	Q99459	Cell division cycle 5-like protein	396	396	-0.0997467	0.763472	2
CDC5L	Q99459	Cell division cycle 5-like protein	385	385	-0.0997467	0.763472	2
TERF2IP	Q9NYB0;A0A590UJT3;H3BMI8	Telomeric repeat-binding factor 2-interacting protein 1	203;203;32	203	-0.0802131	0.764999	1
RSF1	Q96T23-2;Q96T23;Q96T23-3	Remodeling and spacing factor 1	1192;1223;971	1192	-0.0855717	0.76563	3
RSF1	Q96T23-2;Q96T23;Q96T23-3	Remodeling and spacing factor 1	1190;1221;969	1190	-0.0855717	0.76563	3
RSF1	Q96T23-2;Q96T23;Q96T23-3	Remodeling and spacing factor 1	1195;1226;974	1195	-0.0855717	0.76563	3
UBE2O	Q9C0C9;K7ES11	(E3-independent) E2 ubiquitin-conjugating enzyme	839;354	839	0.163998	0.766347	2
SRSF1	J3KTL2;Q07955;J3KSR8	Serine/arginine-rich splicing factor 1	199;199;94	199	0.132566	0.768016	1
SRRM2	Q9UQ35;Q9UQ35-2	Serine/arginine repetitive matrix protein 2	1112;1112	1112	0.127436	0.770124	3
NOLC1	A0A0A0MRM9;Q14978;Q14978-3;Q14978-2	Nucleolar and coiled-body phosphoprotein 1	652;643;644;653	652	0.359919	0.770124	1
GTF2F1	P35269;M0QXD6	General transcription factor IIF subunit 1;Transcription initiation factor IIF subunit alpha	433;349	433	-0.140485	0.771825	1
DKC1	A0A8Q3WLC8;A0A8Q3SIY6;O60832;A0A8Q3WLG7;A0A8Q3SJE8;A0A8Q3SIS9;C9IYT0;A0A8Q3SIX2;O60832-2;A0A8Q3WLE4;A0A8Q3WLW8;H7C2Q2	H/ACA ribonucleoprotein complex subunit DKC1	21;21;21;21;21;21;21;21;21;21;21;21	21	-0.11271	0.771825	1
TRIP12	Q14669;A0A994J569;H7C1L9;C9JLD7;A0A994J755;A0A6Q8PGG9;A0A994J4J0;A0A6Q8PHK0;Q14669-2;Q14669-3;Q14669-4;A0A994J4J6	E3 ubiquitin-protein ligase TRIP12;E3 ubiquitin-protein ligase	1317;1388;1336;1333;1318;1393;1345;1392;1350;1365;1047;1300	1317	0.0925854	0.771825	2
PAK2	Q13177	Serine/threonine-protein kinase PAK 2;PAK-2p27;PAK-2p34	141	141	0.11906	0.771825	2
RRP1B	Q14684;Q14684-2	Ribosomal RNA processing protein 1 homolog B	728;710	728	0.299574	0.771825	3
DNMT1	P26358;A0A7I2V490;A0A7I2V5D0;A0A7I2YQQ0;A0A7I2V5F1;A0A7I2YQA8;A0A7I2V5F6;A0A7I2V2G5;K7EJL0;K7ENQ6;K7ERQ1	DNA (cytosine-5)-methyltransferase 1;DNA (cytosine-5)-methyltransferase	154;154;154;154;154;154;154;154;209;33;33	154	0.423486	0.771825	2
DNMT1	P26358;A0A7I2V490;A0A7I2V5D0;A0A7I2YQQ0;A0A7I2V5F1;A0A7I2YQA8;A0A7I2V5F6;A0A7I2V2G5;K7EJL0;K7ENQ6;K7ERQ1	DNA (cytosine-5)-methyltransferase 1;DNA (cytosine-5)-methyltransferase	152;152;152;152;152;152;152;152;207;31;31	152	0.423486	0.771825	2
KPNA2	A0A7I2V351;A0A7I2V487;A0A7I2YQE1;P52292;A0A7I2V3Z3;J3QLL0;J3KS65	Importin subunit alpha;Importin subunit alpha-1	62;62;62;62;62;62;62	62	0.453186	0.771825	1
CCAR2	Q8N163-2;Q8N163;G3V119;H0YB24	Cell cycle and apoptosis regulator protein 2	675;675;350;367	675	-0.14881	0.771838	2
SLC16A1	P53985	Monocarboxylate transporter 1	461	461	-0.0931854	0.771838	2
RBM12	Q9NTZ6	RNA-binding protein 12	424	424	-0.087006	0.771838	2
RBM12	Q9NTZ6	RNA-binding protein 12	422	422	-0.087006	0.771838	2
BCLAF1	E9PK91;Q9NYF8-3;Q9NYF8-2;Q9NYF8;A0A1W2PQ43;E9PQN2;E9PKI6;E9PK09;Q9NYF8-4;E9PJA7	Bcl-2-associated transcription factor 1	268;266;266;268;268;266;268;268;268;266	268	0.0759016	0.771838	2
LMNB1	P20700;E9PBF6;A0A0D9SFE5;A0A0D9SFY5	Lamin-B1	23;23;23;23	23	0.325687	0.771838	2
ZYX	H0Y2Y8;Q15942;Q15942-2;H7C3D3	Zyxin	249;281;124;98	249	-0.250476	0.775837	1
PRPF40A	A0A8Q3SIG7;A0A8V8TM87;F5H578;A0A7N4I394;O75400-2;O75400-3;O75400;A0A8V8TM61	Pre-mRNA-processing factor 40 homolog A	846;862;903;925;861;870;888;865	846	0.0723364	0.775837	2
PRPF40A	A0A8Q3SIG7;A0A8V8TM87;F5H578;A0A7N4I394;O75400-2;O75400-3;O75400;A0A8V8TM61	Pre-mRNA-processing factor 40 homolog A	843;859;900;922;858;867;885;862	843	0.0723364	0.775837	2
TOP2B	A0A8V8TP20;Q02880-2;Q02880	DNA topoisomerase 2;DNA topoisomerase 2-beta	1357;1461;1466	1357	0.300594	0.775837	2
DENR	O43583;F8VVL1	Density-regulated protein	73;73	73	-0.0920359	0.777401	1
SRRM2	Q9UQ35;Q9UQ35-2;I3L4D8;I3L182	Serine/arginine repetitive matrix protein 2	952;952;952;856	952	-0.081309	0.777401	3
SRRM2	Q9UQ35;Q9UQ35-2;I3L4D8;I3L182	Serine/arginine repetitive matrix protein 2	950;950;950;854	950	-0.081309	0.777401	3
SRRM2	Q9UQ35;Q9UQ35-2;I3L4D8;I3L182	Serine/arginine repetitive matrix protein 2	954;954;954;858	954	-0.081309	0.777401	3
CCAR2	Q8N163-2;Q8N163;G3V119;H0YB24	Cell cycle and apoptosis regulator protein 2	675;675;350;367	675	-0.0701025	0.778512	3
RPLP1;RPLP2	P05386;P05386-2;P05387;H0YDD8	Large ribosomal subunit protein P1;Large ribosomal subunit protein P2	104;79;105;82	105	0.0637306	0.778512	1
LMNB1;LMNB2	P20700;Q03252	Lamin-B1;Lamin-B2	391;405	391	0.179288	0.778512	2
PTMA	B8ZZQ6;P06454-2;P06454	Prothymosin alpha;Prothymosin alpha;Prothymosin alpha, N-terminally processed;Thymosin alpha-1	8;8;8	8	0.183478	0.778512	2
PTMA	B8ZZQ6;P06454-2;P06454	Prothymosin alpha;Prothymosin alpha;Prothymosin alpha, N-terminally processed;Thymosin alpha-1	9;9;9	9	0.18267	0.778985	2
PSIP1	O75475;O75475-3;O75475-2	PC4 and SFRS1-interacting protein	116;116;116	116	-0.112181	0.782042	3
PSIP1	O75475;O75475-3;O75475-2	PC4 and SFRS1-interacting protein	129;129;129	129	-0.112181	0.782042	3
SRRM2	Q9UQ35;Q9UQ35-2;I3L4D8;I3L182;I3L1I8;Q9UQ35-3;A0A087X1W1	Serine/arginine repetitive matrix protein 2	323;323;323;227;227;227;227	323	0.0862028	0.782042	2
ZYX	H0Y2Y8;Q15942;Q15942-2;C9JJK5	Zyxin	312;344;187;34	312	-0.418647	0.783552	1
RBM12	Q9NTZ6	RNA-binding protein 12	424	424	0.0799305	0.783552	3
RBM12	Q9NTZ6	RNA-binding protein 12	420	420	0.0799305	0.783552	3
RBM12	Q9NTZ6	RNA-binding protein 12	422	422	0.0799305	0.783552	3
HNRNPA1;HNRNPA1L2	P09651;P09651-3;P09651-2;A0A7I2V3R8;F8W6I7;A0A7I2V3W0;A0A7I2V2L6;F8VZ49;A0A7I2YQX9;Q32P51;F8W646;A0A7I2V5U9	Heterogeneous nuclear ribonucleoprotein A1;Heterogeneous nuclear ribonucleoprotein A1, N-terminally processed;Heterogeneous nuclear ribonucleoprotein A1-like 2	95;95;95;95;95;95;95;114;50;95;95;7	95	-0.117908	0.783787	1
MAP4K4	O95819;O95819-5;A0A0D9SEY1;E7EN19;H7C360;G5E948;E7ENQ1;O95819-2;O95819-4;O95819-6;O95819-3;H7C0P6;E7EX83	Mitogen-activated protein kinase kinase kinase kinase 4;non-specific serine/threonine protein kinase	639;631;716;631;570;716;554;608;554;608;716;456;438	639	0.194558	0.783787	1
PDCD4	Q53EL6;Q53EL6-2	Programmed cell death protein 4	457;446	457	-0.318036	0.787177	1
DYNC1LI1	Q9Y6G9;E9PHI6	Cytoplasmic dynein 1 light intermediate chain 1;Dynein light intermediate chain	516;400	516	-0.204183	0.787177	3
NUP98	P52948;P52948-5;P52948-2;P52948-6;H0YEN4;A0A8V8TQF7;A0A8V8TR21;H0YCR0;A0A8V8TRC7;A0A8V8TPX4;H0YDA1;A0A3B3ITD8;A0A8V8TQG5;A0A8V8TR23;P52948-3;P52948-4;A0A8V8TRD0	Nuclear pore complex protein Nup98-Nup96;Nuclear pore complex protein Nup98;Nuclear pore complex protein Nup96;Nuclear pore complex protein Nup98-Nup96	612;595;595;612;587;586;578;548;595;612;595;595;587;550;612;595;595	612	-0.189878	0.787177	2
NUP98	P52948;P52948-5;P52948-2;P52948-6;H0YEN4;A0A8V8TQF7;A0A8V8TR21;H0YCR0;A0A8V8TRC7;A0A8V8TPX4;H0YDA1;A0A3B3ITD8;A0A8V8TQG5;A0A8V8TR23;P52948-3;P52948-4;A0A8V8TRD0	Nuclear pore complex protein Nup98-Nup96;Nuclear pore complex protein Nup98;Nuclear pore complex protein Nup96;Nuclear pore complex protein Nup98-Nup96	608;591;591;608;583;582;574;544;591;608;591;591;583;546;608;591;591	608	-0.189878	0.787177	2
DEK	H0Y993;P35659;B4DFG0;A0A494C028;P35659-2;A0A494C198	Protein DEK	303;303;275;308;269;231	303	-0.11441	0.787177	3
DEK	H0Y993;P35659;B4DFG0;A0A494C028;P35659-2;A0A494C198	Protein DEK	307;307;279;312;273;235	307	-0.11441	0.787177	3
DEK	H0Y993;P35659;B4DFG0;A0A494C028;P35659-2;A0A494C198	Protein DEK	306;306;278;311;272;234	306	-0.11441	0.787177	3
DEK	H0Y993;P35659;B4DFG0;A0A494C028;P35659-2;A0A494C198	Protein DEK	301;301;273;306;267;229	301	-0.11441	0.787177	3
U2AF2	P26368;P26368-2;K7ELP8	Splicing factor U2AF 65 kDa subunit	79;79;79	79	-0.0789277	0.787177	1
SRPK1	H3BLV9;Q96SB4-4;Q96SB4;Q96SB4-3;D6RBF8	non-specific serine/threonine protein kinase;SRSF protein kinase 1	327;295;311;482;49	327	-0.0682463	0.787177	1
RPS6	P62753;A2A3R5	Small ribosomal subunit protein eS6;40S ribosomal protein S6	240;209	240	0.329476	0.787177	2
NAP1L4	Q99733;Q99733-2;A0A994J3W0;C9JZI7;C9J6D1;A0A0J9YXQ2;E9PNW0;E9PJJ2;E9PS34;E9PNJ7;E9PKT8;E9PKI2;E9PP22;C9J1B1	Nucleosome assembly protein 1-like 4	7;7;7;7;7;7;7;7;7;7;7;7;7;7	7	-0.20564	0.787956	2
RCC2	Q9P258	Protein RCC2	51	51	0.160385	0.79168	2
SRRM2	Q9UQ35;Q9UQ35-2	Serine/arginine repetitive matrix protein 2	2581;2163	2581	0.0794868	0.792245	1
DPYSL2	A0A1C7CYX9;Q16555-2;Q16555	Dihydropyrimidinase-related protein 2	623;482;518	623	-0.104688	0.79394	2
SRRM2	Q9UQ35;I3L3Q8	Serine/arginine repetitive matrix protein 2	2407;1013	2407	0.0739531	0.796558	2
SRRM2	Q9UQ35;I3L3Q8	Serine/arginine repetitive matrix protein 2	2067;673	2067	0.0778082	0.800313	3
SRRM2	Q9UQ35;I3L3Q8	Serine/arginine repetitive matrix protein 2	2071;677	2071	0.0778082	0.800313	3
SRRM2	Q9UQ35;I3L3Q8	Serine/arginine repetitive matrix protein 2	2069;675	2069	0.0778082	0.800313	3
SRRM2	Q9UQ35;Q9UQ35-2	Serine/arginine repetitive matrix protein 2	1326;1326	1326	-0.1425	0.801996	3
LMNB1;LMNB2	P20700;Q03252	Lamin-B1;Lamin-B2	393;407	393	0.165039	0.802899	2
SF3B1	O75533	Splicing factor 3B subunit 1	328	328	0.0909265	0.804321	2
PWP1	Q13610;Q13610-2	Periodic tryptophan protein 1 homolog	50;50	50	0.111728	0.804321	1
NUP155	O75694;O75694-2;E9PF10	Nuclear pore complex protein Nup155	992;933;928	992	-0.106441	0.805171	1
SRRM2	Q9UQ35;I3L3Q8	Serine/arginine repetitive matrix protein 2	2409;1015	2409	0.0710126	0.806076	2
TRA2A	Q13595	Transformer-2 protein homolog alpha	88	88	-0.0800878	0.808573	3
TRA2A	Q13595	Transformer-2 protein homolog alpha	84	84	-0.0800878	0.808573	3
TRA2A	Q13595	Transformer-2 protein homolog alpha	86	86	-0.0800878	0.808573	3
TOMM22	Q9NS69	Mitochondrial import receptor subunit TOM22 homolog	15	15	-0.169094	0.809479	1
FTSJ3	Q8IY81	pre-rRNA 2'-O-ribose RNA methyltransferase FTSJ3	335	335	0.0586419	0.809479	2
FTSJ3	Q8IY81	pre-rRNA 2'-O-ribose RNA methyltransferase FTSJ3	336	336	0.0586419	0.809479	2
RRP1B	Q14684;Q14684-2	Ribosomal RNA processing protein 1 homolog B	735;717	735	0.133449	0.809479	2
UTP14A	Q9BVJ6-3;Q9BVJ6	U3 small nucleolar RNA-associated protein 14 homolog A	31;31	31	0.0582082	0.814031	2
UTP14A	Q9BVJ6-3;Q9BVJ6	U3 small nucleolar RNA-associated protein 14 homolog A	29;29	29	0.0582082	0.814031	2
SRRM2	Q9UQ35;Q9UQ35-2;I3L4D8;I3L182;I3L1I8;Q9UQ35-3	Serine/arginine repetitive matrix protein 2	351;351;351;255;255;255	351	0.0670503	0.814031	2
ACIN1	S4R3H4;E7EQT4;Q9UKV3-5;Q9UKV3;G3V3B0;Q9UKV3-3;Q9UKV3-2;G3V3T3	Apoptotic chromatin condensation inducer in the nucleus	780;798;837;838;79;80;111;80	780	0.122197	0.814035	1
U2AF2	P26368;P26368-2;K7ELP8	Splicing factor U2AF 65 kDa subunit	2;2;2	2	-0.0652479	0.814118	1
KIF23	Q02241-2;Q02241-3	Kinesin-like protein KIF23	684;501	684	-0.0673032	0.816447	2
RGPD3;RGPD8;RGPD6;RGPD5;RGPD1;RGPD2;RANBP2	J3KNE0;A6NKT7;J3KQ37;O14715;A0A8Q3SII5;A0A8Q3SII4;A0A8Q3SIN4;Q99666;F8VYC4;A0A286YES2;P0DJD0;P0DJD1;H7BZ48;P49792;A0A8V8TLN4;A0A8V8TMN6	RanBP2-like and GRIP domain-containing protein 3;RANBP2-like and GRIP domain-containing protein 8;RANBP2-like and GRIP domain-containing protein 5/6;RANBP2-like and GRIP domain-containing protein 1;RANBP2-like and GRIP domain-containing protein 2;E3 SUMO-protein ligase RanBP2	1469;1475;1334;1474;1457;1457;1474;1474;1467;1467;1459;1467;16;2450;739;739	2450	0.121187	0.816447	2
RGPD3;RGPD8;RGPD6;RGPD5;RGPD1;RGPD2;RANBP2	J3KNE0;A6NKT7;J3KQ37;O14715;A0A8Q3SII5;A0A8Q3SII4;A0A8Q3SIN4;Q99666;F8VYC4;A0A286YES2;P0DJD0;P0DJD1;H7BZ48;P49792;A0A8V8TLN4;A0A8V8TMN6	RanBP2-like and GRIP domain-containing protein 3;RANBP2-like and GRIP domain-containing protein 8;RANBP2-like and GRIP domain-containing protein 5/6;RANBP2-like and GRIP domain-containing protein 1;RANBP2-like and GRIP domain-containing protein 2;E3 SUMO-protein ligase RanBP2	1473;1479;1338;1478;1461;1461;1478;1478;1471;1471;1463;1471;20;2454;743;743	2454	0.121187	0.816447	2
ZC3H11A;LOC441155;ZC3H11C;ZC3H11B	O75152;A0A8V8TLD8;P0DQW0;A0A1B0GTU1	Zinc finger CCCH domain-containing protein 11A;C3H1-type domain-containing protein;Zinc finger CCCH domain-containing protein 11C;Zinc finger CCCH domain-containing protein 11B	759;760;760;760	759	0.601759	0.816447	2
LCP1	P13796;Q5TBN3;Q5TBN5	Plastin-2	5;5;5	5	-0.468228	0.818328	1
NUP188	Q5SRE5-2;Q5SRE5	Nucleoporin NUP188	1606;1717	1606	-0.417017	0.818328	2
NUP188	Q5SRE5-2;Q5SRE5	Nucleoporin NUP188	1598;1709	1598	-0.417017	0.818328	2
MDN1	Q9NU22	Midasin	4754	4754	0.0841674	0.818328	2
MDN1	Q9NU22	Midasin	4752	4752	0.0841674	0.818328	2
RRAS2	P62070-3;P62070;P62070-4;P62070-2	Ras-related protein R-Ras2	151;186;192;109	151	-0.0718232	0.818509	1
EPS15	A0A994J5J3;A0A994J5A3;P42566;B1AUU8;A0A994J5W4;P42566-2	Epidermal growth factor receptor substrate 15	784;851;814;680;673;500	784	-0.0976768	0.820276	1
ACIN1	S4R3H4;E7EQT4;Q9UKV3-5;Q9UKV3	Apoptotic chromatin condensation inducer in the nucleus	420;438;478;478	420	-0.0733424	0.820276	2
DKC1	A0A8Q3WLC8;A0A8Q3SIY6;O60832;A0A8Q3WLG7;A0A8Q3WLD1;A0A8V8TKY9	H/ACA ribonucleoprotein complex subunit DKC1	481;489;494;454;465;291	481	-0.054307	0.821352	1
SRRM2	Q9UQ35;Q9UQ35-2;I3L4D8;I3L182;I3L1I8;Q9UQ35-3	Serine/arginine repetitive matrix protein 2	353;353;353;257;257;257	353	0.0624258	0.821352	2
SF3B2	Q13435;E9PPJ0	Splicing factor 3B subunit 2	436;419	436	0.0678591	0.821352	3
SF3B2	Q13435;E9PPJ0	Splicing factor 3B subunit 2	431;414	431	0.0678591	0.821352	3
SF3B2	Q13435;E9PPJ0	Splicing factor 3B subunit 2	435;418	435	0.0678591	0.821352	3
INPP5D;RPN2	Q92835-3;Q92835-2;Q92835;H0Y5M1;H7C403	Phosphatidylinositol 3,4,5-trisphosphate 5-phosphatase 1;Dolichyl-diphosphooligosaccharide--protein glycosyltransferase subunit 2	747;959;960;728;82	747	0.127104	0.821352	2
GATAD2A	Q86YP4-2;Q86YP4;Q86YP4-3;C9JMI3;C9JGN4;C9JJK9	Transcriptional repressor p66-alpha	107;107;107;107;107;107	107	0.143055	0.821352	2
PWP1	Q13610;Q13610-2	Periodic tryptophan protein 1 homolog	50;50	50	-0.052241	0.821933	2
NSUN2	Q08J23;Q08J23-2;Q08J23-3	RNA cytosine C(5)-methyltransferase NSUN2	456;421;220	456	0.0702852	0.821933	1
RSF1	Q96T23-2;Q96T23;Q96T23-3;H0YER1;H0YCN2	Remodeling and spacing factor 1	573;604;352;603;405	573	0.066766	0.823313	1
SRRM2	Q9UQ35;Q9UQ35-2;I3L4D8;I3L182	Serine/arginine repetitive matrix protein 2	876;876;876;780	876	-0.0524449	0.82399	1
NOP56	O00567	Nucleolar protein 56	570	570	0.055474	0.82399	1
SRRM2	Q9UQ35;Q9UQ35-2;I3L4D8;I3L182	Serine/arginine repetitive matrix protein 2	871;871;871;775	871	-0.0793821	0.824023	2
SRRM2	Q9UQ35;Q9UQ35-2;I3L4D8;I3L182	Serine/arginine repetitive matrix protein 2	957;957;957;861	957	0.0789387	0.824331	3
MCM4	P33991;A0A3B3IU45;A0A3B3IT92;A0A3B3IS57;A0A3B3ITP6;A0A8V8TKP2;E5RFR3	DNA replication licensing factor MCM4	105;55;105;105;105;105;105	105	0.264074	0.825492	3
MCM4	P33991;A0A3B3IU45;A0A3B3IT92;A0A3B3IS57;A0A3B3ITP6;A0A8V8TKP2;E5RFR3	DNA replication licensing factor MCM4	110;60;110;110;110;110;110	110	0.264074	0.825492	3
MCM4	P33991;A0A3B3IU45;A0A3B3IT92;A0A3B3IS57;A0A3B3ITP6;A0A8V8TKP2;E5RFR3	DNA replication licensing factor MCM4	102;52;102;102;102;102;102	102	0.264074	0.825492	3
USO1	O60763;O60763-2	General vesicular transport factor p115	942;953	942	-0.0640595	0.836291	2
USO1	O60763;O60763-2	General vesicular transport factor p115	952;963	952	-0.0640595	0.836291	2
SRRM2	Q9UQ35;I3L3Q8	Serine/arginine repetitive matrix protein 2	2407;1013	2407	0.0554618	0.836291	1
SRRM2	Q9UQ35;Q9UQ35-2;I3L4U6	Serine/arginine repetitive matrix protein 2	2690;2272;16	2690	0.0644186	0.836291	3
RB1	A0AAQ5BH52;A0AAQ5BH01;A0A3B3IS71;P06400	Retinoblastoma-associated protein	807;772;807;807	807	0.125742	0.836291	3
LSP1	P33241;P33241-3;E7EMG9;P33241-2;E9PBD8	Lymphocyte-specific protein 1	204;332;195;142;142	204	0.36734	0.836291	2
THRAP3	Q9Y2W1;A0A3B3ITZ9	Thyroid hormone receptor-associated protein 3	253;253	253	-0.206419	0.83787	1
CDK11B;CDK11A;AJAP1	P21127;P21127-8;A0A0D9SEI3;Q5QPR3;A0A0D9SER5;A0A0D9SEN2;Q9UQ88;Q9UQ88-4;P21127-2;Q9UQ88-2;Q9UQ88-3;P21127-3;P21127-10;P21127-6;P21127-9;Q5QPR4;Q9UQ88-9;E7ESP2;J3KS35;Q9UKB5	Cyclin-dependent kinase 11B;Cyclin-dependent kinase 11A;Adherens junction-associated protein 1	234;224;224;231;235;237;222;222;234;232;231;233;17;190;200;198;174;232;232;56	234	0.0565883	0.83787	1
DBN1	Q16643;Q16643-2;Q16643-3;D6R9W4;D6RCR4	Drebrin	142;144;142;141;79	142	0.067819	0.83787	1
TRA2A	Q13595;A0A8J9ASM4;F8WEH2	Transformer-2 protein homolog alpha	2;2;2	2	0.100296	0.83787	1
ARHGEF2	A0A8Q3SIN5;V9GYM8;A0A5F9ZI21;Q92974-3;Q92974-2;Q92974	Rho guanine nucleotide exchange factor 2	646;690;788;617;644;645	646	0.167666	0.83787	1
SRRM2	Q9UQ35;Q9UQ35-2;I3L4D8;I3L182	Serine/arginine repetitive matrix protein 2	856;856;856;760	856	-0.0563771	0.841565	2
NAA10	P41227;P41227-2	N-alpha-acetyltransferase 10	216;201	216	0.133216	0.841565	2
NAA10	P41227;P41227-2	N-alpha-acetyltransferase 10	213;198	213	0.133216	0.841565	2
SRRM2	Q9UQ35;Q9UQ35-2;I3L4D8;I3L182	Serine/arginine repetitive matrix protein 2	954;954;954;858	954	-0.0780056	0.845122	2
SRRT	Q9BXP5-5;Q9BXP5-4;Q9BXP5-2;Q9BXP5-3;Q9BXP5;C9JUL9;A0A087X0F4	Serrate RNA effector molecule homolog	4;4;4;4;4;11;4	4	0.0567802	0.845122	1
SRRM2	Q9UQ35;Q9UQ35-2	Serine/arginine repetitive matrix protein 2	1101;1101	1101	0.057588	0.845122	2
RB1	A0AAQ5BH52;A0AAQ5BH01;A0A3B3IS71;P06400	Retinoblastoma-associated protein	811;776;811;811	811	0.118846	0.845122	3
FTSJ3	Q8IY81	pre-rRNA 2'-O-ribose RNA methyltransferase FTSJ3	599	599	0.139009	0.845307	1
LSP1	P33241;P33241-3;E7EMG9;P33241-2;E9PBD8	Lymphocyte-specific protein 1	193;321;184;131;131	193	-0.0715591	0.848904	2
SRRM2	Q9UQ35;Q9UQ35-2;I3L4D8;I3L182	Serine/arginine repetitive matrix protein 2	866;866;866;770	866	-0.0565056	0.849617	2
TAGLN2	P37802;P37802-2;X6RJP6	Transgelin-2	163;184;163	163	0.164314	0.850844	1
NCBP1	Q09161;F2Z2T1	Nuclear cap-binding protein subunit 1	22;22	22	-0.329707	0.853719	1
PLEC	A0A8I5KSD5;A0A8I5KUE3;A0A8I5KYZ1;E9PMV1;Q15149-7;Q15149-8;Q15149-9;Q15149-5;Q15149-4;Q15149-6;Q15149-3;Q15149-2;Q15149;H0YDN1	Plectin	4155;4226;4266;4293;4217;4227;4235;4249;4249;4253;4272;4276;4386;3149	4155	-0.0631598	0.85947	1
NPM1	A0A7I2V5S2;A0A7I2YQC0;P06748;P06748-3;P06748-2;E5RI98;A0A7I2V5J8	Nucleophosmin	254;283;254;254;225;190;161	254	0.208722	0.860264	1
RPS6	P62753;A2A3R5	Small ribosomal subunit protein eS6;40S ribosomal protein S6	242;211	242	-0.243782	0.860514	3
YBX3	P16989;P16989-2;P16989-3	Y-box-binding protein 3	38;38;38	38	-0.0790441	0.860514	1
RABL6	Q3YEC7;Q3YEC7-2;G3V154	Rab-like protein 6	471;472;433	471	-0.119081	0.861401	2
RABL6	Q3YEC7;Q3YEC7-2;G3V154	Rab-like protein 6	470;471;432	470	-0.119081	0.861401	2
DDX3X	O00571;A0A0D9SG12;A0A2R8YFS5;A0A0D9SF53;A0A2R8Y4A4;A0A2R8YF78;A0A0D9SFB3;A0A2U3TZJ9;A0A2R8Y645;A0A2R8YCW1;A0A2R8YFR4;O00571-2;A0A2R8Y5G6;F6S8Q4;A0A2R8YDT5;A0A2R8Y7T2;A0A0J9YVQ7;A0A087WVZ1	ATP-dependent RNA helicase DDX3X;RNA helicase	606;606;605;606;605;606;606;605;660;591;604;590;566;573;419;420;188;138	606	0.0485778	0.861401	1
RPS6	P62753;A2A3R5	Small ribosomal subunit protein eS6;40S ribosomal protein S6	235;204	235	-0.248213	0.864043	3
SRRM2	Q9UQ35;Q9UQ35-2;I3L4D8;I3L182	Serine/arginine repetitive matrix protein 2	377;377;377;281	377	-0.0588232	0.864441	2
SF3B2	Q13435;E9PPJ0;E9PJ04;H0YCG1	Splicing factor 3B subunit 2	309;292;307;303	309	-0.0549771	0.864441	1
RRP1B	Q14684;Q14684-2	Ribosomal RNA processing protein 1 homolog B	513;495	513	0.126059	0.86538	1
CTPS2	Q9NRF8	CTP synthase 2	571	571	0.0596575	0.870111	2
EDC4	Q6P2E9;Q6P2E9-2	Enhancer of mRNA-decapping protein 4	729;348	729	0.0782365	0.870111	1
PCF11	A0A8I5KX04;E9PQ01;O94913;E9PKN0	Pre-mRNA cleavage complex 2 protein Pcf11	494;494;494;494	494	-0.0529949	0.870501	2
LSP1	P33241;P33241-3;E7EMG9;P33241-2;E9PBD8	Lymphocyte-specific protein 1	189;317;180;127;127	189	-0.0611591	0.87108	2
HUWE1	Q7Z6Z7-2;Q7Z6Z7-3;Q7Z6Z7;A0A994J483	E3 ubiquitin-protein ligase HUWE1;HECT-type E3 ubiquitin transferase	1907;1898;1907;1907	1907	0.0448034	0.87108	1
HSP90AA1;LYN	P07900;P07948-2;E5RJ37	Heat shock protein HSP 90-alpha	745;13;13	745	0.0639788	0.872993	1
RABL6	Q3YEC7;Q3YEC7-2	Rab-like protein 6	640;641	640	0.0645598	0.872993	2
RABL6	Q3YEC7;Q3YEC7-2	Rab-like protein 6	641;642	641	0.0645598	0.872993	2
MAP4K4	O95819;O95819-5;A0A0D9SEY1;E7EN19;H7C360;G5E948;E7ENQ1;O95819-2;O95819-4;O95819-6;O95819-3;H7C0P6;E7EX83;H7C3Z6	Mitogen-activated protein kinase kinase kinase kinase 4;non-specific serine/threonine protein kinase	631;623;708;623;562;708;546;600;546;600;708;448;430;243	631	0.10879	0.872993	2
YBX1	P67809;H0Y449;C9J5V9	Y-box-binding protein 1	165;215;135	165	-0.0595096	0.875414	2
YBX1	P67809;H0Y449;C9J5V9	Y-box-binding protein 1	167;217;137	167	-0.0595096	0.875414	2
SRRM2	Q9UQ35;Q9UQ35-2	Serine/arginine repetitive matrix protein 2	1110;1110	1110	-0.0497795	0.876839	2
KIF2C	Q99661;Q99661-2;Q5JR89	Kinesin-like protein KIF2C;Mitotic centromere-associated kinesin	187;133;178	187	-0.0436602	0.876839	1
CTPS1	P17812;B4E1E0;P17812-2	CTP synthase 1;CTP synthase	575;419;344	575	-0.0412085	0.876839	2
SRP72	O76094;O76094-2	Signal recognition particle subunit SRP72	625;564	625	0.0800531	0.876839	2
DNTTIP2	Q5QJE6;J3KP30	Deoxynucleotidyltransferase terminal-interacting protein 2	232;232	232	0.0571022	0.879834	3
CTPS1	P17812;B4E1E0;P17812-2	CTP synthase 1;CTP synthase	571;415;340	571	0.0608442	0.880206	2
TPI1	P60174;P60174-3	Triosephosphate isomerase	21;58	21	-0.0775656	0.881621	1
ATXN2	A0A5F9ZHH4;F8WB06;A0A5F9ZHW5;A0A5F9ZHX3;A0A2R8Y5A6;A0A2R8Y7E6;H0YH87;A0A5F9ZI57;A0A2R8Y7P6;A0A2R8YDM9;V9GY86;Q99700;Q99700-2;Q99700-4;F8VQP2;F8W0B5;Q99700-5	Ataxin-2	631;635;701;713;701;701;701;701;701;701;701;861;861;861;596;486;572	631	0.0524408	0.881621	2
COPA	P53621;P53621-2;A0A3B3IT15;A0A3B3IS84;A0A3B3ISC6;A0A3B3ITV3;A0A3B3ISK1;A0A3B3IU78	Coatomer subunit alpha;Xenin;Proxenin;Coatomer subunit alpha	173;173;173;173;22;173;173;43	173	0.0794175	0.881621	1
PCF11	A0A8I5KX04;E9PQ01;O94913;E9PKN0	Pre-mRNA cleavage complex 2 protein Pcf11	509;509;509;509	509	-0.0611172	0.883848	2
CHAF1B	Q13112	Chromatin assembly factor 1 subunit B	429	429	-0.0493086	0.883848	1
ATXN2	A0A5F9ZHH4;F8WB06;A0A5F9ZHW5;A0A5F9ZHX3;A0A2R8Y5A6;A0A2R8Y7E6;H0YH87;A0A5F9ZI57;A0A2R8Y7P6;A0A2R8YDM9;V9GY86;Q99700;Q99700-2;Q99700-4;F8VQP2;F8W0B5;Q99700-5	Ataxin-2	542;546;612;624;612;612;612;612;612;612;612;772;772;772;507;397;483	542	-0.0720066	0.884785	1
MICAL1	Q8TDZ2;Q8TDZ2-4;Q8TDZ2-2;Q8TDZ2-3	[F-actin]-monooxygenase MICAL1	872;891;786;137	872	-0.0506252	0.884785	3
MICAL1	Q8TDZ2;Q8TDZ2-4;Q8TDZ2-2;Q8TDZ2-3	[F-actin]-monooxygenase MICAL1	876;895;790;141	876	-0.0506252	0.884785	3
MICAL1	Q8TDZ2;Q8TDZ2-4;Q8TDZ2-2;Q8TDZ2-3	[F-actin]-monooxygenase MICAL1	875;894;789;140	875	-0.0506252	0.884785	3
PRRC2A	P48634	Protein PRRC2A	1092	1092	-0.0430049	0.884893	3
NSUN2	Q08J23;Q08J23-2;Q08J23-3	RNA cytosine C(5)-methyltransferase NSUN2	751;716;515	751	-0.0755461	0.885115	2
SRP72	O76094;O76094-2	Signal recognition particle subunit SRP72	621;560	621	0.0751826	0.88534	2
PNN	Q9H307;G3V5F0;G3V579	Pinin	100;100;100	100	-0.201336	0.889689	2
PNN	Q9H307;G3V5F0;G3V579	Pinin	96;96;96	96	-0.201336	0.889689	2
USP15	Q9Y4E8	Ubiquitin carboxyl-terminal hydrolase 15	229	229	0.119887	0.889689	1
BCLAF1	E9PK91;Q9NYF8-3;Q9NYF8-2;Q9NYF8;A0A1W2PQ43;E9PQN2;E9PKI6;E9PK09;Q9NYF8-4;E9PJA7	Bcl-2-associated transcription factor 1	257;255;255;257;257;255;257;257;257;255	257	-0.0984028	0.894781	3
BCLAF1	E9PK91;Q9NYF8-3;Q9NYF8-2;Q9NYF8;A0A1W2PQ43;E9PQN2;E9PKI6;E9PK09;Q9NYF8-4;E9PJA7	Bcl-2-associated transcription factor 1	264;262;262;264;264;262;264;264;264;262	264	-0.0984028	0.894781	3
BCLAF1	E9PK91;Q9NYF8-3;Q9NYF8-2;Q9NYF8;A0A1W2PQ43;E9PQN2;E9PKI6;E9PK09;Q9NYF8-4;E9PJA7	Bcl-2-associated transcription factor 1	268;266;266;268;268;266;268;268;268;266	268	-0.0984028	0.894781	3
SRSF9	A0A9L9PX63;Q13242;A0A9L9PY11;A0A9L9PXJ8	Serine/arginine-rich splicing factor 9	206;211;184;178	206	0.0557295	0.894973	2
SRSF9	A0A9L9PX63;Q13242;A0A9L9PY11;A0A9L9PXJ8	Serine/arginine-rich splicing factor 9	211;216;189;183	211	0.0557295	0.894973	2
TRA2B	P62995;P62995-2	Transformer-2 protein homolog beta	2;2	2	0.0497419	0.894988	1
RAB8A	P61006	Ras-related protein Rab-8A	185	185	-0.0866363	0.896112	1
AATF	A0A7P0TBI0;A0A7P0Z4P2;A0A7P0TAR0;A0A7P0T868;A0A7P0Z434;Q9NY61;A0A7P0Z4N2;A0A087WTH8	Protein AATF	153;153;316;316;316;316;316;270	153	-0.0500311	0.896736	3
AATF	A0A7P0TBI0;A0A7P0Z4P2;A0A7P0TAR0;A0A7P0T868;A0A7P0Z434;Q9NY61;A0A7P0Z4N2;A0A087WTH8	Protein AATF	157;157;320;320;320;320;320;274	157	-0.0500311	0.896736	3
AATF	A0A7P0TBI0;A0A7P0Z4P2;A0A7P0TAR0;A0A7P0T868;A0A7P0Z434;Q9NY61;A0A7P0Z4N2;A0A087WTH8	Protein AATF	158;158;321;321;321;321;321;275	158	-0.0500311	0.896736	3
EIF2S2	P20042	Eukaryotic translation initiation factor 2 subunit 2	2	2	-0.0481364	0.896736	2
SF3B1	O75533	Splicing factor 3B subunit 1	326	326	0.0577427	0.896736	2
LSP1	P33241;P33241-3;E7EMG9;P33241-2;E9PBD8	Lymphocyte-specific protein 1	252;380;243;190;190	252	-0.031766	0.8971	1
IKZF1	A0A8V8TNQ0;Q13422;Q13422-4;Q13422-3;Q13422-7;A0A2R8YFR0;Q13422-2;Q13422-5;A0A8V8TMF3;A0A087WU46;Q13422-6;A0A0A0MRA0	DNA-binding protein Ikaros	381;361;230;274;319;294;274;218;187;178;131;91	381	0.089635	0.8971	2
IKZF1	A0A8V8TNQ0;Q13422;Q13422-4;Q13422-3;Q13422-7;A0A2R8YFR0;Q13422-2;Q13422-5;A0A8V8TMF3;A0A087WU46;Q13422-6;A0A0A0MRA0	DNA-binding protein Ikaros	384;364;233;277;322;297;277;221;190;181;134;94	384	0.089635	0.8971	2
EIF4B	E7EX17;P23588;P23588-2	Eukaryotic translation initiation factor 4B	450;445;406	450	0.0593069	0.897776	1
LSP1	P33241;P33241-3;E7EMG9;P33241-2;E9PBD8	Lymphocyte-specific protein 1	193;321;184;131;131	193	0.0449723	0.9029	3
TOP2A	P11388;P11388-2;P11388-3;P11388-4	DNA topoisomerase 2-alpha	1374;1400;1410;1455	1374	0.0630876	0.9029	1
RAD23B	P54727;P54727-2;H0Y579	UV excision repair protein RAD23 homolog B	160;88;30	160	0.0636646	0.9029	1
TOP2B	A0A8V8TP20;Q02880-2;Q02880	DNA topoisomerase 2;DNA topoisomerase 2-beta	1472;1576;1581	1472	0.129301	0.9029	2
MYBBP1A	Q9BQG0;Q9BQG0-2;I3L1L3;I3L2H8	Myb-binding protein 1A	1314;1314;1234;187	1314	0.160599	0.9029	2
MYBBP1A	Q9BQG0;Q9BQG0-2;I3L1L3;I3L2H8	Myb-binding protein 1A	1308;1308;1228;181	1308	0.160599	0.9029	2
UBAP2L	Q5VU79;Q14157;Q14157-5;A0AA34QVE6;F8W726;Q14157-4;Q14157-1;Q14157-3	Ubiquitin-associated protein 2-like	432;439;439;450;450;432;439;439	432	0.1627	0.9029	2
SRRM2	Q9UQ35;Q9UQ35-2;I3L3Q8	Serine/arginine repetitive matrix protein 2	1691;1691;297	1691	-0.0420458	0.903177	2
SRRM2	Q9UQ35;Q9UQ35-2;I3L4D8;I3L182	Serine/arginine repetitive matrix protein 2	778;778;778;682	778	-0.103784	0.905562	1
PDS5B	Q9NTI5-2;Q9NTI5	Sister chromatid cohesion protein PDS5 homolog B	1358;1358	1358	0.0461166	0.905562	1
OGFR	Q9NZT2;Q9NZT2-2;A0A0A0MRN5	Opioid growth factor receptor	378;378;326	378	-0.0380337	0.906873	1
MYL12A;MYL12B;MYL9	J3QRS3;P19105;O14950;J3KTJ1;P24844;P24844-2	Myosin regulatory light chain 12A;Myosin regulatory light chain 12B;Myosin regulatory light polypeptide 9	25;19;20;19;20;20	25	0.0449609	0.906873	1
NCL	A0A7I2V428;C9JLB1;A0A7I2V3F3;H7BY16;P19338;A0A7I2V5M5;A0A7I2V2U7;A0A7I2V349;A0A7I2V506;A0A7I2V699;A0A7I2V2S8	Nucleolin	34;18;34;34;34;34;34;34;34;34;34	34	0.0376736	0.907118	3
MCM3	P25205;P25205-2;J3KQ69;A0A499FHX9;Q7Z6P5	DNA replication licensing factor MCM3	681;726;635;691;176	681	0.0478195	0.907118	3
MCM3	P25205;P25205-2;J3KQ69;A0A499FHX9;Q7Z6P5	DNA replication licensing factor MCM3	674;719;628;684;169	674	0.0478195	0.907118	3
MCM3	P25205;P25205-2;J3KQ69;A0A499FHX9;Q7Z6P5	DNA replication licensing factor MCM3	672;717;626;682;167	672	0.0478195	0.907118	3
UTP14A	Q9BVJ6-3;Q9BVJ6;Q9BVJ6-2;X6RJY0	U3 small nucleolar RNA-associated protein 14 homolog A	393;445;277;277	393	0.0868274	0.907118	1
SLC16A1	P53985	Monocarboxylate transporter 1	467	467	0.0901759	0.907118	1
ARID1A	O14497;H0Y488;A0A1B0GTU5;O14497-3;O14497-2	AT-rich interactive domain-containing protein 1A	702;319;321;319;702	702	0.0990212	0.907118	2
STMN1	P16949;A2A2D0;P16949-2	Stathmin	38;38;38	38	0.111215	0.907118	1
DYNC1LI1	Q9Y6G9;E9PHI6	Cytoplasmic dynein 1 light intermediate chain 1;Dynein light intermediate chain	510;394	510	-0.114828	0.90747	3
RPL13	P26373;J3QSB4	Large ribosomal subunit protein eL13;60S ribosomal protein L13	106;106	106	0.0697229	0.914171	1
SRRM2	Q9UQ35;Q9UQ35-2;I3L3Q8	Serine/arginine repetitive matrix protein 2	1502;1502;108	1502	-0.0562237	0.914188	3
SRRM2	Q9UQ35;Q9UQ35-2;I3L3Q8	Serine/arginine repetitive matrix protein 2	1499;1499;105	1499	-0.0562237	0.914188	3
SRRM2	Q9UQ35;Q9UQ35-2;I3L3Q8	Serine/arginine repetitive matrix protein 2	1497;1497;103	1497	-0.0562237	0.914188	3
RPS6	P62753;A2A3R5	Small ribosomal subunit protein eS6;40S ribosomal protein S6	240;209	240	-0.16278	0.914258	3
THRAP3	Q9Y2W1;A0A3B3ITZ9	Thyroid hormone receptor-associated protein 3	253;253	253	-0.130959	0.914258	2
NCL	A0A7I2V428;C9JLB1;A0A7I2V3F3;H7BY16;P19338;A0A7I2V5M5;A0A7I2V2U7;A0A7I2V349;A0A7I2V506;A0A7I2V699;A0A7I2V2S8	Nucleolin	28;12;28;28;28;28;28;28;28;28;28	28	0.0345958	0.914718	3
LSP1	P33241;P33241-3;E7EMG9;P33241-2;E9PBD8	Lymphocyte-specific protein 1	208;336;199;146;146	208	0.191774	0.914718	2
CTPS1	P17812;B4E1E0;P17812-2	CTP synthase 1;CTP synthase	574;418;343	574	0.0365584	0.915244	2
KIF4A;KIF4B	O95239-2;O95239;Q2VIQ3	Chromosome-associated kinesin KIF4A;Chromosome-associated kinesin KIF4B	394;394;394	394	0.036964	0.915921	1
SLIRP	Q9GZT3-2;Q9GZT3	SRA stem-loop-interacting RNA-binding protein, mitochondrial	100;102	100	0.0364443	0.91731	1
NOLC1	A0A0A0MRM9;Q14978;Q14978-3;Q14978-2	Nucleolar and coiled-body phosphoprotein 1	707;698;699;708	707	0.0332179	0.920177	1
SNX1	Q13596-2;Q13596;Q13596-3;J3KPH4;H0YKD5;H0YKL5;H0YK58	Sorting nexin-1	39;39;39;39;39;34;35	39	0.0367624	0.922632	2
RANBP1	P43487-2;P43487;F6WQW2;A0AA34QVZ7	Ran-specific GTPase-activating protein	13;13;90;13	13	-0.0992868	0.922903	2
RFTN1	Q14699;G3XAJ6;C9JHG2	Raftlin	239;203;239	239	-0.148562	0.923365	1
NAP1L4	Q99733;Q99733-2;A0A994J3W0;C9JZI7;C9J6D1;A0A0J9YXQ2;E9PNW0;E9PJJ2;E9PS34;E9PNJ7;E9PKT8;E9PKI2;E9PP22;C9J1B1	Nucleosome assembly protein 1-like 4	5;5;5;5;5;5;5;5;5;5;5;5;5;5	5	-0.107422	0.923365	1
SRRM2	Q9UQ35;Q9UQ35-2;I3L4D8;I3L182	Serine/arginine repetitive matrix protein 2	778;778;778;682	778	-0.0353065	0.923365	3
SRRM2	Q9UQ35;Q9UQ35-2;I3L4D8;I3L182	Serine/arginine repetitive matrix protein 2	780;780;780;684	780	-0.0353065	0.923365	3
TAOK3	Q9H2K8	Serine/threonine-protein kinase TAO3	324	324	-0.0336644	0.923365	1
PSMA3	P25788-2;P25788;G3V4X5;H0YJ03	Proteasome subunit alpha type-3	243;250;175;78	243	0.0242887	0.923365	1
NOP14	P78316;E9PFK5;P78316-2	Nucleolar protein 14	146;146;146	146	0.0248625	0.923365	2
NOP14	P78316;E9PFK5;P78316-2	Nucleolar protein 14	148;148;148	148	0.0248625	0.923365	2
SRRM2	Q9UQ35;Q9UQ35-2;I3L4U6	Serine/arginine repetitive matrix protein 2	2694;2276;20	2694	0.0322795	0.923365	3
RPS6	P62753;A2A3R5	Small ribosomal subunit protein eS6;40S ribosomal protein S6	240;209	240	0.134715	0.923365	1
SRRM2	Q9UQ35;Q9UQ35-2	Serine/arginine repetitive matrix protein 2	1103;1103	1103	0.0338371	0.923554	2
ACIN1	S4R3H4;E7EQT4;Q9UKV3-5;Q9UKV3	Apoptotic chromatin condensation inducer in the nucleus	424;442;482;482	424	-0.037255	0.925693	2
RANBP1	P43487-2;P43487;F6WQW2;A0AA34QVZ7	Ran-specific GTPase-activating protein	14;14;91;14	14	-0.0935776	0.928063	2
CEBPZ	Q03701	CCAAT/enhancer-binding protein zeta	629	629	0.0325607	0.930839	1
MAP4K1	Q92918-2;Q92918;K7ER95;K7EJS6	Mitogen-activated protein kinase kinase kinase kinase 1	326;326;322;4	326	-0.125574	0.931095	1
SRRM2	Q9UQ35;Q9UQ35-2;I3L3Q8	Serine/arginine repetitive matrix protein 2	1497;1497;103	1497	-0.0617669	0.931991	2
SRRM2	Q9UQ35;I3L3Q8	Serine/arginine repetitive matrix protein 2	2032;638	2032	-0.02573	0.931991	2
SRRM2	Q9UQ35;I3L3Q8	Serine/arginine repetitive matrix protein 2	2034;640	2034	-0.02573	0.931991	2
NCL	A0A7I2V428;C9JLB1;A0A7I2V3F3;H7BY16;P19338;A0A7I2V5M5;A0A7I2V2U7;A0A7I2V349;A0A7I2V506;A0A7I2V699;A0A7I2V2S8	Nucleolin	41;25;41;41;41;41;41;41;41;41;41	41	0.0289186	0.931991	3
NCL	A0A7I2V428;C9JLB1;A0A7I2V3F3;H7BY16;P19338;A0A7I2V5M5;A0A7I2V2U7;A0A7I2V349;A0A7I2V506;A0A7I2V699;A0A7I2V2S8	Nucleolin	42;26;42;42;42;42;42;42;42;42;42	42	0.0289186	0.931991	3
CHAF1B	Q13112	Chromatin assembly factor 1 subunit B	410	410	0.0302943	0.931991	1
SRRM2	Q9UQ35;I3L3Q8	Serine/arginine repetitive matrix protein 2	2020;626	2020	0.0325911	0.931991	2
SRRM2	Q9UQ35;I3L3Q8	Serine/arginine repetitive matrix protein 2	2022;628	2022	0.0325911	0.931991	2
THRAP3	Q9Y2W1;A0A3B3ITZ9	Thyroid hormone receptor-associated protein 3	698;698	698	-0.0456961	0.933137	1
ZC3H11A;LOC441155;ZC3H11C;ZC3H11B	O75152;A0A8V8TLD8;P0DQW0;A0A1B0GTU1	Zinc finger CCCH domain-containing protein 11A;C3H1-type domain-containing protein;Zinc finger CCCH domain-containing protein 11C;Zinc finger CCCH domain-containing protein 11B	761;762;762;762	761	-0.224057	0.933279	2
DYNC1LI1	Q9Y6G9;E9PHI6	Cytoplasmic dynein 1 light intermediate chain 1;Dynein light intermediate chain	513;397	513	-0.0709109	0.933279	3
SRRM2	Q9UQ35;Q9UQ35-2;I3L3Q8	Serine/arginine repetitive matrix protein 2	1501;1501;107	1501	-0.0496961	0.933279	2
RPL30	E5RI99;P62888;E5RJH3;A0A0C4DH44	Large ribosomal subunit protein eL30	10;10;10;10	10	-0.181618	0.934368	1
PDCD4	Q53EL6;Q53EL6-2;Q5VZS7	Programmed cell death protein 4	76;65;62	76	-0.0644988	0.934368	1
NPM3	O75607	Nucleoplasmin-3	151	151	0.0276684	0.934368	3
NPM3	O75607	Nucleoplasmin-3	158	158	0.0276684	0.934368	3
CHD4	A0A2R8Y5J0;A0A2R8Y425;F5GWX5;A0A2R8Y212;A0A2R8YFK9;A0A2R8Y521;A0A2U3TZM0;A0A0C4DGG9;Q14839;Q14839-2;A0A2R8YD40;A0A2R8Y8C1;A0A2R8YER1;A0A2R8Y4X2;A0A2R8Y445;A0A2R8YDW2;A0A2R8Y7M9;A0A2R8Y5M9;A0A2R8YE38	DNA helicase;Chromodomain-helicase-DNA-binding protein 4	1533;1529;1546;1553;1540;1561;1540;1578;1553;1581;1125;1570;1546;903;1546;839;198;398;304	1533	0.0284691	0.934368	2
TOP1	P11387;A0A7P0T9R7	DNA topoisomerase 1	10;10	10	0.0796662	0.934368	1
RPS6	P62753;A2A3R5	Small ribosomal subunit protein eS6;40S ribosomal protein S6	236;205	236	0.0949198	0.934368	3
ATXN2L	Q8WWM7-6;Q8WWM7-8;Q8WWM7-5;Q8WWM7-4;Q8WWM7-9;Q8WWM7-2;Q8WWM7;Q8WWM7-3;H3BUF6;Q8WWM7-7;H3BSK9	Ataxin-2-like protein	339;339;339;339;339;339;339;339;339;339;279	339	-0.0458709	0.935122	1
HNRNPH1;HNRNPH2	P31943;G8JLB6;A0AAG2UWX3;A0AAG2UY50;E9PCY7;H0YBD7;A0A9L9PY23;D6RBM0;D6RIU0;D6RIT2;E5RGV0;D6RFM3;D6RDU3;D6RAM1;E7EQJ0;A0AAG2UWH7;H0YAQ2;P55795	Heterogeneous nuclear ribonucleoprotein H;Heterogeneous nuclear ribonucleoprotein H, N-terminally processed;Heterogeneous nuclear ribonucleoprotein H2;Heterogeneous nuclear ribonucleoprotein H2, N-terminally processed	104;104;104;104;104;104;104;104;104;104;52;104;104;104;104;52;51;104	104	-0.0275819	0.935122	1
HSPH1	Q92598;Q92598-2;Q92598-3;Q92598-4;A0A0A0MSM0;Q5TBM3	Heat shock protein 105 kDa	809;765;768;811;733;73	809	-0.0223482	0.935122	1
NUP98	P52948;P52948-5;P52948-2;P52948-6;H0YEN4;A0A8V8TQF7;A0A8V8TR21;H0YCR0;A0A8V8TRC7;A0A8V8TPX4;A0A8V8TPW9;H0YDA1;A0A3B3ITD8	Nuclear pore complex protein Nup98-Nup96;Nuclear pore complex protein Nup98;Nuclear pore complex protein Nup96;Nuclear pore complex protein Nup98-Nup96	934;917;917;934;909;908;900;870;917;934;179;917;917	934	0.0227269	0.935122	1
SRRM2	Q9UQ35;Q9UQ35-2;I3L4U6	Serine/arginine repetitive matrix protein 2	2692;2274;18	2692	0.0262402	0.935122	3
WDR33	Q9C0J8;B9A053;Q9C0J8-3;Q9C0J8-2	pre-mRNA 3' end processing protein WDR33	7;7;7;7	7	0.0281017	0.935122	1
SRRM2	Q9UQ35;Q9UQ35-2	Serine/arginine repetitive matrix protein 2	1329;1329	1329	-0.0463174	0.935785	3
PRRC2A	P48634	Protein PRRC2A	1085	1085	-0.0304124	0.935785	2
BAZ1B	Q9UIG0-2;Q9UIG0	Tyrosine-protein kinase BAZ1B	349;349	349	-0.0960779	0.937954	2
BAZ1B	Q9UIG0-2;Q9UIG0	Tyrosine-protein kinase BAZ1B	347;347	347	-0.0960779	0.937954	2
TRA2B	P62995;P62995-2	Transformer-2 protein homolog beta	2;2	2	-0.0198041	0.938854	2
SRRM2	Q9UQ35;Q9UQ35-2;I3L4D8;I3L182	Serine/arginine repetitive matrix protein 2	875;875;875;779	875	0.0275546	0.945149	2
G3BP1	Q13283;A0A7I2YQN9;A0A7I2V5M7;A0A7P0P2U7;A0A7I2YQU8;A0A7I2V651;A0A7I2V2V1	Ras GTPase-activating protein-binding protein 1	149;149;159;149;149;149;57	149	0.0233249	0.951076	1
THRAP3	Q9Y2W1;A0A3B3ITZ9	Thyroid hormone receptor-associated protein 3	379;379	379	-0.0254012	0.95163	1
APBB1IP	Q7Z5R6	Amyloid beta A4 precursor protein-binding family B member 1-interacting protein	526	526	-0.147374	0.952159	2
MAP4K1	Q92918-2;Q92918;K7ER95;K7EJS6	Mitogen-activated protein kinase kinase kinase kinase 1	413;413;409;117	413	-0.110734	0.952159	2
NCOR1	H0Y459;A0A994J5B8;O75376;O75376-2;E7EVK1;J3KS29;J3QKP0	Nuclear receptor corepressor 1	2258;2210;2184;2081;815;125;124	2258	-0.0407862	0.952159	1
SRRM2	Q9UQ35;I3L3Q8	Serine/arginine repetitive matrix protein 2	2104;710	2104	-0.0189449	0.952159	2
PTGES3	A0A087WYT3;Q15185;Q15185-2;B4DDC6	Prostaglandin E synthase 3	155;151;118;115	155	-0.0173155	0.952159	2
PTGES3	A0A087WYT3;Q15185;Q15185-2;B4DDC6	Prostaglandin E synthase 3	152;148;115;112	152	-0.0173155	0.952159	2
SRRM2	Q9UQ35;I3L3Q8	Serine/arginine repetitive matrix protein 2	2102;708	2102	0.0203802	0.952159	2
MFAP1	P55081	Microfibrillar-associated protein 1	132	132	0.021821	0.952159	2
MFAP1	P55081	Microfibrillar-associated protein 1	133	133	0.021821	0.952159	2
SRRM2	Q9UQ35;Q9UQ35-2	Serine/arginine repetitive matrix protein 2	1112;1112	1112	0.0277939	0.952776	2
KIF23	Q02241-2;Q02241-3	Kinesin-like protein KIF23	682;499	682	-0.0183864	0.960559	2
APBB1IP	Q7Z5R6	Amyloid beta A4 precursor protein-binding family B member 1-interacting protein	534	534	-0.131195	0.961655	2
DKC1	A0A8Q3WLC8;A0A8Q3SIY6;O60832;A0A8Q3WLG7;A0A8Q3WLD1;A0A8V8TKY9	H/ACA ribonucleoprotein complex subunit DKC1	481;489;494;454;465;291	481	-0.0326648	0.961655	2
RSL1D1	O76021;J3QSV6;O76021-2	Ribosomal L1 domain-containing protein 1	427;426;207	427	-0.0253906	0.961655	1
ZC3H11A;LOC441155;ZC3H11C;ZC3H11B	O75152;A0A8V8TLD8;P0DQW0;A0A1B0GTU1	Zinc finger CCCH domain-containing protein 11A;C3H1-type domain-containing protein;Zinc finger CCCH domain-containing protein 11C;Zinc finger CCCH domain-containing protein 11B	758;759;759;759	758	-0.132296	0.963518	2
NCAPD2	Q15021	Condensin complex subunit 1	1330	1330	-0.0705946	0.963518	2
NOC2L	Q9Y3T9	Nucleolar complex protein 2 homolog	49	49	-0.0544962	0.963518	2
NOC2L	Q9Y3T9	Nucleolar complex protein 2 homolog	56	56	-0.0544962	0.963518	2
SRRM2	Q9UQ35;Q9UQ35-2;I3L3Q8	Serine/arginine repetitive matrix protein 2	1499;1499;105	1499	-0.0382996	0.963518	2
DKC1	A0A8Q3WLC8;A0A8Q3SIY6;O60832;A0A8Q3WLG7;A0A8Q3WLD1;A0A8V8TKY9	H/ACA ribonucleoprotein complex subunit DKC1	472;480;485;445;456;282	472	-0.029475	0.963518	2
RANBP2	P49792	E3 SUMO-protein ligase RanBP2	1160	1160	-0.0180092	0.963518	1
ASMTL	O95671;O95671-2;O95671-3	Probable bifunctional dTTP/UTP pyrophosphatase/methyltransferase protein;dTTP/UTP pyrophosphatase;N-acetylserotonin O-methyltransferase-like protein	239;223;181	239	0.0148542	0.963518	1
MFAP1	P55081	Microfibrillar-associated protein 1	52	52	0.017294	0.963518	2
MFAP1	P55081	Microfibrillar-associated protein 1	53	53	0.017294	0.963518	2
PTPRC	P08575;P08575-6;P08575-5;P08575-7;P08575-8;P08575-10;P08575-9;P08575-4;A0A8V8TLH9	Receptor-type tyrosine-protein phosphatase C;protein-tyrosine-phosphatase	975;928;927;909;880;862;861;814;629	975	0.0245353	0.963518	1
NIFK	Q9BYG3;C9J808;H7BZL0	MKI67 FHA domain-interacting nucleolar phosphoprotein	238;133;47	238	0.0541779	0.963518	3
HNRNPA3	A0A7I2V2R3;A0A7I2V5D8;P51991;A0A7I2V402;A0A7I2V4G0;H7C1J8;P51991-2	Heterogeneous nuclear ribonucleoprotein A3	311;328;358;328;376;95;336	311	-0.0157721	0.966803	1
TRA2B	P62995	Transformer-2 protein homolog beta	14	14	-0.0120826	0.966803	2
SRRM2	Q9UQ35;Q9UQ35-2;I3L3Q8	Serine/arginine repetitive matrix protein 2	1531;1531;137	1531	0.0186169	0.966803	2
SRRM2	Q9UQ35;Q9UQ35-2;I3L3Q8	Serine/arginine repetitive matrix protein 2	1537;1537;143	1537	0.0186169	0.966803	2
NSUN2	Q08J23;Q08J23-2;Q08J23-3	RNA cytosine C(5)-methyltransferase NSUN2	743;708;507	743	0.0207566	0.966803	2
NUP98	P52948;P52948-5;P52948-2;P52948-6;H0YEN4;A0A8V8TQF7;A0A8V8TR21;H0YCR0;A0A8V8TRC7;A0A8V8TPX4;A0A8V8TPW9;H0YDA1;A0A3B3ITD8;A0A8V8TQG5;A0A8V8TR23;P52948-3;P52948-4;A0A8V8TRD0	Nuclear pore complex protein Nup98-Nup96;Nuclear pore complex protein Nup98;Nuclear pore complex protein Nup96;Nuclear pore complex protein Nup98-Nup96	839;822;822;839;814;813;805;775;822;839;84;822;822;814;777;839;822;822	839	0.0264305	0.966803	1
SRRM2	Q9UQ35;Q9UQ35-2	Serine/arginine repetitive matrix protein 2	1320;1320	1320	0.0277666	0.966803	2
DBN1	Q16643;Q16643-2;Q16643-3;D6R9Q9	Drebrin	346;348;392;78	346	0.0481413	0.966803	2
PNN	Q9H307	Pinin	381	381	0.0153599	0.968596	1
NCAPD2	Q15021	Condensin complex subunit 1	1333	1333	0.0524601	0.968732	2
DTD1	Q8TEA8	D-aminoacyl-tRNA deacylase 1	196	196	-0.0262009	0.968834	2
TRIM25	Q14258;A0A3B3IUA7;I3L2W4	E3 ubiquitin/ISG15 ligase TRIM25	100;100;100	100	-0.0187716	0.968834	1
SRRM2	Q9UQ35;Q9UQ35-2;I3L4D8;I3L182;I3L1I8;Q9UQ35-3;A0A087X1W1	Serine/arginine repetitive matrix protein 2	295;295;295;199;199;199;199	295	-0.0144224	0.968834	2
SRRM2	Q9UQ35;Q9UQ35-2;I3L4D8;I3L182;I3L1I8;Q9UQ35-3;A0A087X1W1	Serine/arginine repetitive matrix protein 2	297;297;297;201;201;201;201	297	-0.0144224	0.968834	2
SRRM2	Q9UQ35;Q9UQ35-2;I3L3Q8	Serine/arginine repetitive matrix protein 2	1878;1878;484	1878	0.0135103	0.968834	3
SRRM2	Q9UQ35;Q9UQ35-2;I3L3Q8	Serine/arginine repetitive matrix protein 2	1880;1880;486	1880	0.0135103	0.968834	3
SRRM2	Q9UQ35;Q9UQ35-2;I3L3Q8	Serine/arginine repetitive matrix protein 2	1876;1876;482	1876	0.0135103	0.968834	3
PRRC2A	P48634	Protein PRRC2A	1092	1092	0.0317092	0.968834	2
CHAF1B	Q13112	Chromatin assembly factor 1 subunit B	458	458	-0.0480769	0.970847	1
RAB8A	P61006	Ras-related protein Rab-8A	181	181	-0.0387836	0.970847	2
RAB8A	P61006	Ras-related protein Rab-8A	185	185	-0.0387836	0.970847	2
NCL	A0A7I2V428;C9JLB1;A0A7I2V3F3;H7BY16;P19338;A0A7I2V5M5;A0A7I2V2U7;A0A7I2V349;A0A7I2V506;A0A7I2V699;A0A7I2V2S8	Nucleolin	67;51;67;67;67;67;67;67;67;67;67	67	0.0146972	0.970847	1
XRN2	Q9H0D6;Q9H0D6-2	5'-3' exoribonuclease 2	448;372	448	0.0166466	0.971166	1
SRRM2	Q9UQ35;Q9UQ35-2	Serine/arginine repetitive matrix protein 2	1326;1326	1326	-0.0193436	0.972641	2
DOCK2	Q92608	Dedicator of cytokinesis protein 2	1706	1706	-0.0146031	0.974417	1
FHOD1	Q9Y613	FH1/FH2 domain-containing protein 1	523	523	0.0493833	0.974928	1
SRRM2	Q9UQ35;I3L3Q8	Serine/arginine repetitive matrix protein 2	2409;1015	2409	0.0121674	0.975625	1
ARHGEF2	A0A8Q3SIN5;V9GYM8;A0A5F9ZI21;Q92974-3;Q92974-2;Q92974;V9GZ14;V9GYF5;V9GYG5	Rho guanine nucleotide exchange factor 2	138;182;280;110;137;137;110;129;110	138	0.0127245	0.975949	1
PDS5A	Q29RF7	Sister chromatid cohesion protein PDS5 homolog A	1305	1305	0.0237918	0.977356	1
PWP1	Q13610;Q13610-2	Periodic tryptophan protein 1 homolog	57;57	57	-0.00815328	0.978006	2
SEC31A	D6REX3;O94979-8;O94979;O94979-2;O94979-9;O94979-3;D6RHZ5;H0Y8V7	Protein transport protein Sec31A	527;527;527;527;522;527;527;115	527	0.00825629	0.978006	1
TMPO	P42166	Lamina-associated polypeptide 2, isoform alpha;Thymopoietin;Thymopentin	351	351	0.0302401	0.978006	1
NUP188	Q5SRE5-2;Q5SRE5	Nucleoporin NUP188	1606;1717	1606	-0.0327731	0.978898	1
HSP90AA1;LYN	P07900;P07948-2;E5RJ37	Heat shock protein HSP 90-alpha	745;13;13	745	-0.0171056	0.978898	2
HSP90AA1;LYN	P07900;P07948-2;E5RJ37	Heat shock protein HSP 90-alpha	743;11;11	743	-0.0171056	0.978898	2
SRRM2	Q9UQ35;Q9UQ35-2;I3L3Q8	Serine/arginine repetitive matrix protein 2	1970;1970;576	1970	-0.0097599	0.978898	3
SRRM2	Q9UQ35;Q9UQ35-2;I3L3Q8	Serine/arginine repetitive matrix protein 2	1972;1972;578	1972	-0.0097599	0.978898	3
PRKAR2A	A0A9L9PY56;P13861-2;P13861;A0A9L9PXM7;A0A9L9PXB4;A0A9L9PY59	cAMP-dependent protein kinase type II-alpha regulatory subunit	99;99;99;99;83;99	99	0.00814083	0.978898	1
DDX42	Q86XP3;J3KTK9;J3KRV0	ATP-dependent RNA helicase DDX42	109;109;11	109	0.00812215	0.98173	2
DDX42	Q86XP3;J3KTK9;J3KRV0	ATP-dependent RNA helicase DDX42	111;111;13	111	0.00812215	0.98173	2
NAP1L4	Q99733;Q99733-2;A0A994J3W0;C9JZI7;C9J6D1;A0A0J9YXQ2;E9PNW0;E9PJJ2;E9PS34;E9PNJ7;E9PKT8;E9PKI2;E9PP22;C9J1B1	Nucleosome assembly protein 1-like 4	12;12;12;12;12;12;12;12;12;12;12;12;12;12	12	0.0184144	0.98173	1
NIFK	Q9BYG3;C9J808;H7BZL0	MKI67 FHA domain-interacting nucleolar phosphoprotein	230;125;39	230	0.0244628	0.98173	3
NIFK	Q9BYG3;C9J808;H7BZL0	MKI67 FHA domain-interacting nucleolar phosphoprotein	234;129;43	234	0.0244628	0.98173	3
RPL13	P26373;J3QSB4	Large ribosomal subunit protein eL13;60S ribosomal protein L13	107;107	107	-0.0193629	0.9831	1
SRRM2	Q9UQ35;Q9UQ35-2;I3L4D8;I3L182	Serine/arginine repetitive matrix protein 2	952;952;952;856	952	-0.0115688	0.9831	2
GTPBP4	Q9BZE4;Q9BZE4-2;Q9BZE4-3	GTP-binding protein 4	578;531;462	578	0.0115629	0.983877	1
SQSTM1	E7EMC7;Q13501-2;Q13501	Sequestosome-1	272;188;272	272	0.00713366	0.986079	1
RTN4	Q9NQC3;Q9NQC3-5;Q9NQC3-2;Q9NQC3-4	Reticulon-4	7;7;7;7	7	0.00993067	0.986079	2
HNRNPM	P52272-2;P52272;M0R2I7;M0QY96	Heterogeneous nuclear ribonucleoprotein M	594;633;156;57	594	0.0176706	0.986079	1
RPL13	P26373;J3QSB4	Large ribosomal subunit protein eL13;60S ribosomal protein L13	106;106	106	-0.00876727	0.990041	2
NCOA5	Q9HCD5	Nuclear receptor coactivator 5	29	29	-0.0057478	0.990041	2
NCOA5	Q9HCD5	Nuclear receptor coactivator 5	34	34	-0.0057478	0.990041	2
PDCD4	Q53EL6;Q53EL6-2;Q5VZS7	Programmed cell death protein 4	94;83;80	94	0.00663877	0.990041	1
MCM3	P25205;P25205-2;J3KQ69;A0A499FHX9;Q7Z6P5	DNA replication licensing factor MCM3	672;717;626;682;167	672	0.00767503	0.990041	1
MAP4K4	O95819;O95819-5;A0A0D9SEY1;E7EN19;H7C360;G5E948;E7ENQ1;O95819-2;O95819-4;O95819-6;O95819-3;H7C0P6;E7EX83	Mitogen-activated protein kinase kinase kinase kinase 4;non-specific serine/threonine protein kinase	855;850;936;851;786;1000;770;828;773;889;936;672;654	855	0.0139181	0.990041	2
EPB41L2	E9PHY5;A0A994J5B1;O43491;O43491-4;E9PK52;Q6R5J7;H0Y5B0;E9PMV8;E9PMG5	Band 4.1-like protein 2	645;767;715;645;645;93;258;114;167	645	0.00500824	0.990666	1
RPS6	P62753;A2A3R5	Small ribosomal subunit protein eS6;40S ribosomal protein S6	235;204	235	-0.00862864	0.992426	2
SRRM2	Q9UQ35;Q9UQ35-2;I3L4U6	Serine/arginine repetitive matrix protein 2	2694;2276;20	2694	-0.00421188	0.992426	2
SRRM2	Q9UQ35;Q9UQ35-2;I3L4U6	Serine/arginine repetitive matrix protein 2	2692;2274;18	2692	-0.00421188	0.992426	2
UBAP2L	Q5VU79;Q14157;Q14157-5;A0AA34QVE6;F8W726;Q14157-4;Q14157-1;Q14157-3	Ubiquitin-associated protein 2-like	602;609;609;620;620;602;609;609	602	-0.00334612	0.992426	1
PCF11	A0A8I5KX04;E9PQ01;O94913;E9PKN0	Pre-mRNA cleavage complex 2 protein Pcf11	489;489;489;489	489	-0.00298773	0.992426	2
ACIN1	S4R3H4;E7EQT4;Q9UKV3-5;Q9UKV3	Apoptotic chromatin condensation inducer in the nucleus	599;617;657;657	599	0.00257116	0.992426	1
ACIN1	S4R3H4;E7EQT4;Q9UKV3-5;Q9UKV3	Apoptotic chromatin condensation inducer in the nucleus	185;203;243;243	185	0.00741964	0.992426	2
ACIN1	S4R3H4;E7EQT4;Q9UKV3-5;Q9UKV3	Apoptotic chromatin condensation inducer in the nucleus	182;200;240;240	182	0.00741964	0.992426	2
RANBP2	P49792;A0A8V8TLN4;A0A8V8TMN6	E3 SUMO-protein ligase RanBP2	2280;569;569	2280	0.00777882	0.992426	2
RANBP2	P49792;A0A8V8TLN4;A0A8V8TMN6	E3 SUMO-protein ligase RanBP2	2276;565;565	2276	0.00777882	0.992426	2
EIF4B	E7EX17;P23588;P23588-2	Eukaryotic translation initiation factor 4B	450;445;406	450	0.00792982	0.992426	2
EIF4B	E7EX17;P23588;P23588-2	Eukaryotic translation initiation factor 4B	447;442;403	447	0.00792982	0.992426	2
NAP1L4	Q99733;Q99733-2;A0A994J3W0;C9JZI7;C9J6D1;A0A0J9YXQ2;E9PNW0;E9PJJ2;E9PS34;E9PNJ7;E9PKT8;E9PKI2;E9PP22;C9J1B1	Nucleosome assembly protein 1-like 4	5;5;5;5;5;5;5;5;5;5;5;5;5;5	5	-0.00837556	0.993589	2
SRRM2	Q9UQ35;Q9UQ35-2;I3L4D8;I3L182	Serine/arginine repetitive matrix protein 2	876;876;876;780	876	0.00250811	0.994131	2
MSL3	Q8N5Y2;Q8N5Y2-3;Q8N5Y2-2;A0A3B3IT59;A0A3B3ITL5;Q8N5Y2-6;Q8N5Y2-4;A0A3B3ITF3;A0A3F2YNX2;A0A3B3IRN2	Male-specific lethal 3 homolog	400;388;341;399;367;251;234;400;233;74	400	-0.00204647	0.995581	2
MSL3	Q8N5Y2;Q8N5Y2-3;Q8N5Y2-2;A0A3B3IT59;A0A3B3ITL5;Q8N5Y2-6;Q8N5Y2-4;A0A3B3ITF3;A0A3F2YNX2;A0A3B3IRN2	Male-specific lethal 3 homolog	405;393;346;404;372;256;239;405;238;79	405	-0.00204647	0.995581	2
DDX24	G3V529;Q9GZR7;Q9GZR7-2	ATP-dependent RNA helicase;ATP-dependent RNA helicase DDX24	39;82;82	39	0.00113863	0.995581	1
SRRM2	Q9UQ35;I3L3Q8	Serine/arginine repetitive matrix protein 2	2042;648	2042	0.00201839	0.995581	3
SRRM2	Q9UQ35;I3L3Q8	Serine/arginine repetitive matrix protein 2	2044;650	2044	0.00201839	0.995581	3
SRRM2	Q9UQ35;I3L3Q8	Serine/arginine repetitive matrix protein 2	2046;652	2046	0.00201839	0.995581	3
RRP1B	Q14684;Q14684-2	Ribosomal RNA processing protein 1 homolog B	732;714	732	0.0024641	0.995581	1
NOLC1	A0A0A0MRM9;Q14978;Q14978-3;Q14978-2	Nucleolar and coiled-body phosphoprotein 1	517;508;509;518	517	0.00420937	0.996053	1

## Sheet: Legend
Legend of PKCdelta-all
Gene names	Gene names corresponding to the identified peptides in the protein group
Proteins	UniProt identifier(s) corresponding to the identified peptides in the protein group
Protein names	Protein names (from UniProt) corresponding to the identified peptides in the protein group
Positions within proteins	Phosphosite position for every peptide in the protein group
Position	Phosphosite position used for annotation.
log2 fold-change LIMMA	Log2 fold-change WT vs. PKCdelta KO
adj.P.Val_limma	Multiple testing adjusted P Value
Multiplicity	Total number of phosphosites on this peptide
