# Supplementary material for: CD20 tails interact with the 14-3-3/GEF-H1 complex and microtubule network upon PKCδ phosphorylation
Source: EMBO J. 2026 Apr 17;45(11):3859–79. doi: 10.1038/s44318-026-00781-5 (PMC13226681; doi:10.1038/s44318-026-00781-5)
Supplement: Supplementary file 5 — Source data Fig. 1 [file 44318_2026_781_MOESM5_ESM.zip]

Archive with 65 entries (58 files):
- Figure 1/
- __MACOSX/._Figure 1
- Figure 1/.DS_Store
- __MACOSX/Figure 1/._.DS_Store
- Figure 1/A/
- __MACOSX/Figure 1/._A
- Figure 1/F/
- __MACOSX/Figure 1/._F
- Figure 1/C/
- __MACOSX/Figure 1/._C
- Figure 1/D/
- __MACOSX/Figure 1/._D
- Figure 1/E/
- __MACOSX/Figure 1/._E
- Figure 1/B/
- __MACOSX/Figure 1/._B
- Figure 1/A/Copy layout workspace.docx
- __MACOSX/Figure 1/A/._Copy layout workspace.docx
- Figure 1/A/.DS_Store
- __MACOSX/Figure 1/A/._.DS_Store
- Figure 1/A/Fig. 1A FCS.zip
- Figure 1/A/Fig 1A.wsp
- __MACOSX/Figure 1/A/._Fig 1A.wsp
- Figure 1/A/README.txt
- __MACOSX/Figure 1/A/._README.txt
- Figure 1/F/Figure 1 E,F.pzfx
- __MACOSX/Figure 1/F/._Figure 1 E,F.pzfx
- Figure 1/F/Fig 1F IgM-CD32b.xlsx
- __MACOSX/Figure 1/F/._Fig 1F IgM-CD32b.xlsx
- Figure 1/F/README FIG 1F.txt
- __MACOSX/Figure 1/F/._README FIG 1F.txt
- Figure 1/C/Figure 1B CD32b-syn, CD32b-KO vs Ramos.xlsx
- __MACOSX/Figure 1/C/._Figure 1B CD32b-syn, CD32b-KO vs Ramos.xlsx
- Figure 1/C/Figure 1C_CD32B syn+CD32B-KO paper.pzfx
- __MACOSX/Figure 1/C/._Figure 1C_CD32B syn+CD32B-KO paper.pzfx
- Figure 1/C/README.txt
- __MACOSX/Figure 1/C/._README.txt
- Figure 1/D/.DS_Store
- __MACOSX/Figure 1/D/._.DS_Store
- Figure 1/D/Fig 1 D CD32B HD.tiff
- __MACOSX/Figure 1/D/._Fig 1 D CD32B HD.tiff
- Figure 1/D/Fig 1 D CD32B_25.tif
- __MACOSX/Figure 1/D/._Fig 1 D CD32B_25.tif
- Figure 1/D/221115 Fig 1 D Ramos paper.tiff
- __MACOSX/Figure 1/D/._221115 Fig 1 D Ramos paper.tiff
- Figure 1/D/Fig 1 D CD32B_mock CD32B M A M.tif
- __MACOSX/Figure 1/D/._Fig 1 D CD32B_mock CD32B M A M.tif
- Figure 1/D/README FIG 1D.txt
- __MACOSX/Figure 1/D/._README FIG 1D.txt
- Figure 1/E/.DS_Store
- __MACOSX/Figure 1/E/._.DS_Store
- Figure 1/E/Figure 1 E,F.pzfx
- __MACOSX/Figure 1/E/._Figure 1 E,F.pzfx
- Figure 1/E/Fig 1E.xlsx
- __MACOSX/Figure 1/E/._Fig 1E.xlsx
- Figure 1/E/README FIG 1E.txt
- __MACOSX/Figure 1/E/._README FIG 1E.txt
- Figure 1/B/.DS_Store
- __MACOSX/Figure 1/B/._.DS_Store
- Figure 1/B/Figure 1B CD32b-syn, CD32b-KO vs Ramos.xlsx
- __MACOSX/Figure 1/B/._Figure 1B CD32b-syn, CD32b-KO vs Ramos.xlsx
- Figure 1/B/README.txt
- __MACOSX/Figure 1/B/._README.txt
- Figure 1/B/Figure 1B_CD32B syn+CD32B-KO paper.pzfx
- __MACOSX/Figure 1/B/._Figure 1B_CD32B syn+CD32B-KO paper.pzfx
