# Supplementary material for: CD20 tails interact with the 14-3-3/GEF-H1 complex and microtubule network upon PKCδ phosphorylation
Source: EMBO J. 2026 Apr 17;45(11):3859–79. doi: 10.1038/s44318-026-00781-5 (PMC13226681; doi:10.1038/s44318-026-00781-5)
Supplement: Supplementary file 5 — Source data Fig. 1 [file 44318_2026_781_MOESM5_ESM.zip › Figure 1/A/Fig 1A.wsp]

<?xml version="1.0" encoding="UTF-8"?>
 <Workspace version="20.0"  modDate="Tue Dec 09 08:50:06 CET 2025"  clientTimestamp="1765266606696"  flowJoVersion="10.9.0"  drawRowBorders="1"  drawColumnBorders="1"  hideCompNodes="1"  curGroup="All Samples"  groupPaneHeight="80"  xmlns:xsi="http://www.w3.org/2001/XMLSchema-instance"  xmlns:gating="http://www.isac-net.org/std/Gating-ML/v2.0/gating"  xmlns:transforms="http://www.isac-net.org/std/Gating-ML/v2.0/transformations"  xmlns:data-type="http://www.isac-net.org/std/Gating-ML/v2.0/datatypes"  xsi:schemaLocation="http://www.isac-net.org/std/Gating-ML/v2.0/gating http://www.isac-net.org/std/Gating-ML/v2.0/gating/Gating-ML.v2.0.xsd http://www.isac-net.org/std/Gating-ML/v2.0/transformations http://www.isac-net.org/std/Gating-ML/v2.0/gating/Transformations.v2.0.xsd http://www.isac-net.org/std/Gating-ML/v2.0/datatypes http://www.isac-net.org/std/Gating-ML/v2.0/gating/DataTypes.v2.0.xsd "  nonAutoSaveFileName="file:/Users/kklaesener/Desktop/Revision/images%20for%20Revision%20WB/Figure%201/A/Fig%201A.wsp" >
   <WindowPosition x="21"  y="25"  width="600"  height="720"  displayed="1"  panelState="" />
   <TextTraits font="Helvetica"  size="12"  name=""  style="plain"  color="#000000"  background="#00ffffff"  just="left" />
   <Columns>
     <TColumn width="265" >
       <Property key="fj.appnode.prop.name" />
     </TColumn>
     <TColumn width="105" >
       <Property key="fj.appnode.prop.statistic" />
     </TColumn>
     <TColumn width="106" >
       <Property key="fj.appnode.prop.ncells" />
     </TColumn>
     <TColumn width="105" >
       <Keyword name="state" />
     </TColumn>
   </Columns>
   <Matrices/>
   <Cytometers>
     <Cytometer name="ATTUNE"  cyt="4486521 Attune NxT Acoustic Focusing Cytometer (Lasers: BRVY)"  useFCS3="1"  extraNegs="0"  widthBasis="-1000"  linMin="0"  logMin="1"  linMax="1024"  logMax="1048576"  linearRescale="1"  logRescale="1"  linFromKW="1"  logFromKW="1"  useGain="0"  useTransform="1"  transformType="BIEX"  manufacturer=""  serialnumber=""  homepage="workspaces-and-samples/flowjo-and-your-cytometer/flowjo-and-your-cytometer/ws-cytometer-attune/"  icon="attune.png" >
       <LinParams>
         <Param>time</Param>
       </LinParams>
       <LogParams/>
       <FilterParams/>
       <TransformStore/>
     </Cytometer>
   </Cytometers>
   <Groups>
     <GroupNode name="All Samples"  annotation=""  owningGroup="All Samples"  expanded="1"  sortPriority="10"  count="-1" >
       <Graph smoothing="0"  backColor="#ffffff"  foreColor="#000000"  type="Pseudocolor"  fast="1" >
         <Axis dimension="x"  name=""  label=""  auto="auto" />
         <Axis dimension="y"  name=""  label=""  auto="auto" />
         <GraphSettings level="5%"  smoothingHighResolution="1"  contourHighResolution="1"  histogramSmoothingCount="0"  graphResolution="256"  showOutliers="0"  drawLargeDots="0"  dotsToDraw="8000"  tint="le.chartfill.tinted.40"  lineWeight="le.lineweight.normal"  lineStyle="le.linestyle.solid" />
         <GraphEnvironment showGrid="0"  showAxes="tl"  showGates="1"  showFreqOnPlots="1"  showGateNameOnPlots="1"  showMedians="0"  showUncomped="0"  addEventParam="0"  lastYAxisName="" >
           <TextTraits font="SansSerif"  size="11"  name="Labels"  style="plain"  color="#000000"  background="#00ffffff"  just="left" />
           <TextTraits font="SansSerif"  size="11"  name="LayoutGates"  style="plain"  color="#000000"  background="#00ffffff"  just="left" />
           <TextTraits font="SansSerif"  size="9"  name="Numbers"  style="plain"  color="#000000"  background="#00ffffff"  just="left" />
           <TextTraits font="SansSerif"  size="9"  name="Legend"  style="plain"  color="#000000"  background="#00ffffff"  just="left" />
         </GraphEnvironment>
       </Graph>
       <Subpopulations>
         <Population name="Lymphocytes"  annotation=""  owningGroup="All Samples"  expanded="1"  sortPriority="10"  count="10039" >
           <Graph smoothing="0"  backColor="#ffffff"  foreColor="#000000"  heatMapStatParameter="BL1-A"  type="Pseudocolor"  fast="1" >
             <Axis dimension="x"  name="FSC-A"  label=""  auto="auto" />
             <Axis dimension="y"  name="SSC-A"  label=""  auto="auto" />
             <GraphSettings level="5%"  smoothingHighResolution="1"  contourHighResolution="1"  histogramSmoothingCount="0"  graphResolution="256"  showOutliers="0"  drawLargeDots="0"  dotsToDraw="8000"  tint="le.chartfill.tinted.40"  lineWeight="le.lineweight.normal"  lineStyle="le.linestyle.solid" />
             <GraphEnvironment showGrid="0"  showAxes="tl"  showGates="1"  showFreqOnPlots="1"  showGateNameOnPlots="1"  showMedians="0"  showUncomped="0"  addEventParam="0"  lastYAxisName="" >
               <TextTraits font="SansSerif"  size="11"  name="Labels"  style="plain"  color="#000000"  background="#00ffffff"  just="left" />
               <TextTraits font="SansSerif"  size="11"  name="LayoutGates"  style="plain"  color="#000000"  background="#00ffffff"  just="left" />
               <TextTraits font="SansSerif"  size="9"  name="Numbers"  style="plain"  color="#000000"  background="#00ffffff"  just="left" />
               <TextTraits font="SansSerif"  size="9"  name="Legend"  style="plain"  color="#000000"  background="#00ffffff"  just="left" />
               <WindowPosition x="620"  y="25"  width="390"  height="582"  displayed="1"  panelState="---" />
             </GraphEnvironment>
           </Graph>
           <Gate gating:id="ID1156565259" >
             <gating:EllipsoidGate eventsInside="1"  annoOffsetX="0"  annoOffsetY="0"  tint="#000000"  isTinted="0"  lineWeight="Normal"  userDefined="1"  gating:distance="115.8194144061967" >
               <gating:dimension>
                 <data-type:fcs-dimension data-type:name="FSC-A" />
               </gating:dimension>
               <gating:dimension>
                 <data-type:fcs-dimension data-type:name="SSC-A" />
               </gating:dimension>
               <gating:foci>
                 <gating:vertex>
                   <gating:coordinate data-type:value="125.6945531675" />
                   <gating:coordinate data-type:value="42.3711792987" />
                 </gating:vertex>
                 <gating:vertex>
                   <gating:coordinate data-type:value="186.3054468325" />
                   <gating:coordinate data-type:value="124.6288207013" />
                 </gating:vertex>
               </gating:foci>
               <gating:edge>
                 <gating:vertex>
                   <gating:coordinate data-type:value="121" />
                   <gating:coordinate data-type:value="36" />
                 </gating:vertex>
                 <gating:vertex>
                   <gating:coordinate data-type:value="191" />
                   <gating:coordinate data-type:value="131" />
                 </gating:vertex>
                 <gating:vertex>
                   <gating:coordinate data-type:value="179" />
                   <gating:coordinate data-type:value="65" />
                 </gating:vertex>
                 <gating:vertex>
                   <gating:coordinate data-type:value="133" />
                   <gating:coordinate data-type:value="102" />
                 </gating:vertex>
               </gating:edge>
             </gating:EllipsoidGate>
           </Gate>
           <Subpopulations>
             <Population name="Single Cells"  annotation=""  owningGroup="All Samples"  expanded="1"  sortPriority="10"  count="10025" >
               <Graph smoothing="0"  backColor="#ffffff"  foreColor="#000000"  heatMapStatParameter="BL1-A"  type="Pseudocolor"  fast="1" >
                 <Axis dimension="x"  name="SSC-H"  label=""  auto="auto" />
                 <Axis dimension="y"  name="SSC-A"  label=""  auto="auto" />
                 <GraphSettings level="5%"  smoothingHighResolution="1"  contourHighResolution="1"  histogramSmoothingCount="0"  graphResolution="256"  showOutliers="0"  drawLargeDots="0"  dotsToDraw="8000"  tint="le.chartfill.tinted.40"  lineWeight="le.lineweight.normal"  lineStyle="le.linestyle.solid" />
                 <GraphEnvironment showGrid="0"  showAxes="tl"  showGates="1"  showFreqOnPlots="1"  showGateNameOnPlots="1"  showMedians="0"  showUncomped="0"  addEventParam="0"  lastYAxisName="" >
                   <TextTraits font="SansSerif"  size="11"  name="Labels"  style="plain"  color="#000000"  background="#00ffffff"  just="left" />
                   <TextTraits font="SansSerif"  size="11"  name="LayoutGates"  style="plain"  color="#000000"  background="#00ffffff"  just="left" />
                   <TextTraits font="SansSerif"  size="9"  name="Numbers"  style="plain"  color="#000000"  background="#00ffffff"  just="left" />
                   <TextTraits font="SansSerif"  size="9"  name="Legend"  style="plain"  color="#000000"  background="#00ffffff"  just="left" />
                   <WindowPosition x="620"  y="25"  width="390"  height="582"  displayed="1"  panelState="---" />
                 </GraphEnvironment>
               </Graph>
               <Gate gating:id="ID1800265221"  gating:parent_id="ID1156565259" >
                 <gating:EllipsoidGate eventsInside="1"  annoOffsetX="0"  annoOffsetY="0"  tint="#000000"  isTinted="0"  lineWeight="Normal"  userDefined="1"  gating:distance="153.6841511141985" >
                   <gating:dimension>
                     <data-type:fcs-dimension data-type:name="SSC-H" />
                   </gating:dimension>
                   <gating:dimension>
                     <data-type:fcs-dimension data-type:name="SSC-A" />
                   </gating:dimension>
                   <gating:foci>
                     <gating:vertex>
                       <gating:coordinate data-type:value="24.6169028073" />
                       <gating:coordinate data-type:value="29.7922330789" />
                     </gating:vertex>
                     <gating:vertex>
                       <gating:coordinate data-type:value="118.3830971927" />
                       <gating:coordinate data-type:value="150.2077669211" />
                     </gating:vertex>
                   </gating:foci>
                   <gating:edge>
                     <gating:vertex>
                       <gating:coordinate data-type:value="24" />
                       <gating:coordinate data-type:value="29" />
                     </gating:vertex>
                     <gating:vertex>
                       <gating:coordinate data-type:value="119" />
                       <gating:coordinate data-type:value="151" />
                     </gating:vertex>
                     <gating:vertex>
                       <gating:coordinate data-type:value="81" />
                       <gating:coordinate data-type:value="82" />
                     </gating:vertex>
                     <gating:vertex>
                       <gating:coordinate data-type:value="62" />
                       <gating:coordinate data-type:value="98" />
                     </gating:vertex>
                   </gating:edge>
                 </gating:EllipsoidGate>
               </Gate>
             </Population>
           </Subpopulations>
         </Population>
       </Subpopulations>
       <Group name="All Samples"  live="1"  role="ws.group.dlog.test"  key=""  synchronized="0"  foreground="#000000"  fontStyle="bold" >
         <Criteria/>
         <SampleRefs>
           <SampleRef sampleID="1" />
           <SampleRef sampleID="2" />
           <SampleRef sampleID="3" />
           <SampleRef sampleID="4" />
           <SampleRef sampleID="5" />
           <SampleRef sampleID="6" />
           <SampleRef sampleID="7" />
           <SampleRef sampleID="8" />
           <SampleRef sampleID="9" />
           <SampleRef sampleID="10" />
           <SampleRef sampleID="11" />
           <SampleRef sampleID="12" />
           <SampleRef sampleID="13" />
           <SampleRef sampleID="14" />
           <SampleRef sampleID="15" />
           <SampleRef sampleID="16" />
           <SampleRef sampleID="17" />
           <SampleRef sampleID="18" />
           <SampleRef sampleID="19" />
           <SampleRef sampleID="20" />
         </SampleRefs>
         <Keywords/>
       </Group>
     </GroupNode>
     <GroupNode name="Compensation"  annotation=""  owningGroup="Compensation"  expanded="1"  sortPriority="10"  count="-1" >
       <Graph smoothing="0"  backColor="#ffffff"  foreColor="#000000"  type="Pseudocolor"  fast="1" >
         <Axis dimension="x"  name=""  label=""  auto="auto" />
         <Axis dimension="y"  name=""  label=""  auto="auto" />
         <GraphSettings level="5%"  smoothingHighResolution="1"  contourHighResolution="1"  histogramSmoothingCount="0"  graphResolution="256"  showOutliers="0"  drawLargeDots="0"  dotsToDraw="8000"  tint="le.chartfill.tinted.40"  lineWeight="le.lineweight.normal"  lineStyle="le.linestyle.solid" />
         <GraphEnvironment showGrid="0"  showAxes="tl"  showGates="1"  showFreqOnPlots="1"  showGateNameOnPlots="1"  showMedians="0"  showUncomped="0"  addEventParam="0"  lastYAxisName="" >
           <TextTraits font="SansSerif"  size="11"  name="Labels"  style="plain"  color="#000000"  background="#00ffffff"  just="left" />
           <TextTraits font="SansSerif"  size="11"  name="LayoutGates"  style="plain"  color="#000000"  background="#00ffffff"  just="left" />
           <TextTraits font="SansSerif"  size="9"  name="Numbers"  style="plain"  color="#000000"  background="#00ffffff"  just="left" />
           <TextTraits font="SansSerif"  size="9"  name="Legend"  style="plain"  color="#000000"  background="#00ffffff"  just="left" />
         </GraphEnvironment>
       </Graph>
       <Group name="Compensation"  live="1"  role="ws.group.dlog.compensation"  key=""  synchronized="0"  foreground="#bc1900"  fontStyle="bold" >
         <Criteria>
           <Criterion connector="And"  keyword="$FIL"  function="Contains"  value="unstained" />
           <Criterion connector="Or"  keyword="$FIL"  function="Contains"  value="comp" />
         </Criteria>
         <Keywords/>
       </Group>
     </GroupNode>
   </Groups>
   <SampleList>
     <Sample>
       <DataSet uri="file:/Users/kklaesener/Desktop/Revision/images%20for%20Revision%20WB/Figure%201/A/Fig.%201A%20FCS/250305%20HD%20Purity%20of%20Isolation_HD%20buffy_Ramos%20t1.fcs"  sampleID="11" />
       <Transformations>
         <transforms:linear transforms:minRange="0.008"  transforms:maxRange="17.008"  gain="1" >
           <data-type:parameter data-type:name="Time" />
         </transforms:linear>
         <transforms:linear transforms:minRange="0"  transforms:maxRange="1048576"  gain="1" >
           <data-type:parameter data-type:name="FSC-A" />
         </transforms:linear>
         <transforms:linear transforms:minRange="0"  transforms:maxRange="1048576"  gain="1" >
           <data-type:parameter data-type:name="SSC-A" />
         </transforms:linear>
         <transforms:log transforms:offset="1"  transforms:decades="6.0205999133" >
           <data-type:parameter data-type:name="BL1-A" />
         </transforms:log>
         <transforms:log transforms:offset="1"  transforms:decades="6.0205999133" >
           <data-type:parameter data-type:name="YL4-A" />
         </transforms:log>
         <transforms:log transforms:offset="1"  transforms:decades="6.0205999133" >
           <data-type:parameter data-type:name="YL1-A" />
         </transforms:log>
         <transforms:biex transforms:length="256"  transforms:maxRange="1048576"  transforms:neg="0"  transforms:width="-1000"  transforms:pos="5.0205999133" >
           <data-type:parameter data-type:name="RL1-A" />
         </transforms:biex>
         <transforms:log transforms:offset="1"  transforms:decades="6.0205999133" >
           <data-type:parameter data-type:name="VL1-A" />
         </transforms:log>
         <transforms:linear transforms:minRange="0"  transforms:maxRange="1048576"  gain="1" >
           <data-type:parameter data-type:name="FSC-H" />
         </transforms:linear>
         <transforms:linear transforms:minRange="0"  transforms:maxRange="1048576"  gain="1" >
           <data-type:parameter data-type:name="SSC-H" />
         </transforms:linear>
         <transforms:linear transforms:minRange="0"  transforms:maxRange="1024"  gain="1" >
           <data-type:parameter data-type:name="FSC-W" />
         </transforms:linear>
         <transforms:linear transforms:minRange="0"  transforms:maxRange="1024"  gain="1" >
           <data-type:parameter data-type:name="SSC-W" />
         </transforms:linear>
       </Transformations>
       <Keywords>
         <Keyword name="FJ_FCS_VERSION"  value="3.1" />
         <Keyword name="#FLOWRATE"  value="100" />
         <Keyword name="#LASER1ASF"  value="1,08" />
         <Keyword name="#LASER1COLOR"  value="Blue" />
         <Keyword name="#LASER1DELAY"  value="1100" />
         <Keyword name="#LASER2ASF"  value="1,07" />
         <Keyword name="#LASER2COLOR"  value="Red" />
         <Keyword name="#LASER2DELAY"  value="1524" />
         <Keyword name="#LASER3ASF"  value="1,07" />
         <Keyword name="#LASER3COLOR"  value="Violet" />
         <Keyword name="#LASER3DELAY"  value="691" />
         <Keyword name="#LASER4ASF"  value="0,78" />
         <Keyword name="#LASER4COLOR"  value="Yellow" />
         <Keyword name="#LASER4DELAY"  value="228" />
         <Keyword name="#LASERCONFIG"  value="BRVY" />
         <Keyword name="#P1Label"  value="NA" />
         <Keyword name="#P1Target"  value="NA" />
         <Keyword name="#P4Label"  value="FITC" />
         <Keyword name="#P5Label"  value="PE-Cy7" />
         <Keyword name="#P6Label"  value="R-PE" />
         <Keyword name="#P7Label"  value="Alexa Fluor    647" />
         <Keyword name="#P8Label"  value="Pacific Blue   " />
         <Keyword name="#PTDATE"  value="07-Oct-2024" />
         <Keyword name="#PTRESULT"  value="Pass" />
         <Keyword name="#TR1"  value="OR_FSC,25000" />
         <Keyword name="#WIDTHTHRESHOLD"  value="1000" />
         <Keyword name="#WINEXT"  value="0" />
         <Keyword name="$BTIM"  value="11:32:35" />
         <Keyword name="$BYTEORD"  value="1,2,3,4" />
         <Keyword name="$CELLS"  value="NA" />
         <Keyword name="$COM"  value="NA" />
         <Keyword name="$CYT"  value="4486521 Attune NxT Acoustic Focusing Cytometer (Lasers: BRVY)" />
         <Keyword name="$CYTSN"  value="2AFC212610616" />
         <Keyword name="$DATATYPE"  value="F" />
         <Keyword name="$DATE"  value="07-Oct-2024" />
         <Keyword name="$ETIM"  value="11:32:52" />
         <Keyword name="$EXP"  value="NA" />
         <Keyword name="$FIL"  value="Ramos t1.fcs" />
         <Keyword name="$INST"  value="NA" />
         <Keyword name="$LAST_MODIFIED"  value="08-Dec-2025 12:34:07" />
         <Keyword name="$LAST_MODIFIER"  value="Kathrin" />
         <Keyword name="$LOST"  value="0" />
         <Keyword name="$MODE"  value="L" />
         <Keyword name="$OP"  value="Kathrin Klaesener" />
         <Keyword name="$ORIGINALITY"  value="NonDataModified" />
         <Keyword name="$P10B"  value="32" />
         <Keyword name="$P10E"  value="0,0" />
         <Keyword name="$P10F"  value="488_10" />
         <Keyword name="$P10L"  value="488" />
         <Keyword name="$P10N"  value="SSC-H" />
         <Keyword name="$P10R"  value="1048576" />
         <Keyword name="$P10S"  value="SSC-H" />
         <Keyword name="$P10V"  value="380" />
         <Keyword name="$P11B"  value="32" />
         <Keyword name="$P11E"  value="0,0" />
         <Keyword name="$P11F"  value="NA" />
         <Keyword name="$P11L"  value="488" />
         <Keyword name="$P11N"  value="FSC-W" />
         <Keyword name="$P11R"  value="1024" />
         <Keyword name="$P11S"  value="FSC-W" />
         <Keyword name="$P11V"  value="280" />
         <Keyword name="$P12B"  value="32" />
         <Keyword name="$P12E"  value="0,0" />
         <Keyword name="$P12F"  value="488_10" />
         <Keyword name="$P12L"  value="488" />
         <Keyword name="$P12N"  value="SSC-W" />
         <Keyword name="$P12R"  value="1024" />
         <Keyword name="$P12S"  value="SSC-W" />
         <Keyword name="$P12V"  value="380" />
         <Keyword name="$P1B"  value="32" />
         <Keyword name="$P1E"  value="0,0" />
         <Keyword name="$P1F"  value="NA" />
         <Keyword name="$P1L"  value="NA" />
         <Keyword name="$P1N"  value="Time" />
         <Keyword name="$P1R"  value="67108864" />
         <Keyword name="$P1S"  value="Time" />
         <Keyword name="$P1V"  value="NA" />
         <Keyword name="$P2B"  value="32" />
         <Keyword name="$P2E"  value="0,0" />
         <Keyword name="$P2F"  value="NA" />
         <Keyword name="$P2L"  value="488" />
         <Keyword name="$P2N"  value="FSC-A" />
         <Keyword name="$P2R"  value="1048576" />
         <Keyword name="$P2S"  value="FSC-A" />
         <Keyword name="$P2V"  value="280" />
         <Keyword name="$P3B"  value="32" />
         <Keyword name="$P3E"  value="0,0" />
         <Keyword name="$P3F"  value="488_10" />
         <Keyword name="$P3L"  value="488" />
         <Keyword name="$P3N"  value="SSC-A" />
         <Keyword name="$P3R"  value="1048576" />
         <Keyword name="$P3S"  value="SSC-A" />
         <Keyword name="$P3V"  value="380" />
         <Keyword name="$P4B"  value="32" />
         <Keyword name="$P4E"  value="0,0" />
         <Keyword name="$P4F"  value="530_30" />
         <Keyword name="$P4L"  value="488" />
         <Keyword name="$P4N"  value="BL1-A" />
         <Keyword name="$P4R"  value="1048576" />
         <Keyword name="$P4S"  value="FITC-A" />
         <Keyword name="$P4V"  value="400" />
         <Keyword name="$P5B"  value="32" />
         <Keyword name="$P5E"  value="0,0" />
         <Keyword name="$P5F"  value="780_60" />
         <Keyword name="$P5L"  value="561" />
         <Keyword name="$P5N"  value="YL4-A" />
         <Keyword name="$P5R"  value="1048576" />
         <Keyword name="$P5S"  value="PE-Cy7-A" />
         <Keyword name="$P5V"  value="400" />
         <Keyword name="$P6B"  value="32" />
         <Keyword name="$P6E"  value="0,0" />
         <Keyword name="$P6F"  value="585_16" />
         <Keyword name="$P6L"  value="561" />
         <Keyword name="$P6N"  value="YL1-A" />
         <Keyword name="$P6R"  value="1048576" />
         <Keyword name="$P6S"  value="R-PE-A" />
         <Keyword name="$P6V"  value="300" />
         <Keyword name="$P7B"  value="32" />
         <Keyword name="$P7E"  value="0,0" />
         <Keyword name="$P7F"  value="670_14" />
         <Keyword name="$P7L"  value="640" />
         <Keyword name="$P7N"  value="RL1-A" />
         <Keyword name="$P7R"  value="1048576" />
         <Keyword name="$P7S"  value="Alexa Fluor    647-A" />
         <Keyword name="$P7V"  value="400" />
         <Keyword name="$P8B"  value="32" />
         <Keyword name="$P8E"  value="0,0" />
         <Keyword name="$P8F"  value="440_50" />
         <Keyword name="$P8L"  value="405" />
         <Keyword name="$P8N"  value="VL1-A" />
         <Keyword name="$P8R"  value="1048576" />
         <Keyword name="$P8S"  value="Pacific Blue   -A" />
         <Keyword name="$P8V"  value="400" />
         <Keyword name="$P9B"  value="32" />
         <Keyword name="$P9E"  value="0,0" />
         <Keyword name="$P9F"  value="NA" />
         <Keyword name="$P9L"  value="488" />
         <Keyword name="$P9N"  value="FSC-H" />
         <Keyword name="$P9R"  value="1048576" />
         <Keyword name="$P9S"  value="FSC-H" />
         <Keyword name="$P9V"  value="280" />
         <Keyword name="$PAR"  value="12" />
         <Keyword name="$PLATEID"  value="NA" />
         <Keyword name="$PLATENAME"  value="NA" />
         <Keyword name="$PROJ"  value="250305 HD Purity of Isolation" />
         <Keyword name="$SMNO"  value="HD buffy" />
         <Keyword name="$SPILLOVER"  value="5,BL1-A,YL4-A,YL1-A,RL1-A,VL1-A,1.000000,0.000000,0.000000,0.000000,0.000000,0.000000,1.000000,0.000000,0.000000,0.000000,0.000000,0.000000,1.000000,0.000000,0.000000,0.000000,0.000000,0.000000,1.000000,0.000000,0.000000,0.000000,0.000000,0.000000,1.000000" />
         <Keyword name="$SRC"  value="NA" />
         <Keyword name="$SYS"  value="SNAKE Microsoft Windows 10 Enterprise LTSC" />
         <Keyword name="$TIMESTEP"  value="0,001" />
         <Keyword name="$TOT"  value="11667" />
         <Keyword name="$VOL"  value="31000" />
         <Keyword name="HOSTID"  value="snake" />
         <Keyword name="$BEGINDATA"  value="000000008192" />
         <Keyword name="$ENDDATA"  value="000000568207" />
         <Keyword name="$NEXTDATA"  value="000000000000" />
         <Keyword name="$BEGINSTEXT"  value="000000000000" />
         <Keyword name="$ENDSTEXT"  value="000000000000" />
         <Keyword name="$BEGINANALYSIS"  value="000000000000" />
         <Keyword name="$ENDANALYSIS"  value="000000000000" />
       </Keywords>
       <SampleNode name="Ramos t1.fcs"  annotation=""  owningGroup=""  expanded="1"  sortPriority="10"  count="11667"  sampleID="11" >
         <Graph smoothing="0"  backColor="#ffffff"  foreColor="#000000"  type="Pseudocolor"  fast="1" >
           <Axis dimension="x"  name="FSC-A"  label=""  auto="auto" />
           <Axis dimension="y"  name="SSC-A"  label=""  auto="auto" />
           <GraphSettings level="5%"  smoothingHighResolution="1"  contourHighResolution="1"  histogramSmoothingCount="0"  graphResolution="256"  showOutliers="0"  drawLargeDots="0"  dotsToDraw="8000"  tint="le.chartfill.tinted.40"  lineWeight="le.lineweight.normal"  lineStyle="le.linestyle.solid" />
           <GraphEnvironment showGrid="0"  showAxes="tl"  showGates="1"  showFreqOnPlots="1"  showGateNameOnPlots="1"  showMedians="0"  showUncomped="0"  addEventParam="0"  lastYAxisName="" >
             <TextTraits font="SansSerif"  size="11"  name="Labels"  style="plain"  color="#000000"  background="#00ffffff"  just="left" />
             <TextTraits font="SansSerif"  size="11"  name="LayoutGates"  style="plain"  color="#000000"  background="#00ffffff"  just="left" />
             <TextTraits font="SansSerif"  size="9"  name="Numbers"  style="plain"  color="#000000"  background="#00ffffff"  just="left" />
             <TextTraits font="SansSerif"  size="9"  name="Legend"  style="plain"  color="#000000"  background="#00ffffff"  just="left" />
             <WindowPosition x="0"  y="0"  width="0"  height="0"  displayed="0"  panelState="" />
           </GraphEnvironment>
         </Graph>
         <Subpopulations>
           <Population name="Lymphocytes"  annotation=""  owningGroup="All Samples"  expanded="1"  sortPriority="10"  count="9836" >
             <Graph smoothing="0"  backColor="#ffffff"  foreColor="#000000"  heatMapStatParameter="BL1-A"  type="Pseudocolor"  fast="1" >
               <Axis dimension="x"  name="FSC-A"  label=""  auto="auto" />
               <Axis dimension="y"  name="SSC-A"  label=""  auto="auto" />
               <GraphSettings level="5%"  smoothingHighResolution="1"  contourHighResolution="1"  histogramSmoothingCount="0"  graphResolution="256"  showOutliers="0"  drawLargeDots="0"  dotsToDraw="8000"  tint="le.chartfill.tinted.40"  lineWeight="le.lineweight.normal"  lineStyle="le.linestyle.solid" />
               <GraphEnvironment showGrid="0"  showAxes="tl"  showGates="1"  showFreqOnPlots="1"  showGateNameOnPlots="1"  showMedians="0"  showUncomped="0"  addEventParam="0"  lastYAxisName="" >
                 <TextTraits font="SansSerif"  size="11"  name="Labels"  style="plain"  color="#000000"  background="#00ffffff"  just="left" />
                 <TextTraits font="SansSerif"  size="11"  name="LayoutGates"  style="plain"  color="#000000"  background="#00ffffff"  just="left" />
                 <TextTraits font="SansSerif"  size="9"  name="Numbers"  style="plain"  color="#000000"  background="#00ffffff"  just="left" />
                 <TextTraits font="SansSerif"  size="9"  name="Legend"  style="plain"  color="#000000"  background="#00ffffff"  just="left" />
                 <WindowPosition x="620"  y="25"  width="390"  height="582"  displayed="1"  panelState="---" />
               </GraphEnvironment>
             </Graph>
             <Gate gating:id="ID618484353" >
               <gating:EllipsoidGate eventsInside="1"  annoOffsetX="0"  annoOffsetY="0"  tint="#000000"  isTinted="0"  lineWeight="Normal"  userDefined="1"  gating:distance="115.8194144061967" >
                 <gating:dimension>
                   <data-type:fcs-dimension data-type:name="FSC-A" />
                 </gating:dimension>
                 <gating:dimension>
                   <data-type:fcs-dimension data-type:name="SSC-A" />
                 </gating:dimension>
                 <gating:foci>
                   <gating:vertex>
                     <gating:coordinate data-type:value="125.6945531675" />
                     <gating:coordinate data-type:value="42.3711792987" />
                   </gating:vertex>
                   <gating:vertex>
                     <gating:coordinate data-type:value="186.3054468325" />
                     <gating:coordinate data-type:value="124.6288207013" />
                   </gating:vertex>
                 </gating:foci>
                 <gating:edge>
                   <gating:vertex>
                     <gating:coordinate data-type:value="121" />
                     <gating:coordinate data-type:value="36" />
                   </gating:vertex>
                   <gating:vertex>
                     <gating:coordinate data-type:value="191" />
                     <gating:coordinate data-type:value="131" />
                   </gating:vertex>
                   <gating:vertex>
                     <gating:coordinate data-type:value="179" />
                     <gating:coordinate data-type:value="65" />
                   </gating:vertex>
                   <gating:vertex>
                     <gating:coordinate data-type:value="133" />
                     <gating:coordinate data-type:value="102" />
                   </gating:vertex>
                 </gating:edge>
               </gating:EllipsoidGate>
             </Gate>
             <Subpopulations>
               <Population name="Single Cells"  annotation=""  owningGroup="All Samples"  expanded="1"  sortPriority="10"  count="9827" >
                 <Graph smoothing="0"  backColor="#ffffff"  foreColor="#000000"  heatMapStatParameter="BL1-A"  type="Pseudocolor"  fast="1" >
                   <Axis dimension="x"  name="SSC-H"  label=""  auto="auto" />
                   <Axis dimension="y"  name="SSC-A"  label=""  auto="auto" />
                   <GraphSettings level="5%"  smoothingHighResolution="1"  contourHighResolution="1"  histogramSmoothingCount="0"  graphResolution="256"  showOutliers="0"  drawLargeDots="0"  dotsToDraw="8000"  tint="le.chartfill.tinted.40"  lineWeight="le.lineweight.normal"  lineStyle="le.linestyle.solid" />
                   <GraphEnvironment showGrid="0"  showAxes="tl"  showGates="1"  showFreqOnPlots="1"  showGateNameOnPlots="1"  showMedians="0"  showUncomped="0"  addEventParam="0"  lastYAxisName="" >
                     <TextTraits font="SansSerif"  size="11"  name="Labels"  style="plain"  color="#000000"  background="#00ffffff"  just="left" />
                     <TextTraits font="SansSerif"  size="11"  name="LayoutGates"  style="plain"  color="#000000"  background="#00ffffff"  just="left" />
                     <TextTraits font="SansSerif"  size="9"  name="Numbers"  style="plain"  color="#000000"  background="#00ffffff"  just="left" />
                     <TextTraits font="SansSerif"  size="9"  name="Legend"  style="plain"  color="#000000"  background="#00ffffff"  just="left" />
                     <WindowPosition x="620"  y="25"  width="390"  height="582"  displayed="1"  panelState="---" />
                   </GraphEnvironment>
                 </Graph>
                 <Gate gating:id="ID417485715"  gating:parent_id="ID618484353" >
                   <gating:EllipsoidGate eventsInside="1"  annoOffsetX="0"  annoOffsetY="0"  tint="#000000"  isTinted="0"  lineWeight="Normal"  userDefined="1"  gating:distance="153.6841511141985" >
                     <gating:dimension>
                       <data-type:fcs-dimension data-type:name="SSC-H" />
                     </gating:dimension>
                     <gating:dimension>
                       <data-type:fcs-dimension data-type:name="SSC-A" />
                     </gating:dimension>
                     <gating:foci>
                       <gating:vertex>
                         <gating:coordinate data-type:value="24.6169028073" />
                         <gating:coordinate data-type:value="29.7922330789" />
                       </gating:vertex>
                       <gating:vertex>
                         <gating:coordinate data-type:value="118.3830971927" />
                         <gating:coordinate data-type:value="150.2077669211" />
                       </gating:vertex>
                     </gating:foci>
                     <gating:edge>
                       <gating:vertex>
                         <gating:coordinate data-type:value="24" />
                         <gating:coordinate data-type:value="29" />
                       </gating:vertex>
                       <gating:vertex>
                         <gating:coordinate data-type:value="119" />
                         <gating:coordinate data-type:value="151" />
                       </gating:vertex>
                       <gating:vertex>
                         <gating:coordinate data-type:value="81" />
                         <gating:coordinate data-type:value="82" />
                       </gating:vertex>
                       <gating:vertex>
                         <gating:coordinate data-type:value="62" />
                         <gating:coordinate data-type:value="98" />
                       </gating:vertex>
                     </gating:edge>
                   </gating:EllipsoidGate>
                 </Gate>
               </Population>
             </Subpopulations>
           </Population>
         </Subpopulations>
       </SampleNode>
     </Sample>
     <Sample>
       <DataSet uri="file:/Users/kklaesener/Desktop/Revision/images%20for%20Revision%20WB/Figure%201/A/Fig.%201A%20FCS/250305%20HD%20Purity%20of%20Isolation_HD%20buffy_Ramos%20t2.fcs"  sampleID="12" />
       <Transformations>
         <transforms:linear transforms:minRange="0"  transforms:maxRange="5"  gain="1" >
           <data-type:parameter data-type:name="Time" />
         </transforms:linear>
         <transforms:linear transforms:minRange="0"  transforms:maxRange="1048576"  gain="1" >
           <data-type:parameter data-type:name="FSC-A" />
         </transforms:linear>
         <transforms:linear transforms:minRange="0"  transforms:maxRange="1048576"  gain="1" >
           <data-type:parameter data-type:name="SSC-A" />
         </transforms:linear>
         <transforms:log transforms:offset="1"  transforms:decades="6.0205999133" >
           <data-type:parameter data-type:name="BL1-A" />
         </transforms:log>
         <transforms:log transforms:offset="1"  transforms:decades="6.0205999133" >
           <data-type:parameter data-type:name="YL4-A" />
         </transforms:log>
         <transforms:log transforms:offset="1"  transforms:decades="6.0205999133" >
           <data-type:parameter data-type:name="YL1-A" />
         </transforms:log>
         <transforms:biex transforms:length="256"  transforms:maxRange="1048576"  transforms:neg="0"  transforms:width="-1000"  transforms:pos="5.0205999133" >
           <data-type:parameter data-type:name="RL1-A" />
         </transforms:biex>
         <transforms:log transforms:offset="1"  transforms:decades="6.0205999133" >
           <data-type:parameter data-type:name="VL1-A" />
         </transforms:log>
         <transforms:linear transforms:minRange="0"  transforms:maxRange="1048576"  gain="1" >
           <data-type:parameter data-type:name="FSC-H" />
         </transforms:linear>
         <transforms:linear transforms:minRange="0"  transforms:maxRange="1048576"  gain="1" >
           <data-type:parameter data-type:name="SSC-H" />
         </transforms:linear>
         <transforms:linear transforms:minRange="0"  transforms:maxRange="1024"  gain="1" >
           <data-type:parameter data-type:name="FSC-W" />
         </transforms:linear>
         <transforms:linear transforms:minRange="0"  transforms:maxRange="1024"  gain="1" >
           <data-type:parameter data-type:name="SSC-W" />
         </transforms:linear>
       </Transformations>
       <Keywords>
         <Keyword name="FJ_FCS_VERSION"  value="3.1" />
         <Keyword name="#FLOWRATE"  value="100" />
         <Keyword name="#LASER1ASF"  value="1,08" />
         <Keyword name="#LASER1COLOR"  value="Blue" />
         <Keyword name="#LASER1DELAY"  value="1100" />
         <Keyword name="#LASER2ASF"  value="1,07" />
         <Keyword name="#LASER2COLOR"  value="Red" />
         <Keyword name="#LASER2DELAY"  value="1523" />
         <Keyword name="#LASER3ASF"  value="1,07" />
         <Keyword name="#LASER3COLOR"  value="Violet" />
         <Keyword name="#LASER3DELAY"  value="700" />
         <Keyword name="#LASER4ASF"  value="0,78" />
         <Keyword name="#LASER4COLOR"  value="Yellow" />
         <Keyword name="#LASER4DELAY"  value="241" />
         <Keyword name="#LASERCONFIG"  value="BRVY" />
         <Keyword name="#P1Label"  value="NA" />
         <Keyword name="#P1Target"  value="NA" />
         <Keyword name="#P4Label"  value="FITC" />
         <Keyword name="#P6Label"  value="R-PE" />
         <Keyword name="#P7Label"  value="Alexa Fluor    647" />
         <Keyword name="#P8Label"  value="Pacific Blue   " />
         <Keyword name="#PTDATE"  value="26-Jan-2023" />
         <Keyword name="#PTRESULT"  value="Pass" />
         <Keyword name="#TR1"  value="OR_FSC,25000" />
         <Keyword name="#WIDTHTHRESHOLD"  value="1000" />
         <Keyword name="#WINEXT"  value="0" />
         <Keyword name="$BTIM"  value="10:57:35" />
         <Keyword name="$BYTEORD"  value="1,2,3,4" />
         <Keyword name="$CELLS"  value="NA" />
         <Keyword name="$COM"  value="NA" />
         <Keyword name="$CYT"  value="4486521 Attune NxT Acoustic Focusing Cytometer (Lasers: BRVY)" />
         <Keyword name="$CYTSN"  value="2AFC212610616" />
         <Keyword name="$DATATYPE"  value="F" />
         <Keyword name="$DATE"  value="02-Feb-2023" />
         <Keyword name="$ETIM"  value="10:57:40" />
         <Keyword name="$EXP"  value="NA" />
         <Keyword name="$FIL"  value="Ramos t2.fcs" />
         <Keyword name="$INST"  value="NA" />
         <Keyword name="$LAST_MODIFIED"  value="08-Dec-2025 12:34:07" />
         <Keyword name="$LAST_MODIFIER"  value="Kathrin" />
         <Keyword name="$LOST"  value="0" />
         <Keyword name="$MODE"  value="L" />
         <Keyword name="$OP"  value="Guest Guest" />
         <Keyword name="$ORIGINALITY"  value="NonDataModified" />
         <Keyword name="$P10B"  value="32" />
         <Keyword name="$P10E"  value="0,0" />
         <Keyword name="$P10F"  value="488_10" />
         <Keyword name="$P10L"  value="488" />
         <Keyword name="$P10N"  value="SSC-H" />
         <Keyword name="$P10R"  value="1048576" />
         <Keyword name="$P10S"  value="SSC-H" />
         <Keyword name="$P10V"  value="320" />
         <Keyword name="$P11B"  value="32" />
         <Keyword name="$P11E"  value="0,0" />
         <Keyword name="$P11F"  value="NA" />
         <Keyword name="$P11L"  value="488" />
         <Keyword name="$P11N"  value="FSC-W" />
         <Keyword name="$P11R"  value="1024" />
         <Keyword name="$P11S"  value="FSC-W" />
         <Keyword name="$P11V"  value="150" />
         <Keyword name="$P12B"  value="32" />
         <Keyword name="$P12E"  value="0,0" />
         <Keyword name="$P12F"  value="488_10" />
         <Keyword name="$P12L"  value="488" />
         <Keyword name="$P12N"  value="SSC-W" />
         <Keyword name="$P12R"  value="1024" />
         <Keyword name="$P12S"  value="SSC-W" />
         <Keyword name="$P12V"  value="320" />
         <Keyword name="$P1B"  value="32" />
         <Keyword name="$P1E"  value="0,0" />
         <Keyword name="$P1F"  value="NA" />
         <Keyword name="$P1L"  value="NA" />
         <Keyword name="$P1N"  value="Time" />
         <Keyword name="$P1R"  value="67108864" />
         <Keyword name="$P1S"  value="Time" />
         <Keyword name="$P1V"  value="NA" />
         <Keyword name="$P2B"  value="32" />
         <Keyword name="$P2E"  value="0,0" />
         <Keyword name="$P2F"  value="NA" />
         <Keyword name="$P2L"  value="488" />
         <Keyword name="$P2N"  value="FSC-A" />
         <Keyword name="$P2R"  value="1048576" />
         <Keyword name="$P2S"  value="FSC-A" />
         <Keyword name="$P2V"  value="150" />
         <Keyword name="$P3B"  value="32" />
         <Keyword name="$P3E"  value="0,0" />
         <Keyword name="$P3F"  value="488_10" />
         <Keyword name="$P3L"  value="488" />
         <Keyword name="$P3N"  value="SSC-A" />
         <Keyword name="$P3R"  value="1048576" />
         <Keyword name="$P3S"  value="SSC-A" />
         <Keyword name="$P3V"  value="320" />
         <Keyword name="$P4B"  value="32" />
         <Keyword name="$P4E"  value="0,0" />
         <Keyword name="$P4F"  value="530_30" />
         <Keyword name="$P4L"  value="488" />
         <Keyword name="$P4N"  value="BL1-A" />
         <Keyword name="$P4R"  value="1048576" />
         <Keyword name="$P4S"  value="FITC-A" />
         <Keyword name="$P4V"  value="340" />
         <Keyword name="$P5B"  value="32" />
         <Keyword name="$P5E"  value="0,0" />
         <Keyword name="$P5F"  value="780_60" />
         <Keyword name="$P5L"  value="561" />
         <Keyword name="$P5N"  value="YL4-A" />
         <Keyword name="$P5R"  value="1048576" />
         <Keyword name="$P5S"  value="YL4-A" />
         <Keyword name="$P5V"  value="420" />
         <Keyword name="$P6B"  value="32" />
         <Keyword name="$P6E"  value="0,0" />
         <Keyword name="$P6F"  value="585_16" />
         <Keyword name="$P6L"  value="561" />
         <Keyword name="$P6N"  value="YL1-A" />
         <Keyword name="$P6R"  value="1048576" />
         <Keyword name="$P6S"  value="R-PE-A" />
         <Keyword name="$P6V"  value="340" />
         <Keyword name="$P7B"  value="32" />
         <Keyword name="$P7E"  value="0,0" />
         <Keyword name="$P7F"  value="670_14" />
         <Keyword name="$P7L"  value="640" />
         <Keyword name="$P7N"  value="RL1-A" />
         <Keyword name="$P7R"  value="1048576" />
         <Keyword name="$P7S"  value="Alexa Fluor    647-A" />
         <Keyword name="$P7V"  value="350" />
         <Keyword name="$P8B"  value="32" />
         <Keyword name="$P8E"  value="0,0" />
         <Keyword name="$P8F"  value="440_50" />
         <Keyword name="$P8L"  value="405" />
         <Keyword name="$P8N"  value="VL1-A" />
         <Keyword name="$P8R"  value="1048576" />
         <Keyword name="$P8S"  value="Pacific Blue   -A" />
         <Keyword name="$P8V"  value="320" />
         <Keyword name="$P9B"  value="32" />
         <Keyword name="$P9E"  value="0,0" />
         <Keyword name="$P9F"  value="NA" />
         <Keyword name="$P9L"  value="488" />
         <Keyword name="$P9N"  value="FSC-H" />
         <Keyword name="$P9R"  value="1048576" />
         <Keyword name="$P9S"  value="FSC-H" />
         <Keyword name="$P9V"  value="150" />
         <Keyword name="$PAR"  value="12" />
         <Keyword name="$PLATEID"  value="NA" />
         <Keyword name="$PLATENAME"  value="NA" />
         <Keyword name="$PROJ"  value="250305 HD Purity of Isolation" />
         <Keyword name="$SMNO"  value="HD buffy" />
         <Keyword name="$SPILLOVER"  value="5,BL1-A,YL4-A,YL1-A,RL1-A,VL1-A,1.000000,0.000000,0.000000,0.000000,0.000000,0.000000,1.000000,0.000000,0.000000,0.000000,0.000000,0.000000,1.000000,0.000000,0.000000,0.000000,0.000000,0.000000,1.000000,0.000000,0.000000,0.000000,0.000000,0.000000,1.000000" />
         <Keyword name="$SRC"  value="NA" />
         <Keyword name="$SYS"  value="SNAKE Microsoft Windows 10 Enterprise LTSC" />
         <Keyword name="$TIMESTEP"  value="0,001" />
         <Keyword name="$TOT"  value="12873" />
         <Keyword name="$VOL"  value="10000" />
         <Keyword name="HOSTID"  value="snake" />
         <Keyword name="$BEGINDATA"  value="000000008192" />
         <Keyword name="$ENDDATA"  value="000000626095" />
         <Keyword name="$NEXTDATA"  value="000000000000" />
         <Keyword name="$BEGINSTEXT"  value="000000000000" />
         <Keyword name="$ENDSTEXT"  value="000000000000" />
         <Keyword name="$BEGINANALYSIS"  value="000000000000" />
         <Keyword name="$ENDANALYSIS"  value="000000000000" />
       </Keywords>
       <SampleNode name="Ramos t2.fcs"  annotation=""  owningGroup=""  expanded="1"  sortPriority="10"  count="12873"  sampleID="12" >
         <Graph smoothing="0"  backColor="#ffffff"  foreColor="#000000"  type="Pseudocolor"  fast="1" >
           <Axis dimension="x"  name="FSC-A"  label=""  auto="auto" />
           <Axis dimension="y"  name="SSC-A"  label=""  auto="auto" />
           <GraphSettings level="5%"  smoothingHighResolution="1"  contourHighResolution="1"  histogramSmoothingCount="0"  graphResolution="256"  showOutliers="0"  drawLargeDots="0"  dotsToDraw="8000"  tint="le.chartfill.tinted.40"  lineWeight="le.lineweight.normal"  lineStyle="le.linestyle.solid" />
           <GraphEnvironment showGrid="0"  showAxes="tl"  showGates="1"  showFreqOnPlots="1"  showGateNameOnPlots="1"  showMedians="0"  showUncomped="0"  addEventParam="0"  lastYAxisName="" >
             <TextTraits font="SansSerif"  size="11"  name="Labels"  style="plain"  color="#000000"  background="#00ffffff"  just="left" />
             <TextTraits font="SansSerif"  size="11"  name="LayoutGates"  style="plain"  color="#000000"  background="#00ffffff"  just="left" />
             <TextTraits font="SansSerif"  size="9"  name="Numbers"  style="plain"  color="#000000"  background="#00ffffff"  just="left" />
             <TextTraits font="SansSerif"  size="9"  name="Legend"  style="plain"  color="#000000"  background="#00ffffff"  just="left" />
             <WindowPosition x="0"  y="0"  width="0"  height="0"  displayed="0"  panelState="" />
           </GraphEnvironment>
         </Graph>
         <Subpopulations>
           <Population name="Lymphocytes"  annotation=""  owningGroup=""  expanded="1"  sortPriority="10"  count="8914" >
             <Graph smoothing="0"  backColor="#ffffff"  foreColor="#000000"  heatMapStatParameter="BL1-A"  type="Pseudocolor"  fast="1" >
               <Axis dimension="x"  name="FSC-A"  label=""  auto="auto" />
               <Axis dimension="y"  name="SSC-A"  label=""  auto="auto" />
               <GraphSettings level="5%"  smoothingHighResolution="1"  contourHighResolution="1"  histogramSmoothingCount="0"  graphResolution="256"  showOutliers="0"  drawLargeDots="0"  dotsToDraw="8000"  tint="le.chartfill.tinted.40"  lineWeight="le.lineweight.normal"  lineStyle="le.linestyle.solid" />
               <GraphEnvironment showGrid="0"  showAxes="tl"  showGates="1"  showFreqOnPlots="1"  showGateNameOnPlots="1"  showMedians="0"  showUncomped="0"  addEventParam="0"  lastYAxisName="" >
                 <TextTraits font="SansSerif"  size="11"  name="Labels"  style="plain"  color="#000000"  background="#00ffffff"  just="left" />
                 <TextTraits font="SansSerif"  size="11"  name="LayoutGates"  style="plain"  color="#000000"  background="#00ffffff"  just="left" />
                 <TextTraits font="SansSerif"  size="9"  name="Numbers"  style="plain"  color="#000000"  background="#00ffffff"  just="left" />
                 <TextTraits font="SansSerif"  size="9"  name="Legend"  style="plain"  color="#000000"  background="#00ffffff"  just="left" />
                 <WindowPosition x="620"  y="25"  width="390"  height="582"  displayed="1"  panelState="---" />
               </GraphEnvironment>
             </Graph>
             <Gate gating:id="ID1353758113" >
               <gating:EllipsoidGate eventsInside="1"  annoOffsetX="0"  annoOffsetY="0"  tint="#000000"  isTinted="0"  lineWeight="Normal"  userDefined="1"  gating:distance="115.8194144061967" >
                 <gating:dimension>
                   <data-type:fcs-dimension data-type:name="FSC-A" />
                 </gating:dimension>
                 <gating:dimension>
                   <data-type:fcs-dimension data-type:name="SSC-A" />
                 </gating:dimension>
                 <gating:foci>
                   <gating:vertex>
                     <gating:coordinate data-type:value="94.6945531675" />
                     <gating:coordinate data-type:value="51.3711792987" />
                   </gating:vertex>
                   <gating:vertex>
                     <gating:coordinate data-type:value="155.3054468325" />
                     <gating:coordinate data-type:value="133.6288207013" />
                   </gating:vertex>
                 </gating:foci>
                 <gating:edge>
                   <gating:vertex>
                     <gating:coordinate data-type:value="90" />
                     <gating:coordinate data-type:value="45" />
                   </gating:vertex>
                   <gating:vertex>
                     <gating:coordinate data-type:value="160" />
                     <gating:coordinate data-type:value="140" />
                   </gating:vertex>
                   <gating:vertex>
                     <gating:coordinate data-type:value="148" />
                     <gating:coordinate data-type:value="74" />
                   </gating:vertex>
                   <gating:vertex>
                     <gating:coordinate data-type:value="102" />
                     <gating:coordinate data-type:value="111" />
                   </gating:vertex>
                 </gating:edge>
               </gating:EllipsoidGate>
             </Gate>
             <Subpopulations>
               <Population name="Single Cells"  annotation=""  owningGroup=""  expanded="1"  sortPriority="10"  count="8339" >
                 <Graph smoothing="0"  backColor="#ffffff"  foreColor="#000000"  heatMapStatParameter="BL1-A"  type="Pseudocolor"  fast="1" >
                   <Axis dimension="x"  name="SSC-H"  label=""  auto="auto" />
                   <Axis dimension="y"  name="SSC-A"  label=""  auto="auto" />
                   <GraphSettings level="5%"  smoothingHighResolution="1"  contourHighResolution="1"  histogramSmoothingCount="0"  graphResolution="256"  showOutliers="0"  drawLargeDots="0"  dotsToDraw="8000"  tint="le.chartfill.tinted.40"  lineWeight="le.lineweight.normal"  lineStyle="le.linestyle.solid" />
                   <GraphEnvironment showGrid="0"  showAxes="tl"  showGates="1"  showFreqOnPlots="1"  showGateNameOnPlots="1"  showMedians="0"  showUncomped="0"  addEventParam="0"  lastYAxisName="" >
                     <TextTraits font="SansSerif"  size="11"  name="Labels"  style="plain"  color="#000000"  background="#00ffffff"  just="left" />
                     <TextTraits font="SansSerif"  size="11"  name="LayoutGates"  style="plain"  color="#000000"  background="#00ffffff"  just="left" />
                     <TextTraits font="SansSerif"  size="9"  name="Numbers"  style="plain"  color="#000000"  background="#00ffffff"  just="left" />
                     <TextTraits font="SansSerif"  size="9"  name="Legend"  style="plain"  color="#000000"  background="#00ffffff"  just="left" />
                     <WindowPosition x="620"  y="25"  width="390"  height="582"  displayed="1"  panelState="---" />
                   </GraphEnvironment>
                 </Graph>
                 <Gate gating:id="ID1418562187"  gating:parent_id="ID1353758113" >
                   <gating:EllipsoidGate eventsInside="1"  annoOffsetX="0"  annoOffsetY="0"  tint="#000000"  isTinted="0"  lineWeight="Normal"  userDefined="1"  gating:distance="155.15027495990003" >
                     <gating:dimension>
                       <data-type:fcs-dimension data-type:name="SSC-H" />
                     </gating:dimension>
                     <gating:dimension>
                       <data-type:fcs-dimension data-type:name="SSC-A" />
                     </gating:dimension>
                     <gating:foci>
                       <gating:vertex>
                         <gating:coordinate data-type:value="24.5857141428" />
                         <gating:coordinate data-type:value="39.7521802676" />
                       </gating:vertex>
                       <gating:vertex>
                         <gating:coordinate data-type:value="118.4142858572" />
                         <gating:coordinate data-type:value="160.2478197324" />
                       </gating:vertex>
                     </gating:foci>
                     <gating:edge>
                       <gating:vertex>
                         <gating:coordinate data-type:value="24" />
                         <gating:coordinate data-type:value="39" />
                       </gating:vertex>
                       <gating:vertex>
                         <gating:coordinate data-type:value="119" />
                         <gating:coordinate data-type:value="161" />
                       </gating:vertex>
                       <gating:vertex>
                         <gating:coordinate data-type:value="81" />
                         <gating:coordinate data-type:value="93" />
                       </gating:vertex>
                       <gating:vertex>
                         <gating:coordinate data-type:value="62" />
                         <gating:coordinate data-type:value="108" />
                       </gating:vertex>
                     </gating:edge>
                   </gating:EllipsoidGate>
                 </Gate>
               </Population>
             </Subpopulations>
           </Population>
         </Subpopulations>
       </SampleNode>
     </Sample>
     <Sample>
       <DataSet uri="file:/Users/kklaesener/Desktop/Revision/images%20for%20Revision%20WB/Figure%201/A/Fig.%201A%20FCS/250305%20HD%20Purity%20of%20Isolation_HD%20buffy_Ramos%20t3.fcs"  sampleID="13" />
       <Transformations>
         <transforms:linear transforms:minRange="0.002"  transforms:maxRange="7.002"  gain="1" >
           <data-type:parameter data-type:name="Time" />
         </transforms:linear>
         <transforms:linear transforms:minRange="0"  transforms:maxRange="1048576"  gain="1" >
           <data-type:parameter data-type:name="FSC-A" />
         </transforms:linear>
         <transforms:linear transforms:minRange="0"  transforms:maxRange="1048576"  gain="1" >
           <data-type:parameter data-type:name="SSC-A" />
         </transforms:linear>
         <transforms:log transforms:offset="1"  transforms:decades="6.0205999133" >
           <data-type:parameter data-type:name="BL1-A" />
         </transforms:log>
         <transforms:log transforms:offset="1"  transforms:decades="6.0205999133" >
           <data-type:parameter data-type:name="YL4-A" />
         </transforms:log>
         <transforms:log transforms:offset="1"  transforms:decades="6.0205999133" >
           <data-type:parameter data-type:name="YL1-A" />
         </transforms:log>
         <transforms:biex transforms:length="256"  transforms:maxRange="1048576"  transforms:neg="0"  transforms:width="-1000"  transforms:pos="5.0205999133" >
           <data-type:parameter data-type:name="RL1-A" />
         </transforms:biex>
         <transforms:log transforms:offset="1"  transforms:decades="6.0205999133" >
           <data-type:parameter data-type:name="VL1-A" />
         </transforms:log>
         <transforms:linear transforms:minRange="0"  transforms:maxRange="1048576"  gain="1" >
           <data-type:parameter data-type:name="FSC-H" />
         </transforms:linear>
         <transforms:linear transforms:minRange="0"  transforms:maxRange="1048576"  gain="1" >
           <data-type:parameter data-type:name="SSC-H" />
         </transforms:linear>
         <transforms:linear transforms:minRange="0"  transforms:maxRange="1024"  gain="1" >
           <data-type:parameter data-type:name="FSC-W" />
         </transforms:linear>
         <transforms:linear transforms:minRange="0"  transforms:maxRange="1024"  gain="1" >
           <data-type:parameter data-type:name="SSC-W" />
         </transforms:linear>
       </Transformations>
       <Keywords>
         <Keyword name="FJ_FCS_VERSION"  value="3.1" />
         <Keyword name="#FLOWRATE"  value="100" />
         <Keyword name="#LASER1ASF"  value="1,08" />
         <Keyword name="#LASER1COLOR"  value="Blue" />
         <Keyword name="#LASER1DELAY"  value="1100" />
         <Keyword name="#LASER2ASF"  value="1,07" />
         <Keyword name="#LASER2COLOR"  value="Red" />
         <Keyword name="#LASER2DELAY"  value="1523" />
         <Keyword name="#LASER3ASF"  value="1,07" />
         <Keyword name="#LASER3COLOR"  value="Violet" />
         <Keyword name="#LASER3DELAY"  value="700" />
         <Keyword name="#LASER4ASF"  value="0,78" />
         <Keyword name="#LASER4COLOR"  value="Yellow" />
         <Keyword name="#LASER4DELAY"  value="241" />
         <Keyword name="#LASERCONFIG"  value="BRVY" />
         <Keyword name="#P1Label"  value="NA" />
         <Keyword name="#P1Target"  value="NA" />
         <Keyword name="#P4Label"  value="FITC" />
         <Keyword name="#P5Label"  value="PE-Cy7" />
         <Keyword name="#P6Label"  value="R-PE" />
         <Keyword name="#P7Label"  value="Alexa Fluor    647" />
         <Keyword name="#P8Label"  value="Pacific Blue   " />
         <Keyword name="#PTDATE"  value="09-Oct-2023" />
         <Keyword name="#PTRESULT"  value="Pass" />
         <Keyword name="#TR1"  value="OR_FSC,25000" />
         <Keyword name="#WIDTHTHRESHOLD"  value="1000" />
         <Keyword name="#WINEXT"  value="0" />
         <Keyword name="$BTIM"  value="11:33:09" />
         <Keyword name="$BYTEORD"  value="1,2,3,4" />
         <Keyword name="$CELLS"  value="NA" />
         <Keyword name="$COM"  value="NA" />
         <Keyword name="$CYT"  value="4486521 Attune NxT Acoustic Focusing Cytometer (Lasers: BRVY)" />
         <Keyword name="$CYTSN"  value="2AFC212610616" />
         <Keyword name="$DATATYPE"  value="F" />
         <Keyword name="$DATE"  value="11-Oct-2023" />
         <Keyword name="$ETIM"  value="11:33:16" />
         <Keyword name="$EXP"  value="NA" />
         <Keyword name="$FIL"  value="Ramos t3.fcs" />
         <Keyword name="$INST"  value="NA" />
         <Keyword name="$LAST_MODIFIED"  value="08-Dec-2025 12:34:03" />
         <Keyword name="$LAST_MODIFIER"  value="Kathrin" />
         <Keyword name="$LOST"  value="0" />
         <Keyword name="$MODE"  value="L" />
         <Keyword name="$OP"  value="Kathrin Klaesener" />
         <Keyword name="$ORIGINALITY"  value="NonDataModified" />
         <Keyword name="$P10B"  value="32" />
         <Keyword name="$P10E"  value="0,0" />
         <Keyword name="$P10F"  value="488_10" />
         <Keyword name="$P10L"  value="488" />
         <Keyword name="$P10N"  value="SSC-H" />
         <Keyword name="$P10R"  value="1048576" />
         <Keyword name="$P10S"  value="SSC-H" />
         <Keyword name="$P10V"  value="400" />
         <Keyword name="$P11B"  value="32" />
         <Keyword name="$P11E"  value="0,0" />
         <Keyword name="$P11F"  value="NA" />
         <Keyword name="$P11L"  value="488" />
         <Keyword name="$P11N"  value="FSC-W" />
         <Keyword name="$P11R"  value="1024" />
         <Keyword name="$P11S"  value="FSC-W" />
         <Keyword name="$P11V"  value="280" />
         <Keyword name="$P12B"  value="32" />
         <Keyword name="$P12E"  value="0,0" />
         <Keyword name="$P12F"  value="488_10" />
         <Keyword name="$P12L"  value="488" />
         <Keyword name="$P12N"  value="SSC-W" />
         <Keyword name="$P12R"  value="1024" />
         <Keyword name="$P12S"  value="SSC-W" />
         <Keyword name="$P12V"  value="400" />
         <Keyword name="$P1B"  value="32" />
         <Keyword name="$P1E"  value="0,0" />
         <Keyword name="$P1F"  value="NA" />
         <Keyword name="$P1L"  value="NA" />
         <Keyword name="$P1N"  value="Time" />
         <Keyword name="$P1R"  value="67108864" />
         <Keyword name="$P1S"  value="Time" />
         <Keyword name="$P1V"  value="NA" />
         <Keyword name="$P2B"  value="32" />
         <Keyword name="$P2E"  value="0,0" />
         <Keyword name="$P2F"  value="NA" />
         <Keyword name="$P2L"  value="488" />
         <Keyword name="$P2N"  value="FSC-A" />
         <Keyword name="$P2R"  value="1048576" />
         <Keyword name="$P2S"  value="FSC-A" />
         <Keyword name="$P2V"  value="280" />
         <Keyword name="$P3B"  value="32" />
         <Keyword name="$P3E"  value="0,0" />
         <Keyword name="$P3F"  value="488_10" />
         <Keyword name="$P3L"  value="488" />
         <Keyword name="$P3N"  value="SSC-A" />
         <Keyword name="$P3R"  value="1048576" />
         <Keyword name="$P3S"  value="SSC-A" />
         <Keyword name="$P3V"  value="400" />
         <Keyword name="$P4B"  value="32" />
         <Keyword name="$P4E"  value="0,0" />
         <Keyword name="$P4F"  value="530_30" />
         <Keyword name="$P4L"  value="488" />
         <Keyword name="$P4N"  value="BL1-A" />
         <Keyword name="$P4R"  value="1048576" />
         <Keyword name="$P4S"  value="FITC-A" />
         <Keyword name="$P4V"  value="360" />
         <Keyword name="$P5B"  value="32" />
         <Keyword name="$P5E"  value="0,0" />
         <Keyword name="$P5F"  value="780_60" />
         <Keyword name="$P5L"  value="561" />
         <Keyword name="$P5N"  value="YL4-A" />
         <Keyword name="$P5R"  value="1048576" />
         <Keyword name="$P5S"  value="PE-Cy7-A" />
         <Keyword name="$P5V"  value="450" />
         <Keyword name="$P6B"  value="32" />
         <Keyword name="$P6E"  value="0,0" />
         <Keyword name="$P6F"  value="585_16" />
         <Keyword name="$P6L"  value="561" />
         <Keyword name="$P6N"  value="YL1-A" />
         <Keyword name="$P6R"  value="1048576" />
         <Keyword name="$P6S"  value="R-PE-A" />
         <Keyword name="$P6V"  value="340" />
         <Keyword name="$P7B"  value="32" />
         <Keyword name="$P7E"  value="0,0" />
         <Keyword name="$P7F"  value="670_14" />
         <Keyword name="$P7L"  value="640" />
         <Keyword name="$P7N"  value="RL1-A" />
         <Keyword name="$P7R"  value="1048576" />
         <Keyword name="$P7S"  value="Alexa Fluor    647-A" />
         <Keyword name="$P7V"  value="400" />
         <Keyword name="$P8B"  value="32" />
         <Keyword name="$P8E"  value="0,0" />
         <Keyword name="$P8F"  value="440_50" />
         <Keyword name="$P8L"  value="405" />
         <Keyword name="$P8N"  value="VL1-A" />
         <Keyword name="$P8R"  value="1048576" />
         <Keyword name="$P8S"  value="Pacific Blue   -A" />
         <Keyword name="$P8V"  value="320" />
         <Keyword name="$P9B"  value="32" />
         <Keyword name="$P9E"  value="0,0" />
         <Keyword name="$P9F"  value="NA" />
         <Keyword name="$P9L"  value="488" />
         <Keyword name="$P9N"  value="FSC-H" />
         <Keyword name="$P9R"  value="1048576" />
         <Keyword name="$P9S"  value="FSC-H" />
         <Keyword name="$P9V"  value="280" />
         <Keyword name="$PAR"  value="12" />
         <Keyword name="$PLATEID"  value="NA" />
         <Keyword name="$PLATENAME"  value="NA" />
         <Keyword name="$PROJ"  value="250305 HD Purity of Isolation" />
         <Keyword name="$SMNO"  value="HD buffy" />
         <Keyword name="$SPILLOVER"  value="5,BL1-A,YL4-A,YL1-A,RL1-A,VL1-A,1.000000,0.000000,0.000000,0.000000,0.000000,0.000000,1.000000,0.000000,0.000000,0.000000,0.000000,0.000000,1.000000,0.000000,0.000000,0.000000,0.000000,0.000000,1.000000,0.000000,0.000000,0.000000,0.000000,0.000000,1.000000" />
         <Keyword name="$SRC"  value="NA" />
         <Keyword name="$SYS"  value="SNAKE Microsoft Windows 10 Enterprise LTSC" />
         <Keyword name="$TIMESTEP"  value="0,001" />
         <Keyword name="$TOT"  value="14108" />
         <Keyword name="$VOL"  value="13000" />
         <Keyword name="HOSTID"  value="snake" />
         <Keyword name="$BEGINDATA"  value="000000008192" />
         <Keyword name="$ENDDATA"  value="000000685375" />
         <Keyword name="$NEXTDATA"  value="000000000000" />
         <Keyword name="$BEGINSTEXT"  value="000000000000" />
         <Keyword name="$ENDSTEXT"  value="000000000000" />
         <Keyword name="$BEGINANALYSIS"  value="000000000000" />
         <Keyword name="$ENDANALYSIS"  value="000000000000" />
       </Keywords>
       <SampleNode name="Ramos t3.fcs"  annotation=""  owningGroup=""  expanded="1"  sortPriority="10"  count="14108"  sampleID="13" >
         <Graph smoothing="0"  backColor="#ffffff"  foreColor="#000000"  type="Pseudocolor"  fast="1" >
           <Axis dimension="x"  name="FSC-A"  label=""  auto="auto" />
           <Axis dimension="y"  name="SSC-A"  label=""  auto="auto" />
           <GraphSettings level="5%"  smoothingHighResolution="1"  contourHighResolution="1"  histogramSmoothingCount="0"  graphResolution="256"  showOutliers="0"  drawLargeDots="0"  dotsToDraw="8000"  tint="le.chartfill.tinted.40"  lineWeight="le.lineweight.normal"  lineStyle="le.linestyle.solid" />
           <GraphEnvironment showGrid="0"  showAxes="tl"  showGates="1"  showFreqOnPlots="1"  showGateNameOnPlots="1"  showMedians="0"  showUncomped="0"  addEventParam="0"  lastYAxisName="" >
             <TextTraits font="SansSerif"  size="11"  name="Labels"  style="plain"  color="#000000"  background="#00ffffff"  just="left" />
             <TextTraits font="SansSerif"  size="11"  name="LayoutGates"  style="plain"  color="#000000"  background="#00ffffff"  just="left" />
             <TextTraits font="SansSerif"  size="9"  name="Numbers"  style="plain"  color="#000000"  background="#00ffffff"  just="left" />
             <TextTraits font="SansSerif"  size="9"  name="Legend"  style="plain"  color="#000000"  background="#00ffffff"  just="left" />
             <WindowPosition x="0"  y="0"  width="0"  height="0"  displayed="0"  panelState="" />
           </GraphEnvironment>
         </Graph>
         <Subpopulations>
           <Population name="Lymphocytes"  annotation=""  owningGroup=""  expanded="1"  sortPriority="10"  count="10384" >
             <Graph smoothing="0"  backColor="#ffffff"  foreColor="#000000"  heatMapStatParameter="BL1-A"  type="Pseudocolor"  fast="1" >
               <Axis dimension="x"  name="FSC-A"  label=""  auto="auto" />
               <Axis dimension="y"  name="SSC-A"  label=""  auto="auto" />
               <GraphSettings level="5%"  smoothingHighResolution="1"  contourHighResolution="1"  histogramSmoothingCount="0"  graphResolution="256"  showOutliers="0"  drawLargeDots="0"  dotsToDraw="8000"  tint="le.chartfill.tinted.40"  lineWeight="le.lineweight.normal"  lineStyle="le.linestyle.solid" />
               <GraphEnvironment showGrid="0"  showAxes="tl"  showGates="1"  showFreqOnPlots="1"  showGateNameOnPlots="1"  showMedians="0"  showUncomped="0"  addEventParam="0"  lastYAxisName="" >
                 <TextTraits font="SansSerif"  size="11"  name="Labels"  style="plain"  color="#000000"  background="#00ffffff"  just="left" />
                 <TextTraits font="SansSerif"  size="11"  name="LayoutGates"  style="plain"  color="#000000"  background="#00ffffff"  just="left" />
                 <TextTraits font="SansSerif"  size="9"  name="Numbers"  style="plain"  color="#000000"  background="#00ffffff"  just="left" />
                 <TextTraits font="SansSerif"  size="9"  name="Legend"  style="plain"  color="#000000"  background="#00ffffff"  just="left" />
                 <WindowPosition x="620"  y="25"  width="390"  height="582"  displayed="1"  panelState="---" />
               </GraphEnvironment>
             </Graph>
             <Gate gating:id="ID1507809704" >
               <gating:EllipsoidGate eventsInside="1"  annoOffsetX="0"  annoOffsetY="0"  tint="#000000"  isTinted="0"  lineWeight="Normal"  userDefined="1"  gating:distance="115.84436488221391" >
                 <gating:dimension>
                   <data-type:fcs-dimension data-type:name="FSC-A" />
                 </gating:dimension>
                 <gating:dimension>
                   <data-type:fcs-dimension data-type:name="SSC-A" />
                 </gating:dimension>
                 <gating:foci>
                   <gating:vertex>
                     <gating:coordinate data-type:value="132.7102329081" />
                     <gating:coordinate data-type:value="82.3024243137" />
                   </gating:vertex>
                   <gating:vertex>
                     <gating:coordinate data-type:value="194.2897670919" />
                     <gating:coordinate data-type:value="164.6975756863" />
                   </gating:vertex>
                 </gating:foci>
                 <gating:edge>
                   <gating:vertex>
                     <gating:coordinate data-type:value="128" />
                     <gating:coordinate data-type:value="76" />
                   </gating:vertex>
                   <gating:vertex>
                     <gating:coordinate data-type:value="199" />
                     <gating:coordinate data-type:value="171" />
                   </gating:vertex>
                   <gating:vertex>
                     <gating:coordinate data-type:value="186" />
                     <gating:coordinate data-type:value="105" />
                   </gating:vertex>
                   <gating:vertex>
                     <gating:coordinate data-type:value="140" />
                     <gating:coordinate data-type:value="142" />
                   </gating:vertex>
                 </gating:edge>
               </gating:EllipsoidGate>
             </Gate>
             <Subpopulations>
               <Population name="Single Cells"  annotation=""  owningGroup=""  expanded="1"  sortPriority="10"  count="10361" >
                 <Graph smoothing="0"  backColor="#ffffff"  foreColor="#000000"  heatMapStatParameter="BL1-A"  type="Pseudocolor"  fast="1" >
                   <Axis dimension="x"  name="SSC-H"  label=""  auto="auto" />
                   <Axis dimension="y"  name="SSC-A"  label=""  auto="auto" />
                   <GraphSettings level="5%"  smoothingHighResolution="1"  contourHighResolution="1"  histogramSmoothingCount="0"  graphResolution="256"  showOutliers="0"  drawLargeDots="0"  dotsToDraw="8000"  tint="le.chartfill.tinted.40"  lineWeight="le.lineweight.normal"  lineStyle="le.linestyle.solid" />
                   <GraphEnvironment showGrid="0"  showAxes="tl"  showGates="1"  showFreqOnPlots="1"  showGateNameOnPlots="1"  showMedians="0"  showUncomped="0"  addEventParam="0"  lastYAxisName="" >
                     <TextTraits font="SansSerif"  size="11"  name="Labels"  style="plain"  color="#000000"  background="#00ffffff"  just="left" />
                     <TextTraits font="SansSerif"  size="11"  name="LayoutGates"  style="plain"  color="#000000"  background="#00ffffff"  just="left" />
                     <TextTraits font="SansSerif"  size="9"  name="Numbers"  style="plain"  color="#000000"  background="#00ffffff"  just="left" />
                     <TextTraits font="SansSerif"  size="9"  name="Legend"  style="plain"  color="#000000"  background="#00ffffff"  just="left" />
                     <WindowPosition x="620"  y="25"  width="390"  height="582"  displayed="1"  panelState="---" />
                   </GraphEnvironment>
                 </Graph>
                 <Gate gating:id="ID546763947"  gating:parent_id="ID1507809704" >
                   <gating:EllipsoidGate eventsInside="1"  annoOffsetX="0"  annoOffsetY="0"  tint="#000000"  isTinted="0"  lineWeight="Normal"  userDefined="1"  gating:distance="153.80373179555627" >
                     <gating:dimension>
                       <data-type:fcs-dimension data-type:name="SSC-H" />
                     </gating:dimension>
                     <gating:dimension>
                       <data-type:fcs-dimension data-type:name="SSC-A" />
                     </gating:dimension>
                     <gating:foci>
                       <gating:vertex>
                         <gating:coordinate data-type:value="53.5796800217" />
                         <gating:coordinate data-type:value="62.7444311857" />
                       </gating:vertex>
                       <gating:vertex>
                         <gating:coordinate data-type:value="147.4203199783" />
                         <gating:coordinate data-type:value="183.2555688143" />
                       </gating:vertex>
                     </gating:foci>
                     <gating:edge>
                       <gating:vertex>
                         <gating:coordinate data-type:value="53" />
                         <gating:coordinate data-type:value="62" />
                       </gating:vertex>
                       <gating:vertex>
                         <gating:coordinate data-type:value="148" />
                         <gating:coordinate data-type:value="184" />
                       </gating:vertex>
                       <gating:vertex>
                         <gating:coordinate data-type:value="110" />
                         <gating:coordinate data-type:value="115" />
                       </gating:vertex>
                       <gating:vertex>
                         <gating:coordinate data-type:value="92" />
                         <gating:coordinate data-type:value="131" />
                       </gating:vertex>
                     </gating:edge>
                   </gating:EllipsoidGate>
                 </Gate>
               </Population>
             </Subpopulations>
           </Population>
         </Subpopulations>
       </SampleNode>
     </Sample>
     <Sample>
       <DataSet uri="file:/Users/kklaesener/Desktop/Revision/images%20for%20Revision%20WB/Figure%201/A/Fig.%201A%20FCS/250305%20HD%20Purity%20of%20Isolation_HD%20buffy_Ramos%20t4.fcs"  sampleID="14" />
       <Transformations>
         <transforms:linear transforms:minRange="0"  transforms:maxRange="8"  gain="1" >
           <data-type:parameter data-type:name="Time" />
         </transforms:linear>
         <transforms:linear transforms:minRange="0"  transforms:maxRange="1048576"  gain="1" >
           <data-type:parameter data-type:name="FSC-A" />
         </transforms:linear>
         <transforms:linear transforms:minRange="0"  transforms:maxRange="1048576"  gain="1" >
           <data-type:parameter data-type:name="SSC-A" />
         </transforms:linear>
         <transforms:log transforms:offset="1"  transforms:decades="6.0205999133" >
           <data-type:parameter data-type:name="BL1-A" />
         </transforms:log>
         <transforms:log transforms:offset="1"  transforms:decades="6.0205999133" >
           <data-type:parameter data-type:name="YL4-A" />
         </transforms:log>
         <transforms:log transforms:offset="1"  transforms:decades="6.0205999133" >
           <data-type:parameter data-type:name="YL1-A" />
         </transforms:log>
         <transforms:biex transforms:length="256"  transforms:maxRange="1048576"  transforms:neg="0"  transforms:width="-1000"  transforms:pos="5.0205999133" >
           <data-type:parameter data-type:name="RL1-A" />
         </transforms:biex>
         <transforms:log transforms:offset="1"  transforms:decades="6.0205999133" >
           <data-type:parameter data-type:name="VL1-A" />
         </transforms:log>
         <transforms:linear transforms:minRange="0"  transforms:maxRange="1048576"  gain="1" >
           <data-type:parameter data-type:name="FSC-H" />
         </transforms:linear>
         <transforms:linear transforms:minRange="0"  transforms:maxRange="1048576"  gain="1" >
           <data-type:parameter data-type:name="SSC-H" />
         </transforms:linear>
         <transforms:linear transforms:minRange="0"  transforms:maxRange="1024"  gain="1" >
           <data-type:parameter data-type:name="FSC-W" />
         </transforms:linear>
         <transforms:linear transforms:minRange="0"  transforms:maxRange="1024"  gain="1" >
           <data-type:parameter data-type:name="SSC-W" />
         </transforms:linear>
       </Transformations>
       <Keywords>
         <Keyword name="FJ_FCS_VERSION"  value="3.1" />
         <Keyword name="#FLOWRATE"  value="100" />
         <Keyword name="#LASER1ASF"  value="1,08" />
         <Keyword name="#LASER1COLOR"  value="Blue" />
         <Keyword name="#LASER1DELAY"  value="1100" />
         <Keyword name="#LASER2ASF"  value="1,07" />
         <Keyword name="#LASER2COLOR"  value="Red" />
         <Keyword name="#LASER2DELAY"  value="1523" />
         <Keyword name="#LASER3ASF"  value="1,07" />
         <Keyword name="#LASER3COLOR"  value="Violet" />
         <Keyword name="#LASER3DELAY"  value="700" />
         <Keyword name="#LASER4ASF"  value="0,78" />
         <Keyword name="#LASER4COLOR"  value="Yellow" />
         <Keyword name="#LASER4DELAY"  value="241" />
         <Keyword name="#LASERCONFIG"  value="BRVY" />
         <Keyword name="#P1Label"  value="NA" />
         <Keyword name="#P1Target"  value="NA" />
         <Keyword name="#P4Label"  value="FITC" />
         <Keyword name="#P6Label"  value="R-PE" />
         <Keyword name="#P7Label"  value="Alexa Fluor    647" />
         <Keyword name="#P8Label"  value="Pacific Blue   " />
         <Keyword name="#PTDATE"  value="26-Jan-2023" />
         <Keyword name="#PTRESULT"  value="Pass" />
         <Keyword name="#TR1"  value="OR_FSC,25000" />
         <Keyword name="#WIDTHTHRESHOLD"  value="1000" />
         <Keyword name="#WINEXT"  value="0" />
         <Keyword name="$BTIM"  value="10:58:22" />
         <Keyword name="$BYTEORD"  value="1,2,3,4" />
         <Keyword name="$CELLS"  value="NA" />
         <Keyword name="$COM"  value="NA" />
         <Keyword name="$CYT"  value="4486521 Attune NxT Acoustic Focusing Cytometer (Lasers: BRVY)" />
         <Keyword name="$CYTSN"  value="2AFC212610616" />
         <Keyword name="$DATATYPE"  value="F" />
         <Keyword name="$DATE"  value="02-Feb-2023" />
         <Keyword name="$ETIM"  value="10:58:30" />
         <Keyword name="$EXP"  value="NA" />
         <Keyword name="$FIL"  value="Ramos t4.fcs" />
         <Keyword name="$INST"  value="NA" />
         <Keyword name="$LAST_MODIFIED"  value="08-Dec-2025 12:34:19" />
         <Keyword name="$LAST_MODIFIER"  value="Kathrin" />
         <Keyword name="$LOST"  value="0" />
         <Keyword name="$MODE"  value="L" />
         <Keyword name="$OP"  value="Guest Guest" />
         <Keyword name="$ORIGINALITY"  value="NonDataModified" />
         <Keyword name="$P10B"  value="32" />
         <Keyword name="$P10E"  value="0,0" />
         <Keyword name="$P10F"  value="488_10" />
         <Keyword name="$P10L"  value="488" />
         <Keyword name="$P10N"  value="SSC-H" />
         <Keyword name="$P10R"  value="1048576" />
         <Keyword name="$P10S"  value="SSC-H" />
         <Keyword name="$P10V"  value="320" />
         <Keyword name="$P11B"  value="32" />
         <Keyword name="$P11E"  value="0,0" />
         <Keyword name="$P11F"  value="NA" />
         <Keyword name="$P11L"  value="488" />
         <Keyword name="$P11N"  value="FSC-W" />
         <Keyword name="$P11R"  value="1024" />
         <Keyword name="$P11S"  value="FSC-W" />
         <Keyword name="$P11V"  value="150" />
         <Keyword name="$P12B"  value="32" />
         <Keyword name="$P12E"  value="0,0" />
         <Keyword name="$P12F"  value="488_10" />
         <Keyword name="$P12L"  value="488" />
         <Keyword name="$P12N"  value="SSC-W" />
         <Keyword name="$P12R"  value="1024" />
         <Keyword name="$P12S"  value="SSC-W" />
         <Keyword name="$P12V"  value="320" />
         <Keyword name="$P1B"  value="32" />
         <Keyword name="$P1E"  value="0,0" />
         <Keyword name="$P1F"  value="NA" />
         <Keyword name="$P1L"  value="NA" />
         <Keyword name="$P1N"  value="Time" />
         <Keyword name="$P1R"  value="67108864" />
         <Keyword name="$P1S"  value="Time" />
         <Keyword name="$P1V"  value="NA" />
         <Keyword name="$P2B"  value="32" />
         <Keyword name="$P2E"  value="0,0" />
         <Keyword name="$P2F"  value="NA" />
         <Keyword name="$P2L"  value="488" />
         <Keyword name="$P2N"  value="FSC-A" />
         <Keyword name="$P2R"  value="1048576" />
         <Keyword name="$P2S"  value="FSC-A" />
         <Keyword name="$P2V"  value="150" />
         <Keyword name="$P3B"  value="32" />
         <Keyword name="$P3E"  value="0,0" />
         <Keyword name="$P3F"  value="488_10" />
         <Keyword name="$P3L"  value="488" />
         <Keyword name="$P3N"  value="SSC-A" />
         <Keyword name="$P3R"  value="1048576" />
         <Keyword name="$P3S"  value="SSC-A" />
         <Keyword name="$P3V"  value="320" />
         <Keyword name="$P4B"  value="32" />
         <Keyword name="$P4E"  value="0,0" />
         <Keyword name="$P4F"  value="530_30" />
         <Keyword name="$P4L"  value="488" />
         <Keyword name="$P4N"  value="BL1-A" />
         <Keyword name="$P4R"  value="1048576" />
         <Keyword name="$P4S"  value="FITC-A" />
         <Keyword name="$P4V"  value="340" />
         <Keyword name="$P5B"  value="32" />
         <Keyword name="$P5E"  value="0,0" />
         <Keyword name="$P5F"  value="780_60" />
         <Keyword name="$P5L"  value="561" />
         <Keyword name="$P5N"  value="YL4-A" />
         <Keyword name="$P5R"  value="1048576" />
         <Keyword name="$P5S"  value="YL4-A" />
         <Keyword name="$P5V"  value="420" />
         <Keyword name="$P6B"  value="32" />
         <Keyword name="$P6E"  value="0,0" />
         <Keyword name="$P6F"  value="585_16" />
         <Keyword name="$P6L"  value="561" />
         <Keyword name="$P6N"  value="YL1-A" />
         <Keyword name="$P6R"  value="1048576" />
         <Keyword name="$P6S"  value="R-PE-A" />
         <Keyword name="$P6V"  value="340" />
         <Keyword name="$P7B"  value="32" />
         <Keyword name="$P7E"  value="0,0" />
         <Keyword name="$P7F"  value="670_14" />
         <Keyword name="$P7L"  value="640" />
         <Keyword name="$P7N"  value="RL1-A" />
         <Keyword name="$P7R"  value="1048576" />
         <Keyword name="$P7S"  value="Alexa Fluor    647-A" />
         <Keyword name="$P7V"  value="350" />
         <Keyword name="$P8B"  value="32" />
         <Keyword name="$P8E"  value="0,0" />
         <Keyword name="$P8F"  value="440_50" />
         <Keyword name="$P8L"  value="405" />
         <Keyword name="$P8N"  value="VL1-A" />
         <Keyword name="$P8R"  value="1048576" />
         <Keyword name="$P8S"  value="Pacific Blue   -A" />
         <Keyword name="$P8V"  value="320" />
         <Keyword name="$P9B"  value="32" />
         <Keyword name="$P9E"  value="0,0" />
         <Keyword name="$P9F"  value="NA" />
         <Keyword name="$P9L"  value="488" />
         <Keyword name="$P9N"  value="FSC-H" />
         <Keyword name="$P9R"  value="1048576" />
         <Keyword name="$P9S"  value="FSC-H" />
         <Keyword name="$P9V"  value="150" />
         <Keyword name="$PAR"  value="12" />
         <Keyword name="$PLATEID"  value="NA" />
         <Keyword name="$PLATENAME"  value="NA" />
         <Keyword name="$PROJ"  value="250305 HD Purity of Isolation" />
         <Keyword name="$SMNO"  value="HD buffy(2)" />
         <Keyword name="$SPILLOVER"  value="5,BL1-A,YL4-A,YL1-A,RL1-A,VL1-A,1.000000,0.000000,0.000000,0.000000,0.000000,0.000000,1.000000,0.000000,0.000000,0.000000,0.000000,0.000000,1.000000,0.000000,0.000000,0.000000,0.000000,0.000000,1.000000,0.000000,0.000000,0.000000,0.000000,0.000000,1.000000" />
         <Keyword name="$SRC"  value="NA" />
         <Keyword name="$SYS"  value="SNAKE Microsoft Windows 10 Enterprise LTSC" />
         <Keyword name="$TIMESTEP"  value="0,001" />
         <Keyword name="$TOT"  value="12169" />
         <Keyword name="$VOL"  value="16000" />
         <Keyword name="HOSTID"  value="snake" />
         <Keyword name="$BEGINDATA"  value="000000008192" />
         <Keyword name="$ENDDATA"  value="000000592303" />
         <Keyword name="$NEXTDATA"  value="000000000000" />
         <Keyword name="$BEGINSTEXT"  value="000000000000" />
         <Keyword name="$ENDSTEXT"  value="000000000000" />
         <Keyword name="$BEGINANALYSIS"  value="000000000000" />
         <Keyword name="$ENDANALYSIS"  value="000000000000" />
       </Keywords>
       <SampleNode name="Ramos t4.fcs"  annotation=""  owningGroup=""  expanded="1"  sortPriority="10"  count="12169"  sampleID="14" >
         <Graph smoothing="0"  backColor="#ffffff"  foreColor="#000000"  type="Pseudocolor"  fast="1" >
           <Axis dimension="x"  name="FSC-A"  label=""  auto="auto" />
           <Axis dimension="y"  name="SSC-A"  label=""  auto="auto" />
           <GraphSettings level="5%"  smoothingHighResolution="1"  contourHighResolution="1"  histogramSmoothingCount="0"  graphResolution="256"  showOutliers="0"  drawLargeDots="0"  dotsToDraw="8000"  tint="le.chartfill.tinted.40"  lineWeight="le.lineweight.normal"  lineStyle="le.linestyle.solid" />
           <GraphEnvironment showGrid="0"  showAxes="tl"  showGates="1"  showFreqOnPlots="1"  showGateNameOnPlots="1"  showMedians="0"  showUncomped="0"  addEventParam="0"  lastYAxisName="" >
             <TextTraits font="SansSerif"  size="11"  name="Labels"  style="plain"  color="#000000"  background="#00ffffff"  just="left" />
             <TextTraits font="SansSerif"  size="11"  name="LayoutGates"  style="plain"  color="#000000"  background="#00ffffff"  just="left" />
             <TextTraits font="SansSerif"  size="9"  name="Numbers"  style="plain"  color="#000000"  background="#00ffffff"  just="left" />
             <TextTraits font="SansSerif"  size="9"  name="Legend"  style="plain"  color="#000000"  background="#00ffffff"  just="left" />
             <WindowPosition x="0"  y="0"  width="0"  height="0"  displayed="0"  panelState="" />
           </GraphEnvironment>
         </Graph>
         <Subpopulations>
           <Population name="Lymphocytes"  annotation=""  owningGroup=""  expanded="1"  sortPriority="10"  count="9057" >
             <Graph smoothing="0"  backColor="#ffffff"  foreColor="#000000"  heatMapStatParameter="BL1-A"  type="Pseudocolor"  fast="1" >
               <Axis dimension="x"  name="FSC-A"  label=""  auto="auto" />
               <Axis dimension="y"  name="SSC-A"  label=""  auto="auto" />
               <GraphSettings level="5%"  smoothingHighResolution="1"  contourHighResolution="1"  histogramSmoothingCount="0"  graphResolution="256"  showOutliers="0"  drawLargeDots="0"  dotsToDraw="8000"  tint="le.chartfill.tinted.40"  lineWeight="le.lineweight.normal"  lineStyle="le.linestyle.solid" />
               <GraphEnvironment showGrid="0"  showAxes="tl"  showGates="1"  showFreqOnPlots="1"  showGateNameOnPlots="1"  showMedians="0"  showUncomped="0"  addEventParam="0"  lastYAxisName="" >
                 <TextTraits font="SansSerif"  size="11"  name="Labels"  style="plain"  color="#000000"  background="#00ffffff"  just="left" />
                 <TextTraits font="SansSerif"  size="11"  name="LayoutGates"  style="plain"  color="#000000"  background="#00ffffff"  just="left" />
                 <TextTraits font="SansSerif"  size="9"  name="Numbers"  style="plain"  color="#000000"  background="#00ffffff"  just="left" />
                 <TextTraits font="SansSerif"  size="9"  name="Legend"  style="plain"  color="#000000"  background="#00ffffff"  just="left" />
                 <WindowPosition x="620"  y="25"  width="390"  height="582"  displayed="1"  panelState="---" />
               </GraphEnvironment>
             </Graph>
             <Gate gating:id="ID536451520" >
               <gating:EllipsoidGate eventsInside="1"  annoOffsetX="0"  annoOffsetY="0"  tint="#000000"  isTinted="0"  lineWeight="Normal"  userDefined="1"  gating:distance="115.8194144061967" >
                 <gating:dimension>
                   <data-type:fcs-dimension data-type:name="FSC-A" />
                 </gating:dimension>
                 <gating:dimension>
                   <data-type:fcs-dimension data-type:name="SSC-A" />
                 </gating:dimension>
                 <gating:foci>
                   <gating:vertex>
                     <gating:coordinate data-type:value="92.6945531675" />
                     <gating:coordinate data-type:value="50.3711792987" />
                   </gating:vertex>
                   <gating:vertex>
                     <gating:coordinate data-type:value="153.3054468325" />
                     <gating:coordinate data-type:value="132.6288207013" />
                   </gating:vertex>
                 </gating:foci>
                 <gating:edge>
                   <gating:vertex>
                     <gating:coordinate data-type:value="88" />
                     <gating:coordinate data-type:value="44" />
                   </gating:vertex>
                   <gating:vertex>
                     <gating:coordinate data-type:value="158" />
                     <gating:coordinate data-type:value="139" />
                   </gating:vertex>
                   <gating:vertex>
                     <gating:coordinate data-type:value="146" />
                     <gating:coordinate data-type:value="73" />
                   </gating:vertex>
                   <gating:vertex>
                     <gating:coordinate data-type:value="100" />
                     <gating:coordinate data-type:value="110" />
                   </gating:vertex>
                 </gating:edge>
               </gating:EllipsoidGate>
             </Gate>
             <Subpopulations>
               <Population name="Single Cells"  annotation=""  owningGroup=""  expanded="1"  sortPriority="10"  count="8802" >
                 <Graph smoothing="0"  backColor="#ffffff"  foreColor="#000000"  heatMapStatParameter="BL1-A"  type="Pseudocolor"  fast="1" >
                   <Axis dimension="x"  name="SSC-H"  label=""  auto="auto" />
                   <Axis dimension="y"  name="SSC-A"  label=""  auto="auto" />
                   <GraphSettings level="5%"  smoothingHighResolution="1"  contourHighResolution="1"  histogramSmoothingCount="0"  graphResolution="256"  showOutliers="0"  drawLargeDots="0"  dotsToDraw="8000"  tint="le.chartfill.tinted.40"  lineWeight="le.lineweight.normal"  lineStyle="le.linestyle.solid" />
                   <GraphEnvironment showGrid="0"  showAxes="tl"  showGates="1"  showFreqOnPlots="1"  showGateNameOnPlots="1"  showMedians="0"  showUncomped="0"  addEventParam="0"  lastYAxisName="" >
                     <TextTraits font="SansSerif"  size="11"  name="Labels"  style="plain"  color="#000000"  background="#00ffffff"  just="left" />
                     <TextTraits font="SansSerif"  size="11"  name="LayoutGates"  style="plain"  color="#000000"  background="#00ffffff"  just="left" />
                     <TextTraits font="SansSerif"  size="9"  name="Numbers"  style="plain"  color="#000000"  background="#00ffffff"  just="left" />
                     <TextTraits font="SansSerif"  size="9"  name="Legend"  style="plain"  color="#000000"  background="#00ffffff"  just="left" />
                     <WindowPosition x="620"  y="25"  width="390"  height="582"  displayed="1"  panelState="---" />
                   </GraphEnvironment>
                 </Graph>
                 <Gate gating:id="ID1606537247"  gating:parent_id="ID536451520" >
                   <gating:EllipsoidGate eventsInside="1"  annoOffsetX="0"  annoOffsetY="0"  tint="#000000"  isTinted="0"  lineWeight="Normal"  userDefined="1"  gating:distance="155.15027495990003" >
                     <gating:dimension>
                       <data-type:fcs-dimension data-type:name="SSC-H" />
                     </gating:dimension>
                     <gating:dimension>
                       <data-type:fcs-dimension data-type:name="SSC-A" />
                     </gating:dimension>
                     <gating:foci>
                       <gating:vertex>
                         <gating:coordinate data-type:value="19.5857141428" />
                         <gating:coordinate data-type:value="40.7521802676" />
                       </gating:vertex>
                       <gating:vertex>
                         <gating:coordinate data-type:value="113.4142858572" />
                         <gating:coordinate data-type:value="161.2478197324" />
                       </gating:vertex>
                     </gating:foci>
                     <gating:edge>
                       <gating:vertex>
                         <gating:coordinate data-type:value="19" />
                         <gating:coordinate data-type:value="40" />
                       </gating:vertex>
                       <gating:vertex>
                         <gating:coordinate data-type:value="114" />
                         <gating:coordinate data-type:value="162" />
                       </gating:vertex>
                       <gating:vertex>
                         <gating:coordinate data-type:value="76" />
                         <gating:coordinate data-type:value="94" />
                       </gating:vertex>
                       <gating:vertex>
                         <gating:coordinate data-type:value="57" />
                         <gating:coordinate data-type:value="109" />
                       </gating:vertex>
                     </gating:edge>
                   </gating:EllipsoidGate>
                 </Gate>
               </Population>
             </Subpopulations>
           </Population>
         </Subpopulations>
       </SampleNode>
     </Sample>
     <Sample>
       <DataSet uri="file:/Users/kklaesener/Desktop/Revision/images%20for%20Revision%20WB/Figure%201/A/Fig.%201A%20FCS/250305%20HD%20Purity%20of%20Isolation_HD%20buffy_Ramos%20t5.fcs"  sampleID="15" />
       <Transformations>
         <transforms:linear transforms:minRange="0.008"  transforms:maxRange="17.008"  gain="1" >
           <data-type:parameter data-type:name="Time" />
         </transforms:linear>
         <transforms:linear transforms:minRange="0"  transforms:maxRange="1048576"  gain="1" >
           <data-type:parameter data-type:name="FSC-A" />
         </transforms:linear>
         <transforms:linear transforms:minRange="0"  transforms:maxRange="1048576"  gain="1" >
           <data-type:parameter data-type:name="SSC-A" />
         </transforms:linear>
         <transforms:log transforms:offset="1"  transforms:decades="6.0205999133" >
           <data-type:parameter data-type:name="BL1-A" />
         </transforms:log>
         <transforms:log transforms:offset="1"  transforms:decades="6.0205999133" >
           <data-type:parameter data-type:name="YL4-A" />
         </transforms:log>
         <transforms:log transforms:offset="1"  transforms:decades="6.0205999133" >
           <data-type:parameter data-type:name="YL1-A" />
         </transforms:log>
         <transforms:biex transforms:length="256"  transforms:maxRange="1048576"  transforms:neg="0"  transforms:width="-1000"  transforms:pos="5.0205999133" >
           <data-type:parameter data-type:name="RL1-A" />
         </transforms:biex>
         <transforms:log transforms:offset="1"  transforms:decades="6.0205999133" >
           <data-type:parameter data-type:name="VL1-A" />
         </transforms:log>
         <transforms:linear transforms:minRange="0"  transforms:maxRange="1048576"  gain="1" >
           <data-type:parameter data-type:name="FSC-H" />
         </transforms:linear>
         <transforms:linear transforms:minRange="0"  transforms:maxRange="1048576"  gain="1" >
           <data-type:parameter data-type:name="SSC-H" />
         </transforms:linear>
         <transforms:linear transforms:minRange="0"  transforms:maxRange="1024"  gain="1" >
           <data-type:parameter data-type:name="FSC-W" />
         </transforms:linear>
         <transforms:linear transforms:minRange="0"  transforms:maxRange="1024"  gain="1" >
           <data-type:parameter data-type:name="SSC-W" />
         </transforms:linear>
       </Transformations>
       <Keywords>
         <Keyword name="FJ_FCS_VERSION"  value="3.1" />
         <Keyword name="#FLOWRATE"  value="100" />
         <Keyword name="#LASER1ASF"  value="1,08" />
         <Keyword name="#LASER1COLOR"  value="Blue" />
         <Keyword name="#LASER1DELAY"  value="1100" />
         <Keyword name="#LASER2ASF"  value="1,07" />
         <Keyword name="#LASER2COLOR"  value="Red" />
         <Keyword name="#LASER2DELAY"  value="1524" />
         <Keyword name="#LASER3ASF"  value="1,07" />
         <Keyword name="#LASER3COLOR"  value="Violet" />
         <Keyword name="#LASER3DELAY"  value="691" />
         <Keyword name="#LASER4ASF"  value="0,78" />
         <Keyword name="#LASER4COLOR"  value="Yellow" />
         <Keyword name="#LASER4DELAY"  value="228" />
         <Keyword name="#LASERCONFIG"  value="BRVY" />
         <Keyword name="#P1Label"  value="NA" />
         <Keyword name="#P1Target"  value="NA" />
         <Keyword name="#P4Label"  value="FITC" />
         <Keyword name="#P5Label"  value="PE-Cy7" />
         <Keyword name="#P6Label"  value="R-PE" />
         <Keyword name="#P7Label"  value="Alexa Fluor    647" />
         <Keyword name="#P8Label"  value="Pacific Blue   " />
         <Keyword name="#PTDATE"  value="07-Oct-2024" />
         <Keyword name="#PTRESULT"  value="Pass" />
         <Keyword name="#TR1"  value="OR_FSC,25000" />
         <Keyword name="#WIDTHTHRESHOLD"  value="1000" />
         <Keyword name="#WINEXT"  value="0" />
         <Keyword name="$BTIM"  value="11:32:35" />
         <Keyword name="$BYTEORD"  value="1,2,3,4" />
         <Keyword name="$CELLS"  value="NA" />
         <Keyword name="$COM"  value="NA" />
         <Keyword name="$CYT"  value="4486521 Attune NxT Acoustic Focusing Cytometer (Lasers: BRVY)" />
         <Keyword name="$CYTSN"  value="2AFC212610616" />
         <Keyword name="$DATATYPE"  value="F" />
         <Keyword name="$DATE"  value="07-Oct-2024" />
         <Keyword name="$ETIM"  value="11:32:52" />
         <Keyword name="$EXP"  value="NA" />
         <Keyword name="$FIL"  value="Ramos t5.fcs" />
         <Keyword name="$INST"  value="NA" />
         <Keyword name="$LAST_MODIFIED"  value="08-Dec-2025 12:34:17" />
         <Keyword name="$LAST_MODIFIER"  value="Kathrin" />
         <Keyword name="$LOST"  value="0" />
         <Keyword name="$MODE"  value="L" />
         <Keyword name="$OP"  value="Kathrin Klaesener" />
         <Keyword name="$ORIGINALITY"  value="NonDataModified" />
         <Keyword name="$P10B"  value="32" />
         <Keyword name="$P10E"  value="0,0" />
         <Keyword name="$P10F"  value="488_10" />
         <Keyword name="$P10L"  value="488" />
         <Keyword name="$P10N"  value="SSC-H" />
         <Keyword name="$P10R"  value="1048576" />
         <Keyword name="$P10S"  value="SSC-H" />
         <Keyword name="$P10V"  value="380" />
         <Keyword name="$P11B"  value="32" />
         <Keyword name="$P11E"  value="0,0" />
         <Keyword name="$P11F"  value="NA" />
         <Keyword name="$P11L"  value="488" />
         <Keyword name="$P11N"  value="FSC-W" />
         <Keyword name="$P11R"  value="1024" />
         <Keyword name="$P11S"  value="FSC-W" />
         <Keyword name="$P11V"  value="280" />
         <Keyword name="$P12B"  value="32" />
         <Keyword name="$P12E"  value="0,0" />
         <Keyword name="$P12F"  value="488_10" />
         <Keyword name="$P12L"  value="488" />
         <Keyword name="$P12N"  value="SSC-W" />
         <Keyword name="$P12R"  value="1024" />
         <Keyword name="$P12S"  value="SSC-W" />
         <Keyword name="$P12V"  value="380" />
         <Keyword name="$P1B"  value="32" />
         <Keyword name="$P1E"  value="0,0" />
         <Keyword name="$P1F"  value="NA" />
         <Keyword name="$P1L"  value="NA" />
         <Keyword name="$P1N"  value="Time" />
         <Keyword name="$P1R"  value="67108864" />
         <Keyword name="$P1S"  value="Time" />
         <Keyword name="$P1V"  value="NA" />
         <Keyword name="$P2B"  value="32" />
         <Keyword name="$P2E"  value="0,0" />
         <Keyword name="$P2F"  value="NA" />
         <Keyword name="$P2L"  value="488" />
         <Keyword name="$P2N"  value="FSC-A" />
         <Keyword name="$P2R"  value="1048576" />
         <Keyword name="$P2S"  value="FSC-A" />
         <Keyword name="$P2V"  value="280" />
         <Keyword name="$P3B"  value="32" />
         <Keyword name="$P3E"  value="0,0" />
         <Keyword name="$P3F"  value="488_10" />
         <Keyword name="$P3L"  value="488" />
         <Keyword name="$P3N"  value="SSC-A" />
         <Keyword name="$P3R"  value="1048576" />
         <Keyword name="$P3S"  value="SSC-A" />
         <Keyword name="$P3V"  value="380" />
         <Keyword name="$P4B"  value="32" />
         <Keyword name="$P4E"  value="0,0" />
         <Keyword name="$P4F"  value="530_30" />
         <Keyword name="$P4L"  value="488" />
         <Keyword name="$P4N"  value="BL1-A" />
         <Keyword name="$P4R"  value="1048576" />
         <Keyword name="$P4S"  value="FITC-A" />
         <Keyword name="$P4V"  value="400" />
         <Keyword name="$P5B"  value="32" />
         <Keyword name="$P5E"  value="0,0" />
         <Keyword name="$P5F"  value="780_60" />
         <Keyword name="$P5L"  value="561" />
         <Keyword name="$P5N"  value="YL4-A" />
         <Keyword name="$P5R"  value="1048576" />
         <Keyword name="$P5S"  value="PE-Cy7-A" />
         <Keyword name="$P5V"  value="400" />
         <Keyword name="$P6B"  value="32" />
         <Keyword name="$P6E"  value="0,0" />
         <Keyword name="$P6F"  value="585_16" />
         <Keyword name="$P6L"  value="561" />
         <Keyword name="$P6N"  value="YL1-A" />
         <Keyword name="$P6R"  value="1048576" />
         <Keyword name="$P6S"  value="R-PE-A" />
         <Keyword name="$P6V"  value="300" />
         <Keyword name="$P7B"  value="32" />
         <Keyword name="$P7E"  value="0,0" />
         <Keyword name="$P7F"  value="670_14" />
         <Keyword name="$P7L"  value="640" />
         <Keyword name="$P7N"  value="RL1-A" />
         <Keyword name="$P7R"  value="1048576" />
         <Keyword name="$P7S"  value="Alexa Fluor    647-A" />
         <Keyword name="$P7V"  value="400" />
         <Keyword name="$P8B"  value="32" />
         <Keyword name="$P8E"  value="0,0" />
         <Keyword name="$P8F"  value="440_50" />
         <Keyword name="$P8L"  value="405" />
         <Keyword name="$P8N"  value="VL1-A" />
         <Keyword name="$P8R"  value="1048576" />
         <Keyword name="$P8S"  value="Pacific Blue   -A" />
         <Keyword name="$P8V"  value="400" />
         <Keyword name="$P9B"  value="32" />
         <Keyword name="$P9E"  value="0,0" />
         <Keyword name="$P9F"  value="NA" />
         <Keyword name="$P9L"  value="488" />
         <Keyword name="$P9N"  value="FSC-H" />
         <Keyword name="$P9R"  value="1048576" />
         <Keyword name="$P9S"  value="FSC-H" />
         <Keyword name="$P9V"  value="280" />
         <Keyword name="$PAR"  value="12" />
         <Keyword name="$PLATEID"  value="NA" />
         <Keyword name="$PLATENAME"  value="NA" />
         <Keyword name="$PROJ"  value="250305 HD Purity of Isolation" />
         <Keyword name="$SMNO"  value="HD buffy(2)" />
         <Keyword name="$SPILLOVER"  value="5,BL1-A,YL4-A,YL1-A,RL1-A,VL1-A,1.000000,0.000000,0.000000,0.000000,0.000000,0.000000,1.000000,0.000000,0.000000,0.000000,0.000000,0.000000,1.000000,0.000000,0.000000,0.000000,0.000000,0.000000,1.000000,0.000000,0.000000,0.000000,0.000000,0.000000,1.000000" />
         <Keyword name="$SRC"  value="NA" />
         <Keyword name="$SYS"  value="SNAKE Microsoft Windows 10 Enterprise LTSC" />
         <Keyword name="$TIMESTEP"  value="0,001" />
         <Keyword name="$TOT"  value="11667" />
         <Keyword name="$VOL"  value="31000" />
         <Keyword name="HOSTID"  value="snake" />
         <Keyword name="$BEGINDATA"  value="000000008192" />
         <Keyword name="$ENDDATA"  value="000000568207" />
         <Keyword name="$NEXTDATA"  value="000000000000" />
         <Keyword name="$BEGINSTEXT"  value="000000000000" />
         <Keyword name="$ENDSTEXT"  value="000000000000" />
         <Keyword name="$BEGINANALYSIS"  value="000000000000" />
         <Keyword name="$ENDANALYSIS"  value="000000000000" />
       </Keywords>
       <SampleNode name="Ramos t5.fcs"  annotation=""  owningGroup=""  expanded="1"  sortPriority="10"  count="11667"  sampleID="15" >
         <Graph smoothing="0"  backColor="#ffffff"  foreColor="#000000"  type="Pseudocolor"  fast="1" >
           <Axis dimension="x"  name="FSC-A"  label=""  auto="auto" />
           <Axis dimension="y"  name="SSC-A"  label=""  auto="auto" />
           <GraphSettings level="5%"  smoothingHighResolution="1"  contourHighResolution="1"  histogramSmoothingCount="0"  graphResolution="256"  showOutliers="0"  drawLargeDots="0"  dotsToDraw="8000"  tint="le.chartfill.tinted.40"  lineWeight="le.lineweight.normal"  lineStyle="le.linestyle.solid" />
           <GraphEnvironment showGrid="0"  showAxes="tl"  showGates="1"  showFreqOnPlots="1"  showGateNameOnPlots="1"  showMedians="0"  showUncomped="0"  addEventParam="0"  lastYAxisName="" >
             <TextTraits font="SansSerif"  size="11"  name="Labels"  style="plain"  color="#000000"  background="#00ffffff"  just="left" />
             <TextTraits font="SansSerif"  size="11"  name="LayoutGates"  style="plain"  color="#000000"  background="#00ffffff"  just="left" />
             <TextTraits font="SansSerif"  size="9"  name="Numbers"  style="plain"  color="#000000"  background="#00ffffff"  just="left" />
             <TextTraits font="SansSerif"  size="9"  name="Legend"  style="plain"  color="#000000"  background="#00ffffff"  just="left" />
             <WindowPosition x="0"  y="0"  width="0"  height="0"  displayed="0"  panelState="" />
           </GraphEnvironment>
         </Graph>
         <Subpopulations>
           <Population name="Lymphocytes"  annotation=""  owningGroup="All Samples"  expanded="1"  sortPriority="10"  count="9836" >
             <Graph smoothing="0"  backColor="#ffffff"  foreColor="#000000"  heatMapStatParameter="BL1-A"  type="Pseudocolor"  fast="1" >
               <Axis dimension="x"  name="FSC-A"  label=""  auto="auto" />
               <Axis dimension="y"  name="SSC-A"  label=""  auto="auto" />
               <GraphSettings level="5%"  smoothingHighResolution="1"  contourHighResolution="1"  histogramSmoothingCount="0"  graphResolution="256"  showOutliers="0"  drawLargeDots="0"  dotsToDraw="8000"  tint="le.chartfill.tinted.40"  lineWeight="le.lineweight.normal"  lineStyle="le.linestyle.solid" />
               <GraphEnvironment showGrid="0"  showAxes="tl"  showGates="1"  showFreqOnPlots="1"  showGateNameOnPlots="1"  showMedians="0"  showUncomped="0"  addEventParam="0"  lastYAxisName="" >
                 <TextTraits font="SansSerif"  size="11"  name="Labels"  style="plain"  color="#000000"  background="#00ffffff"  just="left" />
                 <TextTraits font="SansSerif"  size="11"  name="LayoutGates"  style="plain"  color="#000000"  background="#00ffffff"  just="left" />
                 <TextTraits font="SansSerif"  size="9"  name="Numbers"  style="plain"  color="#000000"  background="#00ffffff"  just="left" />
                 <TextTraits font="SansSerif"  size="9"  name="Legend"  style="plain"  color="#000000"  background="#00ffffff"  just="left" />
                 <WindowPosition x="620"  y="25"  width="390"  height="582"  displayed="1"  panelState="---" />
               </GraphEnvironment>
             </Graph>
             <Gate gating:id="ID1575011915" >
               <gating:EllipsoidGate eventsInside="1"  annoOffsetX="0"  annoOffsetY="0"  tint="#000000"  isTinted="0"  lineWeight="Normal"  userDefined="1"  gating:distance="115.8194144061967" >
                 <gating:dimension>
                   <data-type:fcs-dimension data-type:name="FSC-A" />
                 </gating:dimension>
                 <gating:dimension>
                   <data-type:fcs-dimension data-type:name="SSC-A" />
                 </gating:dimension>
                 <gating:foci>
                   <gating:vertex>
                     <gating:coordinate data-type:value="125.6945531675" />
                     <gating:coordinate data-type:value="42.3711792987" />
                   </gating:vertex>
                   <gating:vertex>
                     <gating:coordinate data-type:value="186.3054468325" />
                     <gating:coordinate data-type:value="124.6288207013" />
                   </gating:vertex>
                 </gating:foci>
                 <gating:edge>
                   <gating:vertex>
                     <gating:coordinate data-type:value="121" />
                     <gating:coordinate data-type:value="36" />
                   </gating:vertex>
                   <gating:vertex>
                     <gating:coordinate data-type:value="191" />
                     <gating:coordinate data-type:value="131" />
                   </gating:vertex>
                   <gating:vertex>
                     <gating:coordinate data-type:value="179" />
                     <gating:coordinate data-type:value="65" />
                   </gating:vertex>
                   <gating:vertex>
                     <gating:coordinate data-type:value="133" />
                     <gating:coordinate data-type:value="102" />
                   </gating:vertex>
                 </gating:edge>
               </gating:EllipsoidGate>
             </Gate>
             <Subpopulations>
               <Population name="Single Cells"  annotation=""  owningGroup="All Samples"  expanded="1"  sortPriority="10"  count="9827" >
                 <Graph smoothing="0"  backColor="#ffffff"  foreColor="#000000"  heatMapStatParameter="BL1-A"  type="Pseudocolor"  fast="1" >
                   <Axis dimension="x"  name="SSC-H"  label=""  auto="auto" />
                   <Axis dimension="y"  name="SSC-A"  label=""  auto="auto" />
                   <GraphSettings level="5%"  smoothingHighResolution="1"  contourHighResolution="1"  histogramSmoothingCount="0"  graphResolution="256"  showOutliers="0"  drawLargeDots="0"  dotsToDraw="8000"  tint="le.chartfill.tinted.40"  lineWeight="le.lineweight.normal"  lineStyle="le.linestyle.solid" />
                   <GraphEnvironment showGrid="0"  showAxes="tl"  showGates="1"  showFreqOnPlots="1"  showGateNameOnPlots="1"  showMedians="0"  showUncomped="0"  addEventParam="0"  lastYAxisName="" >
                     <TextTraits font="SansSerif"  size="11"  name="Labels"  style="plain"  color="#000000"  background="#00ffffff"  just="left" />
                     <TextTraits font="SansSerif"  size="11"  name="LayoutGates"  style="plain"  color="#000000"  background="#00ffffff"  just="left" />
                     <TextTraits font="SansSerif"  size="9"  name="Numbers"  style="plain"  color="#000000"  background="#00ffffff"  just="left" />
                     <TextTraits font="SansSerif"  size="9"  name="Legend"  style="plain"  color="#000000"  background="#00ffffff"  just="left" />
                     <WindowPosition x="620"  y="25"  width="390"  height="582"  displayed="1"  panelState="---" />
                   </GraphEnvironment>
                 </Graph>
                 <Gate gating:id="ID1567784416"  gating:parent_id="ID1575011915" >
                   <gating:EllipsoidGate eventsInside="1"  annoOffsetX="0"  annoOffsetY="0"  tint="#000000"  isTinted="0"  lineWeight="Normal"  userDefined="1"  gating:distance="153.6841511141985" >
                     <gating:dimension>
                       <data-type:fcs-dimension data-type:name="SSC-H" />
                     </gating:dimension>
                     <gating:dimension>
                       <data-type:fcs-dimension data-type:name="SSC-A" />
                     </gating:dimension>
                     <gating:foci>
                       <gating:vertex>
                         <gating:coordinate data-type:value="24.6169028073" />
                         <gating:coordinate data-type:value="29.7922330789" />
                       </gating:vertex>
                       <gating:vertex>
                         <gating:coordinate data-type:value="118.3830971927" />
                         <gating:coordinate data-type:value="150.2077669211" />
                       </gating:vertex>
                     </gating:foci>
                     <gating:edge>
                       <gating:vertex>
                         <gating:coordinate data-type:value="24" />
                         <gating:coordinate data-type:value="29" />
                       </gating:vertex>
                       <gating:vertex>
                         <gating:coordinate data-type:value="119" />
                         <gating:coordinate data-type:value="151" />
                       </gating:vertex>
                       <gating:vertex>
                         <gating:coordinate data-type:value="81" />
                         <gating:coordinate data-type:value="82" />
                       </gating:vertex>
                       <gating:vertex>
                         <gating:coordinate data-type:value="62" />
                         <gating:coordinate data-type:value="98" />
                       </gating:vertex>
                     </gating:edge>
                   </gating:EllipsoidGate>
                 </Gate>
               </Population>
             </Subpopulations>
           </Population>
         </Subpopulations>
       </SampleNode>
     </Sample>
     <Sample>
       <DataSet uri="file:/Users/kklaesener/Desktop/Revision/images%20for%20Revision%20WB/Figure%201/A/Fig.%201A%20FCS/250305%20HD%20Purity%20of%20Isolation_HD%20buffy_US%20t1.fcs"  sampleID="16" />
       <Transformations>
         <transforms:linear transforms:minRange="0.001"  transforms:maxRange="25.001"  gain="1" >
           <data-type:parameter data-type:name="Time" />
         </transforms:linear>
         <transforms:linear transforms:minRange="0"  transforms:maxRange="1048576"  gain="1" >
           <data-type:parameter data-type:name="FSC-A" />
         </transforms:linear>
         <transforms:linear transforms:minRange="0"  transforms:maxRange="1048576"  gain="1" >
           <data-type:parameter data-type:name="SSC-A" />
         </transforms:linear>
         <transforms:log transforms:offset="1"  transforms:decades="6.0205999133" >
           <data-type:parameter data-type:name="BL1-A" />
         </transforms:log>
         <transforms:log transforms:offset="1"  transforms:decades="6.0205999133" >
           <data-type:parameter data-type:name="YL4-A" />
         </transforms:log>
         <transforms:log transforms:offset="1"  transforms:decades="6.0205999133" >
           <data-type:parameter data-type:name="YL1-A" />
         </transforms:log>
         <transforms:biex transforms:length="256"  transforms:maxRange="1048576"  transforms:neg="0"  transforms:width="-1000"  transforms:pos="5.0205999133" >
           <data-type:parameter data-type:name="RL1-A" />
         </transforms:biex>
         <transforms:log transforms:offset="1"  transforms:decades="6.0205999133" >
           <data-type:parameter data-type:name="VL1-A" />
         </transforms:log>
         <transforms:linear transforms:minRange="0"  transforms:maxRange="1048576"  gain="1" >
           <data-type:parameter data-type:name="FSC-H" />
         </transforms:linear>
         <transforms:linear transforms:minRange="0"  transforms:maxRange="1048576"  gain="1" >
           <data-type:parameter data-type:name="SSC-H" />
         </transforms:linear>
         <transforms:linear transforms:minRange="0"  transforms:maxRange="1024"  gain="1" >
           <data-type:parameter data-type:name="FSC-W" />
         </transforms:linear>
         <transforms:linear transforms:minRange="0"  transforms:maxRange="1024"  gain="1" >
           <data-type:parameter data-type:name="SSC-W" />
         </transforms:linear>
       </Transformations>
       <Keywords>
         <Keyword name="FJ_FCS_VERSION"  value="3.1" />
         <Keyword name="#FLOWRATE"  value="100" />
         <Keyword name="#LASER1ASF"  value="1,08" />
         <Keyword name="#LASER1COLOR"  value="Blue" />
         <Keyword name="#LASER1DELAY"  value="1100" />
         <Keyword name="#LASER2ASF"  value="1,07" />
         <Keyword name="#LASER2COLOR"  value="Red" />
         <Keyword name="#LASER2DELAY"  value="1523" />
         <Keyword name="#LASER3ASF"  value="1,07" />
         <Keyword name="#LASER3COLOR"  value="Violet" />
         <Keyword name="#LASER3DELAY"  value="700" />
         <Keyword name="#LASER4ASF"  value="0,78" />
         <Keyword name="#LASER4COLOR"  value="Yellow" />
         <Keyword name="#LASER4DELAY"  value="241" />
         <Keyword name="#LASERCONFIG"  value="BRVY" />
         <Keyword name="#P1Label"  value="NA" />
         <Keyword name="#P1Target"  value="NA" />
         <Keyword name="#P4Label"  value="FITC" />
         <Keyword name="#P5Label"  value="PE-Cy7" />
         <Keyword name="#P6Label"  value="R-PE" />
         <Keyword name="#P7Label"  value="Alexa Fluor    647" />
         <Keyword name="#P8Label"  value="Pacific Blue   " />
         <Keyword name="#PTDATE"  value="09-Oct-2023" />
         <Keyword name="#PTRESULT"  value="Pass" />
         <Keyword name="#TR1"  value="OR_FSC,25000" />
         <Keyword name="#WIDTHTHRESHOLD"  value="1000" />
         <Keyword name="#WINEXT"  value="0" />
         <Keyword name="$BTIM"  value="12:37:28" />
         <Keyword name="$BYTEORD"  value="1,2,3,4" />
         <Keyword name="$CELLS"  value="NA" />
         <Keyword name="$COM"  value="NA" />
         <Keyword name="$CYT"  value="4486521 Attune NxT Acoustic Focusing Cytometer (Lasers: BRVY)" />
         <Keyword name="$CYTSN"  value="2AFC212610616" />
         <Keyword name="$DATATYPE"  value="F" />
         <Keyword name="$DATE"  value="11-Oct-2023" />
         <Keyword name="$ETIM"  value="12:37:53" />
         <Keyword name="$EXP"  value="NA" />
         <Keyword name="$FIL"  value="US t1.fcs" />
         <Keyword name="$INST"  value="NA" />
         <Keyword name="$LAST_MODIFIED"  value="08-Dec-2025 12:34:04" />
         <Keyword name="$LAST_MODIFIER"  value="Kathrin" />
         <Keyword name="$LOST"  value="0" />
         <Keyword name="$MODE"  value="L" />
         <Keyword name="$OP"  value="Kathrin Klaesener" />
         <Keyword name="$ORIGINALITY"  value="NonDataModified" />
         <Keyword name="$P10B"  value="32" />
         <Keyword name="$P10E"  value="0,0" />
         <Keyword name="$P10F"  value="488_10" />
         <Keyword name="$P10L"  value="488" />
         <Keyword name="$P10N"  value="SSC-H" />
         <Keyword name="$P10R"  value="1048576" />
         <Keyword name="$P10S"  value="SSC-H" />
         <Keyword name="$P10V"  value="400" />
         <Keyword name="$P11B"  value="32" />
         <Keyword name="$P11E"  value="0,0" />
         <Keyword name="$P11F"  value="NA" />
         <Keyword name="$P11L"  value="488" />
         <Keyword name="$P11N"  value="FSC-W" />
         <Keyword name="$P11R"  value="1024" />
         <Keyword name="$P11S"  value="FSC-W" />
         <Keyword name="$P11V"  value="280" />
         <Keyword name="$P12B"  value="32" />
         <Keyword name="$P12E"  value="0,0" />
         <Keyword name="$P12F"  value="488_10" />
         <Keyword name="$P12L"  value="488" />
         <Keyword name="$P12N"  value="SSC-W" />
         <Keyword name="$P12R"  value="1024" />
         <Keyword name="$P12S"  value="SSC-W" />
         <Keyword name="$P12V"  value="400" />
         <Keyword name="$P1B"  value="32" />
         <Keyword name="$P1E"  value="0,0" />
         <Keyword name="$P1F"  value="NA" />
         <Keyword name="$P1L"  value="NA" />
         <Keyword name="$P1N"  value="Time" />
         <Keyword name="$P1R"  value="67108864" />
         <Keyword name="$P1S"  value="Time" />
         <Keyword name="$P1V"  value="NA" />
         <Keyword name="$P2B"  value="32" />
         <Keyword name="$P2E"  value="0,0" />
         <Keyword name="$P2F"  value="NA" />
         <Keyword name="$P2L"  value="488" />
         <Keyword name="$P2N"  value="FSC-A" />
         <Keyword name="$P2R"  value="1048576" />
         <Keyword name="$P2S"  value="FSC-A" />
         <Keyword name="$P2V"  value="280" />
         <Keyword name="$P3B"  value="32" />
         <Keyword name="$P3E"  value="0,0" />
         <Keyword name="$P3F"  value="488_10" />
         <Keyword name="$P3L"  value="488" />
         <Keyword name="$P3N"  value="SSC-A" />
         <Keyword name="$P3R"  value="1048576" />
         <Keyword name="$P3S"  value="SSC-A" />
         <Keyword name="$P3V"  value="400" />
         <Keyword name="$P4B"  value="32" />
         <Keyword name="$P4E"  value="0,0" />
         <Keyword name="$P4F"  value="530_30" />
         <Keyword name="$P4L"  value="488" />
         <Keyword name="$P4N"  value="BL1-A" />
         <Keyword name="$P4R"  value="1048576" />
         <Keyword name="$P4S"  value="FITC-A" />
         <Keyword name="$P4V"  value="360" />
         <Keyword name="$P5B"  value="32" />
         <Keyword name="$P5E"  value="0,0" />
         <Keyword name="$P5F"  value="780_60" />
         <Keyword name="$P5L"  value="561" />
         <Keyword name="$P5N"  value="YL4-A" />
         <Keyword name="$P5R"  value="1048576" />
         <Keyword name="$P5S"  value="PE-Cy7-A" />
         <Keyword name="$P5V"  value="450" />
         <Keyword name="$P6B"  value="32" />
         <Keyword name="$P6E"  value="0,0" />
         <Keyword name="$P6F"  value="585_16" />
         <Keyword name="$P6L"  value="561" />
         <Keyword name="$P6N"  value="YL1-A" />
         <Keyword name="$P6R"  value="1048576" />
         <Keyword name="$P6S"  value="R-PE-A" />
         <Keyword name="$P6V"  value="340" />
         <Keyword name="$P7B"  value="32" />
         <Keyword name="$P7E"  value="0,0" />
         <Keyword name="$P7F"  value="670_14" />
         <Keyword name="$P7L"  value="640" />
         <Keyword name="$P7N"  value="RL1-A" />
         <Keyword name="$P7R"  value="1048576" />
         <Keyword name="$P7S"  value="Alexa Fluor    647-A" />
         <Keyword name="$P7V"  value="400" />
         <Keyword name="$P8B"  value="32" />
         <Keyword name="$P8E"  value="0,0" />
         <Keyword name="$P8F"  value="440_50" />
         <Keyword name="$P8L"  value="405" />
         <Keyword name="$P8N"  value="VL1-A" />
         <Keyword name="$P8R"  value="1048576" />
         <Keyword name="$P8S"  value="Pacific Blue   -A" />
         <Keyword name="$P8V"  value="320" />
         <Keyword name="$P9B"  value="32" />
         <Keyword name="$P9E"  value="0,0" />
         <Keyword name="$P9F"  value="NA" />
         <Keyword name="$P9L"  value="488" />
         <Keyword name="$P9N"  value="FSC-H" />
         <Keyword name="$P9R"  value="1048576" />
         <Keyword name="$P9S"  value="FSC-H" />
         <Keyword name="$P9V"  value="280" />
         <Keyword name="$PAR"  value="12" />
         <Keyword name="$PLATEID"  value="NA" />
         <Keyword name="$PLATENAME"  value="NA" />
         <Keyword name="$PROJ"  value="250305 HD Purity of Isolation" />
         <Keyword name="$SMNO"  value="HD buffy" />
         <Keyword name="$SPILLOVER"  value="5,BL1-A,YL4-A,YL1-A,RL1-A,VL1-A,1.000000,0.000000,0.000000,0.000000,0.000000,0.000000,1.000000,0.000000,0.000000,0.000000,0.000000,0.000000,1.000000,0.000000,0.000000,0.000000,0.000000,0.000000,1.000000,0.000000,0.000000,0.000000,0.000000,0.000000,1.000000" />
         <Keyword name="$SRC"  value="NA" />
         <Keyword name="$SYS"  value="SNAKE Microsoft Windows 10 Enterprise LTSC" />
         <Keyword name="$TIMESTEP"  value="0,001" />
         <Keyword name="$TOT"  value="12701" />
         <Keyword name="$VOL"  value="42000" />
         <Keyword name="HOSTID"  value="snake" />
         <Keyword name="$BEGINDATA"  value="000000008192" />
         <Keyword name="$ENDDATA"  value="000000617839" />
         <Keyword name="$NEXTDATA"  value="000000000000" />
         <Keyword name="$BEGINSTEXT"  value="000000000000" />
         <Keyword name="$ENDSTEXT"  value="000000000000" />
         <Keyword name="$BEGINANALYSIS"  value="000000000000" />
         <Keyword name="$ENDANALYSIS"  value="000000000000" />
       </Keywords>
       <SampleNode name="US t1.fcs"  annotation=""  owningGroup=""  expanded="1"  sortPriority="10"  count="12701"  sampleID="16" >
         <Graph smoothing="0"  backColor="#ffffff"  foreColor="#000000"  type="Pseudocolor"  fast="1" >
           <Axis dimension="x"  name="FSC-A"  label=""  auto="auto" />
           <Axis dimension="y"  name="SSC-A"  label=""  auto="auto" />
           <GraphSettings level="5%"  smoothingHighResolution="1"  contourHighResolution="1"  histogramSmoothingCount="0"  graphResolution="256"  showOutliers="0"  drawLargeDots="0"  dotsToDraw="8000"  tint="le.chartfill.tinted.40"  lineWeight="le.lineweight.normal"  lineStyle="le.linestyle.solid" />
           <GraphEnvironment showGrid="0"  showAxes="tl"  showGates="1"  showFreqOnPlots="1"  showGateNameOnPlots="1"  showMedians="0"  showUncomped="0"  addEventParam="0"  lastYAxisName="" >
             <TextTraits font="SansSerif"  size="11"  name="Labels"  style="plain"  color="#000000"  background="#00ffffff"  just="left" />
             <TextTraits font="SansSerif"  size="11"  name="LayoutGates"  style="plain"  color="#000000"  background="#00ffffff"  just="left" />
             <TextTraits font="SansSerif"  size="9"  name="Numbers"  style="plain"  color="#000000"  background="#00ffffff"  just="left" />
             <TextTraits font="SansSerif"  size="9"  name="Legend"  style="plain"  color="#000000"  background="#00ffffff"  just="left" />
             <WindowPosition x="0"  y="0"  width="0"  height="0"  displayed="0"  panelState="" />
           </GraphEnvironment>
         </Graph>
         <Subpopulations>
           <Population name="Lymphocytes"  annotation=""  owningGroup=""  expanded="1"  sortPriority="10"  count="9368" >
             <Graph smoothing="0"  backColor="#ffffff"  foreColor="#000000"  heatMapStatParameter="BL1-A"  type="Pseudocolor"  fast="1" >
               <Axis dimension="x"  name="FSC-A"  label=""  auto="auto" />
               <Axis dimension="y"  name="SSC-A"  label=""  auto="auto" />
               <GraphSettings level="5%"  smoothingHighResolution="1"  contourHighResolution="1"  histogramSmoothingCount="0"  graphResolution="256"  showOutliers="0"  drawLargeDots="0"  dotsToDraw="8000"  tint="le.chartfill.tinted.40"  lineWeight="le.lineweight.normal"  lineStyle="le.linestyle.solid" />
               <GraphEnvironment showGrid="0"  showAxes="tl"  showGates="1"  showFreqOnPlots="1"  showGateNameOnPlots="1"  showMedians="0"  showUncomped="0"  addEventParam="0"  lastYAxisName="" >
                 <TextTraits font="SansSerif"  size="11"  name="Labels"  style="plain"  color="#000000"  background="#00ffffff"  just="left" />
                 <TextTraits font="SansSerif"  size="11"  name="LayoutGates"  style="plain"  color="#000000"  background="#00ffffff"  just="left" />
                 <TextTraits font="SansSerif"  size="9"  name="Numbers"  style="plain"  color="#000000"  background="#00ffffff"  just="left" />
                 <TextTraits font="SansSerif"  size="9"  name="Legend"  style="plain"  color="#000000"  background="#00ffffff"  just="left" />
                 <WindowPosition x="620"  y="25"  width="390"  height="582"  displayed="1"  panelState="---" />
               </GraphEnvironment>
             </Graph>
             <Gate gating:id="ID1881605167" >
               <gating:EllipsoidGate eventsInside="1"  annoOffsetX="0"  annoOffsetY="0"  tint="#000000"  isTinted="0"  lineWeight="Normal"  userDefined="1"  gating:distance="115.84436488221391" >
                 <gating:dimension>
                   <data-type:fcs-dimension data-type:name="FSC-A" />
                 </gating:dimension>
                 <gating:dimension>
                   <data-type:fcs-dimension data-type:name="SSC-A" />
                 </gating:dimension>
                 <gating:foci>
                   <gating:vertex>
                     <gating:coordinate data-type:value="131.7102329081" />
                     <gating:coordinate data-type:value="80.3024243137" />
                   </gating:vertex>
                   <gating:vertex>
                     <gating:coordinate data-type:value="193.2897670919" />
                     <gating:coordinate data-type:value="162.6975756863" />
                   </gating:vertex>
                 </gating:foci>
                 <gating:edge>
                   <gating:vertex>
                     <gating:coordinate data-type:value="127" />
                     <gating:coordinate data-type:value="74" />
                   </gating:vertex>
                   <gating:vertex>
                     <gating:coordinate data-type:value="198" />
                     <gating:coordinate data-type:value="169" />
                   </gating:vertex>
                   <gating:vertex>
                     <gating:coordinate data-type:value="185" />
                     <gating:coordinate data-type:value="103" />
                   </gating:vertex>
                   <gating:vertex>
                     <gating:coordinate data-type:value="139" />
                     <gating:coordinate data-type:value="140" />
                   </gating:vertex>
                 </gating:edge>
               </gating:EllipsoidGate>
             </Gate>
             <Subpopulations>
               <Population name="Single Cells"  annotation=""  owningGroup=""  expanded="1"  sortPriority="10"  count="9345" >
                 <Graph smoothing="0"  backColor="#ffffff"  foreColor="#000000"  heatMapStatParameter="BL1-A"  type="Pseudocolor"  fast="1" >
                   <Axis dimension="x"  name="SSC-H"  label=""  auto="auto" />
                   <Axis dimension="y"  name="SSC-A"  label=""  auto="auto" />
                   <GraphSettings level="5%"  smoothingHighResolution="1"  contourHighResolution="1"  histogramSmoothingCount="0"  graphResolution="256"  showOutliers="0"  drawLargeDots="0"  dotsToDraw="8000"  tint="le.chartfill.tinted.40"  lineWeight="le.lineweight.normal"  lineStyle="le.linestyle.solid" />
                   <GraphEnvironment showGrid="0"  showAxes="tl"  showGates="1"  showFreqOnPlots="1"  showGateNameOnPlots="1"  showMedians="0"  showUncomped="0"  addEventParam="0"  lastYAxisName="" >
                     <TextTraits font="SansSerif"  size="11"  name="Labels"  style="plain"  color="#000000"  background="#00ffffff"  just="left" />
                     <TextTraits font="SansSerif"  size="11"  name="LayoutGates"  style="plain"  color="#000000"  background="#00ffffff"  just="left" />
                     <TextTraits font="SansSerif"  size="9"  name="Numbers"  style="plain"  color="#000000"  background="#00ffffff"  just="left" />
                     <TextTraits font="SansSerif"  size="9"  name="Legend"  style="plain"  color="#000000"  background="#00ffffff"  just="left" />
                     <WindowPosition x="620"  y="25"  width="390"  height="582"  displayed="1"  panelState="---" />
                   </GraphEnvironment>
                 </Graph>
                 <Gate gating:id="ID484137239"  gating:parent_id="ID1881605167" >
                   <gating:EllipsoidGate eventsInside="1"  annoOffsetX="0"  annoOffsetY="0"  tint="#000000"  isTinted="0"  lineWeight="Normal"  userDefined="1"  gating:distance="153.80373179555627" >
                     <gating:dimension>
                       <data-type:fcs-dimension data-type:name="SSC-H" />
                     </gating:dimension>
                     <gating:dimension>
                       <data-type:fcs-dimension data-type:name="SSC-A" />
                     </gating:dimension>
                     <gating:foci>
                       <gating:vertex>
                         <gating:coordinate data-type:value="59.5796800217" />
                         <gating:coordinate data-type:value="62.7444311857" />
                       </gating:vertex>
                       <gating:vertex>
                         <gating:coordinate data-type:value="153.4203199783" />
                         <gating:coordinate data-type:value="183.2555688143" />
                       </gating:vertex>
                     </gating:foci>
                     <gating:edge>
                       <gating:vertex>
                         <gating:coordinate data-type:value="59" />
                         <gating:coordinate data-type:value="62" />
                       </gating:vertex>
                       <gating:vertex>
                         <gating:coordinate data-type:value="154" />
                         <gating:coordinate data-type:value="184" />
                       </gating:vertex>
                       <gating:vertex>
                         <gating:coordinate data-type:value="116" />
                         <gating:coordinate data-type:value="115" />
                       </gating:vertex>
                       <gating:vertex>
                         <gating:coordinate data-type:value="98" />
                         <gating:coordinate data-type:value="131" />
                       </gating:vertex>
                     </gating:edge>
                   </gating:EllipsoidGate>
                 </Gate>
               </Population>
             </Subpopulations>
           </Population>
         </Subpopulations>
       </SampleNode>
     </Sample>
     <Sample>
       <DataSet uri="file:/Users/kklaesener/Desktop/Revision/images%20for%20Revision%20WB/Figure%201/A/Fig.%201A%20FCS/250305%20HD%20Purity%20of%20Isolation_HD%20buffy_US%20t2.fcs"  sampleID="17" />
       <Transformations>
         <transforms:linear transforms:minRange="0"  transforms:maxRange="8"  gain="1" >
           <data-type:parameter data-type:name="Time" />
         </transforms:linear>
         <transforms:linear transforms:minRange="0"  transforms:maxRange="1048576"  gain="1" >
           <data-type:parameter data-type:name="FSC-A" />
         </transforms:linear>
         <transforms:linear transforms:minRange="0"  transforms:maxRange="1048576"  gain="1" >
           <data-type:parameter data-type:name="SSC-A" />
         </transforms:linear>
         <transforms:log transforms:offset="1"  transforms:decades="6.0205999133" >
           <data-type:parameter data-type:name="BL1-A" />
         </transforms:log>
         <transforms:log transforms:offset="1"  transforms:decades="6.0205999133" >
           <data-type:parameter data-type:name="YL4-A" />
         </transforms:log>
         <transforms:log transforms:offset="1"  transforms:decades="6.0205999133" >
           <data-type:parameter data-type:name="YL1-A" />
         </transforms:log>
         <transforms:biex transforms:length="256"  transforms:maxRange="1048576"  transforms:neg="0"  transforms:width="-1000"  transforms:pos="5.0205999133" >
           <data-type:parameter data-type:name="RL1-A" />
         </transforms:biex>
         <transforms:log transforms:offset="1"  transforms:decades="6.0205999133" >
           <data-type:parameter data-type:name="VL1-A" />
         </transforms:log>
         <transforms:linear transforms:minRange="0"  transforms:maxRange="1048576"  gain="1" >
           <data-type:parameter data-type:name="FSC-H" />
         </transforms:linear>
         <transforms:linear transforms:minRange="0"  transforms:maxRange="1048576"  gain="1" >
           <data-type:parameter data-type:name="SSC-H" />
         </transforms:linear>
         <transforms:linear transforms:minRange="0"  transforms:maxRange="1024"  gain="1" >
           <data-type:parameter data-type:name="FSC-W" />
         </transforms:linear>
         <transforms:linear transforms:minRange="0"  transforms:maxRange="1024"  gain="1" >
           <data-type:parameter data-type:name="SSC-W" />
         </transforms:linear>
       </Transformations>
       <Keywords>
         <Keyword name="FJ_FCS_VERSION"  value="3.1" />
         <Keyword name="#FLOWRATE"  value="100" />
         <Keyword name="#LASER1ASF"  value="1,08" />
         <Keyword name="#LASER1COLOR"  value="Blue" />
         <Keyword name="#LASER1DELAY"  value="1100" />
         <Keyword name="#LASER2ASF"  value="1,07" />
         <Keyword name="#LASER2COLOR"  value="Red" />
         <Keyword name="#LASER2DELAY"  value="1523" />
         <Keyword name="#LASER3ASF"  value="1,07" />
         <Keyword name="#LASER3COLOR"  value="Violet" />
         <Keyword name="#LASER3DELAY"  value="700" />
         <Keyword name="#LASER4ASF"  value="0,78" />
         <Keyword name="#LASER4COLOR"  value="Yellow" />
         <Keyword name="#LASER4DELAY"  value="241" />
         <Keyword name="#LASERCONFIG"  value="BRVY" />
         <Keyword name="#P1Label"  value="NA" />
         <Keyword name="#P1Target"  value="NA" />
         <Keyword name="#P4Label"  value="FITC" />
         <Keyword name="#P6Label"  value="R-PE" />
         <Keyword name="#P7Label"  value="Alexa Fluor    647" />
         <Keyword name="#P8Label"  value="Pacific Blue   " />
         <Keyword name="#PTDATE"  value="26-Jan-2023" />
         <Keyword name="#PTRESULT"  value="Pass" />
         <Keyword name="#TR1"  value="OR_FSC,25000" />
         <Keyword name="#WIDTHTHRESHOLD"  value="1000" />
         <Keyword name="#WINEXT"  value="0" />
         <Keyword name="$BTIM"  value="10:58:22" />
         <Keyword name="$BYTEORD"  value="1,2,3,4" />
         <Keyword name="$CELLS"  value="NA" />
         <Keyword name="$COM"  value="NA" />
         <Keyword name="$CYT"  value="4486521 Attune NxT Acoustic Focusing Cytometer (Lasers: BRVY)" />
         <Keyword name="$CYTSN"  value="2AFC212610616" />
         <Keyword name="$DATATYPE"  value="F" />
         <Keyword name="$DATE"  value="02-Feb-2023" />
         <Keyword name="$ETIM"  value="10:58:30" />
         <Keyword name="$EXP"  value="NA" />
         <Keyword name="$FIL"  value="US t2.fcs" />
         <Keyword name="$INST"  value="NA" />
         <Keyword name="$LAST_MODIFIED"  value="08-Dec-2025 12:34:08" />
         <Keyword name="$LAST_MODIFIER"  value="Kathrin" />
         <Keyword name="$LOST"  value="0" />
         <Keyword name="$MODE"  value="L" />
         <Keyword name="$OP"  value="Guest Guest" />
         <Keyword name="$ORIGINALITY"  value="NonDataModified" />
         <Keyword name="$P10B"  value="32" />
         <Keyword name="$P10E"  value="0,0" />
         <Keyword name="$P10F"  value="488_10" />
         <Keyword name="$P10L"  value="488" />
         <Keyword name="$P10N"  value="SSC-H" />
         <Keyword name="$P10R"  value="1048576" />
         <Keyword name="$P10S"  value="SSC-H" />
         <Keyword name="$P10V"  value="320" />
         <Keyword name="$P11B"  value="32" />
         <Keyword name="$P11E"  value="0,0" />
         <Keyword name="$P11F"  value="NA" />
         <Keyword name="$P11L"  value="488" />
         <Keyword name="$P11N"  value="FSC-W" />
         <Keyword name="$P11R"  value="1024" />
         <Keyword name="$P11S"  value="FSC-W" />
         <Keyword name="$P11V"  value="150" />
         <Keyword name="$P12B"  value="32" />
         <Keyword name="$P12E"  value="0,0" />
         <Keyword name="$P12F"  value="488_10" />
         <Keyword name="$P12L"  value="488" />
         <Keyword name="$P12N"  value="SSC-W" />
         <Keyword name="$P12R"  value="1024" />
         <Keyword name="$P12S"  value="SSC-W" />
         <Keyword name="$P12V"  value="320" />
         <Keyword name="$P1B"  value="32" />
         <Keyword name="$P1E"  value="0,0" />
         <Keyword name="$P1F"  value="NA" />
         <Keyword name="$P1L"  value="NA" />
         <Keyword name="$P1N"  value="Time" />
         <Keyword name="$P1R"  value="67108864" />
         <Keyword name="$P1S"  value="Time" />
         <Keyword name="$P1V"  value="NA" />
         <Keyword name="$P2B"  value="32" />
         <Keyword name="$P2E"  value="0,0" />
         <Keyword name="$P2F"  value="NA" />
         <Keyword name="$P2L"  value="488" />
         <Keyword name="$P2N"  value="FSC-A" />
         <Keyword name="$P2R"  value="1048576" />
         <Keyword name="$P2S"  value="FSC-A" />
         <Keyword name="$P2V"  value="150" />
         <Keyword name="$P3B"  value="32" />
         <Keyword name="$P3E"  value="0,0" />
         <Keyword name="$P3F"  value="488_10" />
         <Keyword name="$P3L"  value="488" />
         <Keyword name="$P3N"  value="SSC-A" />
         <Keyword name="$P3R"  value="1048576" />
         <Keyword name="$P3S"  value="SSC-A" />
         <Keyword name="$P3V"  value="320" />
         <Keyword name="$P4B"  value="32" />
         <Keyword name="$P4E"  value="0,0" />
         <Keyword name="$P4F"  value="530_30" />
         <Keyword name="$P4L"  value="488" />
         <Keyword name="$P4N"  value="BL1-A" />
         <Keyword name="$P4R"  value="1048576" />
         <Keyword name="$P4S"  value="FITC-A" />
         <Keyword name="$P4V"  value="340" />
         <Keyword name="$P5B"  value="32" />
         <Keyword name="$P5E"  value="0,0" />
         <Keyword name="$P5F"  value="780_60" />
         <Keyword name="$P5L"  value="561" />
         <Keyword name="$P5N"  value="YL4-A" />
         <Keyword name="$P5R"  value="1048576" />
         <Keyword name="$P5S"  value="YL4-A" />
         <Keyword name="$P5V"  value="420" />
         <Keyword name="$P6B"  value="32" />
         <Keyword name="$P6E"  value="0,0" />
         <Keyword name="$P6F"  value="585_16" />
         <Keyword name="$P6L"  value="561" />
         <Keyword name="$P6N"  value="YL1-A" />
         <Keyword name="$P6R"  value="1048576" />
         <Keyword name="$P6S"  value="R-PE-A" />
         <Keyword name="$P6V"  value="340" />
         <Keyword name="$P7B"  value="32" />
         <Keyword name="$P7E"  value="0,0" />
         <Keyword name="$P7F"  value="670_14" />
         <Keyword name="$P7L"  value="640" />
         <Keyword name="$P7N"  value="RL1-A" />
         <Keyword name="$P7R"  value="1048576" />
         <Keyword name="$P7S"  value="Alexa Fluor    647-A" />
         <Keyword name="$P7V"  value="350" />
         <Keyword name="$P8B"  value="32" />
         <Keyword name="$P8E"  value="0,0" />
         <Keyword name="$P8F"  value="440_50" />
         <Keyword name="$P8L"  value="405" />
         <Keyword name="$P8N"  value="VL1-A" />
         <Keyword name="$P8R"  value="1048576" />
         <Keyword name="$P8S"  value="Pacific Blue   -A" />
         <Keyword name="$P8V"  value="320" />
         <Keyword name="$P9B"  value="32" />
         <Keyword name="$P9E"  value="0,0" />
         <Keyword name="$P9F"  value="NA" />
         <Keyword name="$P9L"  value="488" />
         <Keyword name="$P9N"  value="FSC-H" />
         <Keyword name="$P9R"  value="1048576" />
         <Keyword name="$P9S"  value="FSC-H" />
         <Keyword name="$P9V"  value="150" />
         <Keyword name="$PAR"  value="12" />
         <Keyword name="$PLATEID"  value="NA" />
         <Keyword name="$PLATENAME"  value="NA" />
         <Keyword name="$PROJ"  value="250305 HD Purity of Isolation" />
         <Keyword name="$SMNO"  value="HD buffy" />
         <Keyword name="$SPILLOVER"  value="5,BL1-A,YL4-A,YL1-A,RL1-A,VL1-A,1.000000,0.000000,0.000000,0.000000,0.000000,0.000000,1.000000,0.000000,0.000000,0.000000,0.000000,0.000000,1.000000,0.000000,0.000000,0.000000,0.000000,0.000000,1.000000,0.000000,0.000000,0.000000,0.000000,0.000000,1.000000" />
         <Keyword name="$SRC"  value="NA" />
         <Keyword name="$SYS"  value="SNAKE Microsoft Windows 10 Enterprise LTSC" />
         <Keyword name="$TIMESTEP"  value="0,001" />
         <Keyword name="$TOT"  value="12169" />
         <Keyword name="$VOL"  value="16000" />
         <Keyword name="HOSTID"  value="snake" />
         <Keyword name="$BEGINDATA"  value="000000008192" />
         <Keyword name="$ENDDATA"  value="000000592303" />
         <Keyword name="$NEXTDATA"  value="000000000000" />
         <Keyword name="$BEGINSTEXT"  value="000000000000" />
         <Keyword name="$ENDSTEXT"  value="000000000000" />
         <Keyword name="$BEGINANALYSIS"  value="000000000000" />
         <Keyword name="$ENDANALYSIS"  value="000000000000" />
       </Keywords>
       <SampleNode name="US t2.fcs"  annotation=""  owningGroup=""  expanded="1"  sortPriority="10"  count="12169"  sampleID="17" >
         <Graph smoothing="0"  backColor="#ffffff"  foreColor="#000000"  type="Pseudocolor"  fast="1" >
           <Axis dimension="x"  name="FSC-A"  label=""  auto="auto" />
           <Axis dimension="y"  name="SSC-A"  label=""  auto="auto" />
           <GraphSettings level="5%"  smoothingHighResolution="1"  contourHighResolution="1"  histogramSmoothingCount="0"  graphResolution="256"  showOutliers="0"  drawLargeDots="0"  dotsToDraw="8000"  tint="le.chartfill.tinted.40"  lineWeight="le.lineweight.normal"  lineStyle="le.linestyle.solid" />
           <GraphEnvironment showGrid="0"  showAxes="tl"  showGates="1"  showFreqOnPlots="1"  showGateNameOnPlots="1"  showMedians="0"  showUncomped="0"  addEventParam="0"  lastYAxisName="" >
             <TextTraits font="SansSerif"  size="11"  name="Labels"  style="plain"  color="#000000"  background="#00ffffff"  just="left" />
             <TextTraits font="SansSerif"  size="11"  name="LayoutGates"  style="plain"  color="#000000"  background="#00ffffff"  just="left" />
             <TextTraits font="SansSerif"  size="9"  name="Numbers"  style="plain"  color="#000000"  background="#00ffffff"  just="left" />
             <TextTraits font="SansSerif"  size="9"  name="Legend"  style="plain"  color="#000000"  background="#00ffffff"  just="left" />
             <WindowPosition x="0"  y="0"  width="0"  height="0"  displayed="0"  panelState="" />
           </GraphEnvironment>
         </Graph>
         <Subpopulations>
           <Population name="Lymphocytes"  annotation=""  owningGroup=""  expanded="1"  sortPriority="10"  count="9042" >
             <Graph smoothing="0"  backColor="#ffffff"  foreColor="#000000"  heatMapStatParameter="BL1-A"  type="Pseudocolor"  fast="1" >
               <Axis dimension="x"  name="FSC-A"  label=""  auto="auto" />
               <Axis dimension="y"  name="SSC-A"  label=""  auto="auto" />
               <GraphSettings level="5%"  smoothingHighResolution="1"  contourHighResolution="1"  histogramSmoothingCount="0"  graphResolution="256"  showOutliers="0"  drawLargeDots="0"  dotsToDraw="8000"  tint="le.chartfill.tinted.40"  lineWeight="le.lineweight.normal"  lineStyle="le.linestyle.solid" />
               <GraphEnvironment showGrid="0"  showAxes="tl"  showGates="1"  showFreqOnPlots="1"  showGateNameOnPlots="1"  showMedians="0"  showUncomped="0"  addEventParam="0"  lastYAxisName="" >
                 <TextTraits font="SansSerif"  size="11"  name="Labels"  style="plain"  color="#000000"  background="#00ffffff"  just="left" />
                 <TextTraits font="SansSerif"  size="11"  name="LayoutGates"  style="plain"  color="#000000"  background="#00ffffff"  just="left" />
                 <TextTraits font="SansSerif"  size="9"  name="Numbers"  style="plain"  color="#000000"  background="#00ffffff"  just="left" />
                 <TextTraits font="SansSerif"  size="9"  name="Legend"  style="plain"  color="#000000"  background="#00ffffff"  just="left" />
                 <WindowPosition x="620"  y="25"  width="390"  height="582"  displayed="1"  panelState="---" />
               </GraphEnvironment>
             </Graph>
             <Gate gating:id="ID1459935372" >
               <gating:EllipsoidGate eventsInside="1"  annoOffsetX="0"  annoOffsetY="0"  tint="#000000"  isTinted="0"  lineWeight="Normal"  userDefined="1"  gating:distance="115.8194144061967" >
                 <gating:dimension>
                   <data-type:fcs-dimension data-type:name="FSC-A" />
                 </gating:dimension>
                 <gating:dimension>
                   <data-type:fcs-dimension data-type:name="SSC-A" />
                 </gating:dimension>
                 <gating:foci>
                   <gating:vertex>
                     <gating:coordinate data-type:value="95.6945531675" />
                     <gating:coordinate data-type:value="56.3711792987" />
                   </gating:vertex>
                   <gating:vertex>
                     <gating:coordinate data-type:value="156.3054468325" />
                     <gating:coordinate data-type:value="138.6288207013" />
                   </gating:vertex>
                 </gating:foci>
                 <gating:edge>
                   <gating:vertex>
                     <gating:coordinate data-type:value="91" />
                     <gating:coordinate data-type:value="50" />
                   </gating:vertex>
                   <gating:vertex>
                     <gating:coordinate data-type:value="161" />
                     <gating:coordinate data-type:value="145" />
                   </gating:vertex>
                   <gating:vertex>
                     <gating:coordinate data-type:value="149" />
                     <gating:coordinate data-type:value="79" />
                   </gating:vertex>
                   <gating:vertex>
                     <gating:coordinate data-type:value="103" />
                     <gating:coordinate data-type:value="116" />
                   </gating:vertex>
                 </gating:edge>
               </gating:EllipsoidGate>
             </Gate>
             <Subpopulations>
               <Population name="Single Cells"  annotation=""  owningGroup=""  expanded="1"  sortPriority="10"  count="8790" >
                 <Graph smoothing="0"  backColor="#ffffff"  foreColor="#000000"  heatMapStatParameter="BL1-A"  type="Pseudocolor"  fast="1" >
                   <Axis dimension="x"  name="SSC-H"  label=""  auto="auto" />
                   <Axis dimension="y"  name="SSC-A"  label=""  auto="auto" />
                   <GraphSettings level="5%"  smoothingHighResolution="1"  contourHighResolution="1"  histogramSmoothingCount="0"  graphResolution="256"  showOutliers="0"  drawLargeDots="0"  dotsToDraw="8000"  tint="le.chartfill.tinted.40"  lineWeight="le.lineweight.normal"  lineStyle="le.linestyle.solid" />
                   <GraphEnvironment showGrid="0"  showAxes="tl"  showGates="1"  showFreqOnPlots="1"  showGateNameOnPlots="1"  showMedians="0"  showUncomped="0"  addEventParam="0"  lastYAxisName="" >
                     <TextTraits font="SansSerif"  size="11"  name="Labels"  style="plain"  color="#000000"  background="#00ffffff"  just="left" />
                     <TextTraits font="SansSerif"  size="11"  name="LayoutGates"  style="plain"  color="#000000"  background="#00ffffff"  just="left" />
                     <TextTraits font="SansSerif"  size="9"  name="Numbers"  style="plain"  color="#000000"  background="#00ffffff"  just="left" />
                     <TextTraits font="SansSerif"  size="9"  name="Legend"  style="plain"  color="#000000"  background="#00ffffff"  just="left" />
                     <WindowPosition x="620"  y="25"  width="390"  height="582"  displayed="1"  panelState="---" />
                   </GraphEnvironment>
                 </Graph>
                 <Gate gating:id="ID1928456047"  gating:parent_id="ID1459935372" >
                   <gating:EllipsoidGate eventsInside="1"  annoOffsetX="0"  annoOffsetY="0"  tint="#000000"  isTinted="0"  lineWeight="Normal"  userDefined="1"  gating:distance="155.15027495990003" >
                     <gating:dimension>
                       <data-type:fcs-dimension data-type:name="SSC-H" />
                     </gating:dimension>
                     <gating:dimension>
                       <data-type:fcs-dimension data-type:name="SSC-A" />
                     </gating:dimension>
                     <gating:foci>
                       <gating:vertex>
                         <gating:coordinate data-type:value="20.5857141428" />
                         <gating:coordinate data-type:value="40.7521802676" />
                       </gating:vertex>
                       <gating:vertex>
                         <gating:coordinate data-type:value="114.4142858572" />
                         <gating:coordinate data-type:value="161.2478197324" />
                       </gating:vertex>
                     </gating:foci>
                     <gating:edge>
                       <gating:vertex>
                         <gating:coordinate data-type:value="20" />
                         <gating:coordinate data-type:value="40" />
                       </gating:vertex>
                       <gating:vertex>
                         <gating:coordinate data-type:value="115" />
                         <gating:coordinate data-type:value="162" />
                       </gating:vertex>
                       <gating:vertex>
                         <gating:coordinate data-type:value="77" />
                         <gating:coordinate data-type:value="94" />
                       </gating:vertex>
                       <gating:vertex>
                         <gating:coordinate data-type:value="58" />
                         <gating:coordinate data-type:value="109" />
                       </gating:vertex>
                     </gating:edge>
                   </gating:EllipsoidGate>
                 </Gate>
               </Population>
             </Subpopulations>
           </Population>
         </Subpopulations>
       </SampleNode>
     </Sample>
     <Sample>
       <DataSet uri="file:/Users/kklaesener/Desktop/Revision/images%20for%20Revision%20WB/Figure%201/A/Fig.%201A%20FCS/250305%20HD%20Purity%20of%20Isolation_HD%20buffy_US%20t3.fcs"  sampleID="18" />
       <Transformations>
         <transforms:linear transforms:minRange="0"  transforms:maxRange="8"  gain="1" >
           <data-type:parameter data-type:name="Time" />
         </transforms:linear>
         <transforms:linear transforms:minRange="0"  transforms:maxRange="1048576"  gain="1" >
           <data-type:parameter data-type:name="FSC-A" />
         </transforms:linear>
         <transforms:linear transforms:minRange="0"  transforms:maxRange="1048576"  gain="1" >
           <data-type:parameter data-type:name="SSC-A" />
         </transforms:linear>
         <transforms:log transforms:offset="1"  transforms:decades="6.0205999133" >
           <data-type:parameter data-type:name="BL1-A" />
         </transforms:log>
         <transforms:log transforms:offset="1"  transforms:decades="6.0205999133" >
           <data-type:parameter data-type:name="YL4-A" />
         </transforms:log>
         <transforms:log transforms:offset="1"  transforms:decades="6.0205999133" >
           <data-type:parameter data-type:name="YL1-A" />
         </transforms:log>
         <transforms:biex transforms:length="256"  transforms:maxRange="1048576"  transforms:neg="0"  transforms:width="-1000"  transforms:pos="5.0205999133" >
           <data-type:parameter data-type:name="RL1-A" />
         </transforms:biex>
         <transforms:log transforms:offset="1"  transforms:decades="6.0205999133" >
           <data-type:parameter data-type:name="VL1-A" />
         </transforms:log>
         <transforms:linear transforms:minRange="0"  transforms:maxRange="1048576"  gain="1" >
           <data-type:parameter data-type:name="FSC-H" />
         </transforms:linear>
         <transforms:linear transforms:minRange="0"  transforms:maxRange="1048576"  gain="1" >
           <data-type:parameter data-type:name="SSC-H" />
         </transforms:linear>
         <transforms:linear transforms:minRange="0"  transforms:maxRange="1024"  gain="1" >
           <data-type:parameter data-type:name="FSC-W" />
         </transforms:linear>
         <transforms:linear transforms:minRange="0"  transforms:maxRange="1024"  gain="1" >
           <data-type:parameter data-type:name="SSC-W" />
         </transforms:linear>
       </Transformations>
       <Keywords>
         <Keyword name="FJ_FCS_VERSION"  value="3.1" />
         <Keyword name="#FLOWRATE"  value="100" />
         <Keyword name="#LASER1ASF"  value="1,08" />
         <Keyword name="#LASER1COLOR"  value="Blue" />
         <Keyword name="#LASER1DELAY"  value="1100" />
         <Keyword name="#LASER2ASF"  value="1,07" />
         <Keyword name="#LASER2COLOR"  value="Red" />
         <Keyword name="#LASER2DELAY"  value="1523" />
         <Keyword name="#LASER3ASF"  value="1,07" />
         <Keyword name="#LASER3COLOR"  value="Violet" />
         <Keyword name="#LASER3DELAY"  value="700" />
         <Keyword name="#LASER4ASF"  value="0,78" />
         <Keyword name="#LASER4COLOR"  value="Yellow" />
         <Keyword name="#LASER4DELAY"  value="241" />
         <Keyword name="#LASERCONFIG"  value="BRVY" />
         <Keyword name="#P1Label"  value="NA" />
         <Keyword name="#P1Target"  value="NA" />
         <Keyword name="#P4Label"  value="FITC" />
         <Keyword name="#P6Label"  value="R-PE" />
         <Keyword name="#P7Label"  value="Alexa Fluor    647" />
         <Keyword name="#P8Label"  value="Pacific Blue   " />
         <Keyword name="#PTDATE"  value="26-Jan-2023" />
         <Keyword name="#PTRESULT"  value="Pass" />
         <Keyword name="#TR1"  value="OR_FSC,25000" />
         <Keyword name="#WIDTHTHRESHOLD"  value="1000" />
         <Keyword name="#WINEXT"  value="0" />
         <Keyword name="$BTIM"  value="10:58:22" />
         <Keyword name="$BYTEORD"  value="1,2,3,4" />
         <Keyword name="$CELLS"  value="NA" />
         <Keyword name="$COM"  value="NA" />
         <Keyword name="$CYT"  value="4486521 Attune NxT Acoustic Focusing Cytometer (Lasers: BRVY)" />
         <Keyword name="$CYTSN"  value="2AFC212610616" />
         <Keyword name="$DATATYPE"  value="F" />
         <Keyword name="$DATE"  value="02-Feb-2023" />
         <Keyword name="$ETIM"  value="10:58:30" />
         <Keyword name="$EXP"  value="NA" />
         <Keyword name="$FIL"  value="US t3.fcs" />
         <Keyword name="$INST"  value="NA" />
         <Keyword name="$LAST_MODIFIED"  value="08-Dec-2025 12:34:15" />
         <Keyword name="$LAST_MODIFIER"  value="Kathrin" />
         <Keyword name="$LOST"  value="0" />
         <Keyword name="$MODE"  value="L" />
         <Keyword name="$OP"  value="Guest Guest" />
         <Keyword name="$ORIGINALITY"  value="NonDataModified" />
         <Keyword name="$P10B"  value="32" />
         <Keyword name="$P10E"  value="0,0" />
         <Keyword name="$P10F"  value="488_10" />
         <Keyword name="$P10L"  value="488" />
         <Keyword name="$P10N"  value="SSC-H" />
         <Keyword name="$P10R"  value="1048576" />
         <Keyword name="$P10S"  value="SSC-H" />
         <Keyword name="$P10V"  value="320" />
         <Keyword name="$P11B"  value="32" />
         <Keyword name="$P11E"  value="0,0" />
         <Keyword name="$P11F"  value="NA" />
         <Keyword name="$P11L"  value="488" />
         <Keyword name="$P11N"  value="FSC-W" />
         <Keyword name="$P11R"  value="1024" />
         <Keyword name="$P11S"  value="FSC-W" />
         <Keyword name="$P11V"  value="150" />
         <Keyword name="$P12B"  value="32" />
         <Keyword name="$P12E"  value="0,0" />
         <Keyword name="$P12F"  value="488_10" />
         <Keyword name="$P12L"  value="488" />
         <Keyword name="$P12N"  value="SSC-W" />
         <Keyword name="$P12R"  value="1024" />
         <Keyword name="$P12S"  value="SSC-W" />
         <Keyword name="$P12V"  value="320" />
         <Keyword name="$P1B"  value="32" />
         <Keyword name="$P1E"  value="0,0" />
         <Keyword name="$P1F"  value="NA" />
         <Keyword name="$P1L"  value="NA" />
         <Keyword name="$P1N"  value="Time" />
         <Keyword name="$P1R"  value="67108864" />
         <Keyword name="$P1S"  value="Time" />
         <Keyword name="$P1V"  value="NA" />
         <Keyword name="$P2B"  value="32" />
         <Keyword name="$P2E"  value="0,0" />
         <Keyword name="$P2F"  value="NA" />
         <Keyword name="$P2L"  value="488" />
         <Keyword name="$P2N"  value="FSC-A" />
         <Keyword name="$P2R"  value="1048576" />
         <Keyword name="$P2S"  value="FSC-A" />
         <Keyword name="$P2V"  value="150" />
         <Keyword name="$P3B"  value="32" />
         <Keyword name="$P3E"  value="0,0" />
         <Keyword name="$P3F"  value="488_10" />
         <Keyword name="$P3L"  value="488" />
         <Keyword name="$P3N"  value="SSC-A" />
         <Keyword name="$P3R"  value="1048576" />
         <Keyword name="$P3S"  value="SSC-A" />
         <Keyword name="$P3V"  value="320" />
         <Keyword name="$P4B"  value="32" />
         <Keyword name="$P4E"  value="0,0" />
         <Keyword name="$P4F"  value="530_30" />
         <Keyword name="$P4L"  value="488" />
         <Keyword name="$P4N"  value="BL1-A" />
         <Keyword name="$P4R"  value="1048576" />
         <Keyword name="$P4S"  value="FITC-A" />
         <Keyword name="$P4V"  value="340" />
         <Keyword name="$P5B"  value="32" />
         <Keyword name="$P5E"  value="0,0" />
         <Keyword name="$P5F"  value="780_60" />
         <Keyword name="$P5L"  value="561" />
         <Keyword name="$P5N"  value="YL4-A" />
         <Keyword name="$P5R"  value="1048576" />
         <Keyword name="$P5S"  value="YL4-A" />
         <Keyword name="$P5V"  value="420" />
         <Keyword name="$P6B"  value="32" />
         <Keyword name="$P6E"  value="0,0" />
         <Keyword name="$P6F"  value="585_16" />
         <Keyword name="$P6L"  value="561" />
         <Keyword name="$P6N"  value="YL1-A" />
         <Keyword name="$P6R"  value="1048576" />
         <Keyword name="$P6S"  value="R-PE-A" />
         <Keyword name="$P6V"  value="340" />
         <Keyword name="$P7B"  value="32" />
         <Keyword name="$P7E"  value="0,0" />
         <Keyword name="$P7F"  value="670_14" />
         <Keyword name="$P7L"  value="640" />
         <Keyword name="$P7N"  value="RL1-A" />
         <Keyword name="$P7R"  value="1048576" />
         <Keyword name="$P7S"  value="Alexa Fluor    647-A" />
         <Keyword name="$P7V"  value="350" />
         <Keyword name="$P8B"  value="32" />
         <Keyword name="$P8E"  value="0,0" />
         <Keyword name="$P8F"  value="440_50" />
         <Keyword name="$P8L"  value="405" />
         <Keyword name="$P8N"  value="VL1-A" />
         <Keyword name="$P8R"  value="1048576" />
         <Keyword name="$P8S"  value="Pacific Blue   -A" />
         <Keyword name="$P8V"  value="320" />
         <Keyword name="$P9B"  value="32" />
         <Keyword name="$P9E"  value="0,0" />
         <Keyword name="$P9F"  value="NA" />
         <Keyword name="$P9L"  value="488" />
         <Keyword name="$P9N"  value="FSC-H" />
         <Keyword name="$P9R"  value="1048576" />
         <Keyword name="$P9S"  value="FSC-H" />
         <Keyword name="$P9V"  value="150" />
         <Keyword name="$PAR"  value="12" />
         <Keyword name="$PLATEID"  value="NA" />
         <Keyword name="$PLATENAME"  value="NA" />
         <Keyword name="$PROJ"  value="250305 HD Purity of Isolation" />
         <Keyword name="$SMNO"  value="HD buffy(1)" />
         <Keyword name="$SPILLOVER"  value="5,BL1-A,YL4-A,YL1-A,RL1-A,VL1-A,1.000000,0.000000,0.000000,0.000000,0.000000,0.000000,1.000000,0.000000,0.000000,0.000000,0.000000,0.000000,1.000000,0.000000,0.000000,0.000000,0.000000,0.000000,1.000000,0.000000,0.000000,0.000000,0.000000,0.000000,1.000000" />
         <Keyword name="$SRC"  value="NA" />
         <Keyword name="$SYS"  value="SNAKE Microsoft Windows 10 Enterprise LTSC" />
         <Keyword name="$TIMESTEP"  value="0,001" />
         <Keyword name="$TOT"  value="12169" />
         <Keyword name="$VOL"  value="16000" />
         <Keyword name="HOSTID"  value="snake" />
         <Keyword name="$BEGINDATA"  value="000000008192" />
         <Keyword name="$ENDDATA"  value="000000592303" />
         <Keyword name="$NEXTDATA"  value="000000000000" />
         <Keyword name="$BEGINSTEXT"  value="000000000000" />
         <Keyword name="$ENDSTEXT"  value="000000000000" />
         <Keyword name="$BEGINANALYSIS"  value="000000000000" />
         <Keyword name="$ENDANALYSIS"  value="000000000000" />
       </Keywords>
       <SampleNode name="US t3.fcs"  annotation=""  owningGroup=""  expanded="1"  sortPriority="10"  count="12169"  sampleID="18" >
         <Graph smoothing="0"  backColor="#ffffff"  foreColor="#000000"  type="Pseudocolor"  fast="1" >
           <Axis dimension="x"  name="FSC-A"  label=""  auto="auto" />
           <Axis dimension="y"  name="SSC-A"  label=""  auto="auto" />
           <GraphSettings level="5%"  smoothingHighResolution="1"  contourHighResolution="1"  histogramSmoothingCount="0"  graphResolution="256"  showOutliers="0"  drawLargeDots="0"  dotsToDraw="8000"  tint="le.chartfill.tinted.40"  lineWeight="le.lineweight.normal"  lineStyle="le.linestyle.solid" />
           <GraphEnvironment showGrid="0"  showAxes="tl"  showGates="1"  showFreqOnPlots="1"  showGateNameOnPlots="1"  showMedians="0"  showUncomped="0"  addEventParam="0"  lastYAxisName="" >
             <TextTraits font="SansSerif"  size="11"  name="Labels"  style="plain"  color="#000000"  background="#00ffffff"  just="left" />
             <TextTraits font="SansSerif"  size="11"  name="LayoutGates"  style="plain"  color="#000000"  background="#00ffffff"  just="left" />
             <TextTraits font="SansSerif"  size="9"  name="Numbers"  style="plain"  color="#000000"  background="#00ffffff"  just="left" />
             <TextTraits font="SansSerif"  size="9"  name="Legend"  style="plain"  color="#000000"  background="#00ffffff"  just="left" />
             <WindowPosition x="0"  y="0"  width="0"  height="0"  displayed="0"  panelState="" />
           </GraphEnvironment>
         </Graph>
         <Subpopulations>
           <Population name="Lymphocytes"  annotation=""  owningGroup=""  expanded="1"  sortPriority="10"  count="9048" >
             <Graph smoothing="0"  backColor="#ffffff"  foreColor="#000000"  heatMapStatParameter="BL1-A"  type="Pseudocolor"  fast="1" >
               <Axis dimension="x"  name="FSC-A"  label=""  auto="auto" />
               <Axis dimension="y"  name="SSC-A"  label=""  auto="auto" />
               <GraphSettings level="5%"  smoothingHighResolution="1"  contourHighResolution="1"  histogramSmoothingCount="0"  graphResolution="256"  showOutliers="0"  drawLargeDots="0"  dotsToDraw="8000"  tint="le.chartfill.tinted.40"  lineWeight="le.lineweight.normal"  lineStyle="le.linestyle.solid" />
               <GraphEnvironment showGrid="0"  showAxes="tl"  showGates="1"  showFreqOnPlots="1"  showGateNameOnPlots="1"  showMedians="0"  showUncomped="0"  addEventParam="0"  lastYAxisName="" >
                 <TextTraits font="SansSerif"  size="11"  name="Labels"  style="plain"  color="#000000"  background="#00ffffff"  just="left" />
                 <TextTraits font="SansSerif"  size="11"  name="LayoutGates"  style="plain"  color="#000000"  background="#00ffffff"  just="left" />
                 <TextTraits font="SansSerif"  size="9"  name="Numbers"  style="plain"  color="#000000"  background="#00ffffff"  just="left" />
                 <TextTraits font="SansSerif"  size="9"  name="Legend"  style="plain"  color="#000000"  background="#00ffffff"  just="left" />
                 <WindowPosition x="620"  y="25"  width="390"  height="582"  displayed="1"  panelState="---" />
               </GraphEnvironment>
             </Graph>
             <Gate gating:id="ID2064537110" >
               <gating:EllipsoidGate eventsInside="1"  annoOffsetX="0"  annoOffsetY="0"  tint="#000000"  isTinted="0"  lineWeight="Normal"  userDefined="1"  gating:distance="115.8194144061967" >
                 <gating:dimension>
                   <data-type:fcs-dimension data-type:name="FSC-A" />
                 </gating:dimension>
                 <gating:dimension>
                   <data-type:fcs-dimension data-type:name="SSC-A" />
                 </gating:dimension>
                 <gating:foci>
                   <gating:vertex>
                     <gating:coordinate data-type:value="95.6945531675" />
                     <gating:coordinate data-type:value="54.3711792987" />
                   </gating:vertex>
                   <gating:vertex>
                     <gating:coordinate data-type:value="156.3054468325" />
                     <gating:coordinate data-type:value="136.6288207013" />
                   </gating:vertex>
                 </gating:foci>
                 <gating:edge>
                   <gating:vertex>
                     <gating:coordinate data-type:value="91" />
                     <gating:coordinate data-type:value="48" />
                   </gating:vertex>
                   <gating:vertex>
                     <gating:coordinate data-type:value="161" />
                     <gating:coordinate data-type:value="143" />
                   </gating:vertex>
                   <gating:vertex>
                     <gating:coordinate data-type:value="149" />
                     <gating:coordinate data-type:value="77" />
                   </gating:vertex>
                   <gating:vertex>
                     <gating:coordinate data-type:value="103" />
                     <gating:coordinate data-type:value="114" />
                   </gating:vertex>
                 </gating:edge>
               </gating:EllipsoidGate>
             </Gate>
             <Subpopulations>
               <Population name="Single Cells"  annotation=""  owningGroup=""  expanded="1"  sortPriority="10"  count="8734" >
                 <Graph smoothing="0"  backColor="#ffffff"  foreColor="#000000"  heatMapStatParameter="BL1-A"  type="Pseudocolor"  fast="1" >
                   <Axis dimension="x"  name="SSC-H"  label=""  auto="auto" />
                   <Axis dimension="y"  name="SSC-A"  label=""  auto="auto" />
                   <GraphSettings level="5%"  smoothingHighResolution="1"  contourHighResolution="1"  histogramSmoothingCount="0"  graphResolution="256"  showOutliers="0"  drawLargeDots="0"  dotsToDraw="8000"  tint="le.chartfill.tinted.40"  lineWeight="le.lineweight.normal"  lineStyle="le.linestyle.solid" />
                   <GraphEnvironment showGrid="0"  showAxes="tl"  showGates="1"  showFreqOnPlots="1"  showGateNameOnPlots="1"  showMedians="0"  showUncomped="0"  addEventParam="0"  lastYAxisName="" >
                     <TextTraits font="SansSerif"  size="11"  name="Labels"  style="plain"  color="#000000"  background="#00ffffff"  just="left" />
                     <TextTraits font="SansSerif"  size="11"  name="LayoutGates"  style="plain"  color="#000000"  background="#00ffffff"  just="left" />
                     <TextTraits font="SansSerif"  size="9"  name="Numbers"  style="plain"  color="#000000"  background="#00ffffff"  just="left" />
                     <TextTraits font="SansSerif"  size="9"  name="Legend"  style="plain"  color="#000000"  background="#00ffffff"  just="left" />
                     <WindowPosition x="620"  y="25"  width="390"  height="582"  displayed="1"  panelState="---" />
                   </GraphEnvironment>
                 </Graph>
                 <Gate gating:id="ID199254181"  gating:parent_id="ID2064537110" >
                   <gating:EllipsoidGate eventsInside="1"  annoOffsetX="0"  annoOffsetY="0"  tint="#000000"  isTinted="0"  lineWeight="Normal"  userDefined="1"  gating:distance="155.16113043586978" >
                     <gating:dimension>
                       <data-type:fcs-dimension data-type:name="SSC-H" />
                     </gating:dimension>
                     <gating:dimension>
                       <data-type:fcs-dimension data-type:name="SSC-A" />
                     </gating:dimension>
                     <gating:foci>
                       <gating:vertex>
                         <gating:coordinate data-type:value="21.5797363938" />
                         <gating:coordinate data-type:value="43.7506060678" />
                       </gating:vertex>
                       <gating:vertex>
                         <gating:coordinate data-type:value="115.4202636062" />
                         <gating:coordinate data-type:value="165.2493939322" />
                       </gating:vertex>
                     </gating:foci>
                     <gating:edge>
                       <gating:vertex>
                         <gating:coordinate data-type:value="21" />
                         <gating:coordinate data-type:value="43" />
                       </gating:vertex>
                       <gating:vertex>
                         <gating:coordinate data-type:value="116" />
                         <gating:coordinate data-type:value="166" />
                       </gating:vertex>
                       <gating:vertex>
                         <gating:coordinate data-type:value="78" />
                         <gating:coordinate data-type:value="97" />
                       </gating:vertex>
                       <gating:vertex>
                         <gating:coordinate data-type:value="59" />
                         <gating:coordinate data-type:value="112" />
                       </gating:vertex>
                     </gating:edge>
                   </gating:EllipsoidGate>
                 </Gate>
               </Population>
             </Subpopulations>
           </Population>
         </Subpopulations>
       </SampleNode>
     </Sample>
     <Sample>
       <DataSet uri="file:/Users/kklaesener/Desktop/Revision/images%20for%20Revision%20WB/Figure%201/A/Fig.%201A%20FCS/250305%20HD%20Purity%20of%20Isolation_HD%20buffy_US%20t4.fcs"  sampleID="19" />
       <Transformations>
         <transforms:linear transforms:minRange="0.016"  transforms:maxRange="8.016"  gain="1" >
           <data-type:parameter data-type:name="Time" />
         </transforms:linear>
         <transforms:linear transforms:minRange="0"  transforms:maxRange="1048576"  gain="1" >
           <data-type:parameter data-type:name="FSC-A" />
         </transforms:linear>
         <transforms:linear transforms:minRange="0"  transforms:maxRange="1048576"  gain="1" >
           <data-type:parameter data-type:name="SSC-A" />
         </transforms:linear>
         <transforms:log transforms:offset="1"  transforms:decades="6.0205999133" >
           <data-type:parameter data-type:name="BL1-A" />
         </transforms:log>
         <transforms:log transforms:offset="1"  transforms:decades="6.0205999133" >
           <data-type:parameter data-type:name="YL4-A" />
         </transforms:log>
         <transforms:log transforms:offset="1"  transforms:decades="6.0205999133" >
           <data-type:parameter data-type:name="YL1-A" />
         </transforms:log>
         <transforms:biex transforms:length="256"  transforms:maxRange="1048576"  transforms:neg="0"  transforms:width="-1000"  transforms:pos="5.0205999133" >
           <data-type:parameter data-type:name="RL1-A" />
         </transforms:biex>
         <transforms:log transforms:offset="1"  transforms:decades="6.0205999133" >
           <data-type:parameter data-type:name="VL1-A" />
         </transforms:log>
         <transforms:linear transforms:minRange="0"  transforms:maxRange="1048576"  gain="1" >
           <data-type:parameter data-type:name="FSC-H" />
         </transforms:linear>
         <transforms:linear transforms:minRange="0"  transforms:maxRange="1048576"  gain="1" >
           <data-type:parameter data-type:name="SSC-H" />
         </transforms:linear>
         <transforms:linear transforms:minRange="0"  transforms:maxRange="1024"  gain="1" >
           <data-type:parameter data-type:name="FSC-W" />
         </transforms:linear>
         <transforms:linear transforms:minRange="0"  transforms:maxRange="1024"  gain="1" >
           <data-type:parameter data-type:name="SSC-W" />
         </transforms:linear>
       </Transformations>
       <Keywords>
         <Keyword name="FJ_FCS_VERSION"  value="3.1" />
         <Keyword name="#FLOWRATE"  value="100" />
         <Keyword name="#LASER1ASF"  value="1,08" />
         <Keyword name="#LASER1COLOR"  value="Blue" />
         <Keyword name="#LASER1DELAY"  value="1100" />
         <Keyword name="#LASER2ASF"  value="1,07" />
         <Keyword name="#LASER2COLOR"  value="Red" />
         <Keyword name="#LASER2DELAY"  value="1523" />
         <Keyword name="#LASER3ASF"  value="1,07" />
         <Keyword name="#LASER3COLOR"  value="Violet" />
         <Keyword name="#LASER3DELAY"  value="700" />
         <Keyword name="#LASER4ASF"  value="0,78" />
         <Keyword name="#LASER4COLOR"  value="Yellow" />
         <Keyword name="#LASER4DELAY"  value="241" />
         <Keyword name="#LASERCONFIG"  value="BRVY" />
         <Keyword name="#P1Label"  value="NA" />
         <Keyword name="#P1Target"  value="NA" />
         <Keyword name="#P4Label"  value="FITC" />
         <Keyword name="#P5Label"  value="PE-Cy7" />
         <Keyword name="#P6Label"  value="R-PE" />
         <Keyword name="#P7Label"  value="Alexa Fluor    647" />
         <Keyword name="#P8Label"  value="Pacific Blue   " />
         <Keyword name="#PTDATE"  value="09-Oct-2023" />
         <Keyword name="#PTRESULT"  value="Pass" />
         <Keyword name="#TR1"  value="OR_FSC,25000" />
         <Keyword name="#WIDTHTHRESHOLD"  value="1000" />
         <Keyword name="#WINEXT"  value="0" />
         <Keyword name="$BTIM"  value="10:48:30" />
         <Keyword name="$BYTEORD"  value="1,2,3,4" />
         <Keyword name="$CELLS"  value="NA" />
         <Keyword name="$COM"  value="NA" />
         <Keyword name="$CYT"  value="4486521 Attune NxT Acoustic Focusing Cytometer (Lasers: BRVY)" />
         <Keyword name="$CYTSN"  value="2AFC212610616" />
         <Keyword name="$DATATYPE"  value="F" />
         <Keyword name="$DATE"  value="11-Oct-2023" />
         <Keyword name="$ETIM"  value="10:48:38" />
         <Keyword name="$EXP"  value="NA" />
         <Keyword name="$FIL"  value="US t4.fcs" />
         <Keyword name="$INST"  value="NA" />
         <Keyword name="$LAST_MODIFIED"  value="08-Dec-2025 12:34:09" />
         <Keyword name="$LAST_MODIFIER"  value="Kathrin" />
         <Keyword name="$LOST"  value="0" />
         <Keyword name="$MODE"  value="L" />
         <Keyword name="$OP"  value="Kathrin Klaesener" />
         <Keyword name="$ORIGINALITY"  value="NonDataModified" />
         <Keyword name="$P10B"  value="32" />
         <Keyword name="$P10E"  value="0,0" />
         <Keyword name="$P10F"  value="488_10" />
         <Keyword name="$P10L"  value="488" />
         <Keyword name="$P10N"  value="SSC-H" />
         <Keyword name="$P10R"  value="1048576" />
         <Keyword name="$P10S"  value="SSC-H" />
         <Keyword name="$P10V"  value="400" />
         <Keyword name="$P11B"  value="32" />
         <Keyword name="$P11E"  value="0,0" />
         <Keyword name="$P11F"  value="NA" />
         <Keyword name="$P11L"  value="488" />
         <Keyword name="$P11N"  value="FSC-W" />
         <Keyword name="$P11R"  value="1024" />
         <Keyword name="$P11S"  value="FSC-W" />
         <Keyword name="$P11V"  value="280" />
         <Keyword name="$P12B"  value="32" />
         <Keyword name="$P12E"  value="0,0" />
         <Keyword name="$P12F"  value="488_10" />
         <Keyword name="$P12L"  value="488" />
         <Keyword name="$P12N"  value="SSC-W" />
         <Keyword name="$P12R"  value="1024" />
         <Keyword name="$P12S"  value="SSC-W" />
         <Keyword name="$P12V"  value="400" />
         <Keyword name="$P1B"  value="32" />
         <Keyword name="$P1E"  value="0,0" />
         <Keyword name="$P1F"  value="NA" />
         <Keyword name="$P1L"  value="NA" />
         <Keyword name="$P1N"  value="Time" />
         <Keyword name="$P1R"  value="67108864" />
         <Keyword name="$P1S"  value="Time" />
         <Keyword name="$P1V"  value="NA" />
         <Keyword name="$P2B"  value="32" />
         <Keyword name="$P2E"  value="0,0" />
         <Keyword name="$P2F"  value="NA" />
         <Keyword name="$P2L"  value="488" />
         <Keyword name="$P2N"  value="FSC-A" />
         <Keyword name="$P2R"  value="1048576" />
         <Keyword name="$P2S"  value="FSC-A" />
         <Keyword name="$P2V"  value="280" />
         <Keyword name="$P3B"  value="32" />
         <Keyword name="$P3E"  value="0,0" />
         <Keyword name="$P3F"  value="488_10" />
         <Keyword name="$P3L"  value="488" />
         <Keyword name="$P3N"  value="SSC-A" />
         <Keyword name="$P3R"  value="1048576" />
         <Keyword name="$P3S"  value="SSC-A" />
         <Keyword name="$P3V"  value="400" />
         <Keyword name="$P4B"  value="32" />
         <Keyword name="$P4E"  value="0,0" />
         <Keyword name="$P4F"  value="530_30" />
         <Keyword name="$P4L"  value="488" />
         <Keyword name="$P4N"  value="BL1-A" />
         <Keyword name="$P4R"  value="1048576" />
         <Keyword name="$P4S"  value="FITC-A" />
         <Keyword name="$P4V"  value="360" />
         <Keyword name="$P5B"  value="32" />
         <Keyword name="$P5E"  value="0,0" />
         <Keyword name="$P5F"  value="780_60" />
         <Keyword name="$P5L"  value="561" />
         <Keyword name="$P5N"  value="YL4-A" />
         <Keyword name="$P5R"  value="1048576" />
         <Keyword name="$P5S"  value="PE-Cy7-A" />
         <Keyword name="$P5V"  value="450" />
         <Keyword name="$P6B"  value="32" />
         <Keyword name="$P6E"  value="0,0" />
         <Keyword name="$P6F"  value="585_16" />
         <Keyword name="$P6L"  value="561" />
         <Keyword name="$P6N"  value="YL1-A" />
         <Keyword name="$P6R"  value="1048576" />
         <Keyword name="$P6S"  value="R-PE-A" />
         <Keyword name="$P6V"  value="340" />
         <Keyword name="$P7B"  value="32" />
         <Keyword name="$P7E"  value="0,0" />
         <Keyword name="$P7F"  value="670_14" />
         <Keyword name="$P7L"  value="640" />
         <Keyword name="$P7N"  value="RL1-A" />
         <Keyword name="$P7R"  value="1048576" />
         <Keyword name="$P7S"  value="Alexa Fluor    647-A" />
         <Keyword name="$P7V"  value="400" />
         <Keyword name="$P8B"  value="32" />
         <Keyword name="$P8E"  value="0,0" />
         <Keyword name="$P8F"  value="440_50" />
         <Keyword name="$P8L"  value="405" />
         <Keyword name="$P8N"  value="VL1-A" />
         <Keyword name="$P8R"  value="1048576" />
         <Keyword name="$P8S"  value="Pacific Blue   -A" />
         <Keyword name="$P8V"  value="320" />
         <Keyword name="$P9B"  value="32" />
         <Keyword name="$P9E"  value="0,0" />
         <Keyword name="$P9F"  value="NA" />
         <Keyword name="$P9L"  value="488" />
         <Keyword name="$P9N"  value="FSC-H" />
         <Keyword name="$P9R"  value="1048576" />
         <Keyword name="$P9S"  value="FSC-H" />
         <Keyword name="$P9V"  value="280" />
         <Keyword name="$PAR"  value="12" />
         <Keyword name="$PLATEID"  value="NA" />
         <Keyword name="$PLATENAME"  value="NA" />
         <Keyword name="$PROJ"  value="250305 HD Purity of Isolation" />
         <Keyword name="$SMNO"  value="HD buffy(1)" />
         <Keyword name="$SPILLOVER"  value="5,BL1-A,YL4-A,YL1-A,RL1-A,VL1-A,1.000000,0.000000,0.000000,0.000000,0.000000,0.000000,1.000000,0.000000,0.000000,0.000000,0.000000,0.000000,1.000000,0.000000,0.000000,0.000000,0.000000,0.000000,1.000000,0.000000,0.000000,0.000000,0.000000,0.000000,1.000000" />
         <Keyword name="$SRC"  value="NA" />
         <Keyword name="$SYS"  value="SNAKE Microsoft Windows 10 Enterprise LTSC" />
         <Keyword name="$TIMESTEP"  value="0,001" />
         <Keyword name="$TOT"  value="15750" />
         <Keyword name="$VOL"  value="15000" />
         <Keyword name="HOSTID"  value="snake" />
         <Keyword name="$BEGINDATA"  value="000000008192" />
         <Keyword name="$ENDDATA"  value="000000764191" />
         <Keyword name="$NEXTDATA"  value="000000000000" />
         <Keyword name="$BEGINSTEXT"  value="000000000000" />
         <Keyword name="$ENDSTEXT"  value="000000000000" />
         <Keyword name="$BEGINANALYSIS"  value="000000000000" />
         <Keyword name="$ENDANALYSIS"  value="000000000000" />
       </Keywords>
       <SampleNode name="US t4.fcs"  annotation=""  owningGroup=""  expanded="1"  sortPriority="10"  count="15750"  sampleID="19" >
         <Graph smoothing="0"  backColor="#ffffff"  foreColor="#000000"  heatMapStatParameter="BL1-A"  type="Pseudocolor"  fast="1" >
           <Axis dimension="x"  name="FSC-A"  label=""  auto="auto" />
           <Axis dimension="y"  name="SSC-A"  label=""  auto="auto" />
           <GraphSettings level="5%"  smoothingHighResolution="1"  contourHighResolution="1"  histogramSmoothingCount="0"  graphResolution="256"  showOutliers="0"  drawLargeDots="0"  dotsToDraw="8000"  tint="le.chartfill.tinted.40"  lineWeight="le.lineweight.normal"  lineStyle="le.linestyle.solid" />
           <GraphEnvironment showGrid="0"  showAxes="tl"  showGates="1"  showFreqOnPlots="1"  showGateNameOnPlots="1"  showMedians="0"  showUncomped="0"  addEventParam="0"  lastYAxisName="" >
             <TextTraits font="SansSerif"  size="11"  name="Labels"  style="plain"  color="#000000"  background="#00ffffff"  just="left" />
             <TextTraits font="SansSerif"  size="11"  name="LayoutGates"  style="plain"  color="#000000"  background="#00ffffff"  just="left" />
             <TextTraits font="SansSerif"  size="9"  name="Numbers"  style="plain"  color="#000000"  background="#00ffffff"  just="left" />
             <TextTraits font="SansSerif"  size="9"  name="Legend"  style="plain"  color="#000000"  background="#00ffffff"  just="left" />
             <WindowPosition x="621"  y="25"  width="390"  height="582"  displayed="0"  panelState="---" />
           </GraphEnvironment>
         </Graph>
         <Subpopulations>
           <Population name="Lymphocytes"  annotation=""  owningGroup=""  expanded="1"  sortPriority="10"  count="9346" >
             <Graph smoothing="0"  backColor="#ffffff"  foreColor="#000000"  heatMapStatParameter="BL1-A"  type="Pseudocolor"  fast="1" >
               <Axis dimension="x"  name="FSC-A"  label=""  auto="auto" />
               <Axis dimension="y"  name="SSC-A"  label=""  auto="auto" />
               <GraphSettings level="5%"  smoothingHighResolution="1"  contourHighResolution="1"  histogramSmoothingCount="0"  graphResolution="256"  showOutliers="0"  drawLargeDots="0"  dotsToDraw="8000"  tint="le.chartfill.tinted.40"  lineWeight="le.lineweight.normal"  lineStyle="le.linestyle.solid" />
               <GraphEnvironment showGrid="0"  showAxes="tl"  showGates="1"  showFreqOnPlots="1"  showGateNameOnPlots="1"  showMedians="0"  showUncomped="0"  addEventParam="0"  lastYAxisName="" >
                 <TextTraits font="SansSerif"  size="11"  name="Labels"  style="plain"  color="#000000"  background="#00ffffff"  just="left" />
                 <TextTraits font="SansSerif"  size="11"  name="LayoutGates"  style="plain"  color="#000000"  background="#00ffffff"  just="left" />
                 <TextTraits font="SansSerif"  size="9"  name="Numbers"  style="plain"  color="#000000"  background="#00ffffff"  just="left" />
                 <TextTraits font="SansSerif"  size="9"  name="Legend"  style="plain"  color="#000000"  background="#00ffffff"  just="left" />
                 <WindowPosition x="620"  y="25"  width="390"  height="582"  displayed="1"  panelState="---" />
               </GraphEnvironment>
             </Graph>
             <Gate gating:id="ID1708623897" >
               <gating:EllipsoidGate eventsInside="1"  annoOffsetX="0"  annoOffsetY="0"  tint="#000000"  isTinted="0"  lineWeight="Normal"  userDefined="1"  gating:distance="115.84436488221391" >
                 <gating:dimension>
                   <data-type:fcs-dimension data-type:name="FSC-A" />
                 </gating:dimension>
                 <gating:dimension>
                   <data-type:fcs-dimension data-type:name="SSC-A" />
                 </gating:dimension>
                 <gating:foci>
                   <gating:vertex>
                     <gating:coordinate data-type:value="136.7102329081" />
                     <gating:coordinate data-type:value="78.3024243137" />
                   </gating:vertex>
                   <gating:vertex>
                     <gating:coordinate data-type:value="198.2897670919" />
                     <gating:coordinate data-type:value="160.6975756863" />
                   </gating:vertex>
                 </gating:foci>
                 <gating:edge>
                   <gating:vertex>
                     <gating:coordinate data-type:value="132" />
                     <gating:coordinate data-type:value="72" />
                   </gating:vertex>
                   <gating:vertex>
                     <gating:coordinate data-type:value="203" />
                     <gating:coordinate data-type:value="167" />
                   </gating:vertex>
                   <gating:vertex>
                     <gating:coordinate data-type:value="190" />
                     <gating:coordinate data-type:value="101" />
                   </gating:vertex>
                   <gating:vertex>
                     <gating:coordinate data-type:value="144" />
                     <gating:coordinate data-type:value="138" />
                   </gating:vertex>
                 </gating:edge>
               </gating:EllipsoidGate>
             </Gate>
             <Subpopulations>
               <Population name="Single Cells"  annotation=""  owningGroup=""  expanded="1"  sortPriority="10"  count="9286" >
                 <Graph smoothing="0"  backColor="#ffffff"  foreColor="#000000"  heatMapStatParameter="BL1-A"  type="Pseudocolor"  fast="1" >
                   <Axis dimension="x"  name="VL1-A"  label=""  auto="auto" />
                   <Axis dimension="y"  name="SSC-A"  label=""  auto="auto" />
                   <GraphSettings level="5%"  smoothingHighResolution="1"  contourHighResolution="1"  histogramSmoothingCount="0"  graphResolution="256"  showOutliers="0"  drawLargeDots="0"  dotsToDraw="8000"  tint="le.chartfill.tinted.40"  lineWeight="le.lineweight.normal"  lineStyle="le.linestyle.solid" />
                   <GraphEnvironment showGrid="0"  showAxes="tl"  showGates="1"  showFreqOnPlots="1"  showGateNameOnPlots="1"  showMedians="0"  showUncomped="0"  addEventParam="0"  lastYAxisName="" >
                     <TextTraits font="SansSerif"  size="11"  name="Labels"  style="plain"  color="#000000"  background="#00ffffff"  just="left" />
                     <TextTraits font="SansSerif"  size="11"  name="LayoutGates"  style="plain"  color="#000000"  background="#00ffffff"  just="left" />
                     <TextTraits font="SansSerif"  size="9"  name="Numbers"  style="plain"  color="#000000"  background="#00ffffff"  just="left" />
                     <TextTraits font="SansSerif"  size="9"  name="Legend"  style="plain"  color="#000000"  background="#00ffffff"  just="left" />
                     <WindowPosition x="620"  y="25"  width="390"  height="582"  displayed="0"  panelState="---" />
                   </GraphEnvironment>
                 </Graph>
                 <Gate gating:id="ID962149746"  gating:parent_id="ID1708623897" >
                   <gating:EllipsoidGate eventsInside="1"  annoOffsetX="0"  annoOffsetY="0"  tint="#000000"  isTinted="0"  lineWeight="Normal"  userDefined="1"  gating:distance="153.80373179555627" >
                     <gating:dimension>
                       <data-type:fcs-dimension data-type:name="SSC-H" />
                     </gating:dimension>
                     <gating:dimension>
                       <data-type:fcs-dimension data-type:name="SSC-A" />
                     </gating:dimension>
                     <gating:foci>
                       <gating:vertex>
                         <gating:coordinate data-type:value="62.5796800217" />
                         <gating:coordinate data-type:value="67.7444311857" />
                       </gating:vertex>
                       <gating:vertex>
                         <gating:coordinate data-type:value="156.4203199783" />
                         <gating:coordinate data-type:value="188.2555688143" />
                       </gating:vertex>
                     </gating:foci>
                     <gating:edge>
                       <gating:vertex>
                         <gating:coordinate data-type:value="62" />
                         <gating:coordinate data-type:value="67" />
                       </gating:vertex>
                       <gating:vertex>
                         <gating:coordinate data-type:value="157" />
                         <gating:coordinate data-type:value="189" />
                       </gating:vertex>
                       <gating:vertex>
                         <gating:coordinate data-type:value="119" />
                         <gating:coordinate data-type:value="120" />
                       </gating:vertex>
                       <gating:vertex>
                         <gating:coordinate data-type:value="101" />
                         <gating:coordinate data-type:value="136" />
                       </gating:vertex>
                     </gating:edge>
                   </gating:EllipsoidGate>
                 </Gate>
                 <Subpopulations>
                   <Population name="Pacific Blue   -A, SSC-A subset"  annotation=""  owningGroup=""  expanded="1"  sortPriority="10"  count="7775" >
                     <Graph smoothing="0"  backColor="#ffffff"  foreColor="#000000"  heatMapStatParameter="BL1-A"  type="Pseudocolor"  fast="1" >
                       <Axis dimension="x"  name="VL1-A"  label=""  auto="auto" />
                       <Axis dimension="y"  name="SSC-A"  label=""  auto="auto" />
                       <GraphSettings level="5%"  smoothingHighResolution="1"  contourHighResolution="1"  histogramSmoothingCount="0"  graphResolution="256"  showOutliers="0"  drawLargeDots="0"  dotsToDraw="8000"  tint="le.chartfill.tinted.40"  lineWeight="le.lineweight.normal"  lineStyle="le.linestyle.solid" />
                       <GraphEnvironment showGrid="0"  showAxes="tl"  showGates="1"  showFreqOnPlots="1"  showGateNameOnPlots="1"  showMedians="0"  showUncomped="0"  addEventParam="0"  lastYAxisName="" >
                         <TextTraits font="SansSerif"  size="11"  name="Labels"  style="plain"  color="#000000"  background="#00ffffff"  just="left" />
                         <TextTraits font="SansSerif"  size="11"  name="LayoutGates"  style="plain"  color="#000000"  background="#00ffffff"  just="left" />
                         <TextTraits font="SansSerif"  size="9"  name="Numbers"  style="plain"  color="#000000"  background="#00ffffff"  just="left" />
                         <TextTraits font="SansSerif"  size="9"  name="Legend"  style="plain"  color="#000000"  background="#00ffffff"  just="left" />
                         <WindowPosition x="620"  y="25"  width="390"  height="582"  displayed="0"  panelState="---" />
                       </GraphEnvironment>
                     </Graph>
                     <Gate gating:id="ID497496062"  gating:parent_id="ID962149746" >
                       <gating:EllipsoidGate eventsInside="1"  annoOffsetX="0"  annoOffsetY="0"  tint="#000000"  isTinted="0"  lineWeight="Normal"  userDefined="1"  gating:distance="220.2831430518506" >
                         <gating:dimension>
                           <data-type:fcs-dimension data-type:name="VL1-A" />
                         </gating:dimension>
                         <gating:dimension>
                           <data-type:fcs-dimension data-type:name="SSC-A" />
                         </gating:dimension>
                         <gating:foci>
                           <gating:vertex>
                             <gating:coordinate data-type:value="91.0243482086" />
                             <gating:coordinate data-type:value="35.2768531569" />
                           </gating:vertex>
                           <gating:vertex>
                             <gating:coordinate data-type:value="104.9756517914" />
                             <gating:coordinate data-type:value="229.7231468431" />
                           </gating:vertex>
                         </gating:foci>
                         <gating:edge>
                           <gating:vertex>
                             <gating:coordinate data-type:value="106" />
                             <gating:coordinate data-type:value="244" />
                           </gating:vertex>
                           <gating:vertex>
                             <gating:coordinate data-type:value="90" />
                             <gating:coordinate data-type:value="21" />
                           </gating:vertex>
                           <gating:vertex>
                             <gating:coordinate data-type:value="152" />
                             <gating:coordinate data-type:value="127" />
                           </gating:vertex>
                           <gating:vertex>
                             <gating:coordinate data-type:value="43" />
                             <gating:coordinate data-type:value="137" />
                           </gating:vertex>
                         </gating:edge>
                       </gating:EllipsoidGate>
                     </Gate>
                   </Population>
                 </Subpopulations>
               </Population>
             </Subpopulations>
           </Population>
         </Subpopulations>
       </SampleNode>
     </Sample>
     <Sample>
       <DataSet uri="file:/Users/kklaesener/Desktop/Revision/images%20for%20Revision%20WB/Figure%201/A/Fig.%201A%20FCS/250305%20HD%20Purity%20of%20Isolation_HD%20buffy_CD32b%20t1.fcs"  sampleID="1" />
       <Transformations>
         <transforms:linear transforms:minRange="0.014"  transforms:maxRange="6.014"  gain="1" >
           <data-type:parameter data-type:name="Time" />
         </transforms:linear>
         <transforms:linear transforms:minRange="0"  transforms:maxRange="1048576"  gain="1" >
           <data-type:parameter data-type:name="FSC-A" />
         </transforms:linear>
         <transforms:linear transforms:minRange="0"  transforms:maxRange="1048576"  gain="1" >
           <data-type:parameter data-type:name="SSC-A" />
         </transforms:linear>
         <transforms:log transforms:offset="1"  transforms:decades="6.0205999133" >
           <data-type:parameter data-type:name="BL1-A" />
         </transforms:log>
         <transforms:log transforms:offset="1"  transforms:decades="6.0205999133" >
           <data-type:parameter data-type:name="YL4-A" />
         </transforms:log>
         <transforms:log transforms:offset="1"  transforms:decades="6.0205999133" >
           <data-type:parameter data-type:name="YL1-A" />
         </transforms:log>
         <transforms:biex transforms:length="256"  transforms:maxRange="1048576"  transforms:neg="0"  transforms:width="-1000"  transforms:pos="5.0205999133" >
           <data-type:parameter data-type:name="RL1-A" />
         </transforms:biex>
         <transforms:log transforms:offset="1"  transforms:decades="6.0205999133" >
           <data-type:parameter data-type:name="VL1-A" />
         </transforms:log>
         <transforms:linear transforms:minRange="0"  transforms:maxRange="1048576"  gain="1" >
           <data-type:parameter data-type:name="FSC-H" />
         </transforms:linear>
         <transforms:linear transforms:minRange="0"  transforms:maxRange="1048576"  gain="1" >
           <data-type:parameter data-type:name="SSC-H" />
         </transforms:linear>
         <transforms:linear transforms:minRange="0"  transforms:maxRange="1024"  gain="1" >
           <data-type:parameter data-type:name="FSC-W" />
         </transforms:linear>
         <transforms:linear transforms:minRange="0"  transforms:maxRange="1024"  gain="1" >
           <data-type:parameter data-type:name="SSC-W" />
         </transforms:linear>
       </Transformations>
       <Keywords>
         <Keyword name="FJ_FCS_VERSION"  value="3.1" />
         <Keyword name="#FLOWRATE"  value="100" />
         <Keyword name="#LASER1ASF"  value="1,08" />
         <Keyword name="#LASER1COLOR"  value="Blue" />
         <Keyword name="#LASER1DELAY"  value="1100" />
         <Keyword name="#LASER2ASF"  value="1,07" />
         <Keyword name="#LASER2COLOR"  value="Red" />
         <Keyword name="#LASER2DELAY"  value="1524" />
         <Keyword name="#LASER3ASF"  value="1,07" />
         <Keyword name="#LASER3COLOR"  value="Violet" />
         <Keyword name="#LASER3DELAY"  value="691" />
         <Keyword name="#LASER4ASF"  value="0,78" />
         <Keyword name="#LASER4COLOR"  value="Yellow" />
         <Keyword name="#LASER4DELAY"  value="228" />
         <Keyword name="#LASERCONFIG"  value="BRVY" />
         <Keyword name="#P1Label"  value="NA" />
         <Keyword name="#P1Target"  value="NA" />
         <Keyword name="#P4Label"  value="FITC" />
         <Keyword name="#P5Label"  value="PE-Cy7" />
         <Keyword name="#P6Label"  value="R-PE" />
         <Keyword name="#P7Label"  value="Alexa Fluor    647" />
         <Keyword name="#P8Label"  value="Pacific Blue   " />
         <Keyword name="#PTDATE"  value="07-Oct-2024" />
         <Keyword name="#PTRESULT"  value="Pass" />
         <Keyword name="#TR1"  value="OR_FSC,25000" />
         <Keyword name="#WIDTHTHRESHOLD"  value="1000" />
         <Keyword name="#WINEXT"  value="0" />
         <Keyword name="$BTIM"  value="11:04:49" />
         <Keyword name="$BYTEORD"  value="1,2,3,4" />
         <Keyword name="$CELLS"  value="NA" />
         <Keyword name="$COM"  value="NA" />
         <Keyword name="$CYT"  value="4486521 Attune NxT Acoustic Focusing Cytometer (Lasers: BRVY)" />
         <Keyword name="$CYTSN"  value="2AFC212610616" />
         <Keyword name="$DATATYPE"  value="F" />
         <Keyword name="$DATE"  value="07-Oct-2024" />
         <Keyword name="$ETIM"  value="11:04:55" />
         <Keyword name="$EXP"  value="NA" />
         <Keyword name="$FIL"  value="CD32b t1.fcs" />
         <Keyword name="$INST"  value="NA" />
         <Keyword name="$LAST_MODIFIED"  value="08-Dec-2025 12:34:07" />
         <Keyword name="$LAST_MODIFIER"  value="Kathrin" />
         <Keyword name="$LOST"  value="0" />
         <Keyword name="$MODE"  value="L" />
         <Keyword name="$OP"  value="Kathrin Klaesener" />
         <Keyword name="$ORIGINALITY"  value="NonDataModified" />
         <Keyword name="$P10B"  value="32" />
         <Keyword name="$P10E"  value="0,0" />
         <Keyword name="$P10F"  value="488_10" />
         <Keyword name="$P10L"  value="488" />
         <Keyword name="$P10N"  value="SSC-H" />
         <Keyword name="$P10R"  value="1048576" />
         <Keyword name="$P10S"  value="SSC-H" />
         <Keyword name="$P10V"  value="380" />
         <Keyword name="$P11B"  value="32" />
         <Keyword name="$P11E"  value="0,0" />
         <Keyword name="$P11F"  value="NA" />
         <Keyword name="$P11L"  value="488" />
         <Keyword name="$P11N"  value="FSC-W" />
         <Keyword name="$P11R"  value="1024" />
         <Keyword name="$P11S"  value="FSC-W" />
         <Keyword name="$P11V"  value="280" />
         <Keyword name="$P12B"  value="32" />
         <Keyword name="$P12E"  value="0,0" />
         <Keyword name="$P12F"  value="488_10" />
         <Keyword name="$P12L"  value="488" />
         <Keyword name="$P12N"  value="SSC-W" />
         <Keyword name="$P12R"  value="1024" />
         <Keyword name="$P12S"  value="SSC-W" />
         <Keyword name="$P12V"  value="380" />
         <Keyword name="$P1B"  value="32" />
         <Keyword name="$P1E"  value="0,0" />
         <Keyword name="$P1F"  value="NA" />
         <Keyword name="$P1L"  value="NA" />
         <Keyword name="$P1N"  value="Time" />
         <Keyword name="$P1R"  value="67108864" />
         <Keyword name="$P1S"  value="Time" />
         <Keyword name="$P1V"  value="NA" />
         <Keyword name="$P2B"  value="32" />
         <Keyword name="$P2E"  value="0,0" />
         <Keyword name="$P2F"  value="NA" />
         <Keyword name="$P2L"  value="488" />
         <Keyword name="$P2N"  value="FSC-A" />
         <Keyword name="$P2R"  value="1048576" />
         <Keyword name="$P2S"  value="FSC-A" />
         <Keyword name="$P2V"  value="280" />
         <Keyword name="$P3B"  value="32" />
         <Keyword name="$P3E"  value="0,0" />
         <Keyword name="$P3F"  value="488_10" />
         <Keyword name="$P3L"  value="488" />
         <Keyword name="$P3N"  value="SSC-A" />
         <Keyword name="$P3R"  value="1048576" />
         <Keyword name="$P3S"  value="SSC-A" />
         <Keyword name="$P3V"  value="380" />
         <Keyword name="$P4B"  value="32" />
         <Keyword name="$P4E"  value="0,0" />
         <Keyword name="$P4F"  value="530_30" />
         <Keyword name="$P4L"  value="488" />
         <Keyword name="$P4N"  value="BL1-A" />
         <Keyword name="$P4R"  value="1048576" />
         <Keyword name="$P4S"  value="FITC-A" />
         <Keyword name="$P4V"  value="400" />
         <Keyword name="$P5B"  value="32" />
         <Keyword name="$P5E"  value="0,0" />
         <Keyword name="$P5F"  value="780_60" />
         <Keyword name="$P5L"  value="561" />
         <Keyword name="$P5N"  value="YL4-A" />
         <Keyword name="$P5R"  value="1048576" />
         <Keyword name="$P5S"  value="PE-Cy7-A" />
         <Keyword name="$P5V"  value="400" />
         <Keyword name="$P6B"  value="32" />
         <Keyword name="$P6E"  value="0,0" />
         <Keyword name="$P6F"  value="585_16" />
         <Keyword name="$P6L"  value="561" />
         <Keyword name="$P6N"  value="YL1-A" />
         <Keyword name="$P6R"  value="1048576" />
         <Keyword name="$P6S"  value="R-PE-A" />
         <Keyword name="$P6V"  value="300" />
         <Keyword name="$P7B"  value="32" />
         <Keyword name="$P7E"  value="0,0" />
         <Keyword name="$P7F"  value="670_14" />
         <Keyword name="$P7L"  value="640" />
         <Keyword name="$P7N"  value="RL1-A" />
         <Keyword name="$P7R"  value="1048576" />
         <Keyword name="$P7S"  value="Alexa Fluor    647-A" />
         <Keyword name="$P7V"  value="400" />
         <Keyword name="$P8B"  value="32" />
         <Keyword name="$P8E"  value="0,0" />
         <Keyword name="$P8F"  value="440_50" />
         <Keyword name="$P8L"  value="405" />
         <Keyword name="$P8N"  value="VL1-A" />
         <Keyword name="$P8R"  value="1048576" />
         <Keyword name="$P8S"  value="Pacific Blue   -A" />
         <Keyword name="$P8V"  value="400" />
         <Keyword name="$P9B"  value="32" />
         <Keyword name="$P9E"  value="0,0" />
         <Keyword name="$P9F"  value="NA" />
         <Keyword name="$P9L"  value="488" />
         <Keyword name="$P9N"  value="FSC-H" />
         <Keyword name="$P9R"  value="1048576" />
         <Keyword name="$P9S"  value="FSC-H" />
         <Keyword name="$P9V"  value="280" />
         <Keyword name="$PAR"  value="12" />
         <Keyword name="$PLATEID"  value="NA" />
         <Keyword name="$PLATENAME"  value="NA" />
         <Keyword name="$PROJ"  value="250305 HD Purity of Isolation" />
         <Keyword name="$SMNO"  value="HD buffy" />
         <Keyword name="$SPILLOVER"  value="5,BL1-A,YL4-A,YL1-A,RL1-A,VL1-A,1.000000,0.000000,0.000000,0.000000,0.000000,0.000000,1.000000,0.000000,0.000000,0.000000,0.000000,0.000000,1.000000,0.000000,0.000000,0.000000,0.000000,0.000000,1.000000,0.000000,0.000000,0.000000,0.000000,0.000000,1.000000" />
         <Keyword name="$SRC"  value="NA" />
         <Keyword name="$SYS"  value="SNAKE Microsoft Windows 10 Enterprise LTSC" />
         <Keyword name="$TIMESTEP"  value="0,001" />
         <Keyword name="$TOT"  value="13208" />
         <Keyword name="$VOL"  value="11000" />
         <Keyword name="HOSTID"  value="snake" />
         <Keyword name="$BEGINDATA"  value="000000008192" />
         <Keyword name="$ENDDATA"  value="000000642175" />
         <Keyword name="$NEXTDATA"  value="000000000000" />
         <Keyword name="$BEGINSTEXT"  value="000000000000" />
         <Keyword name="$ENDSTEXT"  value="000000000000" />
         <Keyword name="$BEGINANALYSIS"  value="000000000000" />
         <Keyword name="$ENDANALYSIS"  value="000000000000" />
       </Keywords>
       <SampleValidity version="1"  sampleTime="6" >
         <Time avgDeltaT="4.0178e-41"  values="" />
         <LargeDeltaTimeCheck biggestDeltaT="5.64989e-34"  avgDeltaT="-5.02502e-11" />
         <EventRateConsistency slope="1.68156e-44"  mean="3.73297e-38" />
         <ParameterCheck name="VL1-A"  numChannels="4096"  numInFirstChannels="12"  numInLastChannels="131"  minChannel="1"  maxChannel="4093" >
           <Medians length="10"  values="3286 3294 3299 3300 3303 3288 3291 3293 3295 3293 " />
           <KineticsThresholdCheck mean="3294.2"  stddev="5.30827" />
           <Kinetics name="VL1-A"  range="6" >
             <Plot1D length="7"  values="154196.12500 152880.39062 153976.75000 150562.51562 152825.21875 149149.43750 159610.64062 " />
           </Kinetics>
           <TrendThresholdCheck slope="-0.0121212"  mean="3294.2"  ratio="3.67956e-05" />
         </ParameterCheck>
         <ParameterCheck name="FSC-W"  numChannels="4096"  numInFirstChannels="0"  numInLastChannels="0"  minChannel="1"  maxChannel="4095" >
           <Medians length="10"  values="548 552 548 552 552 548 548 544 544 540 " />
           <KineticsThresholdCheck mean="547.6"  stddev="3.97772" />
           <Kinetics name="FSC-W"  range="6" >
             <Plot1D length="7"  values="153.29211 150.94525 153.61111 151.54288 150.69699 151.49908 161.83333 " />
           </Kinetics>
           <TrendThresholdCheck slope="-0.993939"  mean="547.6"  ratio="0.0181508" />
         </ParameterCheck>
         <ParameterCheck name="YL1-A"  numChannels="4096"  numInFirstChannels="0"  numInLastChannels="0"  minChannel="1"  maxChannel="4093" >
           <Medians length="10"  values="1229 1230 1229 1230 1229 1229 1230 1230 1229 1229 " />
           <KineticsThresholdCheck mean="1229.4"  stddev="0.516398" />
           <Kinetics name="YL1-A"  range="6" >
             <Plot1D length="7"  values="250.02455 124.89765 153.01942 147.05704 192.78848 175.05211 105.86957 " />
           </Kinetics>
           <TrendThresholdCheck slope="-0.0121212"  mean="1229.4"  ratio="9.85945e-05" />
         </ParameterCheck>
         <ParameterCheck name="FSC-H"  numChannels="4096"  numInFirstChannels="0"  numInLastChannels="4"  minChannel="1"  maxChannel="4095" >
           <Medians length="10"  values="2166 2179 2171 2179 2166 2152 2176 2161 2175 2161 " />
           <KineticsThresholdCheck mean="2168.6"  stddev="8.95917" />
           <Kinetics name="FSC-H"  range="6" >
             <Plot1D length="7"  values="554819.06250 557971.06250 557734.75000 554855.50000 556330.56250 559821.50000 597644.00000 " />
           </Kinetics>
           <TrendThresholdCheck slope="-0.884848"  mean="2168.6"  ratio="0.00408028" />
         </ParameterCheck>
         <ParameterCheck name="YL4-A"  numChannels="4096"  numInFirstChannels="0"  numInLastChannels="1"  minChannel="1"  maxChannel="4093" >
           <Medians length="10"  values="1816 1815 1813 1801 1790 1782 1796 1786 1796 1804 " />
           <KineticsThresholdCheck mean="1799.9"  stddev="12.1056" />
           <Kinetics name="YL4-A"  range="6" >
             <Plot1D length="7"  values="7034.40576 6475.32959 6726.88086 6414.04639 7084.81250 6595.86182 6706.89990 " />
           </Kinetics>
           <TrendThresholdCheck slope="-2.41818"  mean="1799.9"  ratio="0.0134351" />
         </ParameterCheck>
         <ParameterCheck name="SSC-H"  numChannels="4096"  numInFirstChannels="0"  numInLastChannels="27"  minChannel="1"  maxChannel="4095" >
           <Medians length="10"  values="1041 1057 1043 1060 1069 1036 1064 1054 1082 1044 " />
           <KineticsThresholdCheck mean="1055"  stddev="14.3682" />
           <Kinetics name="SSC-H"  range="6" >
             <Plot1D length="7"  values="287572.59375 289825.59375 293438.25000 291169.40625 291195.81250 292884.18750 315128.40625 " />
           </Kinetics>
           <TrendThresholdCheck slope="1.4303"  mean="1055"  ratio="0.0135574" />
         </ParameterCheck>
         <ParameterCheck name="SSC-A"  numChannels="4096"  numInFirstChannels="0"  numInLastChannels="613"  minChannel="1"  maxChannel="4095" >
           <Medians length="10"  values="1301 1327 1293 1325 1330 1288 1323 1314 1338 1304 " />
           <KineticsThresholdCheck mean="1314.3"  stddev="16.9578" />
           <Kinetics name="SSC-A"  range="6" >
             <Plot1D length="7"  values="403607.81250 403521.21875 411144.62500 406487.93750 406409.93750 409371.93750 455903.93750 " />
           </Kinetics>
           <TrendThresholdCheck slope="0.975758"  mean="1314.3"  ratio="0.00742416" />
         </ParameterCheck>
         <ParameterCheck name="RL1-A"  numChannels="4096"  numInFirstChannels="0"  numInLastChannels="11"  minChannel="1"  maxChannel="4093" >
           <Medians length="10"  values="1236 1236 1236 1235 1237 1235 1237 1236 1234 1232 " />
           <KineticsThresholdCheck mean="1235.4"  stddev="1.50555" />
           <Kinetics name="RL1-A"  range="6" >
             <Plot1D length="7"  values="7011.66699 4326.70215 3556.10767 2886.26343 6866.12744 3182.63965 348.11765 " />
           </Kinetics>
           <TrendThresholdCheck slope="-0.278788"  mean="1235.4"  ratio="0.00225666" />
         </ParameterCheck>
         <ParameterCheck name="BL1-A"  numChannels="4096"  numInFirstChannels="0"  numInLastChannels="0"  minChannel="1"  maxChannel="4093" >
           <Medians length="10"  values="2056 2061 2046 2051 2034 2039 2059 2034 2030 2036 " />
           <KineticsThresholdCheck mean="2044.6"  stddev="11.5104" />
           <Kinetics name="BL1-A"  range="6" >
             <Plot1D length="7"  values="10293.37109 9596.86230 9909.57422 9540.88379 10165.55566 9473.55371 11328.13379 " />
           </Kinetics>
           <TrendThresholdCheck slope="-2.59394"  mean="2044.6"  ratio="0.0126868" />
         </ParameterCheck>
         <ParameterCheck name="FSC-A"  numChannels="4096"  numInFirstChannels="0"  numInLastChannels="1832"  minChannel="1"  maxChannel="4095" >
           <Medians length="10"  values="2560 2566 2556 2567 2546 2536 2555 2536 2567 2528 " />
           <KineticsThresholdCheck mean="2551.7"  stddev="14.3686" />
           <Kinetics name="FSC-A"  range="6" >
             <Plot1D length="7"  values="689883.18750 688619.56250 691227.68750 686735.31250 687469.87500 689511.93750 743191.18750 " />
           </Kinetics>
           <TrendThresholdCheck slope="-2.58788"  mean="2551.7"  ratio="0.0101418" />
         </ParameterCheck>
       </SampleValidity>
       <SampleNode name="CD32b t1.fcs"  annotation=""  owningGroup=""  expanded="1"  sortPriority="10"  count="13208"  sampleID="1" >
         <Graph smoothing="0"  backColor="#ffffff"  foreColor="#000000"  heatMapStatParameter="BL1-A"  type="Pseudocolor"  fast="1" >
           <Axis dimension="x"  name="FSC-A"  label=""  auto="auto" />
           <Axis dimension="y"  name="SSC-A"  label=""  auto="auto" />
           <GraphSettings level="5%"  smoothingHighResolution="1"  contourHighResolution="1"  histogramSmoothingCount="0"  graphResolution="256"  showOutliers="0"  drawLargeDots="0"  dotsToDraw="8000"  tint="le.chartfill.tinted.40"  lineWeight="le.lineweight.normal"  lineStyle="le.linestyle.solid" />
           <GraphEnvironment showGrid="0"  showAxes="tl"  showGates="1"  showFreqOnPlots="1"  showGateNameOnPlots="1"  showMedians="0"  showUncomped="0"  addEventParam="0"  lastYAxisName="" >
             <TextTraits font="SansSerif"  size="11"  name="Labels"  style="plain"  color="#000000"  background="#00ffffff"  just="left" />
             <TextTraits font="SansSerif"  size="11"  name="LayoutGates"  style="plain"  color="#000000"  background="#00ffffff"  just="left" />
             <TextTraits font="SansSerif"  size="9"  name="Numbers"  style="plain"  color="#000000"  background="#00ffffff"  just="left" />
             <TextTraits font="SansSerif"  size="9"  name="Legend"  style="plain"  color="#000000"  background="#00ffffff"  just="left" />
             <WindowPosition x="881"  y="25"  width="390"  height="582"  displayed="0"  panelState="---" />
           </GraphEnvironment>
         </Graph>
         <Subpopulations>
           <Population name="Lymphocytes"  annotation=""  owningGroup="All Samples"  expanded="1"  sortPriority="10"  count="10039" >
             <Graph smoothing="0"  backColor="#ffffff"  foreColor="#000000"  heatMapStatParameter="BL1-A"  type="Pseudocolor"  fast="1" >
               <Axis dimension="x"  name="SSC-H"  label=""  auto="auto" />
               <Axis dimension="y"  name="SSC-A"  label=""  auto="auto" />
               <GraphSettings level="5%"  smoothingHighResolution="1"  contourHighResolution="1"  histogramSmoothingCount="0"  graphResolution="256"  showOutliers="0"  drawLargeDots="0"  dotsToDraw="8000"  tint="le.chartfill.tinted.40"  lineWeight="le.lineweight.normal"  lineStyle="le.linestyle.solid" />
               <GraphEnvironment showGrid="0"  showAxes="tl"  showGates="1"  showFreqOnPlots="1"  showGateNameOnPlots="1"  showMedians="0"  showUncomped="0"  addEventParam="0"  lastYAxisName="" >
                 <TextTraits font="SansSerif"  size="11"  name="Labels"  style="plain"  color="#000000"  background="#00ffffff"  just="left" />
                 <TextTraits font="SansSerif"  size="11"  name="LayoutGates"  style="plain"  color="#000000"  background="#00ffffff"  just="left" />
                 <TextTraits font="SansSerif"  size="9"  name="Numbers"  style="plain"  color="#000000"  background="#00ffffff"  just="left" />
                 <TextTraits font="SansSerif"  size="9"  name="Legend"  style="plain"  color="#000000"  background="#00ffffff"  just="left" />
                 <WindowPosition x="620"  y="25"  width="390"  height="582"  displayed="0"  panelState="---" />
               </GraphEnvironment>
             </Graph>
             <Gate gating:id="ID2133037435" >
               <gating:EllipsoidGate eventsInside="1"  annoOffsetX="0"  annoOffsetY="0"  tint="#000000"  isTinted="0"  lineWeight="Normal"  userDefined="1"  gating:distance="115.8194144061967" >
                 <gating:dimension>
                   <data-type:fcs-dimension data-type:name="FSC-A" />
                 </gating:dimension>
                 <gating:dimension>
                   <data-type:fcs-dimension data-type:name="SSC-A" />
                 </gating:dimension>
                 <gating:foci>
                   <gating:vertex>
                     <gating:coordinate data-type:value="125.6945531675" />
                     <gating:coordinate data-type:value="42.3711792987" />
                   </gating:vertex>
                   <gating:vertex>
                     <gating:coordinate data-type:value="186.3054468325" />
                     <gating:coordinate data-type:value="124.6288207013" />
                   </gating:vertex>
                 </gating:foci>
                 <gating:edge>
                   <gating:vertex>
                     <gating:coordinate data-type:value="121" />
                     <gating:coordinate data-type:value="36" />
                   </gating:vertex>
                   <gating:vertex>
                     <gating:coordinate data-type:value="191" />
                     <gating:coordinate data-type:value="131" />
                   </gating:vertex>
                   <gating:vertex>
                     <gating:coordinate data-type:value="179" />
                     <gating:coordinate data-type:value="65" />
                   </gating:vertex>
                   <gating:vertex>
                     <gating:coordinate data-type:value="133" />
                     <gating:coordinate data-type:value="102" />
                   </gating:vertex>
                 </gating:edge>
               </gating:EllipsoidGate>
             </Gate>
             <Subpopulations>
               <Population name="Single Cells"  annotation=""  owningGroup="All Samples"  expanded="1"  sortPriority="10"  count="10025" >
                 <Graph smoothing="0"  backColor="#ffffff"  foreColor="#000000"  heatMapStatParameter="BL1-A"  type="Pseudocolor"  fast="1" >
                   <Axis dimension="x"  name="SSC-H"  label=""  auto="auto" />
                   <Axis dimension="y"  name="SSC-A"  label=""  auto="auto" />
                   <GraphSettings level="5%"  smoothingHighResolution="1"  contourHighResolution="1"  histogramSmoothingCount="0"  graphResolution="256"  showOutliers="0"  drawLargeDots="0"  dotsToDraw="8000"  tint="le.chartfill.tinted.40"  lineWeight="le.lineweight.normal"  lineStyle="le.linestyle.solid" />
                   <GraphEnvironment showGrid="0"  showAxes="tl"  showGates="1"  showFreqOnPlots="1"  showGateNameOnPlots="1"  showMedians="0"  showUncomped="0"  addEventParam="0"  lastYAxisName="" >
                     <TextTraits font="SansSerif"  size="11"  name="Labels"  style="plain"  color="#000000"  background="#00ffffff"  just="left" />
                     <TextTraits font="SansSerif"  size="11"  name="LayoutGates"  style="plain"  color="#000000"  background="#00ffffff"  just="left" />
                     <TextTraits font="SansSerif"  size="9"  name="Numbers"  style="plain"  color="#000000"  background="#00ffffff"  just="left" />
                     <TextTraits font="SansSerif"  size="9"  name="Legend"  style="plain"  color="#000000"  background="#00ffffff"  just="left" />
                     <WindowPosition x="620"  y="25"  width="390"  height="582"  displayed="1"  panelState="---" />
                   </GraphEnvironment>
                 </Graph>
                 <Gate gating:id="ID1468667536"  gating:parent_id="ID2133037435" >
                   <gating:EllipsoidGate eventsInside="1"  annoOffsetX="0"  annoOffsetY="0"  tint="#000000"  isTinted="0"  lineWeight="Normal"  userDefined="1"  gating:distance="153.6841511141985" >
                     <gating:dimension>
                       <data-type:fcs-dimension data-type:name="SSC-H" />
                     </gating:dimension>
                     <gating:dimension>
                       <data-type:fcs-dimension data-type:name="SSC-A" />
                     </gating:dimension>
                     <gating:foci>
                       <gating:vertex>
                         <gating:coordinate data-type:value="24.6169028073" />
                         <gating:coordinate data-type:value="29.7922330789" />
                       </gating:vertex>
                       <gating:vertex>
                         <gating:coordinate data-type:value="118.3830971927" />
                         <gating:coordinate data-type:value="150.2077669211" />
                       </gating:vertex>
                     </gating:foci>
                     <gating:edge>
                       <gating:vertex>
                         <gating:coordinate data-type:value="24" />
                         <gating:coordinate data-type:value="29" />
                       </gating:vertex>
                       <gating:vertex>
                         <gating:coordinate data-type:value="119" />
                         <gating:coordinate data-type:value="151" />
                       </gating:vertex>
                       <gating:vertex>
                         <gating:coordinate data-type:value="81" />
                         <gating:coordinate data-type:value="82" />
                       </gating:vertex>
                       <gating:vertex>
                         <gating:coordinate data-type:value="62" />
                         <gating:coordinate data-type:value="98" />
                       </gating:vertex>
                     </gating:edge>
                   </gating:EllipsoidGate>
                 </Gate>
               </Population>
             </Subpopulations>
           </Population>
         </Subpopulations>
       </SampleNode>
     </Sample>
     <Sample>
       <DataSet uri="file:/Users/kklaesener/Desktop/Revision/images%20for%20Revision%20WB/Figure%201/A/Fig.%201A%20FCS/250305%20HD%20Purity%20of%20Isolation_HD%20buffy_CD32b%20t2.fcs"  sampleID="2" />
       <Transformations>
         <transforms:linear transforms:minRange="0"  transforms:maxRange="60"  gain="1" >
           <data-type:parameter data-type:name="Time" />
         </transforms:linear>
         <transforms:linear transforms:minRange="0"  transforms:maxRange="1048576"  gain="1" >
           <data-type:parameter data-type:name="FSC-A" />
         </transforms:linear>
         <transforms:linear transforms:minRange="0"  transforms:maxRange="1048576"  gain="1" >
           <data-type:parameter data-type:name="SSC-A" />
         </transforms:linear>
         <transforms:log transforms:offset="1"  transforms:decades="6.0205999133" >
           <data-type:parameter data-type:name="BL1-A" />
         </transforms:log>
         <transforms:log transforms:offset="1"  transforms:decades="6.0205999133" >
           <data-type:parameter data-type:name="YL4-A" />
         </transforms:log>
         <transforms:log transforms:offset="1"  transforms:decades="6.0205999133" >
           <data-type:parameter data-type:name="YL1-A" />
         </transforms:log>
         <transforms:biex transforms:length="256"  transforms:maxRange="1048576"  transforms:neg="0"  transforms:width="-1000"  transforms:pos="5.0205999133" >
           <data-type:parameter data-type:name="RL1-A" />
         </transforms:biex>
         <transforms:log transforms:offset="1"  transforms:decades="6.0205999133" >
           <data-type:parameter data-type:name="VL1-A" />
         </transforms:log>
         <transforms:linear transforms:minRange="0"  transforms:maxRange="1048576"  gain="1" >
           <data-type:parameter data-type:name="FSC-H" />
         </transforms:linear>
         <transforms:linear transforms:minRange="0"  transforms:maxRange="1048576"  gain="1" >
           <data-type:parameter data-type:name="SSC-H" />
         </transforms:linear>
         <transforms:linear transforms:minRange="0"  transforms:maxRange="1024"  gain="1" >
           <data-type:parameter data-type:name="FSC-W" />
         </transforms:linear>
         <transforms:linear transforms:minRange="0"  transforms:maxRange="1024"  gain="1" >
           <data-type:parameter data-type:name="SSC-W" />
         </transforms:linear>
       </Transformations>
       <Keywords>
         <Keyword name="FJ_FCS_VERSION"  value="3.1" />
         <Keyword name="#FLOWRATE"  value="100" />
         <Keyword name="#LASER1ASF"  value="1,08" />
         <Keyword name="#LASER1COLOR"  value="Blue" />
         <Keyword name="#LASER1DELAY"  value="1100" />
         <Keyword name="#LASER2ASF"  value="1,07" />
         <Keyword name="#LASER2COLOR"  value="Red" />
         <Keyword name="#LASER2DELAY"  value="1523" />
         <Keyword name="#LASER3ASF"  value="1,07" />
         <Keyword name="#LASER3COLOR"  value="Violet" />
         <Keyword name="#LASER3DELAY"  value="700" />
         <Keyword name="#LASER4ASF"  value="0,78" />
         <Keyword name="#LASER4COLOR"  value="Yellow" />
         <Keyword name="#LASER4DELAY"  value="241" />
         <Keyword name="#LASERCONFIG"  value="BRVY" />
         <Keyword name="#P1Label"  value="NA" />
         <Keyword name="#P1Target"  value="NA" />
         <Keyword name="#P4Label"  value="FITC" />
         <Keyword name="#P6Label"  value="R-PE" />
         <Keyword name="#P7Label"  value="Alexa Fluor    647" />
         <Keyword name="#P8Label"  value="Pacific Blue   " />
         <Keyword name="#PTDATE"  value="26-Jan-2023" />
         <Keyword name="#PTRESULT"  value="Pass" />
         <Keyword name="#TR1"  value="OR_FSC,25000" />
         <Keyword name="#WIDTHTHRESHOLD"  value="1000" />
         <Keyword name="#WINEXT"  value="0" />
         <Keyword name="$BTIM"  value="11:01:28" />
         <Keyword name="$BYTEORD"  value="1,2,3,4" />
         <Keyword name="$CELLS"  value="NA" />
         <Keyword name="$COM"  value="NA" />
         <Keyword name="$CYT"  value="4486521 Attune NxT Acoustic Focusing Cytometer (Lasers: BRVY)" />
         <Keyword name="$CYTSN"  value="2AFC212610616" />
         <Keyword name="$DATATYPE"  value="F" />
         <Keyword name="$DATE"  value="02-Feb-2023" />
         <Keyword name="$ETIM"  value="11:02:28" />
         <Keyword name="$EXP"  value="NA" />
         <Keyword name="$FIL"  value="CD32b t2.fcs" />
         <Keyword name="$INST"  value="NA" />
         <Keyword name="$LAST_MODIFIED"  value="08-Dec-2025 12:34:08" />
         <Keyword name="$LAST_MODIFIER"  value="Kathrin" />
         <Keyword name="$LOST"  value="0" />
         <Keyword name="$MODE"  value="L" />
         <Keyword name="$OP"  value="Guest Guest" />
         <Keyword name="$ORIGINALITY"  value="NonDataModified" />
         <Keyword name="$P10B"  value="32" />
         <Keyword name="$P10E"  value="0,0" />
         <Keyword name="$P10F"  value="488_10" />
         <Keyword name="$P10L"  value="488" />
         <Keyword name="$P10N"  value="SSC-H" />
         <Keyword name="$P10R"  value="1048576" />
         <Keyword name="$P10S"  value="SSC-H" />
         <Keyword name="$P10V"  value="320" />
         <Keyword name="$P11B"  value="32" />
         <Keyword name="$P11E"  value="0,0" />
         <Keyword name="$P11F"  value="NA" />
         <Keyword name="$P11L"  value="488" />
         <Keyword name="$P11N"  value="FSC-W" />
         <Keyword name="$P11R"  value="1024" />
         <Keyword name="$P11S"  value="FSC-W" />
         <Keyword name="$P11V"  value="150" />
         <Keyword name="$P12B"  value="32" />
         <Keyword name="$P12E"  value="0,0" />
         <Keyword name="$P12F"  value="488_10" />
         <Keyword name="$P12L"  value="488" />
         <Keyword name="$P12N"  value="SSC-W" />
         <Keyword name="$P12R"  value="1024" />
         <Keyword name="$P12S"  value="SSC-W" />
         <Keyword name="$P12V"  value="320" />
         <Keyword name="$P1B"  value="32" />
         <Keyword name="$P1E"  value="0,0" />
         <Keyword name="$P1F"  value="NA" />
         <Keyword name="$P1L"  value="NA" />
         <Keyword name="$P1N"  value="Time" />
         <Keyword name="$P1R"  value="67108864" />
         <Keyword name="$P1S"  value="Time" />
         <Keyword name="$P1V"  value="NA" />
         <Keyword name="$P2B"  value="32" />
         <Keyword name="$P2E"  value="0,0" />
         <Keyword name="$P2F"  value="NA" />
         <Keyword name="$P2L"  value="488" />
         <Keyword name="$P2N"  value="FSC-A" />
         <Keyword name="$P2R"  value="1048576" />
         <Keyword name="$P2S"  value="FSC-A" />
         <Keyword name="$P2V"  value="150" />
         <Keyword name="$P3B"  value="32" />
         <Keyword name="$P3E"  value="0,0" />
         <Keyword name="$P3F"  value="488_10" />
         <Keyword name="$P3L"  value="488" />
         <Keyword name="$P3N"  value="SSC-A" />
         <Keyword name="$P3R"  value="1048576" />
         <Keyword name="$P3S"  value="SSC-A" />
         <Keyword name="$P3V"  value="320" />
         <Keyword name="$P4B"  value="32" />
         <Keyword name="$P4E"  value="0,0" />
         <Keyword name="$P4F"  value="530_30" />
         <Keyword name="$P4L"  value="488" />
         <Keyword name="$P4N"  value="BL1-A" />
         <Keyword name="$P4R"  value="1048576" />
         <Keyword name="$P4S"  value="FITC-A" />
         <Keyword name="$P4V"  value="340" />
         <Keyword name="$P5B"  value="32" />
         <Keyword name="$P5E"  value="0,0" />
         <Keyword name="$P5F"  value="780_60" />
         <Keyword name="$P5L"  value="561" />
         <Keyword name="$P5N"  value="YL4-A" />
         <Keyword name="$P5R"  value="1048576" />
         <Keyword name="$P5S"  value="YL4-A" />
         <Keyword name="$P5V"  value="420" />
         <Keyword name="$P6B"  value="32" />
         <Keyword name="$P6E"  value="0,0" />
         <Keyword name="$P6F"  value="585_16" />
         <Keyword name="$P6L"  value="561" />
         <Keyword name="$P6N"  value="YL1-A" />
         <Keyword name="$P6R"  value="1048576" />
         <Keyword name="$P6S"  value="R-PE-A" />
         <Keyword name="$P6V"  value="340" />
         <Keyword name="$P7B"  value="32" />
         <Keyword name="$P7E"  value="0,0" />
         <Keyword name="$P7F"  value="670_14" />
         <Keyword name="$P7L"  value="640" />
         <Keyword name="$P7N"  value="RL1-A" />
         <Keyword name="$P7R"  value="1048576" />
         <Keyword name="$P7S"  value="Alexa Fluor    647-A" />
         <Keyword name="$P7V"  value="350" />
         <Keyword name="$P8B"  value="32" />
         <Keyword name="$P8E"  value="0,0" />
         <Keyword name="$P8F"  value="440_50" />
         <Keyword name="$P8L"  value="405" />
         <Keyword name="$P8N"  value="VL1-A" />
         <Keyword name="$P8R"  value="1048576" />
         <Keyword name="$P8S"  value="Pacific Blue   -A" />
         <Keyword name="$P8V"  value="320" />
         <Keyword name="$P9B"  value="32" />
         <Keyword name="$P9E"  value="0,0" />
         <Keyword name="$P9F"  value="NA" />
         <Keyword name="$P9L"  value="488" />
         <Keyword name="$P9N"  value="FSC-H" />
         <Keyword name="$P9R"  value="1048576" />
         <Keyword name="$P9S"  value="FSC-H" />
         <Keyword name="$P9V"  value="150" />
         <Keyword name="$PAR"  value="12" />
         <Keyword name="$PLATEID"  value="NA" />
         <Keyword name="$PLATENAME"  value="NA" />
         <Keyword name="$PROJ"  value="250305 HD Purity of Isolation" />
         <Keyword name="$SMNO"  value="HD buffy" />
         <Keyword name="$SPILLOVER"  value="5,BL1-A,YL4-A,YL1-A,RL1-A,VL1-A,1.000000,0.000000,0.000000,0.000000,0.000000,0.000000,1.000000,0.000000,0.000000,0.000000,0.000000,0.000000,1.000000,0.000000,0.000000,0.000000,0.000000,0.000000,1.000000,0.000000,0.000000,0.000000,0.000000,0.000000,1.000000" />
         <Keyword name="$SRC"  value="NA" />
         <Keyword name="$SYS"  value="SNAKE Microsoft Windows 10 Enterprise LTSC" />
         <Keyword name="$TIMESTEP"  value="0,001" />
         <Keyword name="$TOT"  value="11270" />
         <Keyword name="$VOL"  value="100000" />
         <Keyword name="HOSTID"  value="snake" />
         <Keyword name="$BEGINDATA"  value="000000008192" />
         <Keyword name="$ENDDATA"  value="000000549151" />
         <Keyword name="$NEXTDATA"  value="000000000000" />
         <Keyword name="$BEGINSTEXT"  value="000000000000" />
         <Keyword name="$ENDSTEXT"  value="000000000000" />
         <Keyword name="$BEGINANALYSIS"  value="000000000000" />
         <Keyword name="$ENDANALYSIS"  value="000000000000" />
       </Keywords>
       <SampleValidity version="1"  sampleTime="60" >
         <Time avgDeltaT="1.2"  values="1.00124 1.13434 1.10712 0.976036 1.36423 0.980069 1.25735 1.2261 1.31483 1.47212 1.49531 1.37633 1.39347 1.40961 1.45195 1.20089 1.38541 1.31382 1.25534 1.26844 1.21299 1.24223 1.26744 1.21198 1.22509 1.31079 1.14341 1.12022 1.18072 1.23416 1.12728 1.2755 1.13636 1.16156 0.843948 1.12325 1.03855 0.973011 1.1898 1.05468 1.04258 1.10207 1.21299 0.843948 1.093 1.13434 1.21702 1.18778 1.2271 1.24324 " />
         <LargeDeltaTimeCheck biggestDeltaT="30"  avgDeltaT="1.18259" />
         <EventRateConsistency slope="-0.216028"  mean="6.04363" />
         <ParameterCheck name="YL1-A"  numChannels="4096"  numInFirstChannels="8"  numInLastChannels="260"  minChannel="1"  maxChannel="4093" >
           <Medians length="10"  values="2948 2926 2869 2870 2869 2878 2915 2902 2949 2900 " />
           <KineticsThresholdCheck mean="2902.6"  stddev="31.3553" />
           <Kinetics name="YL1-A"  range="60" >
             <Plot1D length="61"  values="80320.97656 72314.50781 62265.32031 65153.11719 64605.60156 64454.81250 136721.46875 84273.79688 99188.73438 145609.46875 92472.07812 104218.42969 114455.13281 108617.25781 97513.15625 98454.10938 103392.28906 74945.86719 86636.07031 78300.37500 118854.73438 84044.07812 112445.15625 90835.93750 76587.64062 92145.42188 92099.42188 85250.28125 109981.91406 89056.39062 80377.72656 93435.73438 90031.11719 87023.95312 111646.53906 113312.00000 79630.98438 113437.33594 103551.11719 132014.18750 88115.32812 105872.76562 149944.43750 112013.05469 116995.07031 126820.85938 145401.01562 161855.28125 133656.75000 143651.90625 109825.78906 159273.62500 122649.45312 160991.46875 113486.35156 137984.35938 105418.93750 110199.28906 96684.18750 113588.59375 60207.50000 " />
           </Kinetics>
           <TrendThresholdCheck slope="0.230303"  mean="2902.6"  ratio="0.000793437" />
         </ParameterCheck>
         <ParameterCheck name="SSC-A"  numChannels="4096"  numInFirstChannels="11"  numInLastChannels="1952"  minChannel="1"  maxChannel="4095" >
           <Medians length="10"  values="1250 1442 1474 1533 1452 1550 1681 1641 1584 1511 " />
           <KineticsThresholdCheck mean="1511.8"  stddev="120.582" />
           <Kinetics name="SSC-A"  range="60" >
             <Plot1D length="61"  values="418221.50000 396799.03125 398345.00000 445631.71875 403452.03125 441119.81250 497868.62500 429551.65625 484733.34375 524556.68750 483461.06250 476627.28125 499105.25000 485416.31250 445657.15625 493906.12500 468643.84375 503566.56250 524680.18750 488623.37500 546742.56250 522311.59375 510636.93750 481193.28125 493969.21875 529955.75000 481617.03125 460960.09375 501359.75000 453252.81250 491523.31250 474687.12500 491331.71875 497368.28125 561467.06250 486462.87500 460520.68750 481865.93750 526635.37500 518928.93750 483695.87500 560779.56250 552218.50000 506623.84375 519873.03125 496623.87500 547176.75000 533501.31250 550528.56250 521059.81250 497305.93750 572689.56250 544001.56250 511205.75000 540833.50000 495337.68750 487244.93750 531824.50000 490807.50000 510930.31250 648489.50000 " />
           </Kinetics>
           <TrendThresholdCheck slope="28.6061"  mean="1511.8"  ratio="0.189219" />
         </ParameterCheck>
         <ParameterCheck name="FSC-A"  numChannels="4096"  numInFirstChannels="5"  numInLastChannels="1051"  minChannel="1"  maxChannel="4095" >
           <Medians length="10"  values="1720 1393 1237 1292 1185 1338 1485 1433 1626 1501 " />
           <KineticsThresholdCheck mean="1421"  stddev="168.632" />
           <Kinetics name="FSC-A"  range="60" >
             <Plot1D length="61"  values="451045.75000 393058.25000 391281.37500 380382.71875 350987.56250 366868.31250 445466.12500 375014.65625 388380.18750 452248.03125 353834.56250 361967.75000 383733.12500 372136.25000 366054.34375 397749.25000 390413.87500 344664.78125 404364.46875 373738.90625 407712.40625 355598.06250 416717.31250 390854.75000 359276.90625 374869.84375 380872.21875 375433.75000 383325.68750 336003.37500 367945.03125 371547.62500 377404.40625 383289.68750 411150.93750 394383.78125 346234.62500 405592.62500 410722.68750 428213.71875 389509.40625 418159.37500 486759.31250 385930.31250 429441.71875 412130.21875 447011.90625 434158.65625 459617.75000 456400.15625 410311.31250 497571.21875 404596.40625 472694.31250 418673.43750 424364.03125 400033.50000 412526.59375 390047.59375 407326.25000 350224.50000 " />
           </Kinetics>
           <TrendThresholdCheck slope="8.31515"  mean="1421"  ratio="0.0585162" />
         </ParameterCheck>
         <ParameterCheck name="BL1-A"  numChannels="4096"  numInFirstChannels="6"  numInLastChannels="285"  minChannel="1"  maxChannel="4093" >
           <Medians length="10"  values="2386 2037 1940 1937 1912 1954 2006 2008 2099 1960 " />
           <KineticsThresholdCheck mean="2023.9"  stddev="138.878" />
           <Kinetics name="BL1-A"  range="60" >
             <Plot1D length="61"  values="75027.73438 54235.57031 47532.88281 48667.40625 49926.20312 45863.98438 121245.28906 69339.17188 83881.82031 116571.21094 64193.83203 78768.14844 91274.47656 85803.29688 70308.11719 84897.35156 85914.04688 43675.53516 63939.58984 51899.51562 88936.82031 49728.90625 92650.82031 73930.65625 46839.74219 68790.30469 66302.02344 57230.35938 85983.97656 54301.07812 53342.28906 78426.67969 65655.47656 65652.10156 90624.94531 92669.89062 56828.89453 85697.64844 85065.70312 115194.57031 69897.14062 81260.82031 123586.34375 87896.94531 99245.64062 99130.85938 121013.04688 128697.14062 112717.55469 125866.75000 80911.44531 145793.51562 100753.42969 148132.00000 92420.64062 113380.10156 78506.71094 91696.99219 77778.03125 91304.14844 41542.50000 " />
           </Kinetics>
           <TrendThresholdCheck slope="-17.0364"  mean="2023.9"  ratio="0.0841759" />
         </ParameterCheck>
         <ParameterCheck name="YL4-A"  numChannels="4096"  numInFirstChannels="7"  numInLastChannels="531"  minChannel="1"  maxChannel="4093" >
           <Medians length="10"  values="3178 3114 3050 3063 3038 3088 3086 3103 3137 3079 " />
           <KineticsThresholdCheck mean="3093.6"  stddev="41.8229" />
           <Kinetics name="YL4-A"  range="60" >
             <Plot1D length="61"  values="152703.37500 123630.42188 119686.69531 116409.63281 121045.72656 128256.67188 210980.75000 133046.71875 160237.85938 217267.10938 134263.12500 153886.67188 165139.32812 156443.26562 152929.37500 151198.54688 163969.09375 120221.89844 150898.40625 129264.68750 185845.20312 135262.31250 172987.04688 154239.42188 132144.40625 140400.98438 152560.43750 138422.67188 163384.46875 140575.12500 140878.79688 148624.17188 150460.93750 137615.32812 183757.45312 173374.34375 116740.84375 173417.32812 173471.78125 184722.73438 139363.60938 171565.34375 219343.76562 173746.70312 197940.95312 184279.56250 215443.75000 223655.01562 212574.65625 216919.89062 165430.87500 237412.60938 175402.84375 240331.65625 171047.48438 200819.57812 169830.20312 169891.71875 142059.93750 159318.76562 72147.00000 " />
           </Kinetics>
           <TrendThresholdCheck slope="-2.09697"  mean="3093.6"  ratio="0.00677841" />
         </ParameterCheck>
         <ParameterCheck name="FSC-H"  numChannels="4096"  numInFirstChannels="0"  numInLastChannels="0"  minChannel="1"  maxChannel="4095" >
           <Medians length="10"  values="1114 942 890 904 850 909 982 946 1042 986 " />
           <KineticsThresholdCheck mean="956.5"  stddev="77.9847" />
           <Kinetics name="FSC-H"  range="60" >
             <Plot1D length="61"  values="262918.15625 243960.35938 243867.64062 232475.10938 217471.92188 225860.53125 254176.32812 225643.82812 230504.09375 249653.09375 211121.75000 219770.65625 222793.48438 214468.14062 218584.07812 230576.67188 231851.18750 211782.92188 233504.73438 220692.96875 232673.62500 216206.14062 238170.43750 232103.45312 215470.03125 225906.17188 212400.78125 217891.89062 224928.31250 203446.28125 213601.25000 217980.15625 219613.18750 225551.75000 233463.48438 232476.79688 214642.04688 231370.28125 231406.43750 250189.14062 228121.21875 229501.18750 266797.87500 227921.23438 236642.60938 236220.75000 247897.37500 250347.40625 254646.62500 256862.54688 238221.18750 261062.79688 224634.12500 261109.51562 235863.54688 247221.51562 235493.06250 237476.37500 229991.17188 239467.78125 245811.00000 " />
           </Kinetics>
           <TrendThresholdCheck slope="0.733333"  mean="956.5"  ratio="0.00766684" />
         </ParameterCheck>
         <ParameterCheck name="VL1-A"  numChannels="4096"  numInFirstChannels="5"  numInLastChannels="43"  minChannel="1"  maxChannel="4093" >
           <Medians length="10"  values="2130 2213 2295 2197 2191 2204 2172 2194 2186 2148 " />
           <KineticsThresholdCheck mean="2193"  stddev="44.0076" />
           <Kinetics name="VL1-A"  range="60" >
             <Plot1D length="61"  values="19669.66016 21504.18164 17602.69336 33663.08203 32853.14453 30304.66602 62692.45703 31754.57227 33740.70703 63348.80469 46011.26172 39190.80469 51990.78516 56365.12500 33569.75781 43634.46484 37446.50391 36108.31641 35395.60938 28018.86133 43056.62109 38435.94141 37968.48438 29676.85547 31798.36523 50284.24609 36139.61328 37148.07812 40632.27734 45440.12109 32519.81445 31343.29492 33473.53125 34678.80469 49287.00391 44164.52734 34284.87109 48717.12500 37716.86328 56537.19922 20899.32227 36270.89844 50557.32422 44716.13281 35368.63281 44625.50000 47729.63672 48433.60156 39026.52734 44391.93359 33357.45312 65552.21875 49985.00781 51950.43359 29704.02734 52032.50391 32670.22852 42725.41406 33220.22656 36384.38672 19795.00000 " />
           </Kinetics>
           <TrendThresholdCheck slope="-3.6"  mean="2193"  ratio="0.0164159" />
         </ParameterCheck>
         <ParameterCheck name="SSC-H"  numChannels="4096"  numInFirstChannels="8"  numInLastChannels="502"  minChannel="1"  maxChannel="4095" >
           <Medians length="10"  values="852 981 1015 1025 993 1067 1112 1080 1052 1029 " />
           <KineticsThresholdCheck mean="1020.6"  stddev="71.413" />
           <Kinetics name="SSC-H"  range="60" >
             <Plot1D length="61"  values="276106.15625 285258.37500 285901.00000 319563.28125 286677.28125 313147.62500 361709.87500 314293.43750 342592.34375 375944.84375 363849.90625 347341.81250 364566.65625 344470.90625 321980.34375 353323.84375 345163.90625 370123.34375 386665.31250 358476.25000 390324.31250 380831.59375 375586.00000 344220.71875 358733.59375 395853.71875 341276.53125 322991.59375 352191.62500 332935.46875 362461.75000 353460.15625 367246.25000 352648.78125 409834.21875 355036.03125 345351.71875 355431.28125 379503.43750 382726.87500 348116.71875 390784.71875 385208.65625 357373.65625 373436.46875 367695.90625 396377.18750 401971.43750 388936.46875 383474.50000 368726.78125 383040.40625 405239.53125 369357.03125 382374.75000 365856.87500 363696.78125 374838.18750 363502.46875 376740.59375 566138.00000 " />
           </Kinetics>
           <TrendThresholdCheck slope="16.6667"  mean="1020.6"  ratio="0.163303" />
         </ParameterCheck>
         <ParameterCheck name="RL1-A"  numChannels="4096"  numInFirstChannels="7"  numInLastChannels="570"  minChannel="1"  maxChannel="4093" >
           <Medians length="10"  values="3179 3076 3058 3064 3040 3064 3095 3060 3119 3047 " />
           <KineticsThresholdCheck mean="3080.2"  stddev="41.6968" />
           <Kinetics name="RL1-A"  range="60" >
             <Plot1D length="61"  values="164001.45312 130373.95312 116692.42188 119475.39062 116759.78125 118158.04688 207026.98438 137159.42188 164645.43750 217601.98438 142949.32812 164173.29688 180044.17188 154937.87500 156551.01562 160644.59375 169756.25000 132193.79688 155741.95312 133847.50000 186067.95312 142440.09375 178170.95312 151762.28125 132889.46875 145063.85938 162170.96875 135707.31250 174541.76562 127260.32031 145043.65625 156348.54688 156330.37500 139190.85938 188192.68750 185269.93750 123125.25000 181072.50000 176530.65625 193025.51562 151936.14062 191144.15625 224225.95312 173755.23438 197264.29688 192638.79688 221658.70312 226583.26562 218051.35938 229052.89062 165930.26562 248509.59375 182818.34375 257104.31250 177884.75000 206630.81250 172150.84375 179967.82812 149554.84375 155279.90625 65383.00000 " />
           </Kinetics>
           <TrendThresholdCheck slope="-4.60606"  mean="3080.2"  ratio="0.0149538" />
         </ParameterCheck>
         <ParameterCheck name="FSC-W"  numChannels="4096"  numInFirstChannels="0"  numInLastChannels="0"  minChannel="1"  maxChannel="4095" >
           <Medians length="10"  values="460 440 432 436 428 440 452 440 460 448 " />
           <KineticsThresholdCheck mean="443.6"  stddev="11.0675" />
           <Kinetics name="FSC-W"  range="60" >
             <Plot1D length="61"  values="124.67411 115.25000 114.19289 112.96000 110.62234 113.54839 135.79803 118.82703 121.40556 139.08989 120.13125 120.37749 124.16970 126.45588 119.47561 130.53615 123.00719 113.31638 118.13072 116.53846 128.48314 117.88271 132.26627 119.95092 114.30601 119.49143 119.25946 118.75521 125.58470 115.70391 118.74731 120.12569 118.26786 119.50259 134.29648 130.92719 116.43293 127.58140 128.25967 142.13408 119.31579 126.34222 150.57207 128.21962 129.26923 128.85834 139.11484 138.42857 133.98941 138.48848 127.85238 158.19768 133.92509 141.00943 126.98324 133.26262 123.48980 128.76923 123.01714 128.48369 106.50000 " />
           </Kinetics>
           <TrendThresholdCheck slope="0.8"  mean="443.6"  ratio="0.0180343" />
         </ParameterCheck>
       </SampleValidity>
       <SampleNode name="CD32b t2.fcs"  annotation=""  owningGroup=""  expanded="1"  sortPriority="10"  count="11270"  sampleID="2" >
         <Graph smoothing="0"  backColor="#ffffff"  foreColor="#000000"  heatMapStatParameter="BL1-A"  type="Pseudocolor"  fast="1" >
           <Axis dimension="x"  name="FSC-A"  label=""  auto="auto" />
           <Axis dimension="y"  name="SSC-A"  label=""  auto="auto" />
           <GraphSettings level="5%"  smoothingHighResolution="1"  contourHighResolution="1"  histogramSmoothingCount="0"  graphResolution="256"  showOutliers="0"  drawLargeDots="0"  dotsToDraw="8000"  tint="le.chartfill.tinted.40"  lineWeight="le.lineweight.normal"  lineStyle="le.linestyle.solid" />
           <GraphEnvironment showGrid="0"  showAxes="tl"  showGates="1"  showFreqOnPlots="1"  showGateNameOnPlots="1"  showMedians="0"  showUncomped="0"  addEventParam="0"  lastYAxisName="" >
             <TextTraits font="SansSerif"  size="11"  name="Labels"  style="plain"  color="#000000"  background="#00ffffff"  just="left" />
             <TextTraits font="SansSerif"  size="11"  name="LayoutGates"  style="plain"  color="#000000"  background="#00ffffff"  just="left" />
             <TextTraits font="SansSerif"  size="9"  name="Numbers"  style="plain"  color="#000000"  background="#00ffffff"  just="left" />
             <TextTraits font="SansSerif"  size="9"  name="Legend"  style="plain"  color="#000000"  background="#00ffffff"  just="left" />
             <WindowPosition x="881"  y="25"  width="390"  height="582"  displayed="0"  panelState="---" />
           </GraphEnvironment>
         </Graph>
         <Subpopulations>
           <Population name="Lymphocytes"  annotation=""  owningGroup=""  expanded="1"  sortPriority="10"  count="2890" >
             <Graph smoothing="0"  backColor="#ffffff"  foreColor="#000000"  heatMapStatParameter="BL1-A"  type="Pseudocolor"  fast="1" >
               <Axis dimension="x"  name="FSC-A"  label=""  auto="auto" />
               <Axis dimension="y"  name="SSC-A"  label=""  auto="auto" />
               <GraphSettings level="5%"  smoothingHighResolution="1"  contourHighResolution="1"  histogramSmoothingCount="0"  graphResolution="256"  showOutliers="0"  drawLargeDots="0"  dotsToDraw="8000"  tint="le.chartfill.tinted.40"  lineWeight="le.lineweight.normal"  lineStyle="le.linestyle.solid" />
               <GraphEnvironment showGrid="0"  showAxes="tl"  showGates="1"  showFreqOnPlots="1"  showGateNameOnPlots="1"  showMedians="0"  showUncomped="0"  addEventParam="0"  lastYAxisName="" >
                 <TextTraits font="SansSerif"  size="11"  name="Labels"  style="plain"  color="#000000"  background="#00ffffff"  just="left" />
                 <TextTraits font="SansSerif"  size="11"  name="LayoutGates"  style="plain"  color="#000000"  background="#00ffffff"  just="left" />
                 <TextTraits font="SansSerif"  size="9"  name="Numbers"  style="plain"  color="#000000"  background="#00ffffff"  just="left" />
                 <TextTraits font="SansSerif"  size="9"  name="Legend"  style="plain"  color="#000000"  background="#00ffffff"  just="left" />
                 <WindowPosition x="620"  y="25"  width="390"  height="582"  displayed="1"  panelState="---" />
               </GraphEnvironment>
             </Graph>
             <Gate gating:id="ID1642053854" >
               <gating:EllipsoidGate eventsInside="1"  annoOffsetX="0"  annoOffsetY="0"  tint="#000000"  isTinted="0"  lineWeight="Normal"  userDefined="1"  gating:distance="115.8194144061967" >
                 <gating:dimension>
                   <data-type:fcs-dimension data-type:name="FSC-A" />
                 </gating:dimension>
                 <gating:dimension>
                   <data-type:fcs-dimension data-type:name="SSC-A" />
                 </gating:dimension>
                 <gating:foci>
                   <gating:vertex>
                     <gating:coordinate data-type:value="99.6945531675" />
                     <gating:coordinate data-type:value="42.3711792987" />
                   </gating:vertex>
                   <gating:vertex>
                     <gating:coordinate data-type:value="160.3054468325" />
                     <gating:coordinate data-type:value="124.6288207013" />
                   </gating:vertex>
                 </gating:foci>
                 <gating:edge>
                   <gating:vertex>
                     <gating:coordinate data-type:value="95" />
                     <gating:coordinate data-type:value="36" />
                   </gating:vertex>
                   <gating:vertex>
                     <gating:coordinate data-type:value="165" />
                     <gating:coordinate data-type:value="131" />
                   </gating:vertex>
                   <gating:vertex>
                     <gating:coordinate data-type:value="153" />
                     <gating:coordinate data-type:value="65" />
                   </gating:vertex>
                   <gating:vertex>
                     <gating:coordinate data-type:value="107" />
                     <gating:coordinate data-type:value="102" />
                   </gating:vertex>
                 </gating:edge>
               </gating:EllipsoidGate>
             </Gate>
             <Subpopulations>
               <Population name="Single Cells"  annotation=""  owningGroup=""  expanded="1"  sortPriority="10"  count="2798" >
                 <Graph smoothing="0"  backColor="#ffffff"  foreColor="#000000"  heatMapStatParameter="BL1-A"  type="Pseudocolor"  fast="1" >
                   <Axis dimension="x"  name="YL1-A"  label=""  auto="auto" />
                   <Axis dimension="y"  name="SSC-A"  label=""  auto="auto" />
                   <GraphSettings level="5%"  smoothingHighResolution="1"  contourHighResolution="1"  histogramSmoothingCount="0"  graphResolution="256"  showOutliers="0"  drawLargeDots="0"  dotsToDraw="8000"  tint="le.chartfill.tinted.40"  lineWeight="le.lineweight.normal"  lineStyle="le.linestyle.solid" />
                   <GraphEnvironment showGrid="0"  showAxes="tl"  showGates="1"  showFreqOnPlots="1"  showGateNameOnPlots="1"  showMedians="0"  showUncomped="0"  addEventParam="0"  lastYAxisName="" >
                     <TextTraits font="SansSerif"  size="11"  name="Labels"  style="plain"  color="#000000"  background="#00ffffff"  just="left" />
                     <TextTraits font="SansSerif"  size="11"  name="LayoutGates"  style="plain"  color="#000000"  background="#00ffffff"  just="left" />
                     <TextTraits font="SansSerif"  size="9"  name="Numbers"  style="plain"  color="#000000"  background="#00ffffff"  just="left" />
                     <TextTraits font="SansSerif"  size="9"  name="Legend"  style="plain"  color="#000000"  background="#00ffffff"  just="left" />
                     <WindowPosition x="620"  y="25"  width="390"  height="582"  displayed="0"  panelState="---" />
                   </GraphEnvironment>
                 </Graph>
                 <Gate gating:id="ID1429846895"  gating:parent_id="ID1642053854" >
                   <gating:EllipsoidGate eventsInside="1"  annoOffsetX="0"  annoOffsetY="0"  tint="#000000"  isTinted="0"  lineWeight="Normal"  userDefined="1"  gating:distance="153.6841511141985" >
                     <gating:dimension>
                       <data-type:fcs-dimension data-type:name="SSC-H" />
                     </gating:dimension>
                     <gating:dimension>
                       <data-type:fcs-dimension data-type:name="SSC-A" />
                     </gating:dimension>
                     <gating:foci>
                       <gating:vertex>
                         <gating:coordinate data-type:value="19.6169028073" />
                         <gating:coordinate data-type:value="34.7922330789" />
                       </gating:vertex>
                       <gating:vertex>
                         <gating:coordinate data-type:value="113.3830971927" />
                         <gating:coordinate data-type:value="155.2077669211" />
                       </gating:vertex>
                     </gating:foci>
                     <gating:edge>
                       <gating:vertex>
                         <gating:coordinate data-type:value="19" />
                         <gating:coordinate data-type:value="34" />
                       </gating:vertex>
                       <gating:vertex>
                         <gating:coordinate data-type:value="114" />
                         <gating:coordinate data-type:value="156" />
                       </gating:vertex>
                       <gating:vertex>
                         <gating:coordinate data-type:value="76" />
                         <gating:coordinate data-type:value="87" />
                       </gating:vertex>
                       <gating:vertex>
                         <gating:coordinate data-type:value="57" />
                         <gating:coordinate data-type:value="103" />
                       </gating:vertex>
                     </gating:edge>
                   </gating:EllipsoidGate>
                 </Gate>
               </Population>
             </Subpopulations>
           </Population>
         </Subpopulations>
       </SampleNode>
     </Sample>
     <Sample>
       <DataSet uri="file:/Users/kklaesener/Desktop/Revision/images%20for%20Revision%20WB/Figure%201/A/Fig.%201A%20FCS/250305%20HD%20Purity%20of%20Isolation_HD%20buffy_CD32b%20t3.fcs"  sampleID="3" />
       <Transformations>
         <transforms:linear transforms:minRange="0.016"  transforms:maxRange="8.016"  gain="1" >
           <data-type:parameter data-type:name="Time" />
         </transforms:linear>
         <transforms:linear transforms:minRange="0"  transforms:maxRange="1048576"  gain="1" >
           <data-type:parameter data-type:name="FSC-A" />
         </transforms:linear>
         <transforms:linear transforms:minRange="0"  transforms:maxRange="1048576"  gain="1" >
           <data-type:parameter data-type:name="SSC-A" />
         </transforms:linear>
         <transforms:log transforms:offset="1"  transforms:decades="6.0205999133" >
           <data-type:parameter data-type:name="BL1-A" />
         </transforms:log>
         <transforms:log transforms:offset="1"  transforms:decades="6.0205999133" >
           <data-type:parameter data-type:name="YL4-A" />
         </transforms:log>
         <transforms:log transforms:offset="1"  transforms:decades="6.0205999133" >
           <data-type:parameter data-type:name="YL1-A" />
         </transforms:log>
         <transforms:biex transforms:length="256"  transforms:maxRange="1048576"  transforms:neg="0"  transforms:width="-1000"  transforms:pos="5.0205999133" >
           <data-type:parameter data-type:name="RL1-A" />
         </transforms:biex>
         <transforms:log transforms:offset="1"  transforms:decades="6.0205999133" >
           <data-type:parameter data-type:name="VL1-A" />
         </transforms:log>
         <transforms:linear transforms:minRange="0"  transforms:maxRange="1048576"  gain="1" >
           <data-type:parameter data-type:name="FSC-H" />
         </transforms:linear>
         <transforms:linear transforms:minRange="0"  transforms:maxRange="1048576"  gain="1" >
           <data-type:parameter data-type:name="SSC-H" />
         </transforms:linear>
         <transforms:linear transforms:minRange="0"  transforms:maxRange="1024"  gain="1" >
           <data-type:parameter data-type:name="FSC-W" />
         </transforms:linear>
         <transforms:linear transforms:minRange="0"  transforms:maxRange="1024"  gain="1" >
           <data-type:parameter data-type:name="SSC-W" />
         </transforms:linear>
       </Transformations>
       <Keywords>
         <Keyword name="FJ_FCS_VERSION"  value="3.1" />
         <Keyword name="#FLOWRATE"  value="100" />
         <Keyword name="#LASER1ASF"  value="1,08" />
         <Keyword name="#LASER1COLOR"  value="Blue" />
         <Keyword name="#LASER1DELAY"  value="1100" />
         <Keyword name="#LASER2ASF"  value="1,07" />
         <Keyword name="#LASER2COLOR"  value="Red" />
         <Keyword name="#LASER2DELAY"  value="1523" />
         <Keyword name="#LASER3ASF"  value="1,07" />
         <Keyword name="#LASER3COLOR"  value="Violet" />
         <Keyword name="#LASER3DELAY"  value="700" />
         <Keyword name="#LASER4ASF"  value="0,78" />
         <Keyword name="#LASER4COLOR"  value="Yellow" />
         <Keyword name="#LASER4DELAY"  value="241" />
         <Keyword name="#LASERCONFIG"  value="BRVY" />
         <Keyword name="#P1Label"  value="NA" />
         <Keyword name="#P1Target"  value="NA" />
         <Keyword name="#P4Label"  value="FITC" />
         <Keyword name="#P5Label"  value="PE-Cy7" />
         <Keyword name="#P6Label"  value="R-PE" />
         <Keyword name="#P7Label"  value="Alexa Fluor    647" />
         <Keyword name="#P8Label"  value="Pacific Blue   " />
         <Keyword name="#PTDATE"  value="09-Oct-2023" />
         <Keyword name="#PTRESULT"  value="Pass" />
         <Keyword name="#TR1"  value="OR_FSC,25000" />
         <Keyword name="#WIDTHTHRESHOLD"  value="1000" />
         <Keyword name="#WINEXT"  value="0" />
         <Keyword name="$BTIM"  value="10:48:30" />
         <Keyword name="$BYTEORD"  value="1,2,3,4" />
         <Keyword name="$CELLS"  value="NA" />
         <Keyword name="$COM"  value="NA" />
         <Keyword name="$CYT"  value="4486521 Attune NxT Acoustic Focusing Cytometer (Lasers: BRVY)" />
         <Keyword name="$CYTSN"  value="2AFC212610616" />
         <Keyword name="$DATATYPE"  value="F" />
         <Keyword name="$DATE"  value="11-Oct-2023" />
         <Keyword name="$ETIM"  value="10:48:38" />
         <Keyword name="$EXP"  value="NA" />
         <Keyword name="$FIL"  value="CD32b t3.fcs" />
         <Keyword name="$INST"  value="NA" />
         <Keyword name="$LAST_MODIFIED"  value="08-Dec-2025 12:34:02" />
         <Keyword name="$LAST_MODIFIER"  value="Kathrin" />
         <Keyword name="$LOST"  value="0" />
         <Keyword name="$MODE"  value="L" />
         <Keyword name="$OP"  value="Kathrin Klaesener" />
         <Keyword name="$ORIGINALITY"  value="NonDataModified" />
         <Keyword name="$P10B"  value="32" />
         <Keyword name="$P10E"  value="0,0" />
         <Keyword name="$P10F"  value="488_10" />
         <Keyword name="$P10L"  value="488" />
         <Keyword name="$P10N"  value="SSC-H" />
         <Keyword name="$P10R"  value="1048576" />
         <Keyword name="$P10S"  value="SSC-H" />
         <Keyword name="$P10V"  value="400" />
         <Keyword name="$P11B"  value="32" />
         <Keyword name="$P11E"  value="0,0" />
         <Keyword name="$P11F"  value="NA" />
         <Keyword name="$P11L"  value="488" />
         <Keyword name="$P11N"  value="FSC-W" />
         <Keyword name="$P11R"  value="1024" />
         <Keyword name="$P11S"  value="FSC-W" />
         <Keyword name="$P11V"  value="280" />
         <Keyword name="$P12B"  value="32" />
         <Keyword name="$P12E"  value="0,0" />
         <Keyword name="$P12F"  value="488_10" />
         <Keyword name="$P12L"  value="488" />
         <Keyword name="$P12N"  value="SSC-W" />
         <Keyword name="$P12R"  value="1024" />
         <Keyword name="$P12S"  value="SSC-W" />
         <Keyword name="$P12V"  value="400" />
         <Keyword name="$P1B"  value="32" />
         <Keyword name="$P1E"  value="0,0" />
         <Keyword name="$P1F"  value="NA" />
         <Keyword name="$P1L"  value="NA" />
         <Keyword name="$P1N"  value="Time" />
         <Keyword name="$P1R"  value="67108864" />
         <Keyword name="$P1S"  value="Time" />
         <Keyword name="$P1V"  value="NA" />
         <Keyword name="$P2B"  value="32" />
         <Keyword name="$P2E"  value="0,0" />
         <Keyword name="$P2F"  value="NA" />
         <Keyword name="$P2L"  value="488" />
         <Keyword name="$P2N"  value="FSC-A" />
         <Keyword name="$P2R"  value="1048576" />
         <Keyword name="$P2S"  value="FSC-A" />
         <Keyword name="$P2V"  value="280" />
         <Keyword name="$P3B"  value="32" />
         <Keyword name="$P3E"  value="0,0" />
         <Keyword name="$P3F"  value="488_10" />
         <Keyword name="$P3L"  value="488" />
         <Keyword name="$P3N"  value="SSC-A" />
         <Keyword name="$P3R"  value="1048576" />
         <Keyword name="$P3S"  value="SSC-A" />
         <Keyword name="$P3V"  value="400" />
         <Keyword name="$P4B"  value="32" />
         <Keyword name="$P4E"  value="0,0" />
         <Keyword name="$P4F"  value="530_30" />
         <Keyword name="$P4L"  value="488" />
         <Keyword name="$P4N"  value="BL1-A" />
         <Keyword name="$P4R"  value="1048576" />
         <Keyword name="$P4S"  value="FITC-A" />
         <Keyword name="$P4V"  value="360" />
         <Keyword name="$P5B"  value="32" />
         <Keyword name="$P5E"  value="0,0" />
         <Keyword name="$P5F"  value="780_60" />
         <Keyword name="$P5L"  value="561" />
         <Keyword name="$P5N"  value="YL4-A" />
         <Keyword name="$P5R"  value="1048576" />
         <Keyword name="$P5S"  value="PE-Cy7-A" />
         <Keyword name="$P5V"  value="450" />
         <Keyword name="$P6B"  value="32" />
         <Keyword name="$P6E"  value="0,0" />
         <Keyword name="$P6F"  value="585_16" />
         <Keyword name="$P6L"  value="561" />
         <Keyword name="$P6N"  value="YL1-A" />
         <Keyword name="$P6R"  value="1048576" />
         <Keyword name="$P6S"  value="R-PE-A" />
         <Keyword name="$P6V"  value="340" />
         <Keyword name="$P7B"  value="32" />
         <Keyword name="$P7E"  value="0,0" />
         <Keyword name="$P7F"  value="670_14" />
         <Keyword name="$P7L"  value="640" />
         <Keyword name="$P7N"  value="RL1-A" />
         <Keyword name="$P7R"  value="1048576" />
         <Keyword name="$P7S"  value="Alexa Fluor    647-A" />
         <Keyword name="$P7V"  value="400" />
         <Keyword name="$P8B"  value="32" />
         <Keyword name="$P8E"  value="0,0" />
         <Keyword name="$P8F"  value="440_50" />
         <Keyword name="$P8L"  value="405" />
         <Keyword name="$P8N"  value="VL1-A" />
         <Keyword name="$P8R"  value="1048576" />
         <Keyword name="$P8S"  value="Pacific Blue   -A" />
         <Keyword name="$P8V"  value="320" />
         <Keyword name="$P9B"  value="32" />
         <Keyword name="$P9E"  value="0,0" />
         <Keyword name="$P9F"  value="NA" />
         <Keyword name="$P9L"  value="488" />
         <Keyword name="$P9N"  value="FSC-H" />
         <Keyword name="$P9R"  value="1048576" />
         <Keyword name="$P9S"  value="FSC-H" />
         <Keyword name="$P9V"  value="280" />
         <Keyword name="$PAR"  value="12" />
         <Keyword name="$PLATEID"  value="NA" />
         <Keyword name="$PLATENAME"  value="NA" />
         <Keyword name="$PROJ"  value="250305 HD Purity of Isolation" />
         <Keyword name="$SMNO"  value="HD buffy" />
         <Keyword name="$SPILLOVER"  value="5,BL1-A,YL4-A,YL1-A,RL1-A,VL1-A,1.000000,0.000000,0.000000,0.000000,0.000000,0.000000,1.000000,0.000000,0.000000,0.000000,0.000000,0.000000,1.000000,0.000000,0.000000,0.000000,0.000000,0.000000,1.000000,0.000000,0.000000,0.000000,0.000000,0.000000,1.000000" />
         <Keyword name="$SRC"  value="NA" />
         <Keyword name="$SYS"  value="SNAKE Microsoft Windows 10 Enterprise LTSC" />
         <Keyword name="$TIMESTEP"  value="0,001" />
         <Keyword name="$TOT"  value="15750" />
         <Keyword name="$VOL"  value="15000" />
         <Keyword name="HOSTID"  value="snake" />
         <Keyword name="$BEGINDATA"  value="000000008192" />
         <Keyword name="$ENDDATA"  value="000000764191" />
         <Keyword name="$NEXTDATA"  value="000000000000" />
         <Keyword name="$BEGINSTEXT"  value="000000000000" />
         <Keyword name="$ENDSTEXT"  value="000000000000" />
         <Keyword name="$BEGINANALYSIS"  value="000000000000" />
         <Keyword name="$ENDANALYSIS"  value="000000000000" />
       </Keywords>
       <SampleNode name="CD32b t3.fcs"  annotation=""  owningGroup=""  expanded="1"  sortPriority="10"  count="15750"  sampleID="3" >
         <Graph smoothing="0"  backColor="#ffffff"  foreColor="#000000"  type="Pseudocolor"  fast="1" >
           <Axis dimension="x"  name="FSC-A"  label=""  auto="auto" />
           <Axis dimension="y"  name="SSC-A"  label=""  auto="auto" />
           <GraphSettings level="5%"  smoothingHighResolution="1"  contourHighResolution="1"  histogramSmoothingCount="0"  graphResolution="256"  showOutliers="0"  drawLargeDots="0"  dotsToDraw="8000"  tint="le.chartfill.tinted.40"  lineWeight="le.lineweight.normal"  lineStyle="le.linestyle.solid" />
           <GraphEnvironment showGrid="0"  showAxes="tl"  showGates="1"  showFreqOnPlots="1"  showGateNameOnPlots="1"  showMedians="0"  showUncomped="0"  addEventParam="0"  lastYAxisName="" >
             <TextTraits font="SansSerif"  size="11"  name="Labels"  style="plain"  color="#000000"  background="#00ffffff"  just="left" />
             <TextTraits font="SansSerif"  size="11"  name="LayoutGates"  style="plain"  color="#000000"  background="#00ffffff"  just="left" />
             <TextTraits font="SansSerif"  size="9"  name="Numbers"  style="plain"  color="#000000"  background="#00ffffff"  just="left" />
             <TextTraits font="SansSerif"  size="9"  name="Legend"  style="plain"  color="#000000"  background="#00ffffff"  just="left" />
             <WindowPosition x="0"  y="0"  width="0"  height="0"  displayed="0"  panelState="" />
           </GraphEnvironment>
         </Graph>
         <Subpopulations>
           <Population name="Lymphocytes"  annotation=""  owningGroup=""  expanded="1"  sortPriority="10"  count="9394" >
             <Graph smoothing="0"  backColor="#ffffff"  foreColor="#000000"  heatMapStatParameter="BL1-A"  type="Pseudocolor"  fast="1" >
               <Axis dimension="x"  name="FSC-A"  label=""  auto="auto" />
               <Axis dimension="y"  name="SSC-A"  label=""  auto="auto" />
               <GraphSettings level="5%"  smoothingHighResolution="1"  contourHighResolution="1"  histogramSmoothingCount="0"  graphResolution="256"  showOutliers="0"  drawLargeDots="0"  dotsToDraw="8000"  tint="le.chartfill.tinted.40"  lineWeight="le.lineweight.normal"  lineStyle="le.linestyle.solid" />
               <GraphEnvironment showGrid="0"  showAxes="tl"  showGates="1"  showFreqOnPlots="1"  showGateNameOnPlots="1"  showMedians="0"  showUncomped="0"  addEventParam="0"  lastYAxisName="" >
                 <TextTraits font="SansSerif"  size="11"  name="Labels"  style="plain"  color="#000000"  background="#00ffffff"  just="left" />
                 <TextTraits font="SansSerif"  size="11"  name="LayoutGates"  style="plain"  color="#000000"  background="#00ffffff"  just="left" />
                 <TextTraits font="SansSerif"  size="9"  name="Numbers"  style="plain"  color="#000000"  background="#00ffffff"  just="left" />
                 <TextTraits font="SansSerif"  size="9"  name="Legend"  style="plain"  color="#000000"  background="#00ffffff"  just="left" />
                 <WindowPosition x="620"  y="25"  width="390"  height="582"  displayed="1"  panelState="---" />
               </GraphEnvironment>
             </Graph>
             <Gate gating:id="ID1505967556" >
               <gating:EllipsoidGate eventsInside="1"  annoOffsetX="0"  annoOffsetY="0"  tint="#000000"  isTinted="0"  lineWeight="Normal"  userDefined="1"  gating:distance="117.29703716044017" >
                 <gating:dimension>
                   <data-type:fcs-dimension data-type:name="FSC-A" />
                 </gating:dimension>
                 <gating:dimension>
                   <data-type:fcs-dimension data-type:name="SSC-A" />
                 </gating:dimension>
                 <gating:foci>
                   <gating:vertex>
                     <gating:coordinate data-type:value="139.8458424015" />
                     <gating:coordinate data-type:value="86.4838736358" />
                   </gating:vertex>
                   <gating:vertex>
                     <gating:coordinate data-type:value="201.1541575985" />
                     <gating:coordinate data-type:value="168.5161263642" />
                   </gating:vertex>
                 </gating:foci>
                 <gating:edge>
                   <gating:vertex>
                     <gating:coordinate data-type:value="135" />
                     <gating:coordinate data-type:value="80" />
                   </gating:vertex>
                   <gating:vertex>
                     <gating:coordinate data-type:value="206" />
                     <gating:coordinate data-type:value="175" />
                   </gating:vertex>
                   <gating:vertex>
                     <gating:coordinate data-type:value="194" />
                     <gating:coordinate data-type:value="109" />
                   </gating:vertex>
                   <gating:vertex>
                     <gating:coordinate data-type:value="147" />
                     <gating:coordinate data-type:value="146" />
                   </gating:vertex>
                 </gating:edge>
               </gating:EllipsoidGate>
             </Gate>
             <Subpopulations>
               <Population name="Single Cells"  annotation=""  owningGroup=""  expanded="1"  sortPriority="10"  count="9352" >
                 <Graph smoothing="0"  backColor="#ffffff"  foreColor="#000000"  heatMapStatParameter="BL1-A"  type="Pseudocolor"  fast="1" >
                   <Axis dimension="x"  name="YL4-A"  label=""  auto="auto" />
                   <Axis dimension="y"  name="SSC-A"  label=""  auto="auto" />
                   <GraphSettings level="5%"  smoothingHighResolution="1"  contourHighResolution="1"  histogramSmoothingCount="0"  graphResolution="256"  showOutliers="0"  drawLargeDots="0"  dotsToDraw="8000"  tint="le.chartfill.tinted.40"  lineWeight="le.lineweight.normal"  lineStyle="le.linestyle.solid" />
                   <GraphEnvironment showGrid="0"  showAxes="tl"  showGates="1"  showFreqOnPlots="1"  showGateNameOnPlots="1"  showMedians="0"  showUncomped="0"  addEventParam="0"  lastYAxisName="" >
                     <TextTraits font="SansSerif"  size="11"  name="Labels"  style="plain"  color="#000000"  background="#00ffffff"  just="left" />
                     <TextTraits font="SansSerif"  size="11"  name="LayoutGates"  style="plain"  color="#000000"  background="#00ffffff"  just="left" />
                     <TextTraits font="SansSerif"  size="9"  name="Numbers"  style="plain"  color="#000000"  background="#00ffffff"  just="left" />
                     <TextTraits font="SansSerif"  size="9"  name="Legend"  style="plain"  color="#000000"  background="#00ffffff"  just="left" />
                     <WindowPosition x="620"  y="25"  width="390"  height="582"  displayed="0"  panelState="---" />
                   </GraphEnvironment>
                 </Graph>
                 <Gate gating:id="ID2019833673"  gating:parent_id="ID1505967556" >
                   <gating:EllipsoidGate eventsInside="1"  annoOffsetX="0"  annoOffsetY="0"  tint="#000000"  isTinted="0"  lineWeight="Normal"  userDefined="1"  gating:distance="153.80373179555627" >
                     <gating:dimension>
                       <data-type:fcs-dimension data-type:name="SSC-H" />
                     </gating:dimension>
                     <gating:dimension>
                       <data-type:fcs-dimension data-type:name="SSC-A" />
                     </gating:dimension>
                     <gating:foci>
                       <gating:vertex>
                         <gating:coordinate data-type:value="59.5796800217" />
                         <gating:coordinate data-type:value="68.7444311857" />
                       </gating:vertex>
                       <gating:vertex>
                         <gating:coordinate data-type:value="153.4203199783" />
                         <gating:coordinate data-type:value="189.2555688143" />
                       </gating:vertex>
                     </gating:foci>
                     <gating:edge>
                       <gating:vertex>
                         <gating:coordinate data-type:value="59" />
                         <gating:coordinate data-type:value="68" />
                       </gating:vertex>
                       <gating:vertex>
                         <gating:coordinate data-type:value="154" />
                         <gating:coordinate data-type:value="190" />
                       </gating:vertex>
                       <gating:vertex>
                         <gating:coordinate data-type:value="116" />
                         <gating:coordinate data-type:value="121" />
                       </gating:vertex>
                       <gating:vertex>
                         <gating:coordinate data-type:value="98" />
                         <gating:coordinate data-type:value="137" />
                       </gating:vertex>
                     </gating:edge>
                   </gating:EllipsoidGate>
                 </Gate>
                 <Subpopulations>
                   <Population name="PE-Cy7-A, SSC-A subset"  annotation=""  owningGroup=""  expanded="1"  sortPriority="10"  count="5500" >
                     <Graph smoothing="0"  backColor="#ffffff"  foreColor="#000000"  heatMapStatParameter="BL1-A"  type="Pseudocolor"  fast="1" >
                       <Axis dimension="x"  name="VL1-A"  label=""  auto="auto" />
                       <Axis dimension="y"  name="SSC-A"  label=""  auto="auto" />
                       <GraphSettings level="5%"  smoothingHighResolution="1"  contourHighResolution="1"  histogramSmoothingCount="0"  graphResolution="256"  showOutliers="0"  drawLargeDots="0"  dotsToDraw="8000"  tint="le.chartfill.tinted.40"  lineWeight="le.lineweight.normal"  lineStyle="le.linestyle.solid" />
                       <GraphEnvironment showGrid="0"  showAxes="tl"  showGates="1"  showFreqOnPlots="1"  showGateNameOnPlots="1"  showMedians="0"  showUncomped="0"  addEventParam="0"  lastYAxisName="" >
                         <TextTraits font="SansSerif"  size="11"  name="Labels"  style="plain"  color="#000000"  background="#00ffffff"  just="left" />
                         <TextTraits font="SansSerif"  size="11"  name="LayoutGates"  style="plain"  color="#000000"  background="#00ffffff"  just="left" />
                         <TextTraits font="SansSerif"  size="9"  name="Numbers"  style="plain"  color="#000000"  background="#00ffffff"  just="left" />
                         <TextTraits font="SansSerif"  size="9"  name="Legend"  style="plain"  color="#000000"  background="#00ffffff"  just="left" />
                         <WindowPosition x="620"  y="25"  width="390"  height="582"  displayed="0"  panelState="---" />
                       </GraphEnvironment>
                     </Graph>
                     <Gate gating:id="ID1990449133"  gating:parent_id="ID2019833673" >
                       <gating:EllipsoidGate eventsInside="1"  annoOffsetX="0"  annoOffsetY="0"  tint="#000000"  isTinted="0"  lineWeight="Normal"  userDefined="1"  gating:distance="228.0639085747496" >
                         <gating:dimension>
                           <data-type:fcs-dimension data-type:name="YL4-A" />
                         </gating:dimension>
                         <gating:dimension>
                           <data-type:fcs-dimension data-type:name="SSC-A" />
                         </gating:dimension>
                         <gating:foci>
                           <gating:vertex>
                             <gating:coordinate data-type:value="110.0644831734" />
                             <gating:coordinate data-type:value="220.2978364573" />
                           </gating:vertex>
                           <gating:vertex>
                             <gating:coordinate data-type:value="110.9355168266" />
                             <gating:coordinate data-type:value="21.7021635427" />
                           </gating:vertex>
                         </gating:foci>
                         <gating:edge>
                           <gating:vertex>
                             <gating:coordinate data-type:value="110" />
                             <gating:coordinate data-type:value="235" />
                           </gating:vertex>
                           <gating:vertex>
                             <gating:coordinate data-type:value="111" />
                             <gating:coordinate data-type:value="7" />
                           </gating:vertex>
                           <gating:vertex>
                             <gating:coordinate data-type:value="54" />
                             <gating:coordinate data-type:value="121" />
                           </gating:vertex>
                           <gating:vertex>
                             <gating:coordinate data-type:value="166" />
                             <gating:coordinate data-type:value="121" />
                           </gating:vertex>
                         </gating:edge>
                       </gating:EllipsoidGate>
                     </Gate>
                   </Population>
                 </Subpopulations>
               </Population>
             </Subpopulations>
           </Population>
         </Subpopulations>
       </SampleNode>
     </Sample>
     <Sample>
       <DataSet uri="file:/Users/kklaesener/Desktop/Revision/images%20for%20Revision%20WB/Figure%201/A/Fig.%201A%20FCS/250305%20HD%20Purity%20of%20Isolation_HD%20buffy_CD32b%20t4.fcs"  sampleID="4" />
       <Transformations>
         <transforms:linear transforms:minRange="0.014"  transforms:maxRange="6.014"  gain="1" >
           <data-type:parameter data-type:name="Time" />
         </transforms:linear>
         <transforms:linear transforms:minRange="0"  transforms:maxRange="1048576"  gain="1" >
           <data-type:parameter data-type:name="FSC-A" />
         </transforms:linear>
         <transforms:linear transforms:minRange="0"  transforms:maxRange="1048576"  gain="1" >
           <data-type:parameter data-type:name="SSC-A" />
         </transforms:linear>
         <transforms:log transforms:offset="1"  transforms:decades="6.0205999133" >
           <data-type:parameter data-type:name="BL1-A" />
         </transforms:log>
         <transforms:log transforms:offset="1"  transforms:decades="6.0205999133" >
           <data-type:parameter data-type:name="YL4-A" />
         </transforms:log>
         <transforms:log transforms:offset="1"  transforms:decades="6.0205999133" >
           <data-type:parameter data-type:name="YL1-A" />
         </transforms:log>
         <transforms:biex transforms:length="256"  transforms:maxRange="1048576"  transforms:neg="0"  transforms:width="-1000"  transforms:pos="5.0205999133" >
           <data-type:parameter data-type:name="RL1-A" />
         </transforms:biex>
         <transforms:log transforms:offset="1"  transforms:decades="6.0205999133" >
           <data-type:parameter data-type:name="VL1-A" />
         </transforms:log>
         <transforms:linear transforms:minRange="0"  transforms:maxRange="1048576"  gain="1" >
           <data-type:parameter data-type:name="FSC-H" />
         </transforms:linear>
         <transforms:linear transforms:minRange="0"  transforms:maxRange="1048576"  gain="1" >
           <data-type:parameter data-type:name="SSC-H" />
         </transforms:linear>
         <transforms:linear transforms:minRange="0"  transforms:maxRange="1024"  gain="1" >
           <data-type:parameter data-type:name="FSC-W" />
         </transforms:linear>
         <transforms:linear transforms:minRange="0"  transforms:maxRange="1024"  gain="1" >
           <data-type:parameter data-type:name="SSC-W" />
         </transforms:linear>
       </Transformations>
       <Keywords>
         <Keyword name="FJ_FCS_VERSION"  value="3.1" />
         <Keyword name="#FLOWRATE"  value="100" />
         <Keyword name="#LASER1ASF"  value="1,08" />
         <Keyword name="#LASER1COLOR"  value="Blue" />
         <Keyword name="#LASER1DELAY"  value="1100" />
         <Keyword name="#LASER2ASF"  value="1,07" />
         <Keyword name="#LASER2COLOR"  value="Red" />
         <Keyword name="#LASER2DELAY"  value="1524" />
         <Keyword name="#LASER3ASF"  value="1,07" />
         <Keyword name="#LASER3COLOR"  value="Violet" />
         <Keyword name="#LASER3DELAY"  value="691" />
         <Keyword name="#LASER4ASF"  value="0,78" />
         <Keyword name="#LASER4COLOR"  value="Yellow" />
         <Keyword name="#LASER4DELAY"  value="228" />
         <Keyword name="#LASERCONFIG"  value="BRVY" />
         <Keyword name="#P1Label"  value="NA" />
         <Keyword name="#P1Target"  value="NA" />
         <Keyword name="#P4Label"  value="FITC" />
         <Keyword name="#P5Label"  value="PE-Cy7" />
         <Keyword name="#P6Label"  value="R-PE" />
         <Keyword name="#P7Label"  value="Alexa Fluor    647" />
         <Keyword name="#P8Label"  value="Pacific Blue   " />
         <Keyword name="#PTDATE"  value="07-Oct-2024" />
         <Keyword name="#PTRESULT"  value="Pass" />
         <Keyword name="#TR1"  value="OR_FSC,25000" />
         <Keyword name="#WIDTHTHRESHOLD"  value="1000" />
         <Keyword name="#WINEXT"  value="0" />
         <Keyword name="$BTIM"  value="11:04:49" />
         <Keyword name="$BYTEORD"  value="1,2,3,4" />
         <Keyword name="$CELLS"  value="NA" />
         <Keyword name="$COM"  value="NA" />
         <Keyword name="$CYT"  value="4486521 Attune NxT Acoustic Focusing Cytometer (Lasers: BRVY)" />
         <Keyword name="$CYTSN"  value="2AFC212610616" />
         <Keyword name="$DATATYPE"  value="F" />
         <Keyword name="$DATE"  value="07-Oct-2024" />
         <Keyword name="$ETIM"  value="11:04:55" />
         <Keyword name="$EXP"  value="NA" />
         <Keyword name="$FIL"  value="CD32b t4.fcs" />
         <Keyword name="$INST"  value="NA" />
         <Keyword name="$LAST_MODIFIED"  value="08-Dec-2025 12:34:10" />
         <Keyword name="$LAST_MODIFIER"  value="Kathrin" />
         <Keyword name="$LOST"  value="0" />
         <Keyword name="$MODE"  value="L" />
         <Keyword name="$OP"  value="Kathrin Klaesener" />
         <Keyword name="$ORIGINALITY"  value="NonDataModified" />
         <Keyword name="$P10B"  value="32" />
         <Keyword name="$P10E"  value="0,0" />
         <Keyword name="$P10F"  value="488_10" />
         <Keyword name="$P10L"  value="488" />
         <Keyword name="$P10N"  value="SSC-H" />
         <Keyword name="$P10R"  value="1048576" />
         <Keyword name="$P10S"  value="SSC-H" />
         <Keyword name="$P10V"  value="380" />
         <Keyword name="$P11B"  value="32" />
         <Keyword name="$P11E"  value="0,0" />
         <Keyword name="$P11F"  value="NA" />
         <Keyword name="$P11L"  value="488" />
         <Keyword name="$P11N"  value="FSC-W" />
         <Keyword name="$P11R"  value="1024" />
         <Keyword name="$P11S"  value="FSC-W" />
         <Keyword name="$P11V"  value="280" />
         <Keyword name="$P12B"  value="32" />
         <Keyword name="$P12E"  value="0,0" />
         <Keyword name="$P12F"  value="488_10" />
         <Keyword name="$P12L"  value="488" />
         <Keyword name="$P12N"  value="SSC-W" />
         <Keyword name="$P12R"  value="1024" />
         <Keyword name="$P12S"  value="SSC-W" />
         <Keyword name="$P12V"  value="380" />
         <Keyword name="$P1B"  value="32" />
         <Keyword name="$P1E"  value="0,0" />
         <Keyword name="$P1F"  value="NA" />
         <Keyword name="$P1L"  value="NA" />
         <Keyword name="$P1N"  value="Time" />
         <Keyword name="$P1R"  value="67108864" />
         <Keyword name="$P1S"  value="Time" />
         <Keyword name="$P1V"  value="NA" />
         <Keyword name="$P2B"  value="32" />
         <Keyword name="$P2E"  value="0,0" />
         <Keyword name="$P2F"  value="NA" />
         <Keyword name="$P2L"  value="488" />
         <Keyword name="$P2N"  value="FSC-A" />
         <Keyword name="$P2R"  value="1048576" />
         <Keyword name="$P2S"  value="FSC-A" />
         <Keyword name="$P2V"  value="280" />
         <Keyword name="$P3B"  value="32" />
         <Keyword name="$P3E"  value="0,0" />
         <Keyword name="$P3F"  value="488_10" />
         <Keyword name="$P3L"  value="488" />
         <Keyword name="$P3N"  value="SSC-A" />
         <Keyword name="$P3R"  value="1048576" />
         <Keyword name="$P3S"  value="SSC-A" />
         <Keyword name="$P3V"  value="380" />
         <Keyword name="$P4B"  value="32" />
         <Keyword name="$P4E"  value="0,0" />
         <Keyword name="$P4F"  value="530_30" />
         <Keyword name="$P4L"  value="488" />
         <Keyword name="$P4N"  value="BL1-A" />
         <Keyword name="$P4R"  value="1048576" />
         <Keyword name="$P4S"  value="FITC-A" />
         <Keyword name="$P4V"  value="400" />
         <Keyword name="$P5B"  value="32" />
         <Keyword name="$P5E"  value="0,0" />
         <Keyword name="$P5F"  value="780_60" />
         <Keyword name="$P5L"  value="561" />
         <Keyword name="$P5N"  value="YL4-A" />
         <Keyword name="$P5R"  value="1048576" />
         <Keyword name="$P5S"  value="PE-Cy7-A" />
         <Keyword name="$P5V"  value="400" />
         <Keyword name="$P6B"  value="32" />
         <Keyword name="$P6E"  value="0,0" />
         <Keyword name="$P6F"  value="585_16" />
         <Keyword name="$P6L"  value="561" />
         <Keyword name="$P6N"  value="YL1-A" />
         <Keyword name="$P6R"  value="1048576" />
         <Keyword name="$P6S"  value="R-PE-A" />
         <Keyword name="$P6V"  value="300" />
         <Keyword name="$P7B"  value="32" />
         <Keyword name="$P7E"  value="0,0" />
         <Keyword name="$P7F"  value="670_14" />
         <Keyword name="$P7L"  value="640" />
         <Keyword name="$P7N"  value="RL1-A" />
         <Keyword name="$P7R"  value="1048576" />
         <Keyword name="$P7S"  value="Alexa Fluor    647-A" />
         <Keyword name="$P7V"  value="400" />
         <Keyword name="$P8B"  value="32" />
         <Keyword name="$P8E"  value="0,0" />
         <Keyword name="$P8F"  value="440_50" />
         <Keyword name="$P8L"  value="405" />
         <Keyword name="$P8N"  value="VL1-A" />
         <Keyword name="$P8R"  value="1048576" />
         <Keyword name="$P8S"  value="Pacific Blue   -A" />
         <Keyword name="$P8V"  value="400" />
         <Keyword name="$P9B"  value="32" />
         <Keyword name="$P9E"  value="0,0" />
         <Keyword name="$P9F"  value="NA" />
         <Keyword name="$P9L"  value="488" />
         <Keyword name="$P9N"  value="FSC-H" />
         <Keyword name="$P9R"  value="1048576" />
         <Keyword name="$P9S"  value="FSC-H" />
         <Keyword name="$P9V"  value="280" />
         <Keyword name="$PAR"  value="12" />
         <Keyword name="$PLATEID"  value="NA" />
         <Keyword name="$PLATENAME"  value="NA" />
         <Keyword name="$PROJ"  value="250305 HD Purity of Isolation" />
         <Keyword name="$SMNO"  value="HD buffy(1)" />
         <Keyword name="$SPILLOVER"  value="5,BL1-A,YL4-A,YL1-A,RL1-A,VL1-A,1.000000,0.000000,0.000000,0.000000,0.000000,0.000000,1.000000,0.000000,0.000000,0.000000,0.000000,0.000000,1.000000,0.000000,0.000000,0.000000,0.000000,0.000000,1.000000,0.000000,0.000000,0.000000,0.000000,0.000000,1.000000" />
         <Keyword name="$SRC"  value="NA" />
         <Keyword name="$SYS"  value="SNAKE Microsoft Windows 10 Enterprise LTSC" />
         <Keyword name="$TIMESTEP"  value="0,001" />
         <Keyword name="$TOT"  value="13208" />
         <Keyword name="$VOL"  value="11000" />
         <Keyword name="HOSTID"  value="snake" />
         <Keyword name="$BEGINDATA"  value="000000008192" />
         <Keyword name="$ENDDATA"  value="000000642175" />
         <Keyword name="$NEXTDATA"  value="000000000000" />
         <Keyword name="$BEGINSTEXT"  value="000000000000" />
         <Keyword name="$ENDSTEXT"  value="000000000000" />
         <Keyword name="$BEGINANALYSIS"  value="000000000000" />
         <Keyword name="$ENDANALYSIS"  value="000000000000" />
       </Keywords>
       <SampleNode name="CD32b t4.fcs"  annotation=""  owningGroup=""  expanded="1"  sortPriority="10"  count="13208"  sampleID="4" >
         <Graph smoothing="0"  backColor="#ffffff"  foreColor="#000000"  type="Pseudocolor"  fast="1" >
           <Axis dimension="x"  name="FSC-A"  label=""  auto="auto" />
           <Axis dimension="y"  name="SSC-A"  label=""  auto="auto" />
           <GraphSettings level="5%"  smoothingHighResolution="1"  contourHighResolution="1"  histogramSmoothingCount="0"  graphResolution="256"  showOutliers="0"  drawLargeDots="0"  dotsToDraw="8000"  tint="le.chartfill.tinted.40"  lineWeight="le.lineweight.normal"  lineStyle="le.linestyle.solid" />
           <GraphEnvironment showGrid="0"  showAxes="tl"  showGates="1"  showFreqOnPlots="1"  showGateNameOnPlots="1"  showMedians="0"  showUncomped="0"  addEventParam="0"  lastYAxisName="" >
             <TextTraits font="SansSerif"  size="11"  name="Labels"  style="plain"  color="#000000"  background="#00ffffff"  just="left" />
             <TextTraits font="SansSerif"  size="11"  name="LayoutGates"  style="plain"  color="#000000"  background="#00ffffff"  just="left" />
             <TextTraits font="SansSerif"  size="9"  name="Numbers"  style="plain"  color="#000000"  background="#00ffffff"  just="left" />
             <TextTraits font="SansSerif"  size="9"  name="Legend"  style="plain"  color="#000000"  background="#00ffffff"  just="left" />
             <WindowPosition x="0"  y="0"  width="0"  height="0"  displayed="0"  panelState="" />
           </GraphEnvironment>
         </Graph>
         <Subpopulations>
           <Population name="Lymphocytes"  annotation=""  owningGroup="All Samples"  expanded="1"  sortPriority="10"  count="10039" >
             <Graph smoothing="0"  backColor="#ffffff"  foreColor="#000000"  heatMapStatParameter="BL1-A"  type="Pseudocolor"  fast="1" >
               <Axis dimension="x"  name="FSC-A"  label=""  auto="auto" />
               <Axis dimension="y"  name="SSC-A"  label=""  auto="auto" />
               <GraphSettings level="5%"  smoothingHighResolution="1"  contourHighResolution="1"  histogramSmoothingCount="0"  graphResolution="256"  showOutliers="0"  drawLargeDots="0"  dotsToDraw="8000"  tint="le.chartfill.tinted.40"  lineWeight="le.lineweight.normal"  lineStyle="le.linestyle.solid" />
               <GraphEnvironment showGrid="0"  showAxes="tl"  showGates="1"  showFreqOnPlots="1"  showGateNameOnPlots="1"  showMedians="0"  showUncomped="0"  addEventParam="0"  lastYAxisName="" >
                 <TextTraits font="SansSerif"  size="11"  name="Labels"  style="plain"  color="#000000"  background="#00ffffff"  just="left" />
                 <TextTraits font="SansSerif"  size="11"  name="LayoutGates"  style="plain"  color="#000000"  background="#00ffffff"  just="left" />
                 <TextTraits font="SansSerif"  size="9"  name="Numbers"  style="plain"  color="#000000"  background="#00ffffff"  just="left" />
                 <TextTraits font="SansSerif"  size="9"  name="Legend"  style="plain"  color="#000000"  background="#00ffffff"  just="left" />
                 <WindowPosition x="620"  y="25"  width="390"  height="582"  displayed="1"  panelState="---" />
               </GraphEnvironment>
             </Graph>
             <Gate gating:id="ID891653359" >
               <gating:EllipsoidGate eventsInside="1"  annoOffsetX="0"  annoOffsetY="0"  tint="#000000"  isTinted="0"  lineWeight="Normal"  userDefined="1"  gating:distance="115.8194144061967" >
                 <gating:dimension>
                   <data-type:fcs-dimension data-type:name="FSC-A" />
                 </gating:dimension>
                 <gating:dimension>
                   <data-type:fcs-dimension data-type:name="SSC-A" />
                 </gating:dimension>
                 <gating:foci>
                   <gating:vertex>
                     <gating:coordinate data-type:value="125.6945531675" />
                     <gating:coordinate data-type:value="42.3711792987" />
                   </gating:vertex>
                   <gating:vertex>
                     <gating:coordinate data-type:value="186.3054468325" />
                     <gating:coordinate data-type:value="124.6288207013" />
                   </gating:vertex>
                 </gating:foci>
                 <gating:edge>
                   <gating:vertex>
                     <gating:coordinate data-type:value="121" />
                     <gating:coordinate data-type:value="36" />
                   </gating:vertex>
                   <gating:vertex>
                     <gating:coordinate data-type:value="191" />
                     <gating:coordinate data-type:value="131" />
                   </gating:vertex>
                   <gating:vertex>
                     <gating:coordinate data-type:value="179" />
                     <gating:coordinate data-type:value="65" />
                   </gating:vertex>
                   <gating:vertex>
                     <gating:coordinate data-type:value="133" />
                     <gating:coordinate data-type:value="102" />
                   </gating:vertex>
                 </gating:edge>
               </gating:EllipsoidGate>
             </Gate>
             <Subpopulations>
               <Population name="Single Cells"  annotation=""  owningGroup="All Samples"  expanded="1"  sortPriority="10"  count="10025" >
                 <Graph smoothing="0"  backColor="#ffffff"  foreColor="#000000"  heatMapStatParameter="BL1-A"  type="Pseudocolor"  fast="1" >
                   <Axis dimension="x"  name="SSC-H"  label=""  auto="auto" />
                   <Axis dimension="y"  name="SSC-A"  label=""  auto="auto" />
                   <GraphSettings level="5%"  smoothingHighResolution="1"  contourHighResolution="1"  histogramSmoothingCount="0"  graphResolution="256"  showOutliers="0"  drawLargeDots="0"  dotsToDraw="8000"  tint="le.chartfill.tinted.40"  lineWeight="le.lineweight.normal"  lineStyle="le.linestyle.solid" />
                   <GraphEnvironment showGrid="0"  showAxes="tl"  showGates="1"  showFreqOnPlots="1"  showGateNameOnPlots="1"  showMedians="0"  showUncomped="0"  addEventParam="0"  lastYAxisName="" >
                     <TextTraits font="SansSerif"  size="11"  name="Labels"  style="plain"  color="#000000"  background="#00ffffff"  just="left" />
                     <TextTraits font="SansSerif"  size="11"  name="LayoutGates"  style="plain"  color="#000000"  background="#00ffffff"  just="left" />
                     <TextTraits font="SansSerif"  size="9"  name="Numbers"  style="plain"  color="#000000"  background="#00ffffff"  just="left" />
                     <TextTraits font="SansSerif"  size="9"  name="Legend"  style="plain"  color="#000000"  background="#00ffffff"  just="left" />
                     <WindowPosition x="620"  y="25"  width="390"  height="582"  displayed="1"  panelState="---" />
                   </GraphEnvironment>
                 </Graph>
                 <Gate gating:id="ID364001651"  gating:parent_id="ID891653359" >
                   <gating:EllipsoidGate eventsInside="1"  annoOffsetX="0"  annoOffsetY="0"  tint="#000000"  isTinted="0"  lineWeight="Normal"  userDefined="1"  gating:distance="153.6841511141985" >
                     <gating:dimension>
                       <data-type:fcs-dimension data-type:name="SSC-H" />
                     </gating:dimension>
                     <gating:dimension>
                       <data-type:fcs-dimension data-type:name="SSC-A" />
                     </gating:dimension>
                     <gating:foci>
                       <gating:vertex>
                         <gating:coordinate data-type:value="24.6169028073" />
                         <gating:coordinate data-type:value="29.7922330789" />
                       </gating:vertex>
                       <gating:vertex>
                         <gating:coordinate data-type:value="118.3830971927" />
                         <gating:coordinate data-type:value="150.2077669211" />
                       </gating:vertex>
                     </gating:foci>
                     <gating:edge>
                       <gating:vertex>
                         <gating:coordinate data-type:value="24" />
                         <gating:coordinate data-type:value="29" />
                       </gating:vertex>
                       <gating:vertex>
                         <gating:coordinate data-type:value="119" />
                         <gating:coordinate data-type:value="151" />
                       </gating:vertex>
                       <gating:vertex>
                         <gating:coordinate data-type:value="81" />
                         <gating:coordinate data-type:value="82" />
                       </gating:vertex>
                       <gating:vertex>
                         <gating:coordinate data-type:value="62" />
                         <gating:coordinate data-type:value="98" />
                       </gating:vertex>
                     </gating:edge>
                   </gating:EllipsoidGate>
                 </Gate>
               </Population>
             </Subpopulations>
           </Population>
         </Subpopulations>
       </SampleNode>
     </Sample>
     <Sample>
       <DataSet uri="file:/Users/kklaesener/Desktop/Revision/images%20for%20Revision%20WB/Figure%201/A/Fig.%201A%20FCS/250305%20HD%20Purity%20of%20Isolation_HD%20buffy_CD32b%20t5.fcs"  sampleID="5" />
       <Transformations>
         <transforms:linear transforms:minRange="0"  transforms:maxRange="2"  gain="1" >
           <data-type:parameter data-type:name="Time" />
         </transforms:linear>
         <transforms:linear transforms:minRange="0"  transforms:maxRange="1048576"  gain="1" >
           <data-type:parameter data-type:name="FSC-A" />
         </transforms:linear>
         <transforms:linear transforms:minRange="0"  transforms:maxRange="1048576"  gain="1" >
           <data-type:parameter data-type:name="SSC-A" />
         </transforms:linear>
         <transforms:log transforms:offset="1"  transforms:decades="6.0205999133" >
           <data-type:parameter data-type:name="BL1-A" />
         </transforms:log>
         <transforms:log transforms:offset="1"  transforms:decades="6.0205999133" >
           <data-type:parameter data-type:name="YL4-A" />
         </transforms:log>
         <transforms:log transforms:offset="1"  transforms:decades="6.0205999133" >
           <data-type:parameter data-type:name="YL1-A" />
         </transforms:log>
         <transforms:biex transforms:length="256"  transforms:maxRange="1048576"  transforms:neg="0"  transforms:width="-1000"  transforms:pos="5.0205999133" >
           <data-type:parameter data-type:name="RL1-A" />
         </transforms:biex>
         <transforms:log transforms:offset="1"  transforms:decades="6.0205999133" >
           <data-type:parameter data-type:name="VL1-A" />
         </transforms:log>
         <transforms:linear transforms:minRange="0"  transforms:maxRange="1048576"  gain="1" >
           <data-type:parameter data-type:name="FSC-H" />
         </transforms:linear>
         <transforms:linear transforms:minRange="0"  transforms:maxRange="1048576"  gain="1" >
           <data-type:parameter data-type:name="SSC-H" />
         </transforms:linear>
         <transforms:linear transforms:minRange="0"  transforms:maxRange="1024"  gain="1" >
           <data-type:parameter data-type:name="FSC-W" />
         </transforms:linear>
         <transforms:linear transforms:minRange="0"  transforms:maxRange="1024"  gain="1" >
           <data-type:parameter data-type:name="SSC-W" />
         </transforms:linear>
       </Transformations>
       <Keywords>
         <Keyword name="FJ_FCS_VERSION"  value="3.1" />
         <Keyword name="#FLOWRATE"  value="100" />
         <Keyword name="#LASER1ASF"  value="1,08" />
         <Keyword name="#LASER1COLOR"  value="Blue" />
         <Keyword name="#LASER1DELAY"  value="1100" />
         <Keyword name="#LASER2ASF"  value="1,07" />
         <Keyword name="#LASER2COLOR"  value="Red" />
         <Keyword name="#LASER2DELAY"  value="1523" />
         <Keyword name="#LASER3ASF"  value="1,07" />
         <Keyword name="#LASER3COLOR"  value="Violet" />
         <Keyword name="#LASER3DELAY"  value="700" />
         <Keyword name="#LASER4ASF"  value="0,78" />
         <Keyword name="#LASER4COLOR"  value="Yellow" />
         <Keyword name="#LASER4DELAY"  value="241" />
         <Keyword name="#LASERCONFIG"  value="BRVY" />
         <Keyword name="#P1Label"  value="NA" />
         <Keyword name="#P1Target"  value="NA" />
         <Keyword name="#P4Label"  value="FITC" />
         <Keyword name="#P5Label"  value="PE-Cy7" />
         <Keyword name="#P6Label"  value="R-PE" />
         <Keyword name="#P7Label"  value="Alexa Fluor    647" />
         <Keyword name="#P8Label"  value="Pacific Blue   " />
         <Keyword name="#PTDATE"  value="09-Oct-2023" />
         <Keyword name="#PTRESULT"  value="Pass" />
         <Keyword name="#TR1"  value="OR_FSC,25000" />
         <Keyword name="#WIDTHTHRESHOLD"  value="1000" />
         <Keyword name="#WINEXT"  value="0" />
         <Keyword name="$BTIM"  value="12:08:03" />
         <Keyword name="$BYTEORD"  value="1,2,3,4" />
         <Keyword name="$CELLS"  value="NA" />
         <Keyword name="$COM"  value="NA" />
         <Keyword name="$CYT"  value="4486521 Attune NxT Acoustic Focusing Cytometer (Lasers: BRVY)" />
         <Keyword name="$CYTSN"  value="2AFC212610616" />
         <Keyword name="$DATATYPE"  value="F" />
         <Keyword name="$DATE"  value="11-Oct-2023" />
         <Keyword name="$ETIM"  value="12:08:05" />
         <Keyword name="$EXP"  value="NA" />
         <Keyword name="$FIL"  value="CD32b t5.fcs" />
         <Keyword name="$INST"  value="NA" />
         <Keyword name="$LAST_MODIFIED"  value="08-Dec-2025 12:34:04" />
         <Keyword name="$LAST_MODIFIER"  value="Kathrin" />
         <Keyword name="$LOST"  value="0" />
         <Keyword name="$MODE"  value="L" />
         <Keyword name="$OP"  value="Kathrin Klaesener" />
         <Keyword name="$ORIGINALITY"  value="NonDataModified" />
         <Keyword name="$P10B"  value="32" />
         <Keyword name="$P10E"  value="0,0" />
         <Keyword name="$P10F"  value="488_10" />
         <Keyword name="$P10L"  value="488" />
         <Keyword name="$P10N"  value="SSC-H" />
         <Keyword name="$P10R"  value="1048576" />
         <Keyword name="$P10S"  value="SSC-H" />
         <Keyword name="$P10V"  value="400" />
         <Keyword name="$P11B"  value="32" />
         <Keyword name="$P11E"  value="0,0" />
         <Keyword name="$P11F"  value="NA" />
         <Keyword name="$P11L"  value="488" />
         <Keyword name="$P11N"  value="FSC-W" />
         <Keyword name="$P11R"  value="1024" />
         <Keyword name="$P11S"  value="FSC-W" />
         <Keyword name="$P11V"  value="280" />
         <Keyword name="$P12B"  value="32" />
         <Keyword name="$P12E"  value="0,0" />
         <Keyword name="$P12F"  value="488_10" />
         <Keyword name="$P12L"  value="488" />
         <Keyword name="$P12N"  value="SSC-W" />
         <Keyword name="$P12R"  value="1024" />
         <Keyword name="$P12S"  value="SSC-W" />
         <Keyword name="$P12V"  value="400" />
         <Keyword name="$P1B"  value="32" />
         <Keyword name="$P1E"  value="0,0" />
         <Keyword name="$P1F"  value="NA" />
         <Keyword name="$P1L"  value="NA" />
         <Keyword name="$P1N"  value="Time" />
         <Keyword name="$P1R"  value="67108864" />
         <Keyword name="$P1S"  value="Time" />
         <Keyword name="$P1V"  value="NA" />
         <Keyword name="$P2B"  value="32" />
         <Keyword name="$P2E"  value="0,0" />
         <Keyword name="$P2F"  value="NA" />
         <Keyword name="$P2L"  value="488" />
         <Keyword name="$P2N"  value="FSC-A" />
         <Keyword name="$P2R"  value="1048576" />
         <Keyword name="$P2S"  value="FSC-A" />
         <Keyword name="$P2V"  value="280" />
         <Keyword name="$P3B"  value="32" />
         <Keyword name="$P3E"  value="0,0" />
         <Keyword name="$P3F"  value="488_10" />
         <Keyword name="$P3L"  value="488" />
         <Keyword name="$P3N"  value="SSC-A" />
         <Keyword name="$P3R"  value="1048576" />
         <Keyword name="$P3S"  value="SSC-A" />
         <Keyword name="$P3V"  value="400" />
         <Keyword name="$P4B"  value="32" />
         <Keyword name="$P4E"  value="0,0" />
         <Keyword name="$P4F"  value="530_30" />
         <Keyword name="$P4L"  value="488" />
         <Keyword name="$P4N"  value="BL1-A" />
         <Keyword name="$P4R"  value="1048576" />
         <Keyword name="$P4S"  value="FITC-A" />
         <Keyword name="$P4V"  value="360" />
         <Keyword name="$P5B"  value="32" />
         <Keyword name="$P5E"  value="0,0" />
         <Keyword name="$P5F"  value="780_60" />
         <Keyword name="$P5L"  value="561" />
         <Keyword name="$P5N"  value="YL4-A" />
         <Keyword name="$P5R"  value="1048576" />
         <Keyword name="$P5S"  value="PE-Cy7-A" />
         <Keyword name="$P5V"  value="450" />
         <Keyword name="$P6B"  value="32" />
         <Keyword name="$P6E"  value="0,0" />
         <Keyword name="$P6F"  value="585_16" />
         <Keyword name="$P6L"  value="561" />
         <Keyword name="$P6N"  value="YL1-A" />
         <Keyword name="$P6R"  value="1048576" />
         <Keyword name="$P6S"  value="R-PE-A" />
         <Keyword name="$P6V"  value="340" />
         <Keyword name="$P7B"  value="32" />
         <Keyword name="$P7E"  value="0,0" />
         <Keyword name="$P7F"  value="670_14" />
         <Keyword name="$P7L"  value="640" />
         <Keyword name="$P7N"  value="RL1-A" />
         <Keyword name="$P7R"  value="1048576" />
         <Keyword name="$P7S"  value="Alexa Fluor    647-A" />
         <Keyword name="$P7V"  value="400" />
         <Keyword name="$P8B"  value="32" />
         <Keyword name="$P8E"  value="0,0" />
         <Keyword name="$P8F"  value="440_50" />
         <Keyword name="$P8L"  value="405" />
         <Keyword name="$P8N"  value="VL1-A" />
         <Keyword name="$P8R"  value="1048576" />
         <Keyword name="$P8S"  value="Pacific Blue   -A" />
         <Keyword name="$P8V"  value="320" />
         <Keyword name="$P9B"  value="32" />
         <Keyword name="$P9E"  value="0,0" />
         <Keyword name="$P9F"  value="NA" />
         <Keyword name="$P9L"  value="488" />
         <Keyword name="$P9N"  value="FSC-H" />
         <Keyword name="$P9R"  value="1048576" />
         <Keyword name="$P9S"  value="FSC-H" />
         <Keyword name="$P9V"  value="280" />
         <Keyword name="$PAR"  value="12" />
         <Keyword name="$PLATEID"  value="NA" />
         <Keyword name="$PLATENAME"  value="NA" />
         <Keyword name="$PROJ"  value="250305 HD Purity of Isolation" />
         <Keyword name="$SMNO"  value="HD buffy" />
         <Keyword name="$SPILLOVER"  value="5,BL1-A,YL4-A,YL1-A,RL1-A,VL1-A,1.000000,0.000000,0.000000,0.000000,0.000000,0.000000,1.000000,0.000000,0.000000,0.000000,0.000000,0.000000,1.000000,0.000000,0.000000,0.000000,0.000000,0.000000,1.000000,0.000000,0.000000,0.000000,0.000000,0.000000,1.000000" />
         <Keyword name="$SRC"  value="NA" />
         <Keyword name="$SYS"  value="SNAKE Microsoft Windows 10 Enterprise LTSC" />
         <Keyword name="$TIMESTEP"  value="0,001" />
         <Keyword name="$TOT"  value="15060" />
         <Keyword name="$VOL"  value="6000" />
         <Keyword name="HOSTID"  value="snake" />
         <Keyword name="$BEGINDATA"  value="000000008192" />
         <Keyword name="$ENDDATA"  value="000000731071" />
         <Keyword name="$NEXTDATA"  value="000000000000" />
         <Keyword name="$BEGINSTEXT"  value="000000000000" />
         <Keyword name="$ENDSTEXT"  value="000000000000" />
         <Keyword name="$BEGINANALYSIS"  value="000000000000" />
         <Keyword name="$ENDANALYSIS"  value="000000000000" />
       </Keywords>
       <SampleNode name="CD32b t5.fcs"  annotation=""  owningGroup=""  expanded="1"  sortPriority="10"  count="15060"  sampleID="5" >
         <Graph smoothing="0"  backColor="#ffffff"  foreColor="#000000"  type="Pseudocolor"  fast="1" >
           <Axis dimension="x"  name="FSC-A"  label=""  auto="auto" />
           <Axis dimension="y"  name="SSC-A"  label=""  auto="auto" />
           <GraphSettings level="5%"  smoothingHighResolution="1"  contourHighResolution="1"  histogramSmoothingCount="0"  graphResolution="256"  showOutliers="0"  drawLargeDots="0"  dotsToDraw="8000"  tint="le.chartfill.tinted.40"  lineWeight="le.lineweight.normal"  lineStyle="le.linestyle.solid" />
           <GraphEnvironment showGrid="0"  showAxes="tl"  showGates="1"  showFreqOnPlots="1"  showGateNameOnPlots="1"  showMedians="0"  showUncomped="0"  addEventParam="0"  lastYAxisName="" >
             <TextTraits font="SansSerif"  size="11"  name="Labels"  style="plain"  color="#000000"  background="#00ffffff"  just="left" />
             <TextTraits font="SansSerif"  size="11"  name="LayoutGates"  style="plain"  color="#000000"  background="#00ffffff"  just="left" />
             <TextTraits font="SansSerif"  size="9"  name="Numbers"  style="plain"  color="#000000"  background="#00ffffff"  just="left" />
             <TextTraits font="SansSerif"  size="9"  name="Legend"  style="plain"  color="#000000"  background="#00ffffff"  just="left" />
             <WindowPosition x="0"  y="0"  width="0"  height="0"  displayed="0"  panelState="" />
           </GraphEnvironment>
         </Graph>
         <Subpopulations>
           <Population name="Lymphocytes"  annotation=""  owningGroup=""  expanded="1"  sortPriority="10"  count="9038" >
             <Graph smoothing="0"  backColor="#ffffff"  foreColor="#000000"  heatMapStatParameter="BL1-A"  type="Pseudocolor"  fast="1" >
               <Axis dimension="x"  name="FSC-A"  label=""  auto="auto" />
               <Axis dimension="y"  name="SSC-A"  label=""  auto="auto" />
               <GraphSettings level="5%"  smoothingHighResolution="1"  contourHighResolution="1"  histogramSmoothingCount="0"  graphResolution="256"  showOutliers="0"  drawLargeDots="0"  dotsToDraw="8000"  tint="le.chartfill.tinted.40"  lineWeight="le.lineweight.normal"  lineStyle="le.linestyle.solid" />
               <GraphEnvironment showGrid="0"  showAxes="tl"  showGates="1"  showFreqOnPlots="1"  showGateNameOnPlots="1"  showMedians="0"  showUncomped="0"  addEventParam="0"  lastYAxisName="" >
                 <TextTraits font="SansSerif"  size="11"  name="Labels"  style="plain"  color="#000000"  background="#00ffffff"  just="left" />
                 <TextTraits font="SansSerif"  size="11"  name="LayoutGates"  style="plain"  color="#000000"  background="#00ffffff"  just="left" />
                 <TextTraits font="SansSerif"  size="9"  name="Numbers"  style="plain"  color="#000000"  background="#00ffffff"  just="left" />
                 <TextTraits font="SansSerif"  size="9"  name="Legend"  style="plain"  color="#000000"  background="#00ffffff"  just="left" />
                 <WindowPosition x="620"  y="25"  width="390"  height="582"  displayed="1"  panelState="---" />
               </GraphEnvironment>
             </Graph>
             <Gate gating:id="ID1796242187" >
               <gating:EllipsoidGate eventsInside="1"  annoOffsetX="0"  annoOffsetY="0"  tint="#000000"  isTinted="0"  lineWeight="Normal"  userDefined="1"  gating:distance="115.67042685854668" >
                 <gating:dimension>
                   <data-type:fcs-dimension data-type:name="FSC-A" />
                 </gating:dimension>
                 <gating:dimension>
                   <data-type:fcs-dimension data-type:name="SSC-A" />
                 </gating:dimension>
                 <gating:foci>
                   <gating:vertex>
                     <gating:coordinate data-type:value="125.7642309065" />
                     <gating:coordinate data-type:value="72.3976815031" />
                   </gating:vertex>
                   <gating:vertex>
                     <gating:coordinate data-type:value="186.2357690935" />
                     <gating:coordinate data-type:value="153.6023184969" />
                   </gating:vertex>
                 </gating:foci>
                 <gating:edge>
                   <gating:vertex>
                     <gating:coordinate data-type:value="121" />
                     <gating:coordinate data-type:value="66" />
                   </gating:vertex>
                   <gating:vertex>
                     <gating:coordinate data-type:value="191" />
                     <gating:coordinate data-type:value="160" />
                   </gating:vertex>
                   <gating:vertex>
                     <gating:coordinate data-type:value="179" />
                     <gating:coordinate data-type:value="95" />
                   </gating:vertex>
                   <gating:vertex>
                     <gating:coordinate data-type:value="133" />
                     <gating:coordinate data-type:value="132" />
                   </gating:vertex>
                 </gating:edge>
               </gating:EllipsoidGate>
             </Gate>
             <Subpopulations>
               <Population name="Single Cells"  annotation=""  owningGroup=""  expanded="1"  sortPriority="10"  count="8939" >
                 <Graph smoothing="0"  backColor="#ffffff"  foreColor="#000000"  heatMapStatParameter="BL1-A"  type="Pseudocolor"  fast="1" >
                   <Axis dimension="x"  name="YL1-A"  label=""  auto="auto" />
                   <Axis dimension="y"  name="SSC-A"  label=""  auto="auto" />
                   <GraphSettings level="5%"  smoothingHighResolution="1"  contourHighResolution="1"  histogramSmoothingCount="0"  graphResolution="256"  showOutliers="0"  drawLargeDots="0"  dotsToDraw="8000"  tint="le.chartfill.tinted.40"  lineWeight="le.lineweight.normal"  lineStyle="le.linestyle.solid" />
                   <GraphEnvironment showGrid="0"  showAxes="tl"  showGates="1"  showFreqOnPlots="1"  showGateNameOnPlots="1"  showMedians="0"  showUncomped="0"  addEventParam="0"  lastYAxisName="" >
                     <TextTraits font="SansSerif"  size="11"  name="Labels"  style="plain"  color="#000000"  background="#00ffffff"  just="left" />
                     <TextTraits font="SansSerif"  size="11"  name="LayoutGates"  style="plain"  color="#000000"  background="#00ffffff"  just="left" />
                     <TextTraits font="SansSerif"  size="9"  name="Numbers"  style="plain"  color="#000000"  background="#00ffffff"  just="left" />
                     <TextTraits font="SansSerif"  size="9"  name="Legend"  style="plain"  color="#000000"  background="#00ffffff"  just="left" />
                     <WindowPosition x="620"  y="25"  width="390"  height="582"  displayed="0"  panelState="---" />
                   </GraphEnvironment>
                 </Graph>
                 <Gate gating:id="ID897953106"  gating:parent_id="ID1796242187" >
                   <gating:EllipsoidGate eventsInside="1"  annoOffsetX="0"  annoOffsetY="0"  tint="#000000"  isTinted="0"  lineWeight="Normal"  userDefined="1"  gating:distance="153.90384993840365" >
                     <gating:dimension>
                       <data-type:fcs-dimension data-type:name="SSC-H" />
                     </gating:dimension>
                     <gating:dimension>
                       <data-type:fcs-dimension data-type:name="SSC-A" />
                     </gating:dimension>
                     <gating:foci>
                       <gating:vertex>
                         <gating:coordinate data-type:value="53.5485160833" />
                         <gating:coordinate data-type:value="56.704410128" />
                       </gating:vertex>
                       <gating:vertex>
                         <gating:coordinate data-type:value="147.4514839167" />
                         <gating:coordinate data-type:value="177.295589872" />
                       </gating:vertex>
                     </gating:foci>
                     <gating:edge>
                       <gating:vertex>
                         <gating:coordinate data-type:value="53" />
                         <gating:coordinate data-type:value="56" />
                       </gating:vertex>
                       <gating:vertex>
                         <gating:coordinate data-type:value="148" />
                         <gating:coordinate data-type:value="178" />
                       </gating:vertex>
                       <gating:vertex>
                         <gating:coordinate data-type:value="110" />
                         <gating:coordinate data-type:value="109" />
                       </gating:vertex>
                       <gating:vertex>
                         <gating:coordinate data-type:value="92" />
                         <gating:coordinate data-type:value="124" />
                       </gating:vertex>
                     </gating:edge>
                   </gating:EllipsoidGate>
                 </Gate>
                 <Subpopulations>
                   <Population name="R-PE-A, SSC-A subset"  annotation=""  owningGroup=""  expanded="1"  sortPriority="10"  count="1890" >
                     <Graph smoothing="0"  backColor="#ffffff"  foreColor="#000000"  heatMapStatParameter="BL1-A"  type="Pseudocolor"  fast="1" >
                       <Axis dimension="x"  name="YL1-A"  label=""  auto="auto" />
                       <Axis dimension="y"  name="SSC-A"  label=""  auto="auto" />
                       <GraphSettings level="5%"  smoothingHighResolution="1"  contourHighResolution="1"  histogramSmoothingCount="0"  graphResolution="256"  showOutliers="0"  drawLargeDots="0"  dotsToDraw="8000"  tint="le.chartfill.tinted.40"  lineWeight="le.lineweight.normal"  lineStyle="le.linestyle.solid" />
                       <GraphEnvironment showGrid="0"  showAxes="tl"  showGates="1"  showFreqOnPlots="1"  showGateNameOnPlots="1"  showMedians="0"  showUncomped="0"  addEventParam="0"  lastYAxisName="" >
                         <TextTraits font="SansSerif"  size="11"  name="Labels"  style="plain"  color="#000000"  background="#00ffffff"  just="left" />
                         <TextTraits font="SansSerif"  size="11"  name="LayoutGates"  style="plain"  color="#000000"  background="#00ffffff"  just="left" />
                         <TextTraits font="SansSerif"  size="9"  name="Numbers"  style="plain"  color="#000000"  background="#00ffffff"  just="left" />
                         <TextTraits font="SansSerif"  size="9"  name="Legend"  style="plain"  color="#000000"  background="#00ffffff"  just="left" />
                         <WindowPosition x="620"  y="25"  width="390"  height="582"  displayed="1"  panelState="---" />
                       </GraphEnvironment>
                     </Graph>
                     <Gate gating:id="ID1498280465"  gating:parent_id="ID897953106" >
                       <gating:EllipsoidGate eventsInside="1"  annoOffsetX="39"  annoOffsetY="-143"  tint="#000000"  isTinted="0"  lineWeight="Normal"  userDefined="1"  gating:distance="197.69716608806493" >
                         <gating:dimension>
                           <data-type:fcs-dimension data-type:name="YL1-A" />
                         </gating:dimension>
                         <gating:dimension>
                           <data-type:fcs-dimension data-type:name="SSC-A" />
                         </gating:dimension>
                         <gating:foci>
                           <gating:vertex>
                             <gating:coordinate data-type:value="167.0636867168" />
                             <gating:coordinate data-type:value="3.3940314684" />
                           </gating:vertex>
                           <gating:vertex>
                             <gating:coordinate data-type:value="175.9363132832" />
                             <gating:coordinate data-type:value="197.6059685316" />
                           </gating:vertex>
                         </gating:foci>
                         <gating:edge>
                           <gating:vertex>
                             <gating:coordinate data-type:value="176" />
                             <gating:coordinate data-type:value="199" />
                           </gating:vertex>
                           <gating:vertex>
                             <gating:coordinate data-type:value="167" />
                             <gating:coordinate data-type:value="2" />
                           </gating:vertex>
                           <gating:vertex>
                             <gating:coordinate data-type:value="188" />
                             <gating:coordinate data-type:value="100" />
                           </gating:vertex>
                           <gating:vertex>
                             <gating:coordinate data-type:value="155" />
                             <gating:coordinate data-type:value="102" />
                           </gating:vertex>
                         </gating:edge>
                       </gating:EllipsoidGate>
                     </Gate>
                   </Population>
                 </Subpopulations>
               </Population>
             </Subpopulations>
           </Population>
         </Subpopulations>
       </SampleNode>
     </Sample>
     <Sample>
       <DataSet uri="file:/Users/kklaesener/Desktop/Revision/images%20for%20Revision%20WB/Figure%201/A/Fig.%201A%20FCS/250305%20HD%20Purity%20of%20Isolation_HD%20buffy_HD%20t1.fcs"  sampleID="6" />
       <Transformations>
         <transforms:linear transforms:minRange="0.017"  transforms:maxRange="7.017"  gain="1" >
           <data-type:parameter data-type:name="Time" />
         </transforms:linear>
         <transforms:linear transforms:minRange="0"  transforms:maxRange="1048576"  gain="1" >
           <data-type:parameter data-type:name="FSC-A" />
         </transforms:linear>
         <transforms:linear transforms:minRange="0"  transforms:maxRange="1048576"  gain="1" >
           <data-type:parameter data-type:name="SSC-A" />
         </transforms:linear>
         <transforms:log transforms:offset="1"  transforms:decades="6.0205999133" >
           <data-type:parameter data-type:name="BL1-A" />
         </transforms:log>
         <transforms:log transforms:offset="1"  transforms:decades="6.0205999133" >
           <data-type:parameter data-type:name="YL4-A" />
         </transforms:log>
         <transforms:log transforms:offset="1"  transforms:decades="6.0205999133" >
           <data-type:parameter data-type:name="YL1-A" />
         </transforms:log>
         <transforms:biex transforms:length="256"  transforms:maxRange="1048576"  transforms:neg="0"  transforms:width="-1000"  transforms:pos="5.0205999133" >
           <data-type:parameter data-type:name="RL1-A" />
         </transforms:biex>
         <transforms:log transforms:offset="1"  transforms:decades="6.0205999133" >
           <data-type:parameter data-type:name="VL1-A" />
         </transforms:log>
         <transforms:linear transforms:minRange="0"  transforms:maxRange="1048576"  gain="1" >
           <data-type:parameter data-type:name="FSC-H" />
         </transforms:linear>
         <transforms:linear transforms:minRange="0"  transforms:maxRange="1048576"  gain="1" >
           <data-type:parameter data-type:name="SSC-H" />
         </transforms:linear>
         <transforms:linear transforms:minRange="0"  transforms:maxRange="1024"  gain="1" >
           <data-type:parameter data-type:name="FSC-W" />
         </transforms:linear>
         <transforms:linear transforms:minRange="0"  transforms:maxRange="1024"  gain="1" >
           <data-type:parameter data-type:name="SSC-W" />
         </transforms:linear>
       </Transformations>
       <Keywords>
         <Keyword name="FJ_FCS_VERSION"  value="3.1" />
         <Keyword name="#FLOWRATE"  value="100" />
         <Keyword name="#LASER1ASF"  value="1,08" />
         <Keyword name="#LASER1COLOR"  value="Blue" />
         <Keyword name="#LASER1DELAY"  value="1100" />
         <Keyword name="#LASER2ASF"  value="1,07" />
         <Keyword name="#LASER2COLOR"  value="Red" />
         <Keyword name="#LASER2DELAY"  value="1523" />
         <Keyword name="#LASER3ASF"  value="1,07" />
         <Keyword name="#LASER3COLOR"  value="Violet" />
         <Keyword name="#LASER3DELAY"  value="700" />
         <Keyword name="#LASER4ASF"  value="0,78" />
         <Keyword name="#LASER4COLOR"  value="Yellow" />
         <Keyword name="#LASER4DELAY"  value="241" />
         <Keyword name="#LASERCONFIG"  value="BRVY" />
         <Keyword name="#P1Label"  value="NA" />
         <Keyword name="#P1Target"  value="NA" />
         <Keyword name="#P4Label"  value="FITC" />
         <Keyword name="#P5Label"  value="PE-Cy7" />
         <Keyword name="#P6Label"  value="R-PE" />
         <Keyword name="#P7Label"  value="Alexa Fluor    647" />
         <Keyword name="#P8Label"  value="Pacific Blue   " />
         <Keyword name="#PTDATE"  value="23-Sep-2024" />
         <Keyword name="#PTRESULT"  value="Pass" />
         <Keyword name="#TR1"  value="OR_FSC,25000" />
         <Keyword name="#WIDTHTHRESHOLD"  value="1000" />
         <Keyword name="#WINEXT"  value="0" />
         <Keyword name="$BTIM"  value="10:10:35" />
         <Keyword name="$BYTEORD"  value="1,2,3,4" />
         <Keyword name="$CELLS"  value="NA" />
         <Keyword name="$COM"  value="NA" />
         <Keyword name="$CYT"  value="4486521 Attune NxT Acoustic Focusing Cytometer (Lasers: BRVY)" />
         <Keyword name="$CYTSN"  value="2AFC212610616" />
         <Keyword name="$DATATYPE"  value="F" />
         <Keyword name="$DATE"  value="25-Sep-2024" />
         <Keyword name="$ETIM"  value="10:10:42" />
         <Keyword name="$EXP"  value="NA" />
         <Keyword name="$FIL"  value="HD t1.fcs" />
         <Keyword name="$INST"  value="NA" />
         <Keyword name="$LAST_MODIFIED"  value="08-Dec-2025 12:34:05" />
         <Keyword name="$LAST_MODIFIER"  value="Kathrin" />
         <Keyword name="$LOST"  value="0" />
         <Keyword name="$MODE"  value="L" />
         <Keyword name="$OP"  value="Kathrin Klaesener" />
         <Keyword name="$ORIGINALITY"  value="NonDataModified" />
         <Keyword name="$P10B"  value="32" />
         <Keyword name="$P10E"  value="0,0" />
         <Keyword name="$P10F"  value="488_10" />
         <Keyword name="$P10L"  value="488" />
         <Keyword name="$P10N"  value="SSC-H" />
         <Keyword name="$P10R"  value="1048576" />
         <Keyword name="$P10S"  value="SSC-H" />
         <Keyword name="$P10V"  value="380" />
         <Keyword name="$P11B"  value="32" />
         <Keyword name="$P11E"  value="0,0" />
         <Keyword name="$P11F"  value="NA" />
         <Keyword name="$P11L"  value="488" />
         <Keyword name="$P11N"  value="FSC-W" />
         <Keyword name="$P11R"  value="1024" />
         <Keyword name="$P11S"  value="FSC-W" />
         <Keyword name="$P11V"  value="290" />
         <Keyword name="$P12B"  value="32" />
         <Keyword name="$P12E"  value="0,0" />
         <Keyword name="$P12F"  value="488_10" />
         <Keyword name="$P12L"  value="488" />
         <Keyword name="$P12N"  value="SSC-W" />
         <Keyword name="$P12R"  value="1024" />
         <Keyword name="$P12S"  value="SSC-W" />
         <Keyword name="$P12V"  value="380" />
         <Keyword name="$P1B"  value="32" />
         <Keyword name="$P1E"  value="0,0" />
         <Keyword name="$P1F"  value="NA" />
         <Keyword name="$P1L"  value="NA" />
         <Keyword name="$P1N"  value="Time" />
         <Keyword name="$P1R"  value="67108864" />
         <Keyword name="$P1S"  value="Time" />
         <Keyword name="$P1V"  value="NA" />
         <Keyword name="$P2B"  value="32" />
         <Keyword name="$P2E"  value="0,0" />
         <Keyword name="$P2F"  value="NA" />
         <Keyword name="$P2L"  value="488" />
         <Keyword name="$P2N"  value="FSC-A" />
         <Keyword name="$P2R"  value="1048576" />
         <Keyword name="$P2S"  value="FSC-A" />
         <Keyword name="$P2V"  value="290" />
         <Keyword name="$P3B"  value="32" />
         <Keyword name="$P3E"  value="0,0" />
         <Keyword name="$P3F"  value="488_10" />
         <Keyword name="$P3L"  value="488" />
         <Keyword name="$P3N"  value="SSC-A" />
         <Keyword name="$P3R"  value="1048576" />
         <Keyword name="$P3S"  value="SSC-A" />
         <Keyword name="$P3V"  value="380" />
         <Keyword name="$P4B"  value="32" />
         <Keyword name="$P4E"  value="0,0" />
         <Keyword name="$P4F"  value="530_30" />
         <Keyword name="$P4L"  value="488" />
         <Keyword name="$P4N"  value="BL1-A" />
         <Keyword name="$P4R"  value="1048576" />
         <Keyword name="$P4S"  value="FITC-A" />
         <Keyword name="$P4V"  value="400" />
         <Keyword name="$P5B"  value="32" />
         <Keyword name="$P5E"  value="0,0" />
         <Keyword name="$P5F"  value="780_60" />
         <Keyword name="$P5L"  value="561" />
         <Keyword name="$P5N"  value="YL4-A" />
         <Keyword name="$P5R"  value="1048576" />
         <Keyword name="$P5S"  value="PE-Cy7-A" />
         <Keyword name="$P5V"  value="400" />
         <Keyword name="$P6B"  value="32" />
         <Keyword name="$P6E"  value="0,0" />
         <Keyword name="$P6F"  value="585_16" />
         <Keyword name="$P6L"  value="561" />
         <Keyword name="$P6N"  value="YL1-A" />
         <Keyword name="$P6R"  value="1048576" />
         <Keyword name="$P6S"  value="R-PE-A" />
         <Keyword name="$P6V"  value="300" />
         <Keyword name="$P7B"  value="32" />
         <Keyword name="$P7E"  value="0,0" />
         <Keyword name="$P7F"  value="670_14" />
         <Keyword name="$P7L"  value="640" />
         <Keyword name="$P7N"  value="RL1-A" />
         <Keyword name="$P7R"  value="1048576" />
         <Keyword name="$P7S"  value="Alexa Fluor    647-A" />
         <Keyword name="$P7V"  value="400" />
         <Keyword name="$P8B"  value="32" />
         <Keyword name="$P8E"  value="0,0" />
         <Keyword name="$P8F"  value="440_50" />
         <Keyword name="$P8L"  value="405" />
         <Keyword name="$P8N"  value="VL1-A" />
         <Keyword name="$P8R"  value="1048576" />
         <Keyword name="$P8S"  value="Pacific Blue   -A" />
         <Keyword name="$P8V"  value="320" />
         <Keyword name="$P9B"  value="32" />
         <Keyword name="$P9E"  value="0,0" />
         <Keyword name="$P9F"  value="NA" />
         <Keyword name="$P9L"  value="488" />
         <Keyword name="$P9N"  value="FSC-H" />
         <Keyword name="$P9R"  value="1048576" />
         <Keyword name="$P9S"  value="FSC-H" />
         <Keyword name="$P9V"  value="290" />
         <Keyword name="$PAR"  value="12" />
         <Keyword name="$PLATEID"  value="NA" />
         <Keyword name="$PLATENAME"  value="NA" />
         <Keyword name="$PROJ"  value="250305 HD Purity of Isolation" />
         <Keyword name="$SMNO"  value="HD buffy" />
         <Keyword name="$SPILLOVER"  value="5,BL1-A,YL4-A,YL1-A,RL1-A,VL1-A,1.000000,0.000000,0.000000,0.000000,0.000000,0.000000,1.000000,0.000000,0.000000,0.000000,0.000000,0.000000,1.000000,0.000000,0.000000,0.000000,0.000000,0.000000,1.000000,0.000000,0.000000,0.000000,0.000000,0.000000,1.000000" />
         <Keyword name="$SRC"  value="NA" />
         <Keyword name="$SYS"  value="SNAKE Microsoft Windows 10 Enterprise LTSC" />
         <Keyword name="$TIMESTEP"  value="0,001" />
         <Keyword name="$TOT"  value="24776" />
         <Keyword name="$VOL"  value="11000" />
         <Keyword name="HOSTID"  value="snake" />
         <Keyword name="$BEGINDATA"  value="000000008192" />
         <Keyword name="$ENDDATA"  value="000001197439" />
         <Keyword name="$NEXTDATA"  value="000000000000" />
         <Keyword name="$BEGINSTEXT"  value="000000000000" />
         <Keyword name="$ENDSTEXT"  value="000000000000" />
         <Keyword name="$BEGINANALYSIS"  value="000000000000" />
         <Keyword name="$ENDANALYSIS"  value="000000000000" />
       </Keywords>
       <SampleNode name="HD t1.fcs"  annotation=""  owningGroup=""  expanded="1"  sortPriority="10"  count="24776"  sampleID="6" >
         <Graph smoothing="0"  backColor="#ffffff"  foreColor="#000000"  type="Pseudocolor"  fast="1" >
           <Axis dimension="x"  name="FSC-A"  label=""  auto="auto" />
           <Axis dimension="y"  name="SSC-A"  label=""  auto="auto" />
           <GraphSettings level="5%"  smoothingHighResolution="1"  contourHighResolution="1"  histogramSmoothingCount="0"  graphResolution="256"  showOutliers="0"  drawLargeDots="0"  dotsToDraw="8000"  tint="le.chartfill.tinted.40"  lineWeight="le.lineweight.normal"  lineStyle="le.linestyle.solid" />
           <GraphEnvironment showGrid="0"  showAxes="tl"  showGates="1"  showFreqOnPlots="1"  showGateNameOnPlots="1"  showMedians="0"  showUncomped="0"  addEventParam="0"  lastYAxisName="" >
             <TextTraits font="SansSerif"  size="11"  name="Labels"  style="plain"  color="#000000"  background="#00ffffff"  just="left" />
             <TextTraits font="SansSerif"  size="11"  name="LayoutGates"  style="plain"  color="#000000"  background="#00ffffff"  just="left" />
             <TextTraits font="SansSerif"  size="9"  name="Numbers"  style="plain"  color="#000000"  background="#00ffffff"  just="left" />
             <TextTraits font="SansSerif"  size="9"  name="Legend"  style="plain"  color="#000000"  background="#00ffffff"  just="left" />
             <WindowPosition x="0"  y="0"  width="0"  height="0"  displayed="0"  panelState="" />
           </GraphEnvironment>
         </Graph>
         <Subpopulations>
           <Population name="Lymphocytes"  annotation=""  owningGroup=""  expanded="1"  sortPriority="10"  count="9803" >
             <Graph smoothing="0"  backColor="#ffffff"  foreColor="#000000"  heatMapStatParameter="BL1-A"  type="Pseudocolor"  fast="1" >
               <Axis dimension="x"  name="FSC-A"  label=""  auto="auto" />
               <Axis dimension="y"  name="SSC-A"  label=""  auto="auto" />
               <GraphSettings level="5%"  smoothingHighResolution="1"  contourHighResolution="1"  histogramSmoothingCount="0"  graphResolution="256"  showOutliers="0"  drawLargeDots="0"  dotsToDraw="8000"  tint="le.chartfill.tinted.40"  lineWeight="le.lineweight.normal"  lineStyle="le.linestyle.solid" />
               <GraphEnvironment showGrid="0"  showAxes="tl"  showGates="1"  showFreqOnPlots="1"  showGateNameOnPlots="1"  showMedians="0"  showUncomped="0"  addEventParam="0"  lastYAxisName="" >
                 <TextTraits font="SansSerif"  size="11"  name="Labels"  style="plain"  color="#000000"  background="#00ffffff"  just="left" />
                 <TextTraits font="SansSerif"  size="11"  name="LayoutGates"  style="plain"  color="#000000"  background="#00ffffff"  just="left" />
                 <TextTraits font="SansSerif"  size="9"  name="Numbers"  style="plain"  color="#000000"  background="#00ffffff"  just="left" />
                 <TextTraits font="SansSerif"  size="9"  name="Legend"  style="plain"  color="#000000"  background="#00ffffff"  just="left" />
                 <WindowPosition x="620"  y="25"  width="390"  height="582"  displayed="1"  panelState="---" />
               </GraphEnvironment>
             </Graph>
             <Gate gating:id="ID1461235003" >
               <gating:EllipsoidGate eventsInside="1"  annoOffsetX="0"  annoOffsetY="0"  tint="#000000"  isTinted="0"  lineWeight="Normal"  userDefined="1"  gating:distance="117.29703716044017" >
                 <gating:dimension>
                   <data-type:fcs-dimension data-type:name="FSC-A" />
                 </gating:dimension>
                 <gating:dimension>
                   <data-type:fcs-dimension data-type:name="SSC-A" />
                 </gating:dimension>
                 <gating:foci>
                   <gating:vertex>
                     <gating:coordinate data-type:value="157.8458424015" />
                     <gating:coordinate data-type:value="45.4838736358" />
                   </gating:vertex>
                   <gating:vertex>
                     <gating:coordinate data-type:value="219.1541575985" />
                     <gating:coordinate data-type:value="127.5161263642" />
                   </gating:vertex>
                 </gating:foci>
                 <gating:edge>
                   <gating:vertex>
                     <gating:coordinate data-type:value="153" />
                     <gating:coordinate data-type:value="39" />
                   </gating:vertex>
                   <gating:vertex>
                     <gating:coordinate data-type:value="224" />
                     <gating:coordinate data-type:value="134" />
                   </gating:vertex>
                   <gating:vertex>
                     <gating:coordinate data-type:value="212" />
                     <gating:coordinate data-type:value="68" />
                   </gating:vertex>
                   <gating:vertex>
                     <gating:coordinate data-type:value="165" />
                     <gating:coordinate data-type:value="105" />
                   </gating:vertex>
                 </gating:edge>
               </gating:EllipsoidGate>
             </Gate>
             <Subpopulations>
               <Population name="Single Cells"  annotation=""  owningGroup="All Samples"  expanded="1"  sortPriority="10"  count="9714" >
                 <Graph smoothing="0"  backColor="#ffffff"  foreColor="#000000"  heatMapStatParameter="BL1-A"  type="Pseudocolor"  fast="1" >
                   <Axis dimension="x"  name="BL1-A"  label=""  auto="auto" />
                   <Axis dimension="y"  name="SSC-A"  label=""  auto="auto" />
                   <GraphSettings level="5%"  smoothingHighResolution="1"  contourHighResolution="1"  histogramSmoothingCount="0"  graphResolution="256"  showOutliers="0"  drawLargeDots="0"  dotsToDraw="8000"  tint="le.chartfill.tinted.40"  lineWeight="le.lineweight.normal"  lineStyle="le.linestyle.solid" />
                   <GraphEnvironment showGrid="0"  showAxes="tl"  showGates="1"  showFreqOnPlots="1"  showGateNameOnPlots="1"  showMedians="0"  showUncomped="0"  addEventParam="0"  lastYAxisName="" >
                     <TextTraits font="SansSerif"  size="11"  name="Labels"  style="plain"  color="#000000"  background="#00ffffff"  just="left" />
                     <TextTraits font="SansSerif"  size="11"  name="LayoutGates"  style="plain"  color="#000000"  background="#00ffffff"  just="left" />
                     <TextTraits font="SansSerif"  size="9"  name="Numbers"  style="plain"  color="#000000"  background="#00ffffff"  just="left" />
                     <TextTraits font="SansSerif"  size="9"  name="Legend"  style="plain"  color="#000000"  background="#00ffffff"  just="left" />
                     <WindowPosition x="620"  y="25"  width="390"  height="582"  displayed="1"  panelState="---" />
                   </GraphEnvironment>
                 </Graph>
                 <Gate gating:id="ID1526402299"  gating:parent_id="ID1461235003" >
                   <gating:EllipsoidGate eventsInside="1"  annoOffsetX="0"  annoOffsetY="0"  tint="#000000"  isTinted="0"  lineWeight="Normal"  userDefined="1"  gating:distance="153.6841511141985" >
                     <gating:dimension>
                       <data-type:fcs-dimension data-type:name="SSC-H" />
                     </gating:dimension>
                     <gating:dimension>
                       <data-type:fcs-dimension data-type:name="SSC-A" />
                     </gating:dimension>
                     <gating:foci>
                       <gating:vertex>
                         <gating:coordinate data-type:value="24.6169028073" />
                         <gating:coordinate data-type:value="29.7922330789" />
                       </gating:vertex>
                       <gating:vertex>
                         <gating:coordinate data-type:value="118.3830971927" />
                         <gating:coordinate data-type:value="150.2077669211" />
                       </gating:vertex>
                     </gating:foci>
                     <gating:edge>
                       <gating:vertex>
                         <gating:coordinate data-type:value="24" />
                         <gating:coordinate data-type:value="29" />
                       </gating:vertex>
                       <gating:vertex>
                         <gating:coordinate data-type:value="119" />
                         <gating:coordinate data-type:value="151" />
                       </gating:vertex>
                       <gating:vertex>
                         <gating:coordinate data-type:value="81" />
                         <gating:coordinate data-type:value="82" />
                       </gating:vertex>
                       <gating:vertex>
                         <gating:coordinate data-type:value="62" />
                         <gating:coordinate data-type:value="98" />
                       </gating:vertex>
                     </gating:edge>
                   </gating:EllipsoidGate>
                 </Gate>
                 <Subpopulations>
                   <Population name="FITC-A, SSC-A subset"  annotation=""  owningGroup=""  expanded="1"  sortPriority="10"  count="4351" >
                     <Graph smoothing="0"  backColor="#ffffff"  foreColor="#000000"  heatMapStatParameter="BL1-A"  type="Pseudocolor"  fast="1" >
                       <Axis dimension="x"  name="BL1-A"  label=""  auto="auto" />
                       <Axis dimension="y"  name="SSC-A"  label=""  auto="auto" />
                       <GraphSettings level="5%"  smoothingHighResolution="1"  contourHighResolution="1"  histogramSmoothingCount="0"  graphResolution="256"  showOutliers="0"  drawLargeDots="0"  dotsToDraw="8000"  tint="le.chartfill.tinted.40"  lineWeight="le.lineweight.normal"  lineStyle="le.linestyle.solid" />
                       <GraphEnvironment showGrid="0"  showAxes="tl"  showGates="1"  showFreqOnPlots="1"  showGateNameOnPlots="1"  showMedians="0"  showUncomped="0"  addEventParam="0"  lastYAxisName="" >
                         <TextTraits font="SansSerif"  size="11"  name="Labels"  style="plain"  color="#000000"  background="#00ffffff"  just="left" />
                         <TextTraits font="SansSerif"  size="11"  name="LayoutGates"  style="plain"  color="#000000"  background="#00ffffff"  just="left" />
                         <TextTraits font="SansSerif"  size="9"  name="Numbers"  style="plain"  color="#000000"  background="#00ffffff"  just="left" />
                         <TextTraits font="SansSerif"  size="9"  name="Legend"  style="plain"  color="#000000"  background="#00ffffff"  just="left" />
                         <WindowPosition x="620"  y="25"  width="390"  height="582"  displayed="1"  panelState="---" />
                       </GraphEnvironment>
                     </Graph>
                     <Gate gating:id="ID1702748741"  gating:parent_id="ID1526402299" >
                       <gating:EllipsoidGate eventsInside="1"  annoOffsetX="0"  annoOffsetY="0"  tint="#000000"  isTinted="0"  lineWeight="Normal"  userDefined="1"  gating:distance="190.63938809281376" >
                         <gating:dimension>
                           <data-type:fcs-dimension data-type:name="BL1-A" />
                         </gating:dimension>
                         <gating:dimension>
                           <data-type:fcs-dimension data-type:name="SSC-A" />
                         </gating:dimension>
                         <gating:foci>
                           <gating:vertex>
                             <gating:coordinate data-type:value="190.8680120114" />
                             <gating:coordinate data-type:value="11.2386993852" />
                           </gating:vertex>
                           <gating:vertex>
                             <gating:coordinate data-type:value="216.1319879886" />
                             <gating:coordinate data-type:value="176.7613006148" />
                           </gating:vertex>
                         </gating:foci>
                         <gating:edge>
                           <gating:vertex>
                             <gating:coordinate data-type:value="189" />
                             <gating:coordinate data-type:value="-1" />
                           </gating:vertex>
                           <gating:vertex>
                             <gating:coordinate data-type:value="218" />
                             <gating:coordinate data-type:value="189" />
                           </gating:vertex>
                           <gating:vertex>
                             <gating:coordinate data-type:value="250" />
                             <gating:coordinate data-type:value="86" />
                           </gating:vertex>
                           <gating:vertex>
                             <gating:coordinate data-type:value="157" />
                             <gating:coordinate data-type:value="102" />
                           </gating:vertex>
                         </gating:edge>
                       </gating:EllipsoidGate>
                     </Gate>
                   </Population>
                 </Subpopulations>
               </Population>
             </Subpopulations>
           </Population>
         </Subpopulations>
       </SampleNode>
     </Sample>
     <Sample>
       <DataSet uri="file:/Users/kklaesener/Desktop/Revision/images%20for%20Revision%20WB/Figure%201/A/Fig.%201A%20FCS/250305%20HD%20Purity%20of%20Isolation_HD%20buffy_HD%20t2.fcs"  sampleID="7" />
       <Transformations>
         <transforms:linear transforms:minRange="0.001"  transforms:maxRange="20.001"  gain="1" >
           <data-type:parameter data-type:name="Time" />
         </transforms:linear>
         <transforms:linear transforms:minRange="0"  transforms:maxRange="1048576"  gain="1" >
           <data-type:parameter data-type:name="FSC-A" />
         </transforms:linear>
         <transforms:linear transforms:minRange="0"  transforms:maxRange="1048576"  gain="1" >
           <data-type:parameter data-type:name="SSC-A" />
         </transforms:linear>
         <transforms:log transforms:offset="1"  transforms:decades="6.0205999133" >
           <data-type:parameter data-type:name="BL1-A" />
         </transforms:log>
         <transforms:log transforms:offset="1"  transforms:decades="6.0205999133" >
           <data-type:parameter data-type:name="YL4-A" />
         </transforms:log>
         <transforms:log transforms:offset="1"  transforms:decades="6.0205999133" >
           <data-type:parameter data-type:name="YL1-A" />
         </transforms:log>
         <transforms:biex transforms:length="256"  transforms:maxRange="1048576"  transforms:neg="0"  transforms:width="-1000"  transforms:pos="5.0205999133" >
           <data-type:parameter data-type:name="RL1-A" />
         </transforms:biex>
         <transforms:log transforms:offset="1"  transforms:decades="6.0205999133" >
           <data-type:parameter data-type:name="VL1-A" />
         </transforms:log>
         <transforms:linear transforms:minRange="0"  transforms:maxRange="1048576"  gain="1" >
           <data-type:parameter data-type:name="FSC-H" />
         </transforms:linear>
         <transforms:linear transforms:minRange="0"  transforms:maxRange="1048576"  gain="1" >
           <data-type:parameter data-type:name="SSC-H" />
         </transforms:linear>
         <transforms:linear transforms:minRange="0"  transforms:maxRange="1024"  gain="1" >
           <data-type:parameter data-type:name="FSC-W" />
         </transforms:linear>
         <transforms:linear transforms:minRange="0"  transforms:maxRange="1024"  gain="1" >
           <data-type:parameter data-type:name="SSC-W" />
         </transforms:linear>
       </Transformations>
       <Keywords>
         <Keyword name="FJ_FCS_VERSION"  value="3.1" />
         <Keyword name="#FLOWRATE"  value="100" />
         <Keyword name="#LASER1ASF"  value="1,08" />
         <Keyword name="#LASER1COLOR"  value="Blue" />
         <Keyword name="#LASER1DELAY"  value="1100" />
         <Keyword name="#LASER2ASF"  value="1,07" />
         <Keyword name="#LASER2COLOR"  value="Red" />
         <Keyword name="#LASER2DELAY"  value="1524" />
         <Keyword name="#LASER3ASF"  value="1,07" />
         <Keyword name="#LASER3COLOR"  value="Violet" />
         <Keyword name="#LASER3DELAY"  value="691" />
         <Keyword name="#LASER4ASF"  value="0,78" />
         <Keyword name="#LASER4COLOR"  value="Yellow" />
         <Keyword name="#LASER4DELAY"  value="228" />
         <Keyword name="#LASERCONFIG"  value="BRVY" />
         <Keyword name="#P1Label"  value="NA" />
         <Keyword name="#P1Target"  value="NA" />
         <Keyword name="#P4Label"  value="FITC" />
         <Keyword name="#P5Label"  value="PE-Cy7" />
         <Keyword name="#P6Label"  value="R-PE" />
         <Keyword name="#P7Label"  value="Alexa Fluor    647" />
         <Keyword name="#P8Label"  value="Pacific Blue   " />
         <Keyword name="#PTDATE"  value="07-Oct-2024" />
         <Keyword name="#PTRESULT"  value="Pass" />
         <Keyword name="#TR1"  value="OR_FSC,25000" />
         <Keyword name="#WIDTHTHRESHOLD"  value="1000" />
         <Keyword name="#WINEXT"  value="0" />
         <Keyword name="$BTIM"  value="11:31:49" />
         <Keyword name="$BYTEORD"  value="1,2,3,4" />
         <Keyword name="$CELLS"  value="NA" />
         <Keyword name="$COM"  value="NA" />
         <Keyword name="$CYT"  value="4486521 Attune NxT Acoustic Focusing Cytometer (Lasers: BRVY)" />
         <Keyword name="$CYTSN"  value="2AFC212610616" />
         <Keyword name="$DATATYPE"  value="F" />
         <Keyword name="$DATE"  value="07-Oct-2024" />
         <Keyword name="$ETIM"  value="11:32:09" />
         <Keyword name="$EXP"  value="NA" />
         <Keyword name="$FIL"  value="HD t2.fcs" />
         <Keyword name="$INST"  value="NA" />
         <Keyword name="$LAST_MODIFIED"  value="08-Dec-2025 12:34:08" />
         <Keyword name="$LAST_MODIFIER"  value="Kathrin" />
         <Keyword name="$LOST"  value="0" />
         <Keyword name="$MODE"  value="L" />
         <Keyword name="$OP"  value="Kathrin Klaesener" />
         <Keyword name="$ORIGINALITY"  value="NonDataModified" />
         <Keyword name="$P10B"  value="32" />
         <Keyword name="$P10E"  value="0,0" />
         <Keyword name="$P10F"  value="488_10" />
         <Keyword name="$P10L"  value="488" />
         <Keyword name="$P10N"  value="SSC-H" />
         <Keyword name="$P10R"  value="1048576" />
         <Keyword name="$P10S"  value="SSC-H" />
         <Keyword name="$P10V"  value="380" />
         <Keyword name="$P11B"  value="32" />
         <Keyword name="$P11E"  value="0,0" />
         <Keyword name="$P11F"  value="NA" />
         <Keyword name="$P11L"  value="488" />
         <Keyword name="$P11N"  value="FSC-W" />
         <Keyword name="$P11R"  value="1024" />
         <Keyword name="$P11S"  value="FSC-W" />
         <Keyword name="$P11V"  value="280" />
         <Keyword name="$P12B"  value="32" />
         <Keyword name="$P12E"  value="0,0" />
         <Keyword name="$P12F"  value="488_10" />
         <Keyword name="$P12L"  value="488" />
         <Keyword name="$P12N"  value="SSC-W" />
         <Keyword name="$P12R"  value="1024" />
         <Keyword name="$P12S"  value="SSC-W" />
         <Keyword name="$P12V"  value="380" />
         <Keyword name="$P1B"  value="32" />
         <Keyword name="$P1E"  value="0,0" />
         <Keyword name="$P1F"  value="NA" />
         <Keyword name="$P1L"  value="NA" />
         <Keyword name="$P1N"  value="Time" />
         <Keyword name="$P1R"  value="67108864" />
         <Keyword name="$P1S"  value="Time" />
         <Keyword name="$P1V"  value="NA" />
         <Keyword name="$P2B"  value="32" />
         <Keyword name="$P2E"  value="0,0" />
         <Keyword name="$P2F"  value="NA" />
         <Keyword name="$P2L"  value="488" />
         <Keyword name="$P2N"  value="FSC-A" />
         <Keyword name="$P2R"  value="1048576" />
         <Keyword name="$P2S"  value="FSC-A" />
         <Keyword name="$P2V"  value="280" />
         <Keyword name="$P3B"  value="32" />
         <Keyword name="$P3E"  value="0,0" />
         <Keyword name="$P3F"  value="488_10" />
         <Keyword name="$P3L"  value="488" />
         <Keyword name="$P3N"  value="SSC-A" />
         <Keyword name="$P3R"  value="1048576" />
         <Keyword name="$P3S"  value="SSC-A" />
         <Keyword name="$P3V"  value="380" />
         <Keyword name="$P4B"  value="32" />
         <Keyword name="$P4E"  value="0,0" />
         <Keyword name="$P4F"  value="530_30" />
         <Keyword name="$P4L"  value="488" />
         <Keyword name="$P4N"  value="BL1-A" />
         <Keyword name="$P4R"  value="1048576" />
         <Keyword name="$P4S"  value="FITC-A" />
         <Keyword name="$P4V"  value="400" />
         <Keyword name="$P5B"  value="32" />
         <Keyword name="$P5E"  value="0,0" />
         <Keyword name="$P5F"  value="780_60" />
         <Keyword name="$P5L"  value="561" />
         <Keyword name="$P5N"  value="YL4-A" />
         <Keyword name="$P5R"  value="1048576" />
         <Keyword name="$P5S"  value="PE-Cy7-A" />
         <Keyword name="$P5V"  value="400" />
         <Keyword name="$P6B"  value="32" />
         <Keyword name="$P6E"  value="0,0" />
         <Keyword name="$P6F"  value="585_16" />
         <Keyword name="$P6L"  value="561" />
         <Keyword name="$P6N"  value="YL1-A" />
         <Keyword name="$P6R"  value="1048576" />
         <Keyword name="$P6S"  value="R-PE-A" />
         <Keyword name="$P6V"  value="300" />
         <Keyword name="$P7B"  value="32" />
         <Keyword name="$P7E"  value="0,0" />
         <Keyword name="$P7F"  value="670_14" />
         <Keyword name="$P7L"  value="640" />
         <Keyword name="$P7N"  value="RL1-A" />
         <Keyword name="$P7R"  value="1048576" />
         <Keyword name="$P7S"  value="Alexa Fluor    647-A" />
         <Keyword name="$P7V"  value="400" />
         <Keyword name="$P8B"  value="32" />
         <Keyword name="$P8E"  value="0,0" />
         <Keyword name="$P8F"  value="440_50" />
         <Keyword name="$P8L"  value="405" />
         <Keyword name="$P8N"  value="VL1-A" />
         <Keyword name="$P8R"  value="1048576" />
         <Keyword name="$P8S"  value="Pacific Blue   -A" />
         <Keyword name="$P8V"  value="400" />
         <Keyword name="$P9B"  value="32" />
         <Keyword name="$P9E"  value="0,0" />
         <Keyword name="$P9F"  value="NA" />
         <Keyword name="$P9L"  value="488" />
         <Keyword name="$P9N"  value="FSC-H" />
         <Keyword name="$P9R"  value="1048576" />
         <Keyword name="$P9S"  value="FSC-H" />
         <Keyword name="$P9V"  value="280" />
         <Keyword name="$PAR"  value="12" />
         <Keyword name="$PLATEID"  value="NA" />
         <Keyword name="$PLATENAME"  value="NA" />
         <Keyword name="$PROJ"  value="250305 HD Purity of Isolation" />
         <Keyword name="$SMNO"  value="HD buffy" />
         <Keyword name="$SPILLOVER"  value="5,BL1-A,YL4-A,YL1-A,RL1-A,VL1-A,1.000000,0.000000,0.000000,0.000000,0.000000,0.000000,1.000000,0.000000,0.000000,0.000000,0.000000,0.000000,1.000000,0.000000,0.000000,0.000000,0.000000,0.000000,1.000000,0.000000,0.000000,0.000000,0.000000,0.000000,1.000000" />
         <Keyword name="$SRC"  value="NA" />
         <Keyword name="$SYS"  value="SNAKE Microsoft Windows 10 Enterprise LTSC" />
         <Keyword name="$TIMESTEP"  value="0,001" />
         <Keyword name="$TOT"  value="12116" />
         <Keyword name="$VOL"  value="34000" />
         <Keyword name="HOSTID"  value="snake" />
         <Keyword name="$BEGINDATA"  value="000000008192" />
         <Keyword name="$ENDDATA"  value="000000589759" />
         <Keyword name="$NEXTDATA"  value="000000000000" />
         <Keyword name="$BEGINSTEXT"  value="000000000000" />
         <Keyword name="$ENDSTEXT"  value="000000000000" />
         <Keyword name="$BEGINANALYSIS"  value="000000000000" />
         <Keyword name="$ENDANALYSIS"  value="000000000000" />
       </Keywords>
       <SampleNode name="HD t2.fcs"  annotation=""  owningGroup=""  expanded="1"  sortPriority="10"  count="12116"  sampleID="7" >
         <Graph smoothing="0"  backColor="#ffffff"  foreColor="#000000"  type="Pseudocolor"  fast="1" >
           <Axis dimension="x"  name="FSC-A"  label=""  auto="auto" />
           <Axis dimension="y"  name="SSC-A"  label=""  auto="auto" />
           <GraphSettings level="5%"  smoothingHighResolution="1"  contourHighResolution="1"  histogramSmoothingCount="0"  graphResolution="256"  showOutliers="0"  drawLargeDots="0"  dotsToDraw="8000"  tint="le.chartfill.tinted.40"  lineWeight="le.lineweight.normal"  lineStyle="le.linestyle.solid" />
           <GraphEnvironment showGrid="0"  showAxes="tl"  showGates="1"  showFreqOnPlots="1"  showGateNameOnPlots="1"  showMedians="0"  showUncomped="0"  addEventParam="0"  lastYAxisName="" >
             <TextTraits font="SansSerif"  size="11"  name="Labels"  style="plain"  color="#000000"  background="#00ffffff"  just="left" />
             <TextTraits font="SansSerif"  size="11"  name="LayoutGates"  style="plain"  color="#000000"  background="#00ffffff"  just="left" />
             <TextTraits font="SansSerif"  size="9"  name="Numbers"  style="plain"  color="#000000"  background="#00ffffff"  just="left" />
             <TextTraits font="SansSerif"  size="9"  name="Legend"  style="plain"  color="#000000"  background="#00ffffff"  just="left" />
             <WindowPosition x="0"  y="0"  width="0"  height="0"  displayed="0"  panelState="" />
           </GraphEnvironment>
         </Graph>
         <Subpopulations>
           <Population name="Lymphocytes"  annotation=""  owningGroup="All Samples"  expanded="1"  sortPriority="10"  count="9966" >
             <Graph smoothing="0"  backColor="#ffffff"  foreColor="#000000"  heatMapStatParameter="BL1-A"  type="Pseudocolor"  fast="1" >
               <Axis dimension="x"  name="FSC-A"  label=""  auto="auto" />
               <Axis dimension="y"  name="SSC-A"  label=""  auto="auto" />
               <GraphSettings level="5%"  smoothingHighResolution="1"  contourHighResolution="1"  histogramSmoothingCount="0"  graphResolution="256"  showOutliers="0"  drawLargeDots="0"  dotsToDraw="8000"  tint="le.chartfill.tinted.40"  lineWeight="le.lineweight.normal"  lineStyle="le.linestyle.solid" />
               <GraphEnvironment showGrid="0"  showAxes="tl"  showGates="1"  showFreqOnPlots="1"  showGateNameOnPlots="1"  showMedians="0"  showUncomped="0"  addEventParam="0"  lastYAxisName="" >
                 <TextTraits font="SansSerif"  size="11"  name="Labels"  style="plain"  color="#000000"  background="#00ffffff"  just="left" />
                 <TextTraits font="SansSerif"  size="11"  name="LayoutGates"  style="plain"  color="#000000"  background="#00ffffff"  just="left" />
                 <TextTraits font="SansSerif"  size="9"  name="Numbers"  style="plain"  color="#000000"  background="#00ffffff"  just="left" />
                 <TextTraits font="SansSerif"  size="9"  name="Legend"  style="plain"  color="#000000"  background="#00ffffff"  just="left" />
                 <WindowPosition x="620"  y="25"  width="390"  height="582"  displayed="1"  panelState="---" />
               </GraphEnvironment>
             </Graph>
             <Gate gating:id="ID1041031091" >
               <gating:EllipsoidGate eventsInside="1"  annoOffsetX="0"  annoOffsetY="0"  tint="#000000"  isTinted="0"  lineWeight="Normal"  userDefined="1"  gating:distance="115.8194144061967" >
                 <gating:dimension>
                   <data-type:fcs-dimension data-type:name="FSC-A" />
                 </gating:dimension>
                 <gating:dimension>
                   <data-type:fcs-dimension data-type:name="SSC-A" />
                 </gating:dimension>
                 <gating:foci>
                   <gating:vertex>
                     <gating:coordinate data-type:value="125.6945531675" />
                     <gating:coordinate data-type:value="42.3711792987" />
                   </gating:vertex>
                   <gating:vertex>
                     <gating:coordinate data-type:value="186.3054468325" />
                     <gating:coordinate data-type:value="124.6288207013" />
                   </gating:vertex>
                 </gating:foci>
                 <gating:edge>
                   <gating:vertex>
                     <gating:coordinate data-type:value="121" />
                     <gating:coordinate data-type:value="36" />
                   </gating:vertex>
                   <gating:vertex>
                     <gating:coordinate data-type:value="191" />
                     <gating:coordinate data-type:value="131" />
                   </gating:vertex>
                   <gating:vertex>
                     <gating:coordinate data-type:value="179" />
                     <gating:coordinate data-type:value="65" />
                   </gating:vertex>
                   <gating:vertex>
                     <gating:coordinate data-type:value="133" />
                     <gating:coordinate data-type:value="102" />
                   </gating:vertex>
                 </gating:edge>
               </gating:EllipsoidGate>
             </Gate>
             <Subpopulations>
               <Population name="Single Cells"  annotation=""  owningGroup="All Samples"  expanded="1"  sortPriority="10"  count="9958" >
                 <Graph smoothing="0"  backColor="#ffffff"  foreColor="#000000"  heatMapStatParameter="BL1-A"  type="Pseudocolor"  fast="1" >
                   <Axis dimension="x"  name="YL4-A"  label=""  auto="auto" />
                   <Axis dimension="y"  name="SSC-A"  label=""  auto="auto" />
                   <GraphSettings level="5%"  smoothingHighResolution="1"  contourHighResolution="1"  histogramSmoothingCount="0"  graphResolution="256"  showOutliers="0"  drawLargeDots="0"  dotsToDraw="8000"  tint="le.chartfill.tinted.40"  lineWeight="le.lineweight.normal"  lineStyle="le.linestyle.solid" />
                   <GraphEnvironment showGrid="0"  showAxes="tl"  showGates="1"  showFreqOnPlots="1"  showGateNameOnPlots="1"  showMedians="0"  showUncomped="0"  addEventParam="0"  lastYAxisName="" >
                     <TextTraits font="SansSerif"  size="11"  name="Labels"  style="plain"  color="#000000"  background="#00ffffff"  just="left" />
                     <TextTraits font="SansSerif"  size="11"  name="LayoutGates"  style="plain"  color="#000000"  background="#00ffffff"  just="left" />
                     <TextTraits font="SansSerif"  size="9"  name="Numbers"  style="plain"  color="#000000"  background="#00ffffff"  just="left" />
                     <TextTraits font="SansSerif"  size="9"  name="Legend"  style="plain"  color="#000000"  background="#00ffffff"  just="left" />
                     <WindowPosition x="620"  y="25"  width="390"  height="582"  displayed="1"  panelState="---" />
                   </GraphEnvironment>
                 </Graph>
                 <Gate gating:id="ID1543393208"  gating:parent_id="ID1041031091" >
                   <gating:EllipsoidGate eventsInside="1"  annoOffsetX="0"  annoOffsetY="0"  tint="#000000"  isTinted="0"  lineWeight="Normal"  userDefined="1"  gating:distance="153.6841511141985" >
                     <gating:dimension>
                       <data-type:fcs-dimension data-type:name="SSC-H" />
                     </gating:dimension>
                     <gating:dimension>
                       <data-type:fcs-dimension data-type:name="SSC-A" />
                     </gating:dimension>
                     <gating:foci>
                       <gating:vertex>
                         <gating:coordinate data-type:value="24.6169028073" />
                         <gating:coordinate data-type:value="29.7922330789" />
                       </gating:vertex>
                       <gating:vertex>
                         <gating:coordinate data-type:value="118.3830971927" />
                         <gating:coordinate data-type:value="150.2077669211" />
                       </gating:vertex>
                     </gating:foci>
                     <gating:edge>
                       <gating:vertex>
                         <gating:coordinate data-type:value="24" />
                         <gating:coordinate data-type:value="29" />
                       </gating:vertex>
                       <gating:vertex>
                         <gating:coordinate data-type:value="119" />
                         <gating:coordinate data-type:value="151" />
                       </gating:vertex>
                       <gating:vertex>
                         <gating:coordinate data-type:value="81" />
                         <gating:coordinate data-type:value="82" />
                       </gating:vertex>
                       <gating:vertex>
                         <gating:coordinate data-type:value="62" />
                         <gating:coordinate data-type:value="98" />
                       </gating:vertex>
                     </gating:edge>
                   </gating:EllipsoidGate>
                 </Gate>
               </Population>
             </Subpopulations>
           </Population>
         </Subpopulations>
       </SampleNode>
     </Sample>
     <Sample>
       <DataSet uri="file:/Users/kklaesener/Desktop/Revision/images%20for%20Revision%20WB/Figure%201/A/Fig.%201A%20FCS/250305%20HD%20Purity%20of%20Isolation_HD%20buffy_HD%20t3.fcs"  sampleID="8" />
       <Transformations>
         <transforms:linear transforms:minRange="0.003"  transforms:maxRange="30.003"  gain="1" >
           <data-type:parameter data-type:name="Time" />
         </transforms:linear>
         <transforms:linear transforms:minRange="0"  transforms:maxRange="1048576"  gain="1" >
           <data-type:parameter data-type:name="FSC-A" />
         </transforms:linear>
         <transforms:linear transforms:minRange="0"  transforms:maxRange="1048576"  gain="1" >
           <data-type:parameter data-type:name="SSC-A" />
         </transforms:linear>
         <transforms:log transforms:offset="1"  transforms:decades="6.0205999133" >
           <data-type:parameter data-type:name="BL1-A" />
         </transforms:log>
         <transforms:log transforms:offset="1"  transforms:decades="6.0205999133" >
           <data-type:parameter data-type:name="YL4-A" />
         </transforms:log>
         <transforms:log transforms:offset="1"  transforms:decades="6.0205999133" >
           <data-type:parameter data-type:name="YL1-A" />
         </transforms:log>
         <transforms:biex transforms:length="256"  transforms:maxRange="1048576"  transforms:neg="0"  transforms:width="-1000"  transforms:pos="5.0205999133" >
           <data-type:parameter data-type:name="RL1-A" />
         </transforms:biex>
         <transforms:log transforms:offset="1"  transforms:decades="6.0205999133" >
           <data-type:parameter data-type:name="VL1-A" />
         </transforms:log>
         <transforms:linear transforms:minRange="0"  transforms:maxRange="1048576"  gain="1" >
           <data-type:parameter data-type:name="FSC-H" />
         </transforms:linear>
         <transforms:linear transforms:minRange="0"  transforms:maxRange="1048576"  gain="1" >
           <data-type:parameter data-type:name="SSC-H" />
         </transforms:linear>
         <transforms:linear transforms:minRange="0"  transforms:maxRange="1024"  gain="1" >
           <data-type:parameter data-type:name="FSC-W" />
         </transforms:linear>
         <transforms:linear transforms:minRange="0"  transforms:maxRange="1024"  gain="1" >
           <data-type:parameter data-type:name="SSC-W" />
         </transforms:linear>
       </Transformations>
       <Keywords>
         <Keyword name="FJ_FCS_VERSION"  value="3.1" />
         <Keyword name="#FLOWRATE"  value="100" />
         <Keyword name="#LASER1ASF"  value="1,08" />
         <Keyword name="#LASER1COLOR"  value="Blue" />
         <Keyword name="#LASER1DELAY"  value="1100" />
         <Keyword name="#LASER2ASF"  value="1,07" />
         <Keyword name="#LASER2COLOR"  value="Red" />
         <Keyword name="#LASER2DELAY"  value="1523" />
         <Keyword name="#LASER3ASF"  value="1,07" />
         <Keyword name="#LASER3COLOR"  value="Violet" />
         <Keyword name="#LASER3DELAY"  value="700" />
         <Keyword name="#LASER4ASF"  value="0,78" />
         <Keyword name="#LASER4COLOR"  value="Yellow" />
         <Keyword name="#LASER4DELAY"  value="241" />
         <Keyword name="#LASERCONFIG"  value="BRVY" />
         <Keyword name="#P1Label"  value="NA" />
         <Keyword name="#P1Target"  value="NA" />
         <Keyword name="#P4Label"  value="FITC" />
         <Keyword name="#P6Label"  value="R-PE" />
         <Keyword name="#P7Label"  value="Alexa Fluor    647" />
         <Keyword name="#P8Label"  value="Pacific Blue   " />
         <Keyword name="#PTDATE"  value="26-Jan-2023" />
         <Keyword name="#PTRESULT"  value="Pass" />
         <Keyword name="#TR1"  value="OR_FSC,25000" />
         <Keyword name="#WIDTHTHRESHOLD"  value="1000" />
         <Keyword name="#WINEXT"  value="0" />
         <Keyword name="$BTIM"  value="10:56:24" />
         <Keyword name="$BYTEORD"  value="1,2,3,4" />
         <Keyword name="$CELLS"  value="NA" />
         <Keyword name="$COM"  value="NA" />
         <Keyword name="$CYT"  value="4486521 Attune NxT Acoustic Focusing Cytometer (Lasers: BRVY)" />
         <Keyword name="$CYTSN"  value="2AFC212610616" />
         <Keyword name="$DATATYPE"  value="F" />
         <Keyword name="$DATE"  value="02-Feb-2023" />
         <Keyword name="$ETIM"  value="10:56:54" />
         <Keyword name="$EXP"  value="NA" />
         <Keyword name="$FIL"  value="HD t3.fcs" />
         <Keyword name="$INST"  value="NA" />
         <Keyword name="$LAST_MODIFIED"  value="08-Dec-2025 12:34:07" />
         <Keyword name="$LAST_MODIFIER"  value="Kathrin" />
         <Keyword name="$LOST"  value="0" />
         <Keyword name="$MODE"  value="L" />
         <Keyword name="$OP"  value="Guest Guest" />
         <Keyword name="$ORIGINALITY"  value="NonDataModified" />
         <Keyword name="$P10B"  value="32" />
         <Keyword name="$P10E"  value="0,0" />
         <Keyword name="$P10F"  value="488_10" />
         <Keyword name="$P10L"  value="488" />
         <Keyword name="$P10N"  value="SSC-H" />
         <Keyword name="$P10R"  value="1048576" />
         <Keyword name="$P10S"  value="SSC-H" />
         <Keyword name="$P10V"  value="320" />
         <Keyword name="$P11B"  value="32" />
         <Keyword name="$P11E"  value="0,0" />
         <Keyword name="$P11F"  value="NA" />
         <Keyword name="$P11L"  value="488" />
         <Keyword name="$P11N"  value="FSC-W" />
         <Keyword name="$P11R"  value="1024" />
         <Keyword name="$P11S"  value="FSC-W" />
         <Keyword name="$P11V"  value="150" />
         <Keyword name="$P12B"  value="32" />
         <Keyword name="$P12E"  value="0,0" />
         <Keyword name="$P12F"  value="488_10" />
         <Keyword name="$P12L"  value="488" />
         <Keyword name="$P12N"  value="SSC-W" />
         <Keyword name="$P12R"  value="1024" />
         <Keyword name="$P12S"  value="SSC-W" />
         <Keyword name="$P12V"  value="320" />
         <Keyword name="$P1B"  value="32" />
         <Keyword name="$P1E"  value="0,0" />
         <Keyword name="$P1F"  value="NA" />
         <Keyword name="$P1L"  value="NA" />
         <Keyword name="$P1N"  value="Time" />
         <Keyword name="$P1R"  value="67108864" />
         <Keyword name="$P1S"  value="Time" />
         <Keyword name="$P1V"  value="NA" />
         <Keyword name="$P2B"  value="32" />
         <Keyword name="$P2E"  value="0,0" />
         <Keyword name="$P2F"  value="NA" />
         <Keyword name="$P2L"  value="488" />
         <Keyword name="$P2N"  value="FSC-A" />
         <Keyword name="$P2R"  value="1048576" />
         <Keyword name="$P2S"  value="FSC-A" />
         <Keyword name="$P2V"  value="150" />
         <Keyword name="$P3B"  value="32" />
         <Keyword name="$P3E"  value="0,0" />
         <Keyword name="$P3F"  value="488_10" />
         <Keyword name="$P3L"  value="488" />
         <Keyword name="$P3N"  value="SSC-A" />
         <Keyword name="$P3R"  value="1048576" />
         <Keyword name="$P3S"  value="SSC-A" />
         <Keyword name="$P3V"  value="320" />
         <Keyword name="$P4B"  value="32" />
         <Keyword name="$P4E"  value="0,0" />
         <Keyword name="$P4F"  value="530_30" />
         <Keyword name="$P4L"  value="488" />
         <Keyword name="$P4N"  value="BL1-A" />
         <Keyword name="$P4R"  value="1048576" />
         <Keyword name="$P4S"  value="FITC-A" />
         <Keyword name="$P4V"  value="340" />
         <Keyword name="$P5B"  value="32" />
         <Keyword name="$P5E"  value="0,0" />
         <Keyword name="$P5F"  value="780_60" />
         <Keyword name="$P5L"  value="561" />
         <Keyword name="$P5N"  value="YL4-A" />
         <Keyword name="$P5R"  value="1048576" />
         <Keyword name="$P5S"  value="YL4-A" />
         <Keyword name="$P5V"  value="420" />
         <Keyword name="$P6B"  value="32" />
         <Keyword name="$P6E"  value="0,0" />
         <Keyword name="$P6F"  value="585_16" />
         <Keyword name="$P6L"  value="561" />
         <Keyword name="$P6N"  value="YL1-A" />
         <Keyword name="$P6R"  value="1048576" />
         <Keyword name="$P6S"  value="R-PE-A" />
         <Keyword name="$P6V"  value="340" />
         <Keyword name="$P7B"  value="32" />
         <Keyword name="$P7E"  value="0,0" />
         <Keyword name="$P7F"  value="670_14" />
         <Keyword name="$P7L"  value="640" />
         <Keyword name="$P7N"  value="RL1-A" />
         <Keyword name="$P7R"  value="1048576" />
         <Keyword name="$P7S"  value="Alexa Fluor    647-A" />
         <Keyword name="$P7V"  value="350" />
         <Keyword name="$P8B"  value="32" />
         <Keyword name="$P8E"  value="0,0" />
         <Keyword name="$P8F"  value="440_50" />
         <Keyword name="$P8L"  value="405" />
         <Keyword name="$P8N"  value="VL1-A" />
         <Keyword name="$P8R"  value="1048576" />
         <Keyword name="$P8S"  value="Pacific Blue   -A" />
         <Keyword name="$P8V"  value="320" />
         <Keyword name="$P9B"  value="32" />
         <Keyword name="$P9E"  value="0,0" />
         <Keyword name="$P9F"  value="NA" />
         <Keyword name="$P9L"  value="488" />
         <Keyword name="$P9N"  value="FSC-H" />
         <Keyword name="$P9R"  value="1048576" />
         <Keyword name="$P9S"  value="FSC-H" />
         <Keyword name="$P9V"  value="150" />
         <Keyword name="$PAR"  value="12" />
         <Keyword name="$PLATEID"  value="NA" />
         <Keyword name="$PLATENAME"  value="NA" />
         <Keyword name="$PROJ"  value="250305 HD Purity of Isolation" />
         <Keyword name="$SMNO"  value="HD buffy" />
         <Keyword name="$SPILLOVER"  value="5,BL1-A,YL4-A,YL1-A,RL1-A,VL1-A,1.000000,0.000000,0.000000,0.000000,0.000000,0.000000,1.000000,0.000000,0.000000,0.000000,0.000000,0.000000,1.000000,0.000000,0.000000,0.000000,0.000000,0.000000,1.000000,0.000000,0.000000,0.000000,0.000000,0.000000,1.000000" />
         <Keyword name="$SRC"  value="NA" />
         <Keyword name="$SYS"  value="SNAKE Microsoft Windows 10 Enterprise LTSC" />
         <Keyword name="$TIMESTEP"  value="0,001" />
         <Keyword name="$TOT"  value="15073" />
         <Keyword name="$VOL"  value="50000" />
         <Keyword name="HOSTID"  value="snake" />
         <Keyword name="$BEGINDATA"  value="000000008192" />
         <Keyword name="$ENDDATA"  value="000000731695" />
         <Keyword name="$NEXTDATA"  value="000000000000" />
         <Keyword name="$BEGINSTEXT"  value="000000000000" />
         <Keyword name="$ENDSTEXT"  value="000000000000" />
         <Keyword name="$BEGINANALYSIS"  value="000000000000" />
         <Keyword name="$ENDANALYSIS"  value="000000000000" />
       </Keywords>
       <SampleNode name="HD t3.fcs"  annotation=""  owningGroup=""  expanded="1"  sortPriority="10"  count="15073"  sampleID="8" >
         <Graph smoothing="0"  backColor="#ffffff"  foreColor="#000000"  type="Pseudocolor"  fast="1" >
           <Axis dimension="x"  name="FSC-A"  label=""  auto="auto" />
           <Axis dimension="y"  name="SSC-A"  label=""  auto="auto" />
           <GraphSettings level="5%"  smoothingHighResolution="1"  contourHighResolution="1"  histogramSmoothingCount="0"  graphResolution="256"  showOutliers="0"  drawLargeDots="0"  dotsToDraw="8000"  tint="le.chartfill.tinted.40"  lineWeight="le.lineweight.normal"  lineStyle="le.linestyle.solid" />
           <GraphEnvironment showGrid="0"  showAxes="tl"  showGates="1"  showFreqOnPlots="1"  showGateNameOnPlots="1"  showMedians="0"  showUncomped="0"  addEventParam="0"  lastYAxisName="" >
             <TextTraits font="SansSerif"  size="11"  name="Labels"  style="plain"  color="#000000"  background="#00ffffff"  just="left" />
             <TextTraits font="SansSerif"  size="11"  name="LayoutGates"  style="plain"  color="#000000"  background="#00ffffff"  just="left" />
             <TextTraits font="SansSerif"  size="9"  name="Numbers"  style="plain"  color="#000000"  background="#00ffffff"  just="left" />
             <TextTraits font="SansSerif"  size="9"  name="Legend"  style="plain"  color="#000000"  background="#00ffffff"  just="left" />
             <WindowPosition x="0"  y="0"  width="0"  height="0"  displayed="0"  panelState="" />
           </GraphEnvironment>
         </Graph>
         <Subpopulations>
           <Population name="Lymphocytes"  annotation=""  owningGroup=""  expanded="1"  sortPriority="10"  count="6428" >
             <Graph smoothing="0"  backColor="#ffffff"  foreColor="#000000"  heatMapStatParameter="BL1-A"  type="Pseudocolor"  fast="1" >
               <Axis dimension="x"  name="FSC-A"  label=""  auto="auto" />
               <Axis dimension="y"  name="SSC-A"  label=""  auto="auto" />
               <GraphSettings level="5%"  smoothingHighResolution="1"  contourHighResolution="1"  histogramSmoothingCount="0"  graphResolution="256"  showOutliers="0"  drawLargeDots="0"  dotsToDraw="8000"  tint="le.chartfill.tinted.40"  lineWeight="le.lineweight.normal"  lineStyle="le.linestyle.solid" />
               <GraphEnvironment showGrid="0"  showAxes="tl"  showGates="1"  showFreqOnPlots="1"  showGateNameOnPlots="1"  showMedians="0"  showUncomped="0"  addEventParam="0"  lastYAxisName="" >
                 <TextTraits font="SansSerif"  size="11"  name="Labels"  style="plain"  color="#000000"  background="#00ffffff"  just="left" />
                 <TextTraits font="SansSerif"  size="11"  name="LayoutGates"  style="plain"  color="#000000"  background="#00ffffff"  just="left" />
                 <TextTraits font="SansSerif"  size="9"  name="Numbers"  style="plain"  color="#000000"  background="#00ffffff"  just="left" />
                 <TextTraits font="SansSerif"  size="9"  name="Legend"  style="plain"  color="#000000"  background="#00ffffff"  just="left" />
                 <WindowPosition x="620"  y="25"  width="390"  height="582"  displayed="1"  panelState="---" />
               </GraphEnvironment>
             </Graph>
             <Gate gating:id="ID2086386845" >
               <gating:EllipsoidGate eventsInside="1"  annoOffsetX="0"  annoOffsetY="0"  tint="#000000"  isTinted="0"  lineWeight="Normal"  userDefined="1"  gating:distance="110.85341321560226" >
                 <gating:dimension>
                   <data-type:fcs-dimension data-type:name="FSC-A" />
                 </gating:dimension>
                 <gating:dimension>
                   <data-type:fcs-dimension data-type:name="SSC-A" />
                 </gating:dimension>
                 <gating:foci>
                   <gating:vertex>
                     <gating:coordinate data-type:value="107.2140052687" />
                     <gating:coordinate data-type:value="52.7628027529" />
                   </gating:vertex>
                   <gating:vertex>
                     <gating:coordinate data-type:value="148.7859947313" />
                     <gating:coordinate data-type:value="140.2371972471" />
                   </gating:vertex>
                 </gating:foci>
                 <gating:edge>
                   <gating:vertex>
                     <gating:coordinate data-type:value="104" />
                     <gating:coordinate data-type:value="46" />
                   </gating:vertex>
                   <gating:vertex>
                     <gating:coordinate data-type:value="152" />
                     <gating:coordinate data-type:value="147" />
                   </gating:vertex>
                   <gating:vertex>
                     <gating:coordinate data-type:value="153" />
                     <gating:coordinate data-type:value="84" />
                   </gating:vertex>
                   <gating:vertex>
                     <gating:coordinate data-type:value="103" />
                     <gating:coordinate data-type:value="109" />
                   </gating:vertex>
                 </gating:edge>
               </gating:EllipsoidGate>
             </Gate>
             <Subpopulations>
               <Population name="Single Cells"  annotation=""  owningGroup=""  expanded="1"  sortPriority="10"  count="6167" >
                 <Graph smoothing="0"  backColor="#ffffff"  foreColor="#000000"  heatMapStatParameter="BL1-A"  type="Pseudocolor"  fast="1" >
                   <Axis dimension="x"  name="SSC-H"  label=""  auto="auto" />
                   <Axis dimension="y"  name="SSC-A"  label=""  auto="auto" />
                   <GraphSettings level="5%"  smoothingHighResolution="1"  contourHighResolution="1"  histogramSmoothingCount="0"  graphResolution="256"  showOutliers="0"  drawLargeDots="0"  dotsToDraw="8000"  tint="le.chartfill.tinted.40"  lineWeight="le.lineweight.normal"  lineStyle="le.linestyle.solid" />
                   <GraphEnvironment showGrid="0"  showAxes="tl"  showGates="1"  showFreqOnPlots="1"  showGateNameOnPlots="1"  showMedians="0"  showUncomped="0"  addEventParam="0"  lastYAxisName="" >
                     <TextTraits font="SansSerif"  size="11"  name="Labels"  style="plain"  color="#000000"  background="#00ffffff"  just="left" />
                     <TextTraits font="SansSerif"  size="11"  name="LayoutGates"  style="plain"  color="#000000"  background="#00ffffff"  just="left" />
                     <TextTraits font="SansSerif"  size="9"  name="Numbers"  style="plain"  color="#000000"  background="#00ffffff"  just="left" />
                     <TextTraits font="SansSerif"  size="9"  name="Legend"  style="plain"  color="#000000"  background="#00ffffff"  just="left" />
                     <WindowPosition x="620"  y="25"  width="390"  height="582"  displayed="1"  panelState="---" />
                   </GraphEnvironment>
                 </Graph>
                 <Gate gating:id="ID1245662280"  gating:parent_id="ID2086386845" >
                   <gating:EllipsoidGate eventsInside="1"  annoOffsetX="0"  annoOffsetY="0"  tint="#000000"  isTinted="0"  lineWeight="Normal"  userDefined="1"  gating:distance="155.15027495990003" >
                     <gating:dimension>
                       <data-type:fcs-dimension data-type:name="SSC-H" />
                     </gating:dimension>
                     <gating:dimension>
                       <data-type:fcs-dimension data-type:name="SSC-A" />
                     </gating:dimension>
                     <gating:foci>
                       <gating:vertex>
                         <gating:coordinate data-type:value="24.5857141428" />
                         <gating:coordinate data-type:value="41.7521802676" />
                       </gating:vertex>
                       <gating:vertex>
                         <gating:coordinate data-type:value="118.4142858572" />
                         <gating:coordinate data-type:value="162.2478197324" />
                       </gating:vertex>
                     </gating:foci>
                     <gating:edge>
                       <gating:vertex>
                         <gating:coordinate data-type:value="24" />
                         <gating:coordinate data-type:value="41" />
                       </gating:vertex>
                       <gating:vertex>
                         <gating:coordinate data-type:value="119" />
                         <gating:coordinate data-type:value="163" />
                       </gating:vertex>
                       <gating:vertex>
                         <gating:coordinate data-type:value="81" />
                         <gating:coordinate data-type:value="95" />
                       </gating:vertex>
                       <gating:vertex>
                         <gating:coordinate data-type:value="62" />
                         <gating:coordinate data-type:value="110" />
                       </gating:vertex>
                     </gating:edge>
                   </gating:EllipsoidGate>
                 </Gate>
               </Population>
             </Subpopulations>
           </Population>
         </Subpopulations>
       </SampleNode>
     </Sample>
     <Sample>
       <DataSet uri="file:/Users/kklaesener/Desktop/Revision/images%20for%20Revision%20WB/Figure%201/A/Fig.%201A%20FCS/250305%20HD%20Purity%20of%20Isolation_HD%20buffy_HD%20t4.fcs"  sampleID="9" />
       <Transformations>
         <transforms:linear transforms:minRange="0.008"  transforms:maxRange="17.008"  gain="1" >
           <data-type:parameter data-type:name="Time" />
         </transforms:linear>
         <transforms:linear transforms:minRange="0"  transforms:maxRange="1048576"  gain="1" >
           <data-type:parameter data-type:name="FSC-A" />
         </transforms:linear>
         <transforms:linear transforms:minRange="0"  transforms:maxRange="1048576"  gain="1" >
           <data-type:parameter data-type:name="SSC-A" />
         </transforms:linear>
         <transforms:log transforms:offset="1"  transforms:decades="6.0205999133" >
           <data-type:parameter data-type:name="BL1-A" />
         </transforms:log>
         <transforms:log transforms:offset="1"  transforms:decades="6.0205999133" >
           <data-type:parameter data-type:name="YL4-A" />
         </transforms:log>
         <transforms:log transforms:offset="1"  transforms:decades="6.0205999133" >
           <data-type:parameter data-type:name="YL1-A" />
         </transforms:log>
         <transforms:biex transforms:length="256"  transforms:maxRange="1048576"  transforms:neg="0"  transforms:width="-1000"  transforms:pos="5.0205999133" >
           <data-type:parameter data-type:name="RL1-A" />
         </transforms:biex>
         <transforms:log transforms:offset="1"  transforms:decades="6.0205999133" >
           <data-type:parameter data-type:name="VL1-A" />
         </transforms:log>
         <transforms:linear transforms:minRange="0"  transforms:maxRange="1048576"  gain="1" >
           <data-type:parameter data-type:name="FSC-H" />
         </transforms:linear>
         <transforms:linear transforms:minRange="0"  transforms:maxRange="1048576"  gain="1" >
           <data-type:parameter data-type:name="SSC-H" />
         </transforms:linear>
         <transforms:linear transforms:minRange="0"  transforms:maxRange="1024"  gain="1" >
           <data-type:parameter data-type:name="FSC-W" />
         </transforms:linear>
         <transforms:linear transforms:minRange="0"  transforms:maxRange="1024"  gain="1" >
           <data-type:parameter data-type:name="SSC-W" />
         </transforms:linear>
       </Transformations>
       <Keywords>
         <Keyword name="FJ_FCS_VERSION"  value="3.1" />
         <Keyword name="#FLOWRATE"  value="100" />
         <Keyword name="#LASER1ASF"  value="1,08" />
         <Keyword name="#LASER1COLOR"  value="Blue" />
         <Keyword name="#LASER1DELAY"  value="1100" />
         <Keyword name="#LASER2ASF"  value="1,07" />
         <Keyword name="#LASER2COLOR"  value="Red" />
         <Keyword name="#LASER2DELAY"  value="1524" />
         <Keyword name="#LASER3ASF"  value="1,07" />
         <Keyword name="#LASER3COLOR"  value="Violet" />
         <Keyword name="#LASER3DELAY"  value="691" />
         <Keyword name="#LASER4ASF"  value="0,78" />
         <Keyword name="#LASER4COLOR"  value="Yellow" />
         <Keyword name="#LASER4DELAY"  value="228" />
         <Keyword name="#LASERCONFIG"  value="BRVY" />
         <Keyword name="#P1Label"  value="NA" />
         <Keyword name="#P1Target"  value="NA" />
         <Keyword name="#P4Label"  value="FITC" />
         <Keyword name="#P5Label"  value="PE-Cy7" />
         <Keyword name="#P6Label"  value="R-PE" />
         <Keyword name="#P7Label"  value="Alexa Fluor    647" />
         <Keyword name="#P8Label"  value="Pacific Blue   " />
         <Keyword name="#PTDATE"  value="07-Oct-2024" />
         <Keyword name="#PTRESULT"  value="Pass" />
         <Keyword name="#TR1"  value="OR_FSC,25000" />
         <Keyword name="#WIDTHTHRESHOLD"  value="1000" />
         <Keyword name="#WINEXT"  value="0" />
         <Keyword name="$BTIM"  value="11:32:35" />
         <Keyword name="$BYTEORD"  value="1,2,3,4" />
         <Keyword name="$CELLS"  value="NA" />
         <Keyword name="$COM"  value="NA" />
         <Keyword name="$CYT"  value="4486521 Attune NxT Acoustic Focusing Cytometer (Lasers: BRVY)" />
         <Keyword name="$CYTSN"  value="2AFC212610616" />
         <Keyword name="$DATATYPE"  value="F" />
         <Keyword name="$DATE"  value="07-Oct-2024" />
         <Keyword name="$ETIM"  value="11:32:52" />
         <Keyword name="$EXP"  value="NA" />
         <Keyword name="$FIL"  value="HD t4.fcs" />
         <Keyword name="$INST"  value="NA" />
         <Keyword name="$LAST_MODIFIED"  value="08-Dec-2025 12:34:13" />
         <Keyword name="$LAST_MODIFIER"  value="Kathrin" />
         <Keyword name="$LOST"  value="0" />
         <Keyword name="$MODE"  value="L" />
         <Keyword name="$OP"  value="Kathrin Klaesener" />
         <Keyword name="$ORIGINALITY"  value="NonDataModified" />
         <Keyword name="$P10B"  value="32" />
         <Keyword name="$P10E"  value="0,0" />
         <Keyword name="$P10F"  value="488_10" />
         <Keyword name="$P10L"  value="488" />
         <Keyword name="$P10N"  value="SSC-H" />
         <Keyword name="$P10R"  value="1048576" />
         <Keyword name="$P10S"  value="SSC-H" />
         <Keyword name="$P10V"  value="380" />
         <Keyword name="$P11B"  value="32" />
         <Keyword name="$P11E"  value="0,0" />
         <Keyword name="$P11F"  value="NA" />
         <Keyword name="$P11L"  value="488" />
         <Keyword name="$P11N"  value="FSC-W" />
         <Keyword name="$P11R"  value="1024" />
         <Keyword name="$P11S"  value="FSC-W" />
         <Keyword name="$P11V"  value="280" />
         <Keyword name="$P12B"  value="32" />
         <Keyword name="$P12E"  value="0,0" />
         <Keyword name="$P12F"  value="488_10" />
         <Keyword name="$P12L"  value="488" />
         <Keyword name="$P12N"  value="SSC-W" />
         <Keyword name="$P12R"  value="1024" />
         <Keyword name="$P12S"  value="SSC-W" />
         <Keyword name="$P12V"  value="380" />
         <Keyword name="$P1B"  value="32" />
         <Keyword name="$P1E"  value="0,0" />
         <Keyword name="$P1F"  value="NA" />
         <Keyword name="$P1L"  value="NA" />
         <Keyword name="$P1N"  value="Time" />
         <Keyword name="$P1R"  value="67108864" />
         <Keyword name="$P1S"  value="Time" />
         <Keyword name="$P1V"  value="NA" />
         <Keyword name="$P2B"  value="32" />
         <Keyword name="$P2E"  value="0,0" />
         <Keyword name="$P2F"  value="NA" />
         <Keyword name="$P2L"  value="488" />
         <Keyword name="$P2N"  value="FSC-A" />
         <Keyword name="$P2R"  value="1048576" />
[truncated: 149,097 more chars]
