# Supplementary material for: CD20 tails interact with the 14-3-3/GEF-H1 complex and microtubule network upon PKCδ phosphorylation
Source: EMBO J. 2026 Apr 17;45(11):3859–79. doi: 10.1038/s44318-026-00781-5 (PMC13226681; doi:10.1038/s44318-026-00781-5)
Supplement: Supplementary file 5 — Source data Fig. 1 [file 44318_2026_781_MOESM5_ESM.zip › Figure 1/F/Fig 1F IgM-CD32b.xlsx]

## Sheet: Sheet1
IgM:CD32b	CD32b-tr	Ramos	CD32b KO	HD								Table Analyzed	Figure 1F_IgM:CD32B, 100 cells
	1	1	0	0
	1	0	0	1								Column E	HD
	3	1	0	2								vs.	vs.
	1	0	0	1								Column B	CD32b-tr
	5	0	1	1
	3	0	0	0								Unpaired t test
	2	0	0	1								P value	0.1146
	2	0	0	2								P value summary	ns
	2	2	0	2								Significantly different (P < 0.05)?	No
	1	1	0	1								One- or two-tailed P value?	Two-tailed
	5	1	0	4								t, df	t=1.585, df=199
	2	0	0	1
	1	1	0	3								How large is the effect?
	2	0	0	2								Mean of column B	1.63
	1	0	0	1								Mean of column J	1.99
	1	0	0	1								Difference between means (J - B) ± SEM	0.3601 ± 0.2272
	0	0	0	0								95% confidence interval	-0.08798 to 0.8082
	3	0	0	2								R squared (eta squared)	0.01246
	2	2	0	2
	0	1	0	1								F test to compare variances
	1	0	0	3								F, DFn, Dfd	1.829, 100, 99
	0	0	0	2								P value	0.0029
	2	0	0	2								P value summary	**
	0	0	0	0								Significantly different (P < 0.05)?	Yes
	0	0	0	1
	0	0	0	5								Data analyzed
	0	0	0	2								Sample size, column B	100
	0	0	0	1								Sample size, column J	101
	1	0	0	3
	0	0	0	1
	1	0	0	2
	2	0	0	1
	2	0	0	3
	1	0	0	2
	2	0	0	0
	0	0	0	1
	0	0	0	2
	5	0	0	0
	2	0	0	0
	1	0	0	0
	2	0	0	2
	2	0	0	3
	2	1	0	1
	2	0	0	9
	2	0	0	3
	0	0	1	1
	2	0	0	1
	2	0	0	2
	0	0	0	3
	2	0	0	3
	3	0	1	2
	1	0	0	3
	0	0	0	2
	5	0	0	2
	1	0	0	2
	2	0	0	2
	3	1	0	2
	0	0	0	4
	1	0	0	0
	3	0	0	4
	3	0	0	2
	1	0	0	3
	2	0	1	6
	2	0	0	5
	0	0	0	0
	4	0	0	5
	5	0	0	1
	0	0	0	2
	4	0	0	1
	1	0	0	3
	1	0	0	0
	0	1	0	1
	0	0	0	1
	1	0	0	6
	1	0	0	5
	2	0	0	8
	1	0	0	3
	4	0	0	0
	1	0	0	0
	3	0	0	3
	4	0	0	4
	2	0	0	0
	0	0	0	2
	0	0	0	1
	1	0	0	1
	0	0	0	7
	1	1	0	0
	2	0	0	1
	2	0	0	1
	2	0	0	0
	1	0	0	0
	2	0	0	1
	1	0	0	1
	3	0	0	7
	0	0	0	2
	3	0	0	0
	1	0	0	2
	2	0	0	1
	4	0	0	1
	3	0	0	1
		0		3
		0
		0
		0
		0
		0
		0
		0
		0
