# Supplementary material for: CD20 tails interact with the 14-3-3/GEF-H1 complex and microtubule network upon PKCδ phosphorylation
Source: EMBO J. 2026 Apr 17;45(11):3859–79. doi: 10.1038/s44318-026-00781-5 (PMC13226681; doi:10.1038/s44318-026-00781-5)
Supplement: Supplementary file 5 — Source data Fig. 1 [file 44318_2026_781_MOESM5_ESM.zip › Figure 1/C/Figure 1B CD32b-syn, CD32b-KO vs Ramos.xlsx]

## Sheet: MFI normalized
		Ramos, normalized	CD32B-tr, MFI	CD32b-ko, MFI
CD32B		100	13148	3.5
CD20		100	626	39.248
IgD		100	661	44
CD19		100	143.578	206.278
CD40		100	325.808	46.7742
CD27		100	246.459	96.5517
CXCR4		100	653.595	26.5
CD22		100	771.943	57.2606
HLA1		100	361.337	111.27
IgM		100	228.252	225
CD45		100	157.118	64.0351
CD69		100	122.261	160
