# Supplementary material for: CD20 tails interact with the 14-3-3/GEF-H1 complex and microtubule network upon PKCδ phosphorylation
Source: EMBO J. 2026 Apr 17;45(11):3859–79. doi: 10.1038/s44318-026-00781-5 (PMC13226681; doi:10.1038/s44318-026-00781-5)
Supplement: Supplementary file 5 — Source data Fig. 1 [file 44318_2026_781_MOESM5_ESM.zip › Figure 1/E/Fig 1E.xlsx]

## Sheet: Sheet1
IgD:CD32b	CD32b-tr	Ramos	CD32b KO	HD							Table Analyzed	Figure 1E_ IgD:CD32B 100 cells				Table Analyzed	Figure 1E_ IgD:CD32B 100 cells
	43	0	0	25												Data sets analyzed	A, D, G, J
	26	27	0	14							Column E	HD				Distribution assumption	Normal (Gaussian)
	25	49	0	8							vs.	vs.
	63	0	0	21							Column B	CD32b-tr				ANOVA summary
	56	0	0	16												F	60.79
	51	0	0	12							Unpaired t test					P value	<0.0001
	43	0	0	40							P value	0.8223				P value summary	****
	47	0	0	31							P value summary	ns				Significant diff. among means (P < 0.05)?	Yes
	0	47	0	25							Significantly different (P < 0.05)?	No				R squared	0.293
	78	1	0	24							One- or two-tailed P value?	Two-tailed
	37	0	1	7							t, df	t=0.2248, df=231				Brown-Forsythe test
	56	0	0	84												F (DFn, DFd)	64.28 (3, 440)
	34	1	0	5							How large is the effect?					P value	<0.0001
	63	1	0	11							Mean of column A	29.61				P value summary	****
	81	0	0	47							Mean of column J	28.88				Are SDs significantly different (P < 0.05)?	Yes
	44	0	0	12							Difference between means (J - A) ± SEM	-0.7284 ± 3.240
	53	0	0	3							95% confidence interval	-7.112 to 5.656				Bartlett's test
	75	0	0	13							R squared (eta squared)	0.0002187				Bartlett's statistic (corrected)	769.6
	53	0	0	21												P value	<0.0001
	77	24	0	8							F test to compare variances					P value summary	****
	31	17	0	123							F, DFn, Dfd	1.158, 124, 107				Are SDs significantly different (P < 0.05)?	Yes
	35	0	0	36							P value	0.4353
	20	0	0	121							P value summary	ns				ANOVA table	SS	DF	MS	F (DFn, DFd)	P value
	64	1	0	11							Significantly different (P < 0.05)?	No				Treatment (between columns)	69126	3	23042	F (3, 440) = 60.79	P<0.0001
	1	64	0	21												Residual (within columns)	166782	440	379.1
	43	39	0	15							Data analyzed					Total	235908	443
	37	19	0	6							Sample size, column A	125
	42	8	0	14							Sample size, column J	108				Data summary
	64	39	0	12												Number of treatments (columns)	4
	55	0	0	61												Number of values (total)	444
	7	25	0	111
	14	58	1	59
	8	26	0	29
	39	3	0	29
	8	9	0	20
	33	11	0	6
	38	37	0	9
	19	78	0	6
	65	0	0
	39	0	0	40
	23	0	0	9
	36	0	0	24
	73	0	0	13
	49	39	0	34
	63	38	0	9
	20	0	0	21
	38	6	0	7
	25	4	0	52
	0	57	0	26
	48	0	0	82
	21	14	0	56
	58	1	0	67
	78	1	0	43
	45	13	1	58
	40	20	0	19
	28	13	0	9
	0	7	0	17
	28	0	0	75
	28	25	0	64
	0	32	0	10
	57	3	0	14
	0	16	0	17
	20	9	3	26
	44	2	0	47
	32	0	0	37
	56	10	0	39
	20	0	0	21
	61	0	0
	78	0	0	37
	43	14	1	19
	37	22	0	30
	4	9	0	47
	13	13	0	20
	66	20	0	49
	0	0	0	17
	62	8	0	25
	-6	6	0	40
	75	7	0	39
	57	17	0	36
	26	11	0	37
	31	0	0	43
	0	0	0	26
	68	0	1	36
	0	0	0	41
	35	0	0	28
	14	7	1	29
	77	8	0	30
	51	6	0	25
	41	19	0	0
	46	6	1	26
	0	19	0	0
	66	0	0	34
	29	0	0	47
	27	0	0	17
	0	9	0	0
	0	10	0	43
	39	16	0	34
	1	0	0	0
	3	7	1	5
	5	0	0	19
	6	0	0	17
	0	22	0	0
	0		0	28
	6		0	0
	8		0	17
	0		0	13
	0		0	13
	5		0	27
	0		1	28
	1			45
	4
	0
	0
	0
	0
	1
	0
	0
	1
	0
	7
	11
	0
	5
	0
