# Supplementary material for: CD20 tails interact with the 14-3-3/GEF-H1 complex and microtubule network upon PKCδ phosphorylation
Source: EMBO J. 2026 Apr 17;45(11):3859–79. doi: 10.1038/s44318-026-00781-5 (PMC13226681; doi:10.1038/s44318-026-00781-5)
Supplement: Supplementary file 6 — Source data Fig. 2 [file 44318_2026_781_MOESM6_ESM.zip]

Archive with 111 entries (105 files):
- Figure 2/
- __MACOSX/._Figure 2
- Figure 2/.DS_Store
- __MACOSX/Figure 2/._.DS_Store
- Figure 2/A/
- __MACOSX/Figure 2/._A
- Figure 2/B/
- __MACOSX/Figure 2/._B
- Figure 2/A/README FIG 2A.txt
- __MACOSX/Figure 2/A/._README FIG 2A.txt
- Figure 2/A/s3 wsp and files/
- Figure 2/A/.DS_Store
- __MACOSX/Figure 2/A/._.DS_Store
- Figure 2/A/s4 wsp and files/
- Figure 2/A/Fig 2A PKCdKO s3-Layout-2.jpg
- __MACOSX/Figure 2/A/._Fig 2A PKCdKO s3-Layout-2.jpg
- Figure 2/A/figure 2A_Ramos vs PKCd-KO.prism
- __MACOSX/Figure 2/A/._figure 2A_Ramos vs PKCd-KO.prism
- Figure 2/A/Fig 2A PKCd KO s2-Layout.jpg
- __MACOSX/Figure 2/A/._Fig 2A PKCd KO s2-Layout.jpg
- Figure 2/A/PKCdelta-KO calculation .xlsx
- __MACOSX/Figure 2/A/._PKCdelta-KO calculation .xlsx
- Figure 2/A/Fig 2A Ramos vs PKCd-KO.xlsx
- __MACOSX/Figure 2/A/._Fig 2A Ramos vs PKCd-KO.xlsx
- Figure 2/A/fig 2A PKCd KO S4.jpg
- __MACOSX/Figure 2/A/._fig 2A PKCd KO S4.jpg
- Figure 2/A/S2 wsp and files/
- Figure 2/B/README FIG 2B.txt
- __MACOSX/Figure 2/B/._README FIG 2B.txt
- Figure 2/B/Figure 1B phospho proteomics raw data.xlsx
- __MACOSX/Figure 2/B/._Figure 1B phospho proteomics raw data.xlsx
- Figure 2/A/s3 wsp and files/251111 PKCd,200, CD79b)(1)_s1 CD200_US.fcs
- __MACOSX/Figure 2/A/s3 wsp and files/._251111 PKCd,200, CD79b)(1)_s1 CD200_US.fcs
- Figure 2/A/s3 wsp and files/251111 PKCd,200, CD79b)(1)_s2 PKCd-KO_US.fcs
- __MACOSX/Figure 2/A/s3 wsp and files/._251111 PKCd,200, CD79b)(1)_s2 PKCd-KO_US.fcs
- Figure 2/A/s3 wsp and files/Fig 2A PKCdKO s3.wsp
- __MACOSX/Figure 2/A/s3 wsp and files/._Fig 2A PKCdKO s3.wsp
- Figure 2/A/s3 wsp and files/251111 PKCd,200, CD79b)(1)_s2 PKCd-KO_Ramos.fcs
- __MACOSX/Figure 2/A/s3 wsp and files/._251111 PKCd,200, CD79b)(1)_s2 PKCd-KO_Ramos.fcs
- Figure 2/A/s3 wsp and files/251111 PKCd,200, CD79b)(1)_s1 CD200_Ramos.fcs
- __MACOSX/Figure 2/A/s3 wsp and files/._251111 PKCd,200, CD79b)(1)_s1 CD200_Ramos.fcs
- Figure 2/A/s3 wsp and files/251111 PKCd,200, CD79b)(1)_s2 PKCd-KO_PCKd-KO.fcs
- __MACOSX/Figure 2/A/s3 wsp and files/._251111 PKCd,200, CD79b)(1)_s2 PKCd-KO_PCKd-KO.fcs
- Figure 2/A/s3 wsp and files/Fig 2A PKCdKO s3-Layout-2.tiff
- __MACOSX/Figure 2/A/s3 wsp and files/._Fig 2A PKCdKO s3-Layout-2.tiff
- Figure 2/A/s4 wsp and files/251105 PKCd, S1P1R, CD79b)_s1 PKCd-KO_WT.fcs
- __MACOSX/Figure 2/A/s4 wsp and files/._251105 PKCd, S1P1R, CD79b)_s1 PKCd-KO_WT.fcs
- Figure 2/A/s4 wsp and files/251105 PKCd, S1P1R, CD79b)_s2 PKCd-KO_KO.fcs
- __MACOSX/Figure 2/A/s4 wsp and files/._251105 PKCd, S1P1R, CD79b)_s2 PKCd-KO_KO.fcs
- Figure 2/A/s4 wsp and files/.DS_Store
- __MACOSX/Figure 2/A/s4 wsp and files/._.DS_Store
- Figure 2/A/s4 wsp and files/251105 PKCd, S1P1R, CD79b)_s3 PKCd-KO_KO.fcs
- __MACOSX/Figure 2/A/s4 wsp and files/._251105 PKCd, S1P1R, CD79b)_s3 PKCd-KO_KO.fcs
- Figure 2/A/s4 wsp and files/251105 PKCd, S1P1R, CD79b)_s4 PKCd-KO_KO.fcs
- __MACOSX/Figure 2/A/s4 wsp and files/._251105 PKCd, S1P1R, CD79b)_s4 PKCd-KO_KO.fcs
- Figure 2/A/s4 wsp and files/251105 PKCd, S1P1R, CD79b)_s2 PKCd-KO_WT.fcs
- __MACOSX/Figure 2/A/s4 wsp and files/._251105 PKCd, S1P1R, CD79b)_s2 PKCd-KO_WT.fcs
- Figure 2/A/s4 wsp and files/251105 PKCd, S1P1R, CD79b)_s1 PKCd-KO_KO.fcs
- __MACOSX/Figure 2/A/s4 wsp and files/._251105 PKCd, S1P1R, CD79b)_s1 PKCd-KO_KO.fcs
- Figure 2/A/s4 wsp and files/Fig 2A PKCd KO s4-Layout.tiff
- __MACOSX/Figure 2/A/s4 wsp and files/._Fig 2A PKCd KO s4-Layout.tiff
- Figure 2/A/s4 wsp and files/251105 PKCd, S1P1R, CD79b)_s3 PKCd-KO_WT.fcs
- __MACOSX/Figure 2/A/s4 wsp and files/._251105 PKCd, S1P1R, CD79b)_s3 PKCd-KO_WT.fcs
- Figure 2/A/s4 wsp and files/251105 PKCd, S1P1R, CD79b)_s4 PKCd-KO_WT.fcs
- __MACOSX/Figure 2/A/s4 wsp and files/._251105 PKCd, S1P1R, CD79b)_s4 PKCd-KO_WT.fcs
- Figure 2/A/s4 wsp and files/Fig 2A PKCd KO s4.wsp
- __MACOSX/Figure 2/A/s4 wsp and files/._Fig 2A PKCd KO s4.wsp
- Figure 2/A/s4 wsp and files/251105 PKCd, S1P1R, CD79b)_s3 PKCd-KO_us.fcs
- __MACOSX/Figure 2/A/s4 wsp and files/._251105 PKCd, S1P1R, CD79b)_s3 PKCd-KO_us.fcs
- Figure 2/A/s4 wsp and files/251105 PKCd, S1P1R, CD79b)_s2 PKCd-KO_us.fcs
- __MACOSX/Figure 2/A/s4 wsp and files/._251105 PKCd, S1P1R, CD79b)_s2 PKCd-KO_us.fcs
- Figure 2/A/s4 wsp and files/251105 PKCd, S1P1R, CD79b)_s1 PKCd-KO_us.fcs
- __MACOSX/Figure 2/A/s4 wsp and files/._251105 PKCd, S1P1R, CD79b)_s1 PKCd-KO_us.fcs
- Figure 2/A/S2 wsp and files/240227 surface PKCd KO_s2(1)_WT.fcs
- __MACOSX/Figure 2/A/S2 wsp and files/._240227 surface PKCd KO_s2(1)_WT.fcs
- Figure 2/A/S2 wsp and files/.DS_Store
- __MACOSX/Figure 2/A/S2 wsp and files/._.DS_Store
- Figure 2/A/S2 wsp and files/Fig 2A PKCd KO s2-Layout.tiff
- __MACOSX/Figure 2/A/S2 wsp and files/._Fig 2A PKCd KO s2-Layout.tiff
- Figure 2/A/S2 wsp and files/240227 surface PKCd KO_s2_PKC delta KO 24.fcs
- __MACOSX/Figure 2/A/S2 wsp and files/._240227 surface PKCd KO_s2_PKC delta KO 24.fcs
- Figure 2/A/S2 wsp and files/240227 surface PKCd KO_s1(1)_PKC delta KO 24.fcs
- __MACOSX/Figure 2/A/S2 wsp and files/._240227 surface PKCd KO_s1(1)_PKC delta KO 24.fcs
- Figure 2/A/S2 wsp and files/240227 surface PKCd KO_s2_WT.fcs
- __MACOSX/Figure 2/A/S2 wsp and files/._240227 surface PKCd KO_s2_WT.fcs
- Figure 2/A/S2 wsp and files/240227 surface PKCd KO_s1_PKC delta KO 24.fcs
- __MACOSX/Figure 2/A/S2 wsp and files/._240227 surface PKCd KO_s1_PKC delta KO 24.fcs
- Figure 2/A/S2 wsp and files/240227 surface PKCd KO_s2(1)_PKC delta KO 24.fcs
- __MACOSX/Figure 2/A/S2 wsp and files/._240227 surface PKCd KO_s2(1)_PKC delta KO 24.fcs
- Figure 2/A/S2 wsp and files/240227 surface PKCd KO_s1(1)_PKC delta KO 10.fcs
- __MACOSX/Figure 2/A/S2 wsp and files/._240227 surface PKCd KO_s1(1)_PKC delta KO 10.fcs
- Figure 2/A/S2 wsp and files/240227 surface PKCd KO_s2_PKC delta KO 10.fcs
- __MACOSX/Figure 2/A/S2 wsp and files/._240227 surface PKCd KO_s2_PKC delta KO 10.fcs
- Figure 2/A/S2 wsp and files/240227 surface PKCd KO_s2(1)_us pkc DELTA ko.fcs
- __MACOSX/Figure 2/A/S2 wsp and files/._240227 surface PKCd KO_s2(1)_us pkc DELTA ko.fcs
- Figure 2/A/S2 wsp and files/240227 surface PKCd KO_s1_PKC delta KO 10.fcs
- __MACOSX/Figure 2/A/S2 wsp and files/._240227 surface PKCd KO_s1_PKC delta KO 10.fcs
- Figure 2/A/S2 wsp and files/Fig 2A PKCd KO s2.wsp
- __MACOSX/Figure 2/A/S2 wsp and files/._Fig 2A PKCd KO s2.wsp
- Figure 2/A/S2 wsp and files/240227 surface PKCd KO_s1_us pkc DELTA ko.fcs
- __MACOSX/Figure 2/A/S2 wsp and files/._240227 surface PKCd KO_s1_us pkc DELTA ko.fcs
- Figure 2/A/S2 wsp and files/240227 surface PKCd KO_s2_us pkc DELTA ko.fcs
- __MACOSX/Figure 2/A/S2 wsp and files/._240227 surface PKCd KO_s2_us pkc DELTA ko.fcs
- Figure 2/A/S2 wsp and files/240227 surface PKCd KO_s2(1)_PKC delta KO 10.fcs
- __MACOSX/Figure 2/A/S2 wsp and files/._240227 surface PKCd KO_s2(1)_PKC delta KO 10.fcs
- Figure 2/A/S2 wsp and files/240227 surface PKCd KO_s1(1)_us pkc DELTA ko.fcs
- __MACOSX/Figure 2/A/S2 wsp and files/._240227 surface PKCd KO_s1(1)_us pkc DELTA ko.fcs
- Figure 2/A/S2 wsp and files/240227 surface PKCd KO_s1(1)_WT.fcs
- __MACOSX/Figure 2/A/S2 wsp and files/._240227 surface PKCd KO_s1(1)_WT.fcs
- Figure 2/A/S2 wsp and files/240227 surface PKCd KO_s1_WT.fcs
- __MACOSX/Figure 2/A/S2 wsp and files/._240227 surface PKCd KO_s1_WT.fcs
