# Supplementary material for: CD20 tails interact with the 14-3-3/GEF-H1 complex and microtubule network upon PKCδ phosphorylation
Source: EMBO J. 2026 Apr 17;45(11):3859–79. doi: 10.1038/s44318-026-00781-5 (PMC13226681; doi:10.1038/s44318-026-00781-5)
Supplement: Supplementary file 6 — Source data Fig. 2 [file 44318_2026_781_MOESM6_ESM.zip › Figure 2/A/README FIG 2A.txt]

Microtubule anchoring and coupling of CD20 to the RhoA/Rock1 pathway 
Manuscript EMBOJ-2025-122022
Kathrin Kl�sener et al.
Figure 2A:
Content:
* Comparison of the expression of B cell marker protein on the surface of PKC? KO and WT Ramos B cells by flow cytometry.
Shown are images of all workspaces of the analysed replicates with their original MFI values (jpg). 
All values and statistics are presented in a separate table for comparison (xlsx).
The calculation of the normalization is shown in a separate table (xlsx).
* Folder s2, s3, s4 include all original fcs files and appropriate workspaces for the analysed replicates
* Original prism file for the illustration and statistics (pzfx)
0
