# Supplementary material for: CD20 tails interact with the 14-3-3/GEF-H1 complex and microtubule network upon PKCδ phosphorylation
Source: EMBO J. 2026 Apr 17;45(11):3859–79. doi: 10.1038/s44318-026-00781-5 (PMC13226681; doi:10.1038/s44318-026-00781-5)
Supplement: Supplementary file 6 — Source data Fig. 2 [file 44318_2026_781_MOESM6_ESM.zip › Figure 2/A/PKCdelta-KO calculation .xlsx]

## Sheet: Sheet1
			WT				PKCd-KO
staining		1	2	3	Average	1	2	3
	IgD	3464	3280	3208	3317.33	14730	12296	23094
	CD22	2363	2294	1308	1988.33	18447	14324	30324
	IgM	30881	32561	39661	34367.7	70326	89492	109962
	CD20	33477	39800	26110	33129	110524	100662	153640
	CD40	2557	2254	4913	3241.33	11070	9014	28155
	CD32B	401	363	1524	762.667	7961	6944	4845
	CD19	2103	2053	8729*	2078	15699	13924	122194*
	CD69	273	82	739	364.667	5451	7649	5971
	B220	10476	11266	11324	11022	4664	5241	5044
	MHCII	3610	2493	2877	2993.33	5384	5504	7165
	CD86	2953	2718	2202	2624.33	18921	15294	18264
normalized data
	IgD	100	94.6882	92.6097	95.766	425.231	354.965	666.686
	CD22	100	97.08	55.3534	84.1444	780.66	606.179	1283.28
	IgM	100	105.44	128.432	111.291	227.732	289.796	356.083
	CD20	100	118.888	77.9938	98.9605	330.149	300.69	458.942
	CD40	100	88.1502	192.139	126.763	432.929	352.522	1101.1
	CD32B	100	90.5237	380.05	190.191	1985.29	1731.67	1208.23
	CD19	100	97.6224	0.0475511	98.8112	746.505	662.102	0.0475511
	CD69	100	30.0366	270.696	133.578	1996.7	2801.83	2187.18
	B220	100	107.541	108.095	105.212	44.5208	50.0286	48.1481
	MHCII	100	69.0582	79.6953	82.9178	149.141	152.465	198.476
	CD86	100	92.042	74.5682	88.8701	640.738	517.914	618.49
							* excluded as outliers
