# Supplementary material for: CD20 tails interact with the 14-3-3/GEF-H1 complex and microtubule network upon PKCδ phosphorylation
Source: EMBO J. 2026 Apr 17;45(11):3859–79. doi: 10.1038/s44318-026-00781-5 (PMC13226681; doi:10.1038/s44318-026-00781-5)
Supplement: Supplementary file 6 — Source data Fig. 2 [file 44318_2026_781_MOESM6_ESM.zip › Figure 2/A/Fig 2A Ramos vs PKCd-KO.xlsx]

## Sheet: Sheet1
	MFI	normalized to WT	WT			PKCd KO					MFI	source data	WT			PKCd KO
	CD32B		100	91	380	1985	1732	1208			IgD	before normalization	3464	3280	3208	14730	12296	23094
	CD20		100	119	78	330	301	459			CD22		2363	2294	1308	18447	14324	30324
	IgD		100	95	93	425	355	667			IgM		30881	32561	39661	70326	89492	109962
	CD19		100	98		747	662				CD20		33477	39800	26110	110524	100662	153640
	CD40		100	88	192	433	353	1101			CD40		2557	2254	4913	11070	9014	28155
	CD22		100	97	55	781	606	1283			CD32B		401	363	1524	7961	6944	4845
	IgM		100	105	128	228	290	356			CD19		2103	2053		15699	13924
	CD45		100	108	108	45	50	48			CD69		273	82	739	5451	7649	5971
	CD69		100	30	271	1997	2802	2187			CD45		10476	11266	11324	4664	5241	5044
	MHCII		100	69	80	149	152	198			MHCII		3610	2493	2877	5384	5504	7165
	CD86		100	92	75	641	518	618			CD86		2953	2718	2202	18921	15294	18264
