# Supplementary material for: CD20 tails interact with the 14-3-3/GEF-H1 complex and microtubule network upon PKCδ phosphorylation
Source: EMBO J. 2026 Apr 17;45(11):3859–79. doi: 10.1038/s44318-026-00781-5 (PMC13226681; doi:10.1038/s44318-026-00781-5)
Supplement: Supplementary file 6 — Source data Fig. 2 [file 44318_2026_781_MOESM6_ESM.zip › Figure 2/B/README FIG 2B.txt]

Microtubule anchoring and coupling of CD20 to the RhoA/Rock1 pathway 
Manuscript EMBOJ-2025-122022
Kathrin Kl�sener et al.
Figure 2B:
Content:
* Complete list of raw data of the phosphor proteome of PKC?-KO compared to Ramos WT
Listed are gene names, proteins, protein names, position of phosphorylation within proteins, sequenced position, log2 fold changes, adjuste4d p values_limma, and multiplicities. 
After publication, this list will be available online at PRIDE.
0
