# Supplementary material for: CD20 tails interact with the 14-3-3/GEF-H1 complex and microtubule network upon PKCδ phosphorylation
Source: EMBO J. 2026 Apr 17;45(11):3859–79. doi: 10.1038/s44318-026-00781-5 (PMC13226681; doi:10.1038/s44318-026-00781-5)
Supplement: Supplementary file 6 — Source data Fig. 2 [file 44318_2026_781_MOESM6_ESM.zip › Figure 2/B/Figure 1B phospho proteomics raw data.xlsx]

## Sheet: results
Gene names	Proteins	Protein names	Positions within proteins	Position	log2 fold-change LIMMA	adj.P.Val_limma	Multiplicity
RFC1	P35251-2;P35251;H0Y9P8	Replication factor C subunit 1	1105;1106;83	1105	-1.68459	0.0994759	2
RFC1	P35251-2;P35251;H0Y9P8	Replication factor C subunit 1	1103;1104;81	1103	-1.68459	0.0994759	2
PLEK	P08567	Pleckstrin	117	117	-1.46384	0.0994759	1
EXOSC9	D6RIY6;Q06265;Q06265-2;Q06265-3;Q06265-4	Exosome complex component RRP45	290;306;306;222;222	290	0.779662	0.0994759	1
RALY	Q9UKM9-2;Q9UKM9;Q5QPL9;Q5QPM0;Q5QPM1	RNA-binding protein Raly	119;135;119;69;135	119	0.846578	0.0994759	1
TMPO	P42166;P42167-3;P42167;G5E972;P42167-2	Lamina-associated polypeptide 2, isoform alpha;Thymopoietin;Thymopentin;Lamina-associated polypeptide 2, isoforms beta/gamma;Thymopoietin;Thymopentin	74;74;74;74;74	74	0.930197	0.0994759	2
SEC61B	P60468	Protein transport protein Sec61 subunit beta	17	17	1.10828	0.0994759	1
OGFR	Q9NZT2;Q9NZT2-2;A0A0A0MRN5	Opioid growth factor receptor	349;349;297	349	1.22531	0.0994759	1
MAP1S	Q66K74-2;Q66K74	Microtubule-associated protein 1S;MAP1S heavy chain;MAP1S light chain	612;638	612	1.24778	0.0994759	2
MAP1S	Q66K74-2;Q66K74	Microtubule-associated protein 1S;MAP1S heavy chain;MAP1S light chain	614;640	614	1.261	0.0994759	2
SIPA1	Q96FS4;F6RY50;E9PIB3	Signal-induced proliferation-associated protein 1	67;67;67	67	1.4162	0.0994759	2
HNRNPA0	Q13151	Heterogeneous nuclear ribonucleoprotein A0	188	188	1.56071	0.0994759	1
PLEC	A0A8I5KSD5;A0A8I5KUE3;A0A8I5KYZ1;E9PMV1;Q15149-7;Q15149-8;Q15149-9;Q15149-5;Q15149-4;Q15149-6;Q15149-3;Q15149-2;Q15149;H0YDN1	Plectin	4165;4236;4276;4303;4227;4237;4245;4259;4259;4263;4282;4286;4396;3159	4165	-1.8881	0.107891	2
PLEC	A0A8I5KSD5;A0A8I5KUE3;A0A8I5KYZ1;E9PMV1;Q15149-7;Q15149-8;Q15149-9;Q15149-5;Q15149-4;Q15149-6;Q15149-3;Q15149-2;Q15149;H0YDN1	Plectin	4155;4226;4266;4293;4217;4227;4235;4249;4249;4253;4272;4276;4386;3149	4155	-1.8881	0.107891	2
SMARCC2	Q8TAQ2;F8VXC8;Q8TAQ2-2;Q8TAQ2-3	SWI/SNF complex subunit SMARCC2	302;302;302;302	302	0.807873	0.107891	2
RSF1	Q96T23-2;Q96T23;H0YER1;H0YCN2	Remodeling and spacing factor 1	196;227;226;28	196	0.811133	0.107891	1
DOCK8	Q8NF50-3;Q8NF50;Q8NF50-4;Q8NF50-2;A2A369	Dedicator of cytokinesis protein 8	1177;1245;1145;1213;1145	1177	-1.1835	0.108732	2
IRAG2	A0A1B0GU45;Q12912-2;Q12912;F5H006;F8W9L6;F8VRE4;G3V513	Inositol 1,4,5-triphosphate receptor associated 2;Processed inositol 1,4,5-triphosphate receptor associated 2	1039;84;140;31;84;84;84	1039	-1.13633	0.113529	2
NOC2L	Q9Y3T9	Nucleolar complex protein 2 homolog	673	673	-0.684344	0.113529	2
NOC2L	Q9Y3T9	Nucleolar complex protein 2 homolog	672	672	-0.684344	0.113529	2
MSH6	A0A8V8TQJ0;P52701;A0A494C0M1;P52701-3;A0A8V8TQW9;P52701-2;A0A8V8TPJ4	DNA mismatch repair protein;DNA mismatch repair protein Msh6	263;261;162;131;261;261;261	263	0.693335	0.113529	3
MS4A1	E9PKH8;P11836;E9PPL6	B-lymphocyte antigen CD20	36;36;20	36	-1.6732	0.115196	2
MS4A1	E9PKH8;P11836;E9PPL6	B-lymphocyte antigen CD20	35;35;19	35	-1.6732	0.115196	2
SRSF5	Q13243;Q13243-3	Serine/arginine-rich splicing factor 5	233;230	233	-1.00662	0.135398	2
SRSF5	Q13243;Q13243-3	Serine/arginine-rich splicing factor 5	231;228	231	-1.00662	0.135398	2
TMPO	P42166;P42167-3;P42167;G5E972;P42167-2	Lamina-associated polypeptide 2, isoform alpha;Thymopoietin;Thymopentin;Lamina-associated polypeptide 2, isoforms beta/gamma;Thymopoietin;Thymopentin	67;67;67;67;67	67	1.26622	0.135398	2
TMPO	P42166;P42167-3;P42167;G5E972;P42167-2	Lamina-associated polypeptide 2, isoform alpha;Thymopoietin;Thymopentin;Lamina-associated polypeptide 2, isoforms beta/gamma;Thymopoietin;Thymopentin	66;66;66;66;66	66	1.26622	0.135398	2
DHX16	O60231;A0A140T947;A2AB15	Pre-mRNA-splicing factor ATP-dependent RNA helicase DHX16	106;106;46	106	0.691262	0.135614	2
DHX16	O60231;A0A140T947;A2AB15	Pre-mRNA-splicing factor ATP-dependent RNA helicase DHX16	103;103;43	103	0.698375	0.135614	2
SMARCC2	Q8TAQ2;F8VXC8;Q8TAQ2-2;Q8TAQ2-3	SWI/SNF complex subunit SMARCC2	304;304;304;304	304	0.701037	0.142898	2
INPP5D;RPN2	Q92835-3;Q92835-2;Q92835;H0Y5M1;H7C403	Phosphatidylinositol 3,4,5-trisphosphate 5-phosphatase 1;Dolichyl-diphosphooligosaccharide--protein glycosyltransferase subunit 2	758;970;971;739;93	758	-1.29374	0.144632	1
PRPF31	E7EVX8;Q8WWY3	U4/U6 small nuclear ribonucleoprotein Prp31	449;455	449	-0.701786	0.144632	2
RFC1	P35251-2;P35251;D6RAD2;E0CX09	Replication factor C subunit 1	69;69;41;69	69	-0.517057	0.144632	2
EIF4ENIF1	B1AKL4;Q9NRA8;Q9NRA8-3;Q9NRA8-2	Eukaryotic translation initiation factor 4E transporter	927;951;952;777	927	0.550288	0.144632	1
MSH6	A0A8V8TQJ0;P52701;A0A494C0M1;P52701-3;A0A8V8TQW9;P52701-2;A0A8V8TPJ4	DNA mismatch repair protein;DNA mismatch repair protein Msh6	254;252;153;122;252;252;252	254	0.605469	0.144632	3
RANBP3	B7Z7F3;Q9H6Z4-3;Q9H6Z4-2;Q9H6Z4;K7EID7;K7ENB9	Ran-binding protein 3	40;40;108;108;40;40	40	0.781381	0.144632	2
SAFB2;SAFB	Q14151;Q15424-2;Q15424;Q15424-4;Q15424-3	Scaffold attachment factor B2;Scaffold attachment factor B1	246;178;247;247;247	178	0.783579	0.144632	1
CLASP2	E3W994;J3KR49;A0A804HJG7;O75122;A0A0U1RQI6;E7ERI8;E7EW49;O75122-3;B3KR06;E7ENG2;O75122-2	CLIP-associating protein 2	327;327;560;327;333;560;561;561;333;337;333	327	0.800613	0.144632	1
RANBP3	B7Z7F3;Q9H6Z4-3;Q9H6Z4-2;Q9H6Z4;K7EID7;K7ENB9	Ran-binding protein 3	33;33;101;101;33;33	33	0.865219	0.144632	3
RANBP3	B7Z7F3;Q9H6Z4-3;Q9H6Z4-2;Q9H6Z4;K7EID7;K7ENB9	Ran-binding protein 3	32;32;100;100;32;32	32	0.865219	0.144632	3
RANBP3	B7Z7F3;Q9H6Z4-3;Q9H6Z4-2;Q9H6Z4;K7EID7;K7ENB9	Ran-binding protein 3	40;40;108;108;40;40	40	0.865219	0.144632	3
GTF3C3	Q9Y5Q9;A0A494C1S7;Q9Y5Q9-2	General transcription factor 3C polypeptide 3	43;43;43	43	0.887262	0.144632	1
SMARCA4	A0A2R8Y4P4;P51532-3;P51532-5;P51532-2;P51532;P51532-4;Q9HBD4;A0A2R8Y7S2;A0A2R8YGG3;A0A994J6Y9;A0A2R8Y440;A0A2R8YG32;A0A2R8Y6N0;A0A2R8Y7F3;A0A2R8YF80;A0A2R8Y7Y7;A0A2R8Y6V2;A0A2R8Y526;A0A2R8YF58;A0A994J4Z2;A0A2R8Y4C5;A0A2R8YGP5;A0A2R8YDA1;A0A2R8Y7R0;A0A2R8Y583	Transcription activator BRG1	699;699;699;699;699;699;699;699;504;699;275;248;194;218;148;133;128;151;150;696;290;657;195;169;32	699	1.24751	0.144632	2
SMARCA4	A0A2R8Y4P4;P51532-3;P51532-5;P51532-2;P51532;P51532-4;Q9HBD4;A0A2R8Y7S2;A0A2R8YGG3;A0A994J6Y9;A0A2R8Y440;A0A2R8YG32;A0A2R8Y6N0;A0A2R8Y7F3;A0A2R8YF80;A0A2R8Y7Y7;A0A2R8Y6V2;A0A2R8Y526;A0A2R8YF58;A0A994J4Z2;A0A2R8Y4C5;A0A2R8YGP5;A0A2R8YDA1;A0A2R8Y7R0;A0A2R8Y583	Transcription activator BRG1	695;695;695;695;695;695;695;695;500;695;271;244;190;214;144;129;124;147;146;692;286;653;191;165;28	695	1.24751	0.144632	2
WIPF1	O43516;O43516-3;O43516-2;A0A8V8TNJ8;E9PB87	WAS/WASL-interacting protein family member 1	234;234;234;234;234	234	-1.00402	0.147008	1
DTD1	Q8TEA8	D-aminoacyl-tRNA deacylase 1	197	197	0.983211	0.147008	1
IRAG2	A0A1B0GU45;Q12912-2;Q12912;F5H006;F8W9L6;F8VRE4;G3V513	Inositol 1,4,5-triphosphate receptor associated 2;Processed inositol 1,4,5-triphosphate receptor associated 2	1030;75;131;22;75;75;75	1030	-1.13457	0.148004	2
RFC1	P35251-2;P35251;D6RAD2;E0CX09	Replication factor C subunit 1	71;71;43;71	71	-0.499681	0.148004	2
TMPO	P42166;P42167-3;P42167;G5E972;P42167-2	Lamina-associated polypeptide 2, isoform alpha;Thymopoietin;Thymopentin;Lamina-associated polypeptide 2, isoforms beta/gamma;Thymopoietin;Thymopentin	66;66;66;66;66	66	1.17233	0.148004	3
TMPO	P42166;P42167-3;P42167;G5E972;P42167-2	Lamina-associated polypeptide 2, isoform alpha;Thymopoietin;Thymopentin;Lamina-associated polypeptide 2, isoforms beta/gamma;Thymopoietin;Thymopentin	67;67;67;67;67	67	1.17233	0.148004	3
TMPO	P42166;P42167-3;P42167;G5E972;P42167-2	Lamina-associated polypeptide 2, isoform alpha;Thymopoietin;Thymopentin;Lamina-associated polypeptide 2, isoforms beta/gamma;Thymopoietin;Thymopentin	74;74;74;74;74	74	1.17233	0.148004	3
TMPO	P42166;P42167-3;P42167;G5E972;P42167-2;H0YJH7	Lamina-associated polypeptide 2, isoform alpha;Thymopoietin;Thymopentin;Lamina-associated polypeptide 2, isoforms beta/gamma;Thymopoietin;Thymopentin	160;160;160;160;160;67	160	1.50516	0.148004	1
H1-4	P10412	Histone H1.4	4	4	1.55781	0.148004	2
UHRF1	A0A087WVR3;A0A087WTW0;Q96T88;Q96T88-2	E3 ubiquitin-protein ligase UHRF;E3 ubiquitin-protein ligase UHRF1	104;155;91;104	104	0.707558	0.149307	1
RANBP3	B7Z7F3;Q9H6Z4-3;Q9H6Z4-2;Q9H6Z4;K7EID7;K7ENB9	Ran-binding protein 3	33;33;101;101;33;33	33	0.808478	0.149307	2
TMPO	P42166;P42167-3;P42167;G5E972;P42167-2	Lamina-associated polypeptide 2, isoform alpha;Thymopoietin;Thymopentin;Lamina-associated polypeptide 2, isoforms beta/gamma;Thymopoietin;Thymopentin	67;67;67;67;67	67	1.36502	0.149307	1
MS4A1	E9PKH8;P11836;P11836-2	B-lymphocyte antigen CD20	3;3;3	3	-1.59763	0.150843	2
MS4A1	E9PKH8;P11836;P11836-2	B-lymphocyte antigen CD20	7;7;7	7	-1.50134	0.150843	2
MS4A1	E9PKH8;P11836;P11836-2	B-lymphocyte antigen CD20	212;225;58	212	-1.1392	0.150843	1
MS4A1	E9PKH8;P11836;P11836-2	B-lymphocyte antigen CD20	240;253;86	240	-1.13347	0.150843	2
MS4A1	E9PKH8;P11836;P11836-2	B-lymphocyte antigen CD20	241;254;87	241	-1.11026	0.150843	2
LIG1	P18858;A0A8V8TPH8;P18858-3;P18858-2;A0A8V8TQC4;A0A8V8TP03;A0A8V8TQQ7;A0A8V8TQC8;A0A8V8TNZ9;M0R0Q7;F5GZ28;A0A8V8TPB0;A0A8V8TPH4;A0A8V8TQQ3;M0R254;B4E135;A0A8V8TPA5	DNA ligase 1;DNA ligase	66;36;36;66;66;66;66;36;66;66;66;66;36;66;36;66;36	66	-0.667792	0.150843	2
LIG1	P18858;A0A8V8TPH8;P18858-3;P18858-2;A0A8V8TQC4;A0A8V8TP03;A0A8V8TQQ7;A0A8V8TQC8;A0A8V8TNZ9;M0R0Q7;F5GZ28;A0A8V8TPB0;A0A8V8TPH4;A0A8V8TQQ3;M0R254;B4E135;A0A8V8TPA5	DNA ligase 1;DNA ligase	76;46;46;76;76;76;76;46;76;76;76;76;46;76;46;76;46	76	-0.667792	0.150843	2
LIG1	P18858;A0A8V8TPH8;P18858-3;P18858-2;A0A8V8TQC4;A0A8V8TP03;A0A8V8TQQ7;A0A8V8TQC8;A0A8V8TNZ9;M0R0Q7;F5GZ28;A0A8V8TPB0;A0A8V8TPH4;A0A8V8TQQ3;M0R254;B4E135;A0A8V8TPA5	DNA ligase 1;DNA ligase	91;61;61;91;91;91;91;61;91;91;91;91;61;91;61;91;61	91	-0.644918	0.150843	2
DOCK8	Q8NF50-3;Q8NF50;Q8NF50-4;Q8NF50-2;A2A369;E9PDJ4;C9J7A3;A0A804HK14	Dedicator of cytokinesis protein 8	71;139;71;139;71;71;71;71	71	-0.569086	0.150843	1
IGF2BP1	Q9NZI8	Insulin-like growth factor 2 mRNA-binding protein 1	181	181	0.452174	0.150843	1
SMARCC2	Q8TAQ2;F8VXC8;Q8TAQ2-2;Q8TAQ2-3	SWI/SNF complex subunit SMARCC2	283;283;283;283	283	0.463518	0.150843	1
HNRNPA1;HNRNPA1L3	P09651;P09651-3;P09651-2;A0A7I2V3R8;F8W6I7;A0A7I2V3W0;A0A7I2V2L6;A0A2R8Y4L2;F8VTQ5;F8W646;A0A7I2YQ85	Heterogeneous nuclear ribonucleoprotein A1;Heterogeneous nuclear ribonucleoprotein A1, N-terminally processed;Heterogeneous nuclear ribonucleoprotein A1-like 3	4;4;4;4;4;4;4;4;4;4;4	4	0.470582	0.150843	2
HNRNPA1;HNRNPA1L3	P09651;P09651-3;P09651-2;A0A7I2V3R8;F8W6I7;A0A7I2V3W0;A0A7I2V2L6;A0A2R8Y4L2;F8VTQ5;F8W646;A0A7I2YQ85	Heterogeneous nuclear ribonucleoprotein A1;Heterogeneous nuclear ribonucleoprotein A1, N-terminally processed;Heterogeneous nuclear ribonucleoprotein A1-like 3	6;6;6;6;6;6;6;6;6;6;6	6	0.470582	0.150843	2
DFFA	O00273	DNA fragmentation factor subunit alpha	315	315	0.515362	0.150843	1
SEC31A	D6REX3;O94979-8;O94979;O94979-2;O94979-9;O94979-3;O94979-4;O94979-10;O94979-6;O94979-7;H7BXG7;D6RHZ5;H0YAB3	Protein transport protein Sec31A	799;799;799;799;794;799;760;760;760;532;532;799;416	799	0.533086	0.150843	1
WDHD1	O75717;O75717-2	WD repeat and HMG-box DNA-binding protein 1	868;745	868	0.606924	0.150843	1
SMARCC1	Q92922	SWI/SNF complex subunit SMARCC1	328	328	0.64706	0.150843	2
SMARCC1	Q92922	SWI/SNF complex subunit SMARCC1	330	330	0.674407	0.150843	2
SRRT	Q9BXP5-5;Q9BXP5-4;Q9BXP5-2;Q9BXP5-3;Q9BXP5;C9JUL9	Serrate RNA effector molecule homolog	74;74;74;74;74;81	74	0.675628	0.150843	2
SRRT	Q9BXP5-5;Q9BXP5-4;Q9BXP5-2;Q9BXP5-3;Q9BXP5;C9JUL9	Serrate RNA effector molecule homolog	67;67;67;67;67;74	67	0.675628	0.150843	2
SIPA1	Q96FS4;F6RY50	Signal-induced proliferation-associated protein 1	884;782	884	0.724669	0.150843	1
EFHD2	Q96C19	EF-hand domain-containing protein D2	74	74	0.727177	0.150843	1
DTD1	Q8TEA8	D-aminoacyl-tRNA deacylase 1	205	205	0.812264	0.150843	2
LARP1	Q6PKG0;A0A0B4J210	La-related protein 1	90;90	90	0.895761	0.150843	1
CAP1	Q01518;Q01518-2	Adenylyl cyclase-associated protein 1	308;307	308	1.33294	0.150843	1
IFI16	Q16666;Q16666-3;Q16666-2;X6RHM1;H3BM18	Gamma-interferon-inducible protein 16	153;153;153;153;153	153	-0.864612	0.150875	1
SRRM2	Q9UQ35;Q9UQ35-2;I3L4D8;I3L182	Serine/arginine repetitive matrix protein 2	424;424;424;328	424	-0.845409	0.150875	1
SNW1	Q13573;G3V3A4;G3V4X8	SNW domain-containing protein 1	232;232;70	232	0.632957	0.150875	2
HSPB1	A0A6Q8PGK1;P04792;A0A6Q8PFK8;A0A6Q8PHJ6;A0A6Q8PFE7;A0A6Q8PF43;A0A6Q8PHA6;A0A6Q8PH65;A0A6Q8PGY2	Heat shock protein beta-1	82;82;82;82;82;82;82;82;82	82	-1.74516	0.152074	1
IRAG2	A0A1B0GU45;Q12912-2;Q12912;F5H006;F8W9L6	Inositol 1,4,5-triphosphate receptor associated 2;Processed inositol 1,4,5-triphosphate receptor associated 2	1262;307;363;254;307	1262	-2.00228	0.15349	2
PFKP	A0A8V8TMY4;Q01813;A0A7I2V3Z0;Q01813-2;B1APP6	ATP-dependent 6-phosphofructokinase;ATP-dependent 6-phosphofructokinase, platelet type;6-phosphofructokinase type C	386;386;348;378;170	386	-0.920834	0.15349	1
RPL13	P26373;J3QSB4	Large ribosomal subunit protein eL13;60S ribosomal protein L13	107;107	107	-0.649104	0.15349	2
LIG1	P18858;A0A8V8TPH8;P18858-3;P18858-2;A0A8V8TQC4;A0A8V8TP03;A0A8V8TQC8;A0A8V8TNZ9;M0R0Q7;F5GZ28;A0A8V8TPB0;A0A8V8TPH4;A0A8V8TQQ3;M0R254;B4E135	DNA ligase 1;DNA ligase	195;165;164;195;194;194;165;162;194;127;194;164;159;165;163	195	-0.618877	0.15349	2
LIG1	P18858;A0A8V8TPH8;P18858-3;P18858-2;A0A8V8TQC4;A0A8V8TP03;A0A8V8TQC8;A0A8V8TNZ9;M0R0Q7;F5GZ28;A0A8V8TPB0;A0A8V8TPH4;A0A8V8TQQ3;M0R254;B4E135	DNA ligase 1;DNA ligase	201;171;170;201;200;200;171;168;200;133;200;170;165;171;169	201	-0.618877	0.15349	2
SRSF5	Q13243;Q13243-3	Serine/arginine-rich splicing factor 5	233;230	233	-0.517688	0.15349	3
SRSF5	Q13243;Q13243-3	Serine/arginine-rich splicing factor 5	227;224	227	-0.517688	0.15349	3
SRSF5	Q13243;Q13243-3	Serine/arginine-rich splicing factor 5	229;226	229	-0.517688	0.15349	3
SRSF5	Q13243;Q13243-3	Serine/arginine-rich splicing factor 5	231;228	231	-0.517688	0.15349	3
EPB41L2	E9PHY5;A0A994J5B1;O43491;O43491-4;E9PK52;O43491-3;O43491-2;E9PII3;A0A2R8Y5B3;E9PQD2;E9PJP4;E9PIG0;E9PRG1;E9PQN0	Band 4.1-like protein 2	39;39;39;39;39;39;39;39;31;39;39;39;39;39	39	-0.502274	0.15349	1
UTP18	Q9Y5J1	U3 small nucleolar RNA-associated protein 18 homolog	121	121	-0.421535	0.15349	2
UTP18	Q9Y5J1	U3 small nucleolar RNA-associated protein 18 homolog	124	124	-0.421535	0.15349	2
NACA	F8VZJ2;A0A7I2V2K5;H0YHX9;A0A7I2V473;Q13765;E9PAV3-2;E9PAV3;F8W0W4	Nascent polypeptide-associated complex subunit alpha;Nascent polypeptide-associated complex subunit alpha, muscle-specific form	87;162;186;246;166;876;2029;166	87	0.448022	0.15349	2
THOC2;LIMS2	Q8NI27;A0A0C4DG98;H0Y7U4;Q8NI27-2;H7C477;H0Y592;B7ZBA0	THO complex subunit 2	1417;1302;185;238;153;182;6	1417	0.45536	0.15349	1
HNRNPUL2;HNRNPUL2-BSCL2	Q1KMD3;H3BQZ7	Heterogeneous nuclear ribonucleoprotein U-like protein 2	161;161	161	0.49621	0.15349	1
EIF2A	F8WAE5;Q9BY44-3;Q9BY44;Q9BY44-4;Q9BY44-2	Eukaryotic translation initiation factor 2A;Eukaryotic translation initiation factor 2A;Eukaryotic translation initiation factor 2A, N-terminally processed	501;481;506;445;292	501	0.504806	0.15349	1
SMARCA4	A0A2R8Y4P4;P51532-3;P51532-5;P51532-2;P51532;P51532-4;Q9HBD4;A0A2R8Y7S2;A0A2R8YGG3;A0A994J6Y9;A0A2R8Y440;A0A2R8YG32;A0A2R8Y6N0;A0A2R8Y7F3;A0A2R8YF80;A0A2R8Y7Y7;A0A2R8Y6V2;A0A2R8Y526;A0A2R8YF58;A0A2R8Y4C5;A0A2R8YDA1;A0A2R8Y523;A0A2R8Y5K3;K7EQF0;A0A2R8YFK5;K7EP28;A0A2R8YF38	Transcription activator BRG1	1454;1422;1419;1419;1452;1422;1484;1451;1260;1452;998;1004;950;971;900;886;881;907;870;1010;948;605;302;161;175;99;18	1454	0.509834	0.15349	1
MSH6	A0A8V8TQJ0;P52701;A0A494C0M1;P52701-3;A0A8V8TQW9;P52701-2;A0A8V8TPJ4	DNA mismatch repair protein;DNA mismatch repair protein Msh6	256;254;155;124;254;254;254	256	0.558861	0.15349	3
SNW1	Q13573;G3V3A4;G3V4X8	SNW domain-containing protein 1	224;224;62	224	0.612212	0.15349	2
HNRNPUL2;HNRNPUL2-BSCL2	Q1KMD3;H3BQZ7	Heterogeneous nuclear ribonucleoprotein U-like protein 2	161;161	161	0.662723	0.15349	3
HNRNPUL2;HNRNPUL2-BSCL2	Q1KMD3;H3BQZ7	Heterogeneous nuclear ribonucleoprotein U-like protein 2	165;165	165	0.662723	0.15349	3
HNRNPUL2;HNRNPUL2-BSCL2	Q1KMD3;H3BQZ7	Heterogeneous nuclear ribonucleoprotein U-like protein 2	168;168	168	0.662723	0.15349	3
RABL6	Q3YEC7;Q3YEC7-2	Rab-like protein 6	596;597	596	0.663064	0.15349	2
RABL6	Q3YEC7;Q3YEC7-2	Rab-like protein 6	599;600	599	0.663064	0.15349	2
EEF1B2	P24534;C9JZW3	Elongation factor 1-beta	106;106	106	0.680452	0.15349	2
SRRM2	Q9UQ35;Q9UQ35-2;I3L4D8;I3L182;I3L1I8;Q9UQ35-3	Serine/arginine repetitive matrix protein 2	358;358;358;262;262;262	358	0.811234	0.15349	3
SRRM2	Q9UQ35;Q9UQ35-2;I3L4D8;I3L182;I3L1I8;Q9UQ35-3	Serine/arginine repetitive matrix protein 2	353;353;353;257;257;257	353	0.826075	0.15349	3
SRRM2	Q9UQ35;Q9UQ35-2;I3L4D8;I3L182;I3L1I8;Q9UQ35-3	Serine/arginine repetitive matrix protein 2	351;351;351;255;255;255	351	0.826234	0.15349	3
ZYX	H0Y2Y8;Q15942;Q15942-2;H7C3D3	Zyxin	227;259;102;76	227	1.28774	0.15349	1
NCOR1	H0Y459;A0A994J5B8;O75376;O75376-2	Nuclear receptor corepressor 1	1441;1393;1367;1383	1441	1.48789	0.15353	2
OSBP	P22059	Oxysterol-binding protein 1	190	190	-0.404839	0.156227	2
OSBP	P22059	Oxysterol-binding protein 1	193	193	-0.404839	0.156227	2
SUPT6H	Q7KZ85;Q7KZ85-2	Transcription elongation factor SPT6	1535;354	1535	0.404564	0.156227	2
HCLS1	P14317;E7EVW7	Hematopoietic lineage cell-specific protein	275;238	275	0.466899	0.156227	1
UTP14A	Q9BVJ6-3;Q9BVJ6;Q9BVJ6-2;X6RJY0	U3 small nucleolar RNA-associated protein 14 homolog A	353;405;237;237	353	0.51543	0.156227	2
UTP14A	Q9BVJ6-3;Q9BVJ6;Q9BVJ6-2;X6RJY0	U3 small nucleolar RNA-associated protein 14 homolog A	355;407;239;239	355	0.51543	0.156227	2
RFTN1	Q14699;G3XAJ6;C9JHG2	Raftlin	199;163;199	199	0.541979	0.156227	1
GTF2F1	P35269;M0QXD6	General transcription factor IIF subunit 1;Transcription initiation factor IIF subunit alpha	305;221	305	0.601035	0.156227	3
GTF2F1	P35269;M0QXD6	General transcription factor IIF subunit 1;Transcription initiation factor IIF subunit alpha	307;223	307	0.601035	0.156227	3
GTF2F1	P35269;M0QXD6	General transcription factor IIF subunit 1;Transcription initiation factor IIF subunit alpha	308;224	308	0.601035	0.156227	3
GTF2F1	P35269;M0QXD6	General transcription factor IIF subunit 1;Transcription initiation factor IIF subunit alpha	311;227	311	0.601035	0.156227	3
RBM14	Q96PK6	RNA-binding protein 14	215	215	0.677945	0.156283	2
RBM14	Q96PK6	RNA-binding protein 14	220	220	0.677945	0.156283	2
HNRNPUL2;HNRNPUL2-BSCL2	Q1KMD3;H3BQZ7	Heterogeneous nuclear ribonucleoprotein U-like protein 2	161;161	161	0.453543	0.157162	2
SRSF6	Q13247;Q13247-3	Serine/arginine-rich splicing factor 6	303;303	303	0.572839	0.157239	1
H1-4	P10412	Histone H1.4	18	18	1.35496	0.157239	2
YBX3	P16989;P16989-2;P16989-3	Y-box-binding protein 3	324;255;324	324	-0.517573	0.158703	1
PSIP1	O75475;O75475-3;O75475-2	PC4 and SFRS1-interacting protein	273;273;273	273	-0.453895	0.164598	2
IRAG2	A0A1B0GU45;Q12912-2;Q12912;F5H006;F8W9L6;F8VRE4;G3V513	Inositol 1,4,5-triphosphate receptor associated 2;Processed inositol 1,4,5-triphosphate receptor associated 2	1030;75;131;22;75;75;75	1030	-1.02378	0.16799	1
IRAG2	A0A1B0GU45;Q12912-2;Q12912;F5H006	Inositol 1,4,5-triphosphate receptor associated 2;Processed inositol 1,4,5-triphosphate receptor associated 2	1346;391;447;338	1346	-1.03477	0.174807	2
IRAG2	A0A1B0GU45;Q12912-2;Q12912;F5H006	Inositol 1,4,5-triphosphate receptor associated 2;Processed inositol 1,4,5-triphosphate receptor associated 2	1343;388;444;335	1343	-1.03477	0.174807	2
PSIP1	O75475;O75475-3;O75475-2	PC4 and SFRS1-interacting protein	275;275;275	275	-0.425416	0.174807	2
KLC1	Q07866-4;Q07866-6;Q07866-7;Q07866-9;G3V5R9;H0YG16;H0YJK1	Kinesin light chain 1;Kinesin light chain	600;591;547;600;591;231;7	600	-0.417535	0.174807	1
DYNC1LI1	Q9Y6G9;E9PHI6	Cytoplasmic dynein 1 light intermediate chain 1;Dynein light intermediate chain	510;394	510	0.550636	0.174807	1
CCDC86	Q9H6F5;H0YG79	Coiled-coil domain-containing protein 86	47;41	47	0.688916	0.174807	1
WIPF1	O43516;O43516-3;O43516-2;A0A8V8TNJ8;E9PB87	WAS/WASL-interacting protein family member 1	350;350;350;350;350	350	-1.67524	0.17623	2
BOP1	Q14137;Q14137-2;A0A075B729	Ribosome biogenesis protein BOP1	126;14;56	126	-0.552873	0.17623	2
BOP1	Q14137;Q14137-2;A0A075B729	Ribosome biogenesis protein BOP1	127;15;57	127	-0.552873	0.17623	2
RFC1	P35251-2;P35251;D6RAD2	Replication factor C subunit 1	108;108;80	108	-0.500751	0.17623	2
RFC1	P35251-2;P35251;D6RAD2	Replication factor C subunit 1	110;110;82	110	-0.500751	0.17623	2
PCNP	Q8WW12;Q8WW12-2	PEST proteolytic signal-containing nuclear protein	87;87	87	-0.44606	0.17623	1
UTP18	Q9Y5J1	U3 small nucleolar RNA-associated protein 18 homolog	210	210	-0.34329	0.17623	2
BCLAF1	E9PK91;Q9NYF8-3;Q9NYF8-2;Q9NYF8;A0A1W2PQ43;E9PQN2;E9PKI6;E9PK09;Q9NYF8-4;E9PJA7;H0YF00	Bcl-2-associated transcription factor 1	290;288;288;290;290;288;290;290;290;288;31	290	0.382915	0.17623	2
GTF2F1	P35269;M0QXD6;M0R0R9	General transcription factor IIF subunit 1;Transcription initiation factor IIF subunit alpha	217;133;277	217	0.409636	0.17623	3
GTF2F1	P35269;M0QXD6;M0R0R9	General transcription factor IIF subunit 1;Transcription initiation factor IIF subunit alpha	224;140;284	224	0.409636	0.17623	3
GTF2F1	P35269;M0QXD6;M0R0R9	General transcription factor IIF subunit 1;Transcription initiation factor IIF subunit alpha	221;137;281	221	0.409636	0.17623	3
GTF2F1	P35269;M0QXD6;M0R0R9	General transcription factor IIF subunit 1;Transcription initiation factor IIF subunit alpha	218;134;278	218	0.409636	0.17623	3
DEK	H0Y993;P35659;B4DFG0;A0A494C028;P35659-2;A0A494C198	Protein DEK	244;244;216;249;210;172	244	0.424899	0.17623	3
DEK	H0Y993;P35659;B4DFG0;A0A494C028;P35659-2;A0A494C198	Protein DEK	243;243;215;248;209;171	243	0.424899	0.17623	3
DEK	H0Y993;P35659;B4DFG0;A0A494C028;P35659-2;A0A494C198	Protein DEK	251;251;223;256;217;179	251	0.424899	0.17623	3
SRSF1	J3KTL2;Q07955;J3KSR8	Serine/arginine-rich splicing factor 1	201;201;96	201	0.486687	0.17623	3
CCDC86	Q9H6F5	Coiled-coil domain-containing protein 86	91	91	0.491894	0.17623	1
ILF3	Q12906-7;Q12906;Q12906-3;Q12906-6;Q12906-2;Q12906-4;Q12906-5	Interleukin enhancer-binding factor 3	482;482;482;482;482;482;482	482	0.516662	0.17623	2
ACIN1	S4R3H4;E7EQT4;Q9UKV3-5;Q9UKV3	Apoptotic chromatin condensation inducer in the nucleus	326;344;384;384	326	0.528174	0.17623	3
ACIN1	S4R3H4;E7EQT4;Q9UKV3-5;Q9UKV3	Apoptotic chromatin condensation inducer in the nucleus	330;348;388;388	330	0.528174	0.17623	3
ACIN1	S4R3H4;E7EQT4;Q9UKV3-5;Q9UKV3	Apoptotic chromatin condensation inducer in the nucleus	328;346;386;386	328	0.528174	0.17623	3
WBP11	Q9Y2W2	WW domain-binding protein 11	364	364	0.576516	0.17623	3
WBP11	Q9Y2W2	WW domain-binding protein 11	361	361	0.576516	0.17623	3
WBP11	Q9Y2W2	WW domain-binding protein 11	353	353	0.576516	0.17623	3
METAP2	P50579;P50579-3;G3V1U3;F8VSC4	Methionine aminopeptidase 2	60;60;60;60	60	0.64668	0.17623	2
METAP2	P50579;P50579-3;G3V1U3;F8VSC4	Methionine aminopeptidase 2	63;63;63;63	63	0.64668	0.17623	2
SRPRA	P08240-2;P08240	Signal recognition particle receptor subunit alpha	270;298	270	0.744229	0.17623	3
SRPRA	P08240-2;P08240	Signal recognition particle receptor subunit alpha	269;297	269	0.744229	0.17623	3
SRPRA	P08240-2;P08240	Signal recognition particle receptor subunit alpha	268;296	268	0.744229	0.17623	3
DOK3	D6RAM3;Q7L591	Docking protein 3	274;330	274	0.763421	0.17623	1
LIG1	P18858;A0A8V8TPH8;P18858-3;P18858-2;A0A8V8TQC4;A0A8V8TP03;A0A8V8TQQ7;A0A8V8TQC8;A0A8V8TNZ9;M0R0Q7;F5GZ28;A0A8V8TPB0;A0A8V8TPH4;A0A8V8TQQ3;M0R254;B4E135;A0A8V8TPA5	DNA ligase 1;DNA ligase	76;46;46;76;76;76;76;46;76;76;76;76;46;76;46;76;46	76	-0.514932	0.180703	1
CAD	F8VPD4;P27708	Multifunctional protein CAD;Glutamine-dependent carbamoyl phosphate synthase;Glutamine amidotransferase;Ammonium-dependent carbamoyl phosphate synthase;Aspartate carbamoyltransferase;Dihydroorotase	1796;1859	1796	0.464951	0.18601	1
ST13;ST13P4	P50502;Q8IZP2;F6VDH7	Hsc70-interacting protein;Putative protein FAM10A4	79;75;42	79	0.901109	0.186369	1
G3BP2	Q9UN86-2;A0A7I2V647	Ras GTPase-activating protein-binding protein 2	227;133	227	0.972426	0.186369	1
RBM14	Q96PK6	RNA-binding protein 14	206	206	0.37336	0.188939	1
SRSF1	J3KTL2;Q07955;J3KSR8	Serine/arginine-rich splicing factor 1	205;205;100	205	0.488298	0.188939	3
PSMD2	Q13200;C9JPC0;F8WBS8	26S proteasome non-ATPase regulatory subunit 2	16;16;16	16	0.588919	0.188939	1
SMC4	Q9NTJ3;E9PD53;Q9NTJ3-2;C9JR83;C9JWF0;C9IYK2;C9JJ64;F8WCB7	Structural maintenance of chromosomes protein 4;Structural maintenance of chromosomes protein	28;28;28;28;28;28;28;28	28	0.820378	0.188939	2
LARP1	Q6PKG0;A0A0B4J210	La-related protein 1	90;90	90	0.83105	0.192626	2
TK1	K7ERV3;P04183;K7ES52;K7ERJ1;K7ENW5	Thymidine kinase;Thymidine kinase, cytosolic	13;13;13;13;13	13	0.484924	0.193603	1
EIF3C;EIF3CL	Q99613-2;Q99613;B5ME19;H3BPE3	Eukaryotic translation initiation factor 3 subunit C;Eukaryotic translation initiation factor 3 subunit C-like protein	156;166;166;96	156	0.497408	0.19385	1
TCEA1	P23193;P23193-2;E5RIS7	Transcription elongation factor A protein 1	100;79;100	100	0.361323	0.195683	1
SRSF6	Q13247	Serine/arginine-rich splicing factor 6	316	316	0.42029	0.195683	2
SRSF6	Q13247	Serine/arginine-rich splicing factor 6	314	314	0.42029	0.195683	2
RSF1	Q96T23-2;Q96T23;Q96T23-3;H0YER1;H0YCN2	Remodeling and spacing factor 1	591;622;370;621;423	591	0.346748	0.199793	2
HNRNPUL2;HNRNPUL2-BSCL2	Q1KMD3;H3BQZ7	Heterogeneous nuclear ribonucleoprotein U-like protein 2	228;228	228	0.535836	0.200346	1
CTDP1	Q9Y5B0	RNA polymerase II subunit A C-terminal domain phosphatase	869	869	-0.35669	0.201952	2
CTDP1	Q9Y5B0	RNA polymerase II subunit A C-terminal domain phosphatase	872	872	-0.35669	0.201952	2
PAK2	Q13177	Serine/threonine-protein kinase PAK 2;PAK-2p27;PAK-2p34	2	2	0.6079	0.201952	1
LARP1	Q6PKG0;Q6PKG0-3;A0A8I5KWU3;A0A8I5KSP1;A0A0B4J210;E5RH50;H0YC33	La-related protein 1	774;697;569;536;774;569;88	774	0.826515	0.201952	1
HMGCS1	Q01581	Hydroxymethylglutaryl-CoA synthase, cytoplasmic	495	495	1.56284	0.204218	1
YBX1	P67809;C9J5V9	Y-box-binding protein 1	2;2	2	0.434977	0.204614	2
YBX1	P67809;C9J5V9	Y-box-binding protein 1	3;3	3	0.434977	0.204614	2
BAZ1B	Q9UIG0-2;Q9UIG0	Tyrosine-protein kinase BAZ1B	1464;1468	1464	0.448757	0.204614	1
CHD4	A0A2R8Y5J0;A0A2R8Y425;F5GWX5;A0A2R8Y212;A0A2R8YFK9;A0A2R8Y521;A0A2U3TZM0;A0A0C4DGG9;Q14839;Q14839-2;A0A2R8YFD8;A0A2R8YD40;A0A2R8Y8C1;A0A2R8YDJ9;A0A2R8YER1;A0A2R8Y4X2;A0A2R8Y445;A0A2R8YDW2;A0A2R8Y7M9;A0A2R8Y7I0;A0A2R8Y5M9;A0A2R8YE38	DNA helicase;Chromodomain-helicase-DNA-binding protein 4	1515;1511;1528;1535;1522;1543;1522;1560;1535;1563;1527;1107;1552;1178;1528;885;1528;821;180;227;380;286	1515	0.384927	0.204987	1
SRRT	Q9BXP5-5;Q9BXP5-4;Q9BXP5-2;Q9BXP5-3;Q9BXP5;C9JUL9	Serrate RNA effector molecule homolog	74;74;74;74;74;81	74	0.332226	0.208228	1
MS4A1	E9PKH8;P11836;P11836-2	B-lymphocyte antigen CD20	241;254;87	241	-1.07193	0.209653	1
TOP2A	P11388;P11388-2;P11388-3;P11388-4	DNA topoisomerase 2-alpha	1377;1403;1413;1458	1377	-0.463593	0.209653	1
H1-5	P16401	Histone H1.5	2	2	0.380323	0.209653	1
GATAD2A	Q86YP4-2;Q86YP4;Q86YP4-3;C9JMI3;C9JGN4;C9JJK9	Transcriptional repressor p66-alpha	100;100;100;100;100;100	100	0.447216	0.209653	2
RSF1	Q96T23-2;Q96T23;Q96T23-3;H0YER1;H0YCN2	Remodeling and spacing factor 1	366;397;145;396;198	366	0.528161	0.209653	1
SMC4	Q9NTJ3;E9PD53;Q9NTJ3-2;C9JR83;C9JWF0;C9IYK2;C9JJ64;F8WCB7	Structural maintenance of chromosomes protein 4;Structural maintenance of chromosomes protein	22;22;22;22;22;22;22;22	22	0.787737	0.20991	2
MSH6	A0A8V8TQJ0;P52701;A0A494C0M1;P52701-3;A0A8V8TQW9;P52701-2;A0A8V8TPJ4	DNA mismatch repair protein;DNA mismatch repair protein Msh6	258;256;157;126;256;256;256	258	0.489884	0.210734	3
TMPO	P42166	Lamina-associated polypeptide 2, isoform alpha;Thymopoietin;Thymopentin	354	354	-0.378615	0.214137	1
NACA	F8VZJ2;A0A7I2V2K5;H0YHX9;A0A7I2V473;Q13765;E9PAV3-2;E9PAV3;F8W0W4	Nascent polypeptide-associated complex subunit alpha;Nascent polypeptide-associated complex subunit alpha, muscle-specific form	80;155;179;239;159;869;2022;159	80	0.372815	0.214137	2
ACLY	P53396;P53396-2;P53396-3	ATP-citrate synthase	455;455;194	455	0.366871	0.214378	1
ILF3	Q12906-7;Q12906;Q12906-3;Q12906-6;Q12906-2;Q12906-4;Q12906-5	Interleukin enhancer-binding factor 3	476;476;476;476;476;476;476	476	0.418802	0.214378	2
EEF1B2	P24534;C9JZW3	Elongation factor 1-beta	95;95	95	0.691438	0.219865	2
SUMO1	B8ZZN6;P63165;B8ZZJ0;B9A032	Small ubiquitin-related modifier 1	2;2;2;2	2	0.370242	0.222376	1
EEF1B2	P24534;C9JZW3	Elongation factor 1-beta	106;106	106	0.370406	0.222376	1
ACIN1	S4R3H4;E7EQT4;Q9UKV3-5;Q9UKV3	Apoptotic chromatin condensation inducer in the nucleus	330;348;388;388	330	0.401118	0.223091	2
MCM2	P49736;F8WDM3;C9J013;C9JZ21	DNA replication licensing factor MCM2	27;27;18;18	27	0.354887	0.227001	1
PTPN1	P18031;B4DSN5	Tyrosine-protein phosphatase non-receptor type 1;Tyrosine-protein phosphatase non-receptor type	378;305	378	-0.988531	0.227508	1
SRPK1	H3BLV9;Q96SB4-4;Q96SB4;Q96SB4-3;D6RBM8	non-specific serine/threonine protein kinase;SRSF protein kinase 1	67;35;51;222;67	67	-0.599403	0.227508	2
SRPK1	H3BLV9;Q96SB4-4;Q96SB4;Q96SB4-3;D6RBM8	non-specific serine/threonine protein kinase;SRSF protein kinase 1	53;21;37;208;53	53	-0.599403	0.227508	2
CBX5	P45973;F8VNY3	Chromobox protein homolog 5	12;12	12	-0.444293	0.227508	3
CBX5	P45973;F8VNY3	Chromobox protein homolog 5	14;14	14	-0.444293	0.227508	3
CBX5	P45973;F8VNY3	Chromobox protein homolog 5	11;11	11	-0.444293	0.227508	3
CBX5	P45973;F8VNY3	Chromobox protein homolog 5	13;13	13	-0.444293	0.227508	3
SRRM2	Q9UQ35;Q9UQ35-2;I3L3Q8	Serine/arginine repetitive matrix protein 2	1975;1975;581	1975	-0.352711	0.227508	1
PSIP1	O75475;O75475-3;O75475-2	PC4 and SFRS1-interacting protein	106;106;106	106	-0.326224	0.227508	1
UTP18	Q9Y5J1	U3 small nucleolar RNA-associated protein 18 homolog	206	206	-0.300412	0.227508	2
EIF3G	O75821;K7ENA8;K7EL20;K7ER90;K7EL60	Eukaryotic translation initiation factor 3 subunit G	42;42;42;42;42	42	0.29797	0.227508	1
RSF1	Q96T23-2;Q96T23;Q96T23-3;H0YER1;H0YCN2	Remodeling and spacing factor 1	598;629;377;628;430	598	0.320892	0.227508	2
SEPTIN2	Q15019-2;Q15019-3;Q15019;B5MCX3;H7C2Y0	Septin-2	253;228;218;178;73	253	0.354505	0.227508	1
EIF3C;EIF3CL	Q99613-2;Q99613;B5ME19;H3BPE4	Eukaryotic translation initiation factor 3 subunit C;Eukaryotic translation initiation factor 3 subunit C-like protein	39;39;39;39	39	0.384833	0.227508	1
ACIN1	S4R3H4;E7EQT4;Q9UKV3-5;Q9UKV3	Apoptotic chromatin condensation inducer in the nucleus	328;346;386;386	328	0.395625	0.227508	2
EEF1D	P29692;E9PK01;P29692-2;P29692-3;E9PRY8;P29692-4;A0A087X1X7;E9PQZ1;E9PI39;E9PQ49;E9PL71	Elongation factor 1-delta	147;147;513;123;563;128;513;104;147;147;123	147	0.453875	0.227508	2
EEF1D	P29692;E9PK01;P29692-2;P29692-3;E9PRY8;P29692-4;A0A087X1X7;E9PQZ1;E9PI39;E9PQ49;E9PL71	Elongation factor 1-delta	162;162;528;138;578;143;528;119;162;162;138	162	0.453875	0.227508	2
SRSF6	Q13247;Q13247-3	Serine/arginine-rich splicing factor 6	293;293	293	0.61568	0.227508	3
SRSF6	Q13247;Q13247-3	Serine/arginine-rich splicing factor 6	303;303	303	0.61568	0.227508	3
SRSF6	Q13247;Q13247-3	Serine/arginine-rich splicing factor 6	295;295	295	0.61568	0.227508	3
SRSF6	Q13247;Q13247-3	Serine/arginine-rich splicing factor 6	299;299	299	0.61568	0.227508	3
SRSF6	Q13247;Q13247-3	Serine/arginine-rich splicing factor 6	297;297	297	0.61568	0.227508	3
ILF3	Q12906-7;Q12906;Q12906-3;Q12906-6;Q12906-2;Q12906-4;Q12906-5	Interleukin enhancer-binding factor 3	382;382;382;382;382;382;382	382	0.39552	0.227619	1
SGTA	A0A7I2V5Z3;O43765;A0A7I2V697;A0A7I2V4T9;A0A7I2V2U2;A0A7I2V588;K7EMD6	Small glutamine-rich tetratricopeptide repeat-containing protein alpha	81;81;30;81;81;81;81	81	0.499041	0.231864	2
SGTA	A0A7I2V5Z3;O43765;A0A7I2V697;A0A7I2V4T9;A0A7I2V2U2;A0A7I2V588;K7EMD6	Small glutamine-rich tetratricopeptide repeat-containing protein alpha	77;77;26;77;77;77;77	77	0.499041	0.231864	2
ILF3	Q12906-7;Q12906;Q12906-3;Q12906-6;Q12906-2;Q12906-4;Q12906-5	Interleukin enhancer-binding factor 3	476;476;476;476;476;476;476	476	0.56848	0.231864	3
ILF3	Q12906-7;Q12906;Q12906-3;Q12906-6;Q12906-2;Q12906-4;Q12906-5	Interleukin enhancer-binding factor 3	477;477;477;477;477;477;477	477	0.56848	0.231864	3
HNRNPUL2;HNRNPUL2-BSCL2	Q1KMD3;H3BQZ7	Heterogeneous nuclear ribonucleoprotein U-like protein 2	168;168	168	0.388275	0.235714	2
CDK11B;CDK11A	P21127;P21127-8;A0A0D9SEI3;Q5QPR3;A0A0D9SER5;A0A0D9SEN2;Q9UQ88;Q9UQ88-4;P21127-2;Q9UQ88-2;Q9UQ88-3;P21127-3;P21127-10;P21127-6;P21127-9;Q5QPR4;P21127-5;P21127-4;P21127-12;Q9UQ88-10;Q9UQ88-5	Cyclin-dependent kinase 11B;Cyclin-dependent kinase 11A	589;566;566;573;577;579;577;564;576;574;573;575;359;532;542;540;320;255;233;233;191	589	-0.313524	0.235923	1
EEF1D	P29692;E9PK01;P29692-2;P29692-3;E9PRY8;P29692-4;A0A087X1X7;E9PQZ1;E9PI39;E9PQ49;E9PL71	Elongation factor 1-delta	162;162;528;138;578;143;528;119;162;162;138	162	0.398697	0.23622	1
WIPF1	O43516;O43516-3;O43516-2;A0A8V8TNJ8;E9PB87	WAS/WASL-interacting protein family member 1	340;340;340;340;340	340	-1.36706	0.238768	1
TMX1	Q9H3N1	Thioredoxin-related transmembrane protein 1	247	247	0.515138	0.238768	1
SRSF1	J3KTL2;Q07955;J3KSR8	Serine/arginine-rich splicing factor 1	199;199;94	199	0.452568	0.242309	3
CCDC86	Q9H6F5	Coiled-coil domain-containing protein 86	102	102	0.789763	0.242309	2
ARHGEF2	A0A8Q3SIN5;V9GYM8;A0A5F9ZI21;Q92974-3;Q92974-2;Q92974;V9GZ14;V9GYF5;V9GYG5	Rho guanine nucleotide exchange factor 2	178;222;320;150;177;177;150;169;150	178	0.835576	0.242309	2
ARHGEF2	A0A8Q3SIN5;V9GYM8;A0A5F9ZI21;Q92974-3;Q92974-2;Q92974;V9GZ14;V9GYF5;V9GYG5	Rho guanine nucleotide exchange factor 2	175;219;317;147;174;174;147;166;147	175	0.852465	0.242309	2
ARHGEF2	A0A8Q3SIN5;V9GYM8;A0A5F9ZI21;Q92974-3;Q92974-2;Q92974;V9GZ14;V9GYF5;V9GYG5	Rho guanine nucleotide exchange factor 2	152;196;294;124;151;151;124;143;124	152	1.12988	0.242309	2
ARHGEF2	A0A8Q3SIN5;V9GYM8;A0A5F9ZI21;Q92974-3;Q92974-2;Q92974;V9GZ14;V9GYF5;V9GYG5	Rho guanine nucleotide exchange factor 2	164;208;306;136;163;163;136;155;136	164	1.12988	0.242309	2
LARP4B	A0A8I5KWN8;A0A8I5KVU2;Q92615;H0Y4V9;A0A8I5KSR3;A0A087X183;H0Y641	La-related protein 4B	552;1598;601;167;217;107;77	552	0.527065	0.242639	1
MATR3	P43243;A8MXP9;A0A0R4J2E8;D6REM6;D6R991;D6R8Z5;D6REK4;D6RCM3;A0A1B0GX04;D6RBS2;D6R9F3;D6RB45	Matrin-3	9;9;9;9;9;9;9;9;9;9;9;9	9	-0.645008	0.244446	1
PSIP1	O75475;O75475-3;O75475-2	PC4 and SFRS1-interacting protein	105;105;105	105	-0.323351	0.244446	1
CTPS1	P17812;B4E1E0;P17812-2	CTP synthase 1;CTP synthase	575;419;344	575	-0.305607	0.244446	1
MATR3	P43243;A8MXP9;A0A0R4J2E8;D6REM6;P43243-2;B3KM87	Matrin-3	598;598;598;598;310;260	598	0.282497	0.244446	3
BRD2	P25440-2;P25440;P25440-3;A0A0G2JK44;A0A140T9E9;H0Y6K2;P25440-4;A0A140T9V2;A0A0G2JHL0;A0A140T9F7;U3KQA6;E9PIQ3;U3KPW0;H0YDJ7	Bromodomain-containing protein 2	301;301;254;301;307;307;181;301;301;307;301;301;44;24	301	0.351039	0.244446	2
TRIM28	Q13263;Q13263-2	Transcription intermediary factor 1-beta	19;19	19	0.352156	0.244446	1
TOP2B	A0A8V8TP20;Q02880-2;Q02880	DNA topoisomerase 2;DNA topoisomerase 2-beta	1352;1456;1461	1352	0.479746	0.244446	2
NOP2	P46087;P46087-4;P46087-2;P46087-3;F5H5X6;F5GYR3	Probable 28S rRNA (cytosine(4447)-C(5))-methyltransferase	195;228;191;191;191;71	195	0.483276	0.244446	1
SYAP1	Q96A49	Synapse-associated protein 1	248	248	0.546454	0.244446	1
YBX1	P67809;H0Y449;C9J5V9	Y-box-binding protein 1	165;215;135	165	0.327417	0.244446	1
PPAN-P2RY11;PPAN	A0A0A6YYI3;A0A0B4J1V8;Q9NQ55-2;Q9NQ55;Q9NQ55-3;A8MV53;H7C446	Suppressor of SWI4 1 homolog	359;359;359;359;359;306;119	359	0.381614	0.244446	1
DOCK2	Q92608;H0YB76;E5RFJ0;Q92608-2	Dedicator of cytokinesis protein 2	587;587;587;105	587	-0.324677	0.245549	1
PNN	Q9H307	Pinin	347	347	0.295051	0.245549	1
HNRNPUL2;HNRNPUL2-BSCL2	Q1KMD3;H3BQZ7	Heterogeneous nuclear ribonucleoprotein U-like protein 2	165;165	165	0.396369	0.245549	2
THOC2;LIMS2	Q8NI27;A0A0C4DG98;H0Y7U4;Q8NI27-2;H0Y592;B7ZBA0;B7ZB98	THO complex subunit 2	1516;1401;311;337;281;105;9	1516	0.421112	0.245747	1
MACROH2A1	O75367-1;O75367-3;O75367;A0A8I5KRC6;A0A8I5KS04;A0A994J4J7	Core histone macro-H2A.1;Histone H2A	173;172;173;173;155;173	173	-0.311858	0.250806	2
BRD2	P25440-2;P25440;P25440-3;A0A0G2JK44;A0A140T9E9;H0Y6K2;P25440-4;A0A140T9V2;A0A0G2JHL0;A0A140T9F7;U3KQA6;E9PIQ3;U3KPW0;H0YDJ7	Bromodomain-containing protein 2	298;298;251;298;304;304;178;298;298;304;298;298;41;21	298	0.345847	0.250806	2
SRRM2	Q9UQ35;Q9UQ35-2;I3L4U6	Serine/arginine repetitive matrix protein 2	2702;2284;28	2702	0.392338	0.250806	1
SMC4	Q9NTJ3;E9PD53;Q9NTJ3-2;C9JR83;C9JWF0;C9IYK2;C9JJ64;F8WCB7	Structural maintenance of chromosomes protein 4;Structural maintenance of chromosomes protein	27;27;27;27;27;27;27;27	27	0.719232	0.250806	2
LSP1	P33241;P33241-3;E7EMG9;P33241-2;E9PBD8	Lymphocyte-specific protein 1	189;317;180;127;127	189	0.286734	0.255129	3
UHRF1	A0A087WVR3;A0A087WTW0;Q96T88;Q96T88-2	E3 ubiquitin-protein ligase UHRF;E3 ubiquitin-protein ligase UHRF1	104;155;91;104	104	0.566905	0.255129	2
DDX21	Q9NR30;A0A8I5KNP3;A0A8I5KNN2;A0A8I5KYZ4;Q9NR30-2;A0A8I5KND9	Nucleolar RNA helicase 2;RNA helicase	121;121;121;121;53;53	121	0.581948	0.25795	1
DNMT1	P26358;A0A7I2V490;A0A7I2V5D0;A0A7I2YQQ0;A0A7I2V5F1;A0A7I2YQA8;P26358-2;P26358-3;A0A7I2V311	DNA (cytosine-5)-methyltransferase 1;DNA (cytosine-5)-methyltransferase	1105;1105;1105;1105;1105;1105;1121;769;1002	1105	0.507795	0.259209	1
MAP1S	Q66K74-2;Q66K74	Microtubule-associated protein 1S;MAP1S heavy chain;MAP1S light chain	631;657	631	0.735698	0.25936	2
UHRF1	A0A087WVR3;A0A087WTW0;Q96T88;Q96T88-2	E3 ubiquitin-protein ligase UHRF;E3 ubiquitin-protein ligase UHRF1	108;159;95;108	108	0.534333	0.263159	2
PCNP	Q8WW12;Q8WW12-3	PEST proteolytic signal-containing nuclear protein	147;24	147	-0.422627	0.263494	1
ABCF1	Q5STZ8;Q8NE71;Q8NE71-2;A0A0G2JJB9;F5GYK6	ATP-binding cassette sub-family F member 1	110;109;109;110;12	110	0.520075	0.263494	2
ABCF1	Q5STZ8;Q8NE71;Q8NE71-2;A0A0G2JJB9;F5GYK6	ATP-binding cassette sub-family F member 1	109;108;108;109;11	109	0.520075	0.263494	2
TOP2A	P11388;P11388-2;P11388-3;P11388-4	DNA topoisomerase 2-alpha	1106;1132;1142;1187	1106	0.341405	0.263543	1
SRRM2	Q9UQ35;Q9UQ35-2	Serine/arginine repetitive matrix protein 2	1122;1122	1122	-0.378403	0.265095	2
SRRM2	Q9UQ35;Q9UQ35-2	Serine/arginine repetitive matrix protein 2	1124;1124	1124	-0.378403	0.265095	2
SRRM2	Q9UQ35;Q9UQ35-2	Serine/arginine repetitive matrix protein 2	1387;1387	1387	-0.349643	0.265095	3
H1-4	P10412	Histone H1.4	2	2	1.02394	0.26815	2
DDX3X	O00571;A0A0D9SG12;A0A2R8YFS5;A0A0D9SF53;A0A2R8Y4A4;A0A2R8YF78;A0A0D9SFB3;A0A2U3TZJ9;A0A2R8Y645;A0A2R8YCW1;A0A2R8YFR4;O00571-2;A0A2R8Y5G6;F6S8Q4;A0A2R8YDH3;A0A2R8YCU0;A0A2R8Y650;A0A087WX09;A0A2R8YF89	ATP-dependent RNA helicase DDX3X;RNA helicase	90;90;90;90;90;90;90;89;89;76;89;74;51;90;90;90;90;90;76	90	-0.321194	0.26968	1
SRRM2	Q9UQ35;Q9UQ35-2	Serine/arginine repetitive matrix protein 2	1382;1382	1382	-0.354787	0.278268	3
NOP56	O00567	Nucleolar protein 56	520	520	0.287949	0.280596	1
DDX21	Q9NR30;A0A8I5KNP3;A0A8I5KNN2;A0A8I5KYZ4;Q9NR30-2;A0A8I5KND9	Nucleolar RNA helicase 2;RNA helicase	173;173;173;173;105;105	173	0.267206	0.281377	2
EIF4B	E7EX17;P23588;P23588-2	Eukaryotic translation initiation factor 4B	464;459;420	464	0.584706	0.281377	1
DKC1	A0A8Q3WLC8;A0A8Q3SIY6;O60832;A0A8Q3WLG7;A0A8Q3WLD1;A0A8Q3SJE8;A0A8Q3SIS9;A0A8V8TKY9	H/ACA ribonucleoprotein complex subunit DKC1	438;446;451;411;422;451;451;248	438	0.444085	0.283333	2
TOP2A	P11388;P11388-2;P11388-3;P11388-4	DNA topoisomerase 2-alpha	1354;1380;1390;1435	1354	0.574422	0.283437	2
TOP2A	P11388;P11388-2;P11388-3;P11388-4	DNA topoisomerase 2-alpha	1351;1377;1387;1432	1351	0.574422	0.283437	2
TOP2B	A0A8V8TP20;Q02880-2;Q02880	DNA topoisomerase 2;DNA topoisomerase 2-beta	1443;1547;1552	1443	-0.359764	0.283756	1
DKC1	A0A8Q3WLC8;A0A8Q3SIY6;O60832;A0A8Q3WLG7;A0A8Q3WLD1;A0A8Q3SJE8;A0A8Q3SIS9;A0A8V8TKY9	H/ACA ribonucleoprotein complex subunit DKC1	440;448;453;413;424;453;453;250	440	0.442217	0.283756	2
MAP1S	Q66K74-2;Q66K74	Microtubule-associated protein 1S;MAP1S heavy chain;MAP1S light chain	629;655	629	0.547868	0.283756	2
EIF3G	O75821;K7ENA8;K7EL20;K7ER90;K7EL60	Eukaryotic translation initiation factor 3 subunit G	42;42;42;42;42	42	0.280392	0.283785	2
EIF3G	O75821;K7ENA8;K7EL20;K7ER90;K7EL60	Eukaryotic translation initiation factor 3 subunit G	41;41;41;41;41	41	0.280392	0.283785	2
SMARCC1	Q92922	SWI/SNF complex subunit SMARCC1	310	310	0.447769	0.283785	1
EIF3F	H0YDT6;O00303	Eukaryotic translation initiation factor 3 subunit F	258;258	258	0.455858	0.283785	1
TOP2B	A0A8V8TP20;Q02880-2;Q02880	DNA topoisomerase 2;DNA topoisomerase 2-beta	1441;1545;1550	1441	0.488633	0.283785	2
TOP2B	A0A8V8TP20;Q02880-2;Q02880	DNA topoisomerase 2;DNA topoisomerase 2-beta	1443;1547;1552	1443	0.488633	0.283785	2
ILF3	Q12906-7;Q12906;Q12906-3;Q12906-6;Q12906-2;Q12906-4;Q12906-5	Interleukin enhancer-binding factor 3	482;482;482;482;482;482;482	482	0.530591	0.283785	3
IFI16	Q16666;Q16666-3;Q16666-2;Q16666-6;X6RHM1;H3BM18	Gamma-interferon-inducible protein 16	106;106;106;106;106;106	106	-0.514142	0.285203	1
EDC4	Q6P2E9;Q6P2E9-2	Enhancer of mRNA-decapping protein 4	879;498	879	0.251174	0.285203	1
MATR3	P43243;A8MXP9;A0A0R4J2E8;D6REM6;P43243-2;B3KM87	Matrin-3	596;596;596;596;308;258	596	0.254092	0.285203	3
NOP56	O00567	Nucleolar protein 56	519	519	0.302745	0.285203	1
CTPS2	Q9NRF8	CTP synthase 2	571	571	0.375746	0.285203	3
DYNC1LI1	Q9Y6G9;E9PHI6;C9JGM7	Cytoplasmic dynein 1 light intermediate chain 1;Dynein light intermediate chain	207;91;156	207	0.377197	0.285203	1
BCLAF1	E9PK91;Q9NYF8-3;Q9NYF8-2;Q9NYF8;A0A1W2PQ43;E9PQN2;E9PKI6;E9PK09	Bcl-2-associated transcription factor 1	397;395;395;397;397;395;397;397	397	-0.254694	0.28579	1
NCL	A0A7I2V428;C9JLB1;A0A7I2V3F3;H7BY16;P19338;A0A7I2V5M5;A0A7I2V2U7;A0A7I2V349;A0A7I2V506;A0A7I2V699;A0A7I2V2S8	Nucleolin	153;137;153;153;153;153;153;153;153;153;153	153	0.304793	0.28579	2
NCL	A0A7I2V428;C9JLB1;A0A7I2V3F3;H7BY16;P19338;A0A7I2V5M5;A0A7I2V2U7;A0A7I2V349;A0A7I2V506;A0A7I2V699;A0A7I2V2S8	Nucleolin	145;129;145;145;145;145;145;145;145;145;145	145	0.304793	0.28579	2
NCOR1	H0Y459;A0A994J5B8;O75376;O75376-2	Nuclear receptor corepressor 1	1441;1393;1367;1383	1441	0.739209	0.28579	1
ZC3HAV1	C9J6P4;Q7Z2W4;A0A7P0T8C6;Q7Z2W4-2;Q7Z2W4-3	Zinc finger CCCH-type antiviral protein 1	273;273;128;273;273	273	0.408209	0.286331	2
HP1BP3	Q5SSJ5;Q5SSJ5-2;Q5SSJ5-3	Heterochromatin protein 1-binding protein 3	442;404;290	442	0.32094	0.28645	3
HP1BP3	Q5SSJ5;Q5SSJ5-2;Q5SSJ5-3	Heterochromatin protein 1-binding protein 3	446;408;294	446	0.32094	0.28645	3
HP1BP3	Q5SSJ5;Q5SSJ5-2;Q5SSJ5-3	Heterochromatin protein 1-binding protein 3	441;403;289	441	0.32094	0.28645	3
MARK3	P27448-8;A0A7I2V5G3;A0A7I2V2E3;A0A7I2V3B9;A0A7I2V639;A0A7I2V2N8;A0A7I2YQF7;A0A7I2V4T2;H0YKP9;A0A7I2V409;A0A7I2V4K8;A0A7I2V4G7;P27448-3;P27448-4;P27448;A0A7I2V2U9;P27448-2;A0A7I2V3I9;J3KNR0;H0YJI9;A0A7I2V3C6;A0A7I2V3K2;A0A7I2V549;A0A7I2V2I9;A0A7I2V602;A0A7I2YQF4;H0YNV4;P27448-6;H0YIY6;P27448-7;A0A7I2V3P5	MAP/microtubule affinity-regulating kinase 3;non-specific serine/threonine protein kinase	390;405;338;405;405;451;469;469;363;469;469;363;469;469;469;469;492;407;492;453;469;447;380;469;380;380;469;453;221;476;453	390	0.940886	0.289773	1
EIF2B4	Q9UI10-3;Q9UI10;E7ERK9;Q9UI10-2;F8W8L6	Translation initiation factor eIF2B subunit delta	129;130;151;150;130	129	0.29701	0.292123	1
DDX21	Q9NR30;A0A8I5KNP3;A0A8I5KNN2;A0A8I5KYZ4;Q9NR30-2;A0A8I5KND9	Nucleolar RNA helicase 2;RNA helicase	89;89;89;89;21;21	89	0.509598	0.292123	1
KPNA3	O00505	Importin subunit alpha-4	60	60	0.389722	0.293458	1
GNL1	P36915;A2AB27	Guanine nucleotide-binding protein-like 1	50;48	50	-0.529316	0.294073	2
MICAL1	Q8TDZ2;Q8TDZ2-4;Q8TDZ2-2;Q8TDZ2-3	[F-actin]-monooxygenase MICAL1	875;894;789;140	875	-0.283172	0.294073	2
MICAL1	Q8TDZ2;Q8TDZ2-4;Q8TDZ2-2;Q8TDZ2-3	[F-actin]-monooxygenase MICAL1	872;891;786;137	872	-0.283172	0.294073	2
ABCF1	Q5STZ8;Q8NE71;Q8NE71-2;A0A0G2JJB9;F5GYK6	ATP-binding cassette sub-family F member 1	109;108;108;109;11	109	0.267725	0.294073	3
ABCF1	Q5STZ8;Q8NE71;Q8NE71-2;A0A0G2JJB9;F5GYK6	ATP-binding cassette sub-family F member 1	106;105;105;106;8	106	0.267725	0.294073	3
ABCF1	Q5STZ8;Q8NE71;Q8NE71-2;A0A0G2JJB9;F5GYK6	ATP-binding cassette sub-family F member 1	110;109;109;110;12	110	0.267725	0.294073	3
MARK3	P27448-8;A0A7I2V5G3;A0A7I2V2E3;A0A7I2V3B9;A0A7I2V639;A0A7I2V2N8;A0A7I2YQF7;A0A7I2V4T2;H0YKP9;A0A7I2V409;A0A7I2V4K8;A0A7I2V4G7;P27448-3;P27448-4;P27448;A0A7I2V2U9;P27448-2;A0A7I2V3I9;J3KNR0;H0YJI9;A0A7I2V549;A0A7I2V602;A0A7I2YQF4;P27448-6;H0YIY6;P27448-7	MAP/microtubule affinity-regulating kinase 3;non-specific serine/threonine protein kinase	464;479;412;479;479;525;543;543;437;595;595;437;543;543;543;595;566;481;566;579;454;454;454;527;295;550	464	0.408328	0.294073	2
MYO1E	Q12965	Unconventional myosin-Ie	980	980	-0.693419	0.29722	1
PSIP1	O75475;O75475-3;O75475-2	PC4 and SFRS1-interacting protein	122;122;122	122	-0.37684	0.29722	2
PSIP1	O75475;O75475-3;O75475-2	PC4 and SFRS1-interacting protein	129;129;129	129	-0.376409	0.29722	2
PSMD1	Q99460;Q99460-2;A0A087WW66;A0A7I2V523;A0A7P0MW50;A0A7I2V5C8;A0A7I2V262;A0A7I2YQY1;A0A7I2V2K8;A0A7I2V641;A0A7I2V479;A0A7I2V4X0;A0A7I2YQI9;A0A7I2V491;A0A7I2V4A5	26S proteasome non-ATPase regulatory subunit 1	311;311;311;311;311;311;311;311;311;175;311;311;311;311;311	311	0.369347	0.29722	2
LSP1	P33241;P33241-3;E7EMG9;P33241-2;E9PBD8	Lymphocyte-specific protein 1	175;303;166;113;113	175	0.449307	0.29722	3
ST13;ST13P4	P50502;Q8IZP2;F6VDH7	Hsc70-interacting protein;Putative protein FAM10A4	75;71;38	75	0.512701	0.29722	2
TOP2B	A0A8V8TP20;Q02880-2;Q02880;A0A8V8TPE3	DNA topoisomerase 2;DNA topoisomerase 2-beta	1315;1419;1424;1343	1315	0.755506	0.29722	3
TOP2B	A0A8V8TP20;Q02880-2;Q02880;A0A8V8TPE3	DNA topoisomerase 2;DNA topoisomerase 2-beta	1304;1408;1413;1332	1304	0.755506	0.29722	3
HSP90AA1;HSP90AA2P;HSP90AA5P	P07900;Q14568;Q58FG0;P07900-2	Heat shock protein HSP 90-alpha;Heat shock protein HSP 90-alpha A2;Putative heat shock protein HSP 90-alpha A5	263;263;89;385	263	0.367653	0.297402	1
TOP2B	A0A8V8TP20;Q02880-2;Q02880;A0A8V8TPE3	DNA topoisomerase 2;DNA topoisomerase 2-beta	1291;1395;1400;1319	1291	0.748783	0.301157	3
NCOR1	H0Y459;A0A994J5B8;O75376;O75376-2	Nuclear receptor corepressor 1	1270;1222;1196;1212	1270	0.358729	0.303781	1
LBR	A0A494C1L1;Q14739;C9JXK0	Delta(14)-sterol reductase LBR	99;99;99	99	-0.390284	0.306939	1
TMSB4X	P62328	Thymosin beta-4;Hemoregulatory peptide AcSDKP	2	2	0.3826	0.306939	1
MCMBP	Q9BTE3;Q9BTE3-2	Mini-chromosome maintenance complex-binding protein	154;154	154	0.39152	0.306939	1
EDC3	Q96F86;H3BQ37;H3BPW9;H3BTD6	Enhancer of mRNA-decapping protein 3	131;131;131;18	131	0.397469	0.306939	1
DUT	P33316-2;H0YNJ9	Deoxyuridine 5'-triphosphate nucleotidohydrolase, mitochondrial;Deoxyuridine 5'-triphosphate nucleotidohydrolase	4;4	4	0.255532	0.307206	2
DUT	P33316-2;H0YNJ9	Deoxyuridine 5'-triphosphate nucleotidohydrolase, mitochondrial;Deoxyuridine 5'-triphosphate nucleotidohydrolase	11;11	11	0.255532	0.307206	2
NAA10	P41227;P41227-2	N-alpha-acetyltransferase 10	186;171	186	0.409476	0.307206	1
PSMD1	Q99460;Q99460-2;A0A087WW66;A0A7I2V523;A0A7P0MW50;A0A7I2V5C8;A0A7I2V262;A0A7I2YQY1;A0A7I2V2K8;A0A7I2V641;A0A7I2V479;A0A7I2V4X0;A0A7I2YQI9;A0A7I2V491;A0A7I2V4A5	26S proteasome non-ATPase regulatory subunit 1	315;315;315;315;315;315;315;315;315;179;315;315;315;315;315	315	0.357561	0.31028	2
EEF1D	P29692;E9PK01;P29692-2;P29692-3;E9PRY8;P29692-4;A0A087X1X7;E9PQZ1;E9PI39;E9PQ49;E9PL71;E9PL12;E9PPR1;E9PK06	Elongation factor 1-delta	133;133;499;109;549;114;499;90;133;133;109;133;133;114	133	0.323505	0.318185	1
SRSF10	O75494-2;O75494;Q5JRI1;O75494-5;O75494-4;O75494-6;O75494-3	Serine/arginine-rich splicing factor 10	133;133;133;133;133;133;133	133	-0.231583	0.319211	2
SRSF10	O75494-2;O75494;Q5JRI1;O75494-5;O75494-4;O75494-6;O75494-3	Serine/arginine-rich splicing factor 10	131;131;131;131;131;131;131	131	-0.231583	0.319211	2
NOP58	Q9Y2X3	Nucleolar protein 58	502	502	0.390188	0.319863	2
NOP58	Q9Y2X3	Nucleolar protein 58	514	514	0.390188	0.319863	2
TRIP12	Q14669;A0A994J569;H7C1L9;C9JLD7;A0A994J755;A0A6Q8PGG9;A0A994J4J0;A0A6Q8PHK0;Q14669-2;Q14669-3;Q14669-4;A0A994J4J6	E3 ubiquitin-protein ligase TRIP12;E3 ubiquitin-protein ligase	1377;1448;1396;1393;1378;1453;1405;1452;1410;1425;1107;1360	1377	0.266275	0.328966	2
WIPF1	O43516;O43516-3;O43516-2;A0A8V8TNJ8;E9PB87	WAS/WASL-interacting protein family member 1	340;340;340;340;340	340	-1.58031	0.333404	2
SLTM	Q9NWH9;H0YL55;H7BXE3	SAFB-like transcription modulator	289;213;271	289	0.229777	0.334423	1
MATR3	P43243;A8MXP9;A0A0R4J2E8;D6REM6;P43243-2;B3KM87	Matrin-3	604;604;604;604;316;266	604	0.309445	0.335822	2
RBM17	Q96I25;Q5W011;Q5W010;Q5W012;H0Y6J6	Splicing factor 45	155;155;154;123;62	155	0.308721	0.33885	1
PEA15	Q15121-2;Q15121;B1AKZ5	Astrocytic phosphoprotein PEA-15	137;116;94	137	-0.348823	0.339468	1
UTP18	Q9Y5J1	U3 small nucleolar RNA-associated protein 18 homolog	204	204	-0.333724	0.339468	3
RFC1	P35251-2;P35251;D6RAD2	Replication factor C subunit 1	156;156;128	156	-0.329968	0.339468	1
HDAC1	Q13547	Histone deacetylase 1	423	423	0.23516	0.339468	2
HDAC1	Q13547	Histone deacetylase 1	421	421	0.23516	0.339468	2
BCLAF1	E9PK91;Q9NYF8-3;Q9NYF8-2;Q9NYF8;A0A1W2PQ43;E9PQN2;E9PKI6;E9PK09;Q9NYF8-4;E9PJA7;H0YF00	Bcl-2-associated transcription factor 1	285;283;283;285;285;283;285;285;285;283;26	285	0.300558	0.339468	2
EIF5	P55010	Eukaryotic translation initiation factor 5	389	389	0.326253	0.339468	2
EIF5	P55010	Eukaryotic translation initiation factor 5	390	390	0.326253	0.339468	2
SYMPK	Q92797	Symplekin	1243	1243	0.84729	0.339468	3
CCDC86	Q9H6F5	Coiled-coil domain-containing protein 86	113	113	0.893714	0.339468	2
ARID1A	O14497;H0Y488;A0A1B0GTU5;O14497-3;O14497-2	AT-rich interactive domain-containing protein 1A	696;313;315;313;696	696	0.641225	0.345891	1
TRIM28	Q13263;Q13263-2	Transcription intermediary factor 1-beta	50;50	50	0.332767	0.346435	1
SYMPK	Q92797	Symplekin	1257	1257	0.893245	0.346435	3
SYMPK	Q92797	Symplekin	1259	1259	0.893245	0.346435	3
DDX21	Q9NR30;A0A8I5KNP3;A0A8I5KNN2;A0A8I5KYZ4;Q9NR30-2;A0A8I5KND9	Nucleolar RNA helicase 2;RNA helicase	171;171;171;171;103;103	171	0.210201	0.346959	2
NUMA1	Q14980;Q14980-2;H0YFY6;Q14980-5	Nuclear mitotic apparatus protein 1	1757;1743;606;621	1757	-0.309544	0.347505	1
SRRM2	Q9UQ35;Q9UQ35-2	Serine/arginine repetitive matrix protein 2	1124;1124	1124	-0.326246	0.348949	1
DDX54	Q8TDD1;H0YHZ9;Q8TDD1-2	ATP-dependent RNA helicase DDX54	39;36;39	39	0.242917	0.348949	2
ABCF1	Q5STZ8;Q8NE71;Q8NE71-2;A0A0G2JJB9;F5GYK6	ATP-binding cassette sub-family F member 1	141;140;140;141;43	141	0.250744	0.352733	1
TRA2B;TRA2A	P62995;P62995-3;H7BXF3;H7C2L4;Q13595;Q13595-3;Q13595-4	Transformer-2 protein homolog beta;Transformer-2 protein homolog alpha	264;164;103;83;260;159;158	264	0.25765	0.355651	2
SQSTM1	E7EMC7;Q13501-2;Q13501	Sequestosome-1	272;188;272	272	-0.332604	0.355825	2
TRA2B;TRA2A	P62995;P62995-3;H7BXF3;H7C2L4;Q13595;Q13595-3;Q13595-4	Transformer-2 protein homolog beta;Transformer-2 protein homolog alpha	266;166;105;85;262;161;160	266	0.257058	0.356266	2
HNRNPU	Q00839;Q00839-2;A0A1W2PPS1;A0A1X7SBS1	Heterogeneous nuclear ribonucleoprotein U	3;3;3;3	3	-0.468031	0.357771	1
SRRM2	Q9UQ35;Q9UQ35-2;I3L4U6	Serine/arginine repetitive matrix protein 2	2706;2288;32	2706	0.401828	0.357771	2
SRRM2	Q9UQ35;Q9UQ35-2;I3L4U6	Serine/arginine repetitive matrix protein 2	2702;2284;28	2702	0.401828	0.357771	2
PDS5B	Q9NTI5-2;Q9NTI5	Sister chromatid cohesion protein PDS5 homolog B	1381;1381	1381	0.540393	0.357771	2
PDS5B	Q9NTI5-2;Q9NTI5	Sister chromatid cohesion protein PDS5 homolog B	1383;1383	1383	0.540393	0.357771	2
ZC3H11A	O75152;E9PQ61;E9PBY7;A0A1W2PPR9	Zinc finger CCCH domain-containing protein 11A	171;171;171;171	171	0.253123	0.358968	2
XRN2	Q9H0D6;Q9H0D6-2	5'-3' exoribonuclease 2	501;425	501	0.270984	0.358968	2
XRN2	Q9H0D6;Q9H0D6-2	5'-3' exoribonuclease 2	499;423	499	0.270984	0.358968	2
CIAPIN1	Q6FI81-3;Q6FI81;H3BV90;H3BT65;H3BPG7	Anamorsin	170;183;183;183;156	170	0.51313	0.358968	1
SRRM2	Q9UQ35;I3L3Q8	Serine/arginine repetitive matrix protein 2	2412;1018	2412	0.368029	0.359421	2
TOP2B	A0A8V8TP20;Q02880-2;Q02880	DNA topoisomerase 2;DNA topoisomerase 2-beta	1413;1517;1522	1413	0.328042	0.360502	2
SRRM2	Q9UQ35;Q9UQ35-2;I3L4U6	Serine/arginine repetitive matrix protein 2	2740;2322;66	2740	0.384024	0.360502	2
SRRM2	Q9UQ35;Q9UQ35-2;I3L4U6	Serine/arginine repetitive matrix protein 2	2738;2320;64	2738	0.384024	0.360502	2
MARK3	P27448-8;A0A7I2V5G3;A0A7I2V2E3;A0A7I2V3B9;A0A7I2V639;A0A7I2V2N8;A0A7I2YQF7;A0A7I2V4T2;H0YKP9;A0A7I2V409;A0A7I2V4K8;A0A7I2V4G7;P27448-3;P27448-4;P27448;A0A7I2V2U9;P27448-2;A0A7I2V3I9;J3KNR0;H0YJI9;A0A7I2V549;A0A7I2V602;A0A7I2YQF4;P27448-6;H0YIY6;P27448-7	MAP/microtubule affinity-regulating kinase 3;non-specific serine/threonine protein kinase	461;476;409;476;476;522;540;540;434;592;592;434;540;540;540;592;563;478;563;576;451;451;451;524;292;547	461	0.382104	0.360592	2
ACIN1	S4R3H4;E7EQT4;Q9UKV3-5;Q9UKV3;G3V3B0;Q9UKV3-3;Q9UKV3-2	Apoptotic chromatin condensation inducer in the nucleus	946;964;991;1004;245;246;277	946	0.218543	0.364268	1
COPB2	H0Y938;H0YAC7;P35606-2;P35606;A0A7I2V258	Coatomer subunit beta'	859;859;830;859;781	859	0.373022	0.364268	1
PGRMC2	O15173;O15173-2;U3KQM0;U3KPU8	Membrane-associated progesterone receptor component 2	211;235;79;32	211	0.432139	0.364268	2
MACROH2A1	O75367-1;O75367-3;O75367;A0A8I5KRC6;A0A8I5KS04;A0A994J4J7	Core histone macro-H2A.1;Histone H2A	170;169;170;170;152;170	170	-0.214719	0.365246	2
EEF2	P13639	Elongation factor 2	57	57	0.31609	0.365246	1
H1-4	P10412	Histone H1.4	18	18	0.707632	0.365246	1
UTP18	Q9Y5J1	U3 small nucleolar RNA-associated protein 18 homolog	205	205	-0.295632	0.366159	3
CAP1	Q01518;Q01518-2	Adenylyl cyclase-associated protein 1	308;307	308	0.521252	0.368156	2
LIG1	P18858;A0A8V8TPH8;P18858-3;P18858-2;A0A8V8TQC4;A0A8V8TP03;A0A8V8TQC8;A0A8V8TNZ9;M0R0Q7;F5GZ28;A0A8V8TPB0;A0A8V8TPH4;A0A8V8TQQ3;M0R254;B4E135	DNA ligase 1;DNA ligase	195;165;164;195;194;194;165;162;194;127;194;164;159;165;163	195	-0.449686	0.369109	1
PA2G4	Q9UQ80;F8VR77	Proliferation-associated protein 2G4	11;11	11	-0.355954	0.369109	2
PA2G4	Q9UQ80;F8VR77	Proliferation-associated protein 2G4	2;2	2	-0.355954	0.369109	2
TRA2A	Q13595	Transformer-2 protein homolog alpha	14	14	-0.207851	0.369109	2
TRA2A	Q13595;A0A8J9ASM4;F8WEH2	Transformer-2 protein homolog alpha	2;2;2	2	-0.207851	0.369109	2
YBX1	P67809;H0Y449;C9J5V9	Y-box-binding protein 1	176;226;146	176	0.314599	0.369109	1
TOP2B	A0A8V8TP20;Q02880-2;Q02880	DNA topoisomerase 2;DNA topoisomerase 2-beta	1415;1519;1524	1415	0.323126	0.369109	2
CAP1	Q01518;Q01518-2	Adenylyl cyclase-associated protein 1	310;309	310	0.47358	0.369109	2
VDAC1	P21796;C9JI87	Voltage-dependent anion-selective channel protein 1	104;104	104	0.407187	0.370027	1
UTP18	Q9Y5J1	U3 small nucleolar RNA-associated protein 18 homolog	206	206	-0.270279	0.37015	3
SMARCA4	A0A2R8Y4P4;P51532-3;P51532-5;P51532-2;P51532;P51532-4;Q9HBD4;A0A2R8Y7S2;A0A2R8YGG3;A0A994J6Y9;A0A2R8Y440;A0A2R8YG32;A0A2R8Y6N0;A0A2R8Y7F3;A0A2R8YF80;A0A2R8Y7Y7;A0A2R8Y6V2;A0A2R8Y526;A0A2R8YF58;A0A994J4Z2;A0A2R8Y4C5;A0A2R8YGP5;A0A2R8YDA1;A0A2R8Y7R0	Transcription activator BRG1	613;613;613;613;613;613;613;613;418;613;189;162;108;132;62;47;42;65;64;613;204;571;109;83	613	0.631948	0.370322	2
PRRC2A	P48634	Protein PRRC2A	1110	1110	-0.247749	0.377762	3
PRRC2A	P48634	Protein PRRC2A	1108	1108	-0.247749	0.377762	3
DDX54	Q8TDD1;H0YHZ9;Q8TDD1-2	ATP-dependent RNA helicase DDX54	41;38;41	41	0.223911	0.377762	2
NSFL1C	Q9UNZ2;Q9UNZ2-5;Q9UNZ2-4;F2Z2K0	NSFL1 cofactor p47	114;116;114;114	114	0.270092	0.377762	1
ARHGEF2	A0A8Q3SIN5;V9GYM8;A0A5F9ZI21;Q92974-3;Q92974-2;Q92974;V9GYF0	Rho guanine nucleotide exchange factor 2	933;977;1075;904;931;932;199	933	0.389368	0.377762	1
SMARCA4	A0A2R8Y4P4;P51532-3;P51532-5;P51532-2;P51532;P51532-4;Q9HBD4;A0A2R8Y7S2;A0A2R8YGG3;A0A994J6Y9;A0A2R8Y440;A0A2R8YG32;A0A2R8Y6N0;A0A2R8Y7F3;A0A2R8YF80;A0A2R8Y7Y7;A0A2R8Y6V2;A0A2R8Y526;A0A2R8YF58;A0A994J4Z2;A0A2R8Y4C5;A0A2R8YGP5;A0A2R8YDA1;A0A2R8Y7R0	Transcription activator BRG1	610;610;610;610;610;610;610;610;415;610;186;159;105;129;59;44;39;62;61;610;201;568;106;80	610	0.626695	0.377762	2
SRSF11	Q5T760;Q05519-2;Q05519;Q5T757	Serine/arginine-rich splicing factor 11	441;433;434;374	441	-0.217421	0.381241	1
MATR3	P43243;A8MXP9;A0A0R4J2E8;D6REM6;P43243-2;B3KM87	Matrin-3	598;598;598;598;310;260	598	0.283947	0.381241	2
PDS5B	Q9NTI5-2;Q9NTI5	Sister chromatid cohesion protein PDS5 homolog B	1370;1370	1370	0.209358	0.381862	2
NELFB	A0A5H1ZRP4;Q8WX92;Q8WX92-2	Negative elongation factor B	605;557;605	605	0.280664	0.381862	1
EIF5B	O60841	Eukaryotic translation initiation factor 5B	214	214	0.292023	0.381862	1
DDX21	Q9NR30;A0A8I5KNP3;A0A8I5KNN2;A0A8I5KYZ4;Q9NR30-2;A0A8I5KND9	Nucleolar RNA helicase 2;RNA helicase	168;168;168;168;100;100	168	0.297569	0.381862	2
RBM14	Q96PK6	RNA-binding protein 14	623	623	0.383353	0.381862	2
PNN	Q9H307;G3V5F0;G3V579	Pinin	100;100;100	100	0.464905	0.381862	1
BASP1	P80723;P80723-2	Brain acid soluble protein 1	164;110	164	-0.393313	0.382366	1
RRP1B	Q14684;Q14684-2	Ribosomal RNA processing protein 1 homolog B	728;710	728	-0.391026	0.382366	2
PRRC2C	E7EPN9;Q9Y520-2;Q9Y520-6;Q9Y520-4;Q9Y520-5;Q9Y520;Q9Y520-7;Q9Y520-3	Protein PRRC2C	1265;1020;1263;1263;1263;1263;1265;1263	1265	-0.390454	0.382366	3
PRRC2C	E7EPN9;Q9Y520-2;Q9Y520-6;Q9Y520-4;Q9Y520-5;Q9Y520;Q9Y520-7;Q9Y520-3	Protein PRRC2C	1269;1024;1267;1267;1267;1267;1269;1267	1269	-0.390454	0.382366	3
PRRC2C	E7EPN9;Q9Y520-2;Q9Y520-6;Q9Y520-4;Q9Y520-5;Q9Y520;Q9Y520-7;Q9Y520-3	Protein PRRC2C	1267;1022;1265;1265;1265;1265;1267;1265	1267	-0.390454	0.382366	3
UTP18	Q9Y5J1	U3 small nucleolar RNA-associated protein 18 homolog	210	210	-0.24222	0.382366	3
MCM2	P49736;F8WDM3	DNA replication licensing factor MCM2	13;13	13	0.222338	0.382366	1
RBM39	Q14498;Q14498-2;Q14498-3;G3XAC6;H0Y4X3;Q5QP23;Q5QP22	RNA-binding protein 39	136;136;114;136;9;135;136	136	0.254964	0.382366	1
GTF2F1	P35269;M0QXD6	General transcription factor IIF subunit 1;Transcription initiation factor IIF subunit alpha	391;307	391	0.277291	0.382366	2
SRRM2	Q9UQ35;Q9UQ35-2	Serine/arginine repetitive matrix protein 2	1320;1320	1320	0.339812	0.382366	3
ABCF1	Q5STZ8;Q8NE71;A0A0G2JJB9	ATP-binding cassette sub-family F member 1	229;228;229	229	0.214022	0.383166	1
HSP90AA1	P07900;P07900-2	Heat shock protein HSP 90-alpha	252;374	252	0.47825	0.383166	2
HSP90AA1;HSP90AA2P;HSP90AA5P	P07900;Q14568;Q58FG0;P07900-2	Heat shock protein HSP 90-alpha;Heat shock protein HSP 90-alpha A2;Putative heat shock protein HSP 90-alpha A5	263;263;89;385	263	0.47825	0.383166	2
LIG1	P18858;A0A8V8TPH8;P18858-3;P18858-2;A0A8V8TQC4;A0A8V8TP03;A0A8V8TQQ7;A0A8V8TQC8;M0R0Q7;A0A8V8TPB0;A0A8V8TPH4;A0A8V8TQQ3;M0R254;A0A8V8TPA5	DNA ligase 1;DNA ligase	141;111;111;141;141;141;141;111;141;141;111;141;111;111	141	-0.463266	0.386946	1
SH3KBP1	Q96B97;Q96B97-2;A0A8V8TP33;A0A8V8TP63;A0A8V8TNS8	SH3 domain-containing kinase-binding protein 1	183;146;183;124;183	183	-0.281237	0.389922	1
EIF3C;EIF3CL	Q99613-2;Q99613;B5ME19;H3BPE3	Eukaryotic translation initiation factor 3 subunit C;Eukaryotic translation initiation factor 3 subunit C-like protein	171;181;181;111	171	0.284975	0.390972	3
EIF3C;EIF3CL	Q99613-2;Q99613;B5ME19;H3BPE3	Eukaryotic translation initiation factor 3 subunit C;Eukaryotic translation initiation factor 3 subunit C-like protein	172;182;182;112	172	0.284975	0.390972	3
EIF3C;EIF3CL	Q99613-2;Q99613;B5ME19;H3BPE3	Eukaryotic translation initiation factor 3 subunit C;Eukaryotic translation initiation factor 3 subunit C-like protein	168;178;178;108	168	0.289167	0.390972	3
DDX21	Q9NR30;A0A8I5KNP3;A0A8I5KNN2;A0A8I5KYZ4	Nucleolar RNA helicase 2;RNA helicase	71;71;71;71	71	0.832483	0.391068	1
EIF2S2	P20042	Eukaryotic translation initiation factor 2 subunit 2	2	2	0.20911	0.391162	1
PRRC2A	P48634	Protein PRRC2A	1106	1106	-0.240093	0.396675	3
RSF1	Q96T23-2;Q96T23;Q96T23-3	Remodeling and spacing factor 1	1279;1310;1058	1279	0.191875	0.399126	2
RSF1	Q96T23-2;Q96T23;Q96T23-3	Remodeling and spacing factor 1	1274;1305;1053	1274	0.191875	0.399126	2
CTPS2	Q9NRF8	CTP synthase 2	574	574	0.305894	0.399126	3
NPM1	A0A7I2V5S2;A0A7I2YQC0;P06748;P06748-3;P06748-2;E5RI98;A0A7I2V5J8	Nucleophosmin	243;272;243;243;214;179;150	243	0.383466	0.400032	1
ARHGEF2	A0A8Q3SIN5;V9GYM8;A0A5F9ZI21;Q92974-3;Q92974-2;Q92974;V9GZ14;V9GYF5;V9GYG5	Rho guanine nucleotide exchange factor 2	152;196;294;124;151;151;124;143;124	152	0.390764	0.400032	1
NOP2	P46087;P46087-4;P46087-2	Probable 28S rRNA (cytosine(4447)-C(5))-methyltransferase	786;819;782	786	0.673406	0.400032	1
TOP2A	P11388;P11388-2;P11388-3;P11388-4	DNA topoisomerase 2-alpha	1470;1496;1506;1551	1470	0.235487	0.40078	3
TOP2A	P11388;P11388-2;P11388-3;P11388-4	DNA topoisomerase 2-alpha	1471;1497;1507;1552	1471	0.235487	0.40078	3
TOP2A	P11388;P11388-2;P11388-3;P11388-4	DNA topoisomerase 2-alpha	1474;1500;1510;1555	1474	0.235487	0.40078	3
TOP2A	P11388;P11388-2;P11388-3;P11388-4	DNA topoisomerase 2-alpha	1469;1495;1505;1550	1469	0.235487	0.40078	3
CTPS2	Q9NRF8	CTP synthase 2	568	568	0.350092	0.40078	3
SH3KBP1	Q96B97;Q96B97-2;A0A8V8TP27;Q5JPT2;A0A8V8TQD8;A0A8V8TNW8;A0A8V8TQU1;A0A8V8TP33;A0A8V8TP63;A0A8V8TNP7;A0A8V8TPM1;A0A8V8TP40;A0A8V8TQG3;A0A8V8TQ02;A0A8V8TNT5;A0A8V8TNS8;A0A8V8TNL0	SH3 domain-containing kinase-binding protein 1	230;193;255;274;255;215;196;230;171;165;215;196;196;274;255;230;274	230	-0.439889	0.402054	1
RBM25	P49756	RNA-binding protein 25	583	583	-0.222043	0.402054	1
SRRM2	Q9UQ35;Q9UQ35-2;I3L3Q8	Serine/arginine repetitive matrix protein 2	1880;1880;486	1880	-0.206054	0.402054	2
SRRM2	Q9UQ35;Q9UQ35-2;I3L3Q8	Serine/arginine repetitive matrix protein 2	1878;1878;484	1878	-0.206054	0.402054	2
SRSF9	A0A9L9PX63;Q13242;A0A9L9PY11;A0A9L9PXJ8	Serine/arginine-rich splicing factor 9	206;211;184;178	206	-0.202859	0.402054	1
RALY	Q9UKM9-2;Q9UKM9	RNA-binding protein Raly	282;298	282	0.19005	0.402054	2
BCLAF1	E9PK91;Q9NYF8-3;Q9NYF8-2;Q9NYF8;A0A1W2PQ43;E9PQN2;E9PKI6;E9PK09;Q9NYF8-4;E9PJA7	Bcl-2-associated transcription factor 1	177;175;175;177;177;175;177;177;177;175	177	0.194506	0.402054	1
SRSF1	J3KTL2;Q07955;J3KSR8	Serine/arginine-rich splicing factor 1	201;201;96	201	0.207497	0.402054	2
TOP2A	P11388;P11388-2;P11388-3;P11388-4	DNA topoisomerase 2-alpha	1247;1273;1283;1328	1247	0.214624	0.402054	1
IKZF3	Q9UKT9;Q9UKT9-6;Q9UKT9-7;Q9UKT9-3;Q9UKT9-4;Q9UKT9-8;Q9UKT9-9;Q9UKT9-5;Q9UKT9-13;Q9UKT9-2;Q9UKT9-15;Q9UKT9-16;Q9UKT9-10;Q9UKT9-11;Q9UKT9-12	Zinc finger protein Aiolos	378;300;344;339;339;305;291;283;244;322;322;131;235;196;157	378	0.247176	0.402054	1
HSP90AB1	P08238	Heat shock protein HSP 90-beta	255	255	0.289836	0.402054	2
HSP90AB1	P08238	Heat shock protein HSP 90-beta	261	261	0.289836	0.402054	2
UCHL5	Q9Y5K5	Ubiquitin carboxyl-terminal hydrolase isozyme L5	787	787	0.789661	0.402054	1
SRSF1	J3KTL2;Q07955;J3KSR8	Serine/arginine-rich splicing factor 1	199;199;94	199	0.216391	0.40445	2
PTMA	B8ZZQ6;P06454-2;P06454	Prothymosin alpha;Prothymosin alpha;Prothymosin alpha, N-terminally processed;Thymosin alpha-1	2;2;2	2	0.239987	0.406217	1
MSH6	A0A8V8TQJ0;P52701;A0A494C0M1;P52701-3;A0A8V8TQW9;P52701-2;A0A8V8TPJ4	DNA mismatch repair protein;DNA mismatch repair protein Msh6	229;227;128;97;227;227;227	229	0.186201	0.409804	1
TOP2B	A0A8V8TP20;Q02880-2;Q02880	DNA topoisomerase 2;DNA topoisomerase 2-beta	1357;1461;1466	1357	0.31909	0.418467	1
TOP2B	A0A8V8TP20;Q02880-2;Q02880	DNA topoisomerase 2;DNA topoisomerase 2-beta	1364;1468;1473	1364	-0.500045	0.420588	2
SRRM2	Q9UQ35;Q9UQ35-2;I3L4D8;I3L182	Serine/arginine repetitive matrix protein 2	435;435;435;339	435	0.238984	0.420588	3
SRRM2	Q9UQ35;Q9UQ35-2;I3L4D8;I3L182	Serine/arginine repetitive matrix protein 2	436;436;436;340	436	0.238984	0.420588	3
ABCF1	Q5STZ8;Q8NE71;Q8NE71-2;A0A0G2JJB9;F5GYK6	ATP-binding cassette sub-family F member 1	110;109;109;110;12	110	0.220641	0.420877	1
PDHA1	Q5JPU2;P08559-3;P08559;P08559-2;P08559-4	Pyruvate dehydrogenase E1 component subunit alpha;Pyruvate dehydrogenase E1 component subunit alpha, somatic form, mitochondrial	260;201;232;239;270	260	-0.570458	0.421921	1
EIF5B	O60841	Eukaryotic translation initiation factor 5B	186	186	-0.301886	0.427976	3
EIF5B	O60841	Eukaryotic translation initiation factor 5B	182	182	-0.301886	0.427976	3
EIF5B	O60841	Eukaryotic translation initiation factor 5B	183	183	-0.301886	0.427976	3
EIF5B	O60841	Eukaryotic translation initiation factor 5B	190	190	-0.301886	0.427976	3
SRRM2	Q9UQ35;Q9UQ35-2;I3L4D8;I3L182	Serine/arginine repetitive matrix protein 2	437;437;437;341	437	0.239306	0.427976	3
PGRMC2	O15173;O15173-2;U3KQM0;U3KPU8	Membrane-associated progesterone receptor component 2	211;235;79;32	211	0.323043	0.427976	1
BAZ1B	Q9UIG0-2;Q9UIG0	Tyrosine-protein kinase BAZ1B	349;349	349	0.372782	0.427976	1
POU2F2	P09086-5;P09086;P09086-2;A0A8I5KYI8;U3KQ96;H0YLL6;P09086-3;P09086-4;H0YKT2;B5ME60;H0YNW1;A0A1B0GW97;A0A0D9SF23;E9PR37;A0A1B0GUT9;A0A1B0GV81	POU domain, class 2, transcription factor 2;POU domain protein	55;55;55;55;49;55;55;55;51;55;55;43;50;55;43;43	55	0.393869	0.427976	1
SLC16A1	P53985	Monocarboxylate transporter 1	466	466	0.426004	0.427976	2
NOLC1	A0A0A0MRM9;Q14978;Q14978-3;Q14978-2	Nucleolar and coiled-body phosphoprotein 1	631;622;623;632	631	0.442285	0.427976	1
KMT2A	A0A8I5KXR3;Q03164-2;Q03164;Q03164-3;A0A3B3ISN4;A0AA34QVI8;E9PR05	Histone-lysine N-methyltransferase;Histone-lysine N-methyltransferase 2A;MLL cleavage product N320;MLL cleavage product C180	161;161;161;161;161;194;194	161	0.591416	0.427976	2
WIPF1	O43516;O43516-3;O43516-2;A0A8V8TNJ8;E9PB87	WAS/WASL-interacting protein family member 1	345;345;345;345;345	345	-0.530463	0.42927	2
RTN4	Q9NQC3;Q9NQC3-5;Q9NQC3-2;Q9NQC3-4	Reticulon-4	15;15;15;15	15	-0.224569	0.42927	1
SRRM2	Q9UQ35;Q9UQ35-2;I3L4D8;I3L182	Serine/arginine repetitive matrix protein 2	440;440;440;344	440	0.241123	0.42927	3
HNRNPU	Q00839;Q00839-2;A0A1W2PPS1;A0A1W2PP35;A0A994J6V2;Q5RI18;A0A1W2PRI6	Heterogeneous nuclear ribonucleoprotein U	271;252;252;180;145;48;53	271	0.265066	0.42927	1
DUT	P33316-2;H0YNJ9	Deoxyuridine 5'-triphosphate nucleotidohydrolase, mitochondrial;Deoxyuridine 5'-triphosphate nucleotidohydrolase	11;11	11	0.272529	0.42927	1
PTMA	B8ZZQ6;P06454-2;P06454	Prothymosin alpha;Prothymosin alpha;Prothymosin alpha, N-terminally processed;Thymosin alpha-1	9;9;9	9	0.276957	0.42927	1
SMARCA5	O60264	SWI/SNF-related matrix-associated actin-dependent regulator of chromatin subfamily A member 5	116	116	0.188471	0.430313	1
PRPF3	O43395	U4/U6 small nuclear ribonucleoprotein Prp3	619	619	0.22498	0.430313	1
EIF3B	P55884;P55884-2;C9JZG1	Eukaryotic translation initiation factor 3 subunit B	119;119;80	119	0.401497	0.430313	1
RANBP2	P49792	E3 SUMO-protein ligase RanBP2	1400	1400	0.433189	0.430313	2
RANBP2	P49792	E3 SUMO-protein ligase RanBP2	1396	1396	0.433189	0.430313	2
MATR3	P43243;A8MXP9;A0A0R4J2E8;D6REM6;P43243-2;B3KM87	Matrin-3	604;604;604;604;316;266	604	0.2409	0.432083	3
SRRM2	Q9UQ35;Q9UQ35-2;I3L4D8;I3L182	Serine/arginine repetitive matrix protein 2	908;908;908;812	908	0.322301	0.432181	3
ST13;ST13P4	P50502;Q8IZP2;F6VDH7	Hsc70-interacting protein;Putative protein FAM10A4	76;72;39	76	0.441219	0.433015	2
PDHA1;PDHA2	Q5JPU2;P08559-3;P08559;P08559-2;P08559-4;P29803	Pyruvate dehydrogenase E1 component subunit alpha;Pyruvate dehydrogenase E1 component subunit alpha, somatic form, mitochondrial;Pyruvate dehydrogenase E1 component subunit alpha, testis-specific form, mitochondrial	328;269;300;307;338;298	328	-0.457618	0.435331	2
MAP4	E7EVA0;P27816;A0A804HKE7;P27816-6;P27816-2	Microtubule-associated protein;Microtubule-associated protein 4	375;358;358;358;358	375	-0.243822	0.435712	1
MATR3	P43243;A8MXP9;A0A0R4J2E8;D6REM6;P43243-2;B3KM87	Matrin-3	766;814;766;766;478;428	766	0.173075	0.435712	1
SRRM2	Q9UQ35;Q9UQ35-2;I3L4D8;I3L182	Serine/arginine repetitive matrix protein 2	780;780;780;684	780	-0.413608	0.438053	1
GTPBP4	Q9BZE4;Q9BZE4-2;Q9BZE4-3	GTP-binding protein 4	472;425;356	472	0.242489	0.438053	3
GTPBP4	Q9BZE4;Q9BZE4-2;Q9BZE4-3	GTP-binding protein 4	470;423;354	470	0.242489	0.438053	3
SRRM2	Q9UQ35;Q9UQ35-2;I3L4D8	Serine/arginine repetitive matrix protein 2	983;983;983	983	0.376071	0.438053	2
SRSF1	J3KTL2;Q07955;J3KSR8	Serine/arginine-rich splicing factor 1	238;238;133	238	0.211174	0.440519	2
SRSF1	J3KTL2;Q07955;J3KSR8	Serine/arginine-rich splicing factor 1	234;234;129	234	0.219029	0.44458	2
TRA2B	P62995	Transformer-2 protein homolog beta	83	83	0.24385	0.44517	3
SRSF1	J3KTL2;Q07955;J3KSR8	Serine/arginine-rich splicing factor 1	205;205;100	205	0.232737	0.445706	2
CHAF1B	Q13112	Chromatin assembly factor 1 subunit B	538	538	-0.284418	0.447463	1
RB1	A0AAQ5BH52;A0AAQ5BH01;A0A3B3IS71;P06400	Retinoblastoma-associated protein	807;772;807;807	807	0.244886	0.448446	2
PAK2	Q13177	Serine/threonine-protein kinase PAK 2;PAK-2p27;PAK-2p34	141	141	0.358295	0.45009	1
PDS5B	Q9NTI5-2;Q9NTI5	Sister chromatid cohesion protein PDS5 homolog B	1358;1358	1358	0.182358	0.451387	2
PHAX	Q9H814	Phosphorylated adapter RNA export protein	16	16	-0.278129	0.461857	2
CCAR2	Q8N163-2;Q8N163;G3V119;H0YB24	Cell cycle and apoptosis regulator protein 2	678;678;353;370	678	-0.21609	0.468069	2
UBAP2L	Q5VU79;Q14157;Q14157-5;A0AA34QVE6;F8W726;Q14157-4;Q14157-1;Q14157-3	Ubiquitin-associated protein 2-like	447;454;454;465;465;447;454;454	447	0.439254	0.472129	1
CLASP2	E3W994;J3KR49;A0A804HJG7;O75122;A0A0U1RQI6;E7ERI8;E7EW49;O75122-3;B3KR06;E7ENG2;O75122-2	CLIP-associating protein 2	370;370;603;370;376;603;604;604;376;380;376	370	0.267363	0.47233	1
HDGF	A0AA34QVG5;P51858;P51858-2;P51858-3	Hepatoma-derived growth factor	250;165;158;181	250	0.16839	0.473291	1
THRAP3	Q9Y2W1;A0A3B3ITZ9	Thyroid hormone receptor-associated protein 3	320;320	320	0.222209	0.473291	2
HNRNPA1;HNRNPA1L3	P09651;P09651-3;P09651-2;A0A7I2V3R8;F8W6I7;A0A2R8Y4L2;A0A7I2YQX9;H0YH80;A0A7I2YQY2	Heterogeneous nuclear ribonucleoprotein A1;Heterogeneous nuclear ribonucleoprotein A1, N-terminally processed;Heterogeneous nuclear ribonucleoprotein A1-like 3	368;263;316;315;303;316;271;187;41	368	-0.261134	0.473702	1
TRIP12	Q14669;A0A994J569;H7C1L9;C9JLD7;A0A994J755;A0A6Q8PGG9;A0A994J4J0;A0A6Q8PHK0;Q14669-2;Q14669-3;Q14669-4;A0A994J4J6	E3 ubiquitin-protein ligase TRIP12;E3 ubiquitin-protein ligase	1376;1447;1395;1392;1377;1452;1404;1451;1409;1424;1106;1359	1376	0.185426	0.473702	2
SRRM2	Q9UQ35;Q9UQ35-2	Serine/arginine repetitive matrix protein 2	1318;1318	1318	0.239724	0.473702	2
SRRM2	Q9UQ35;Q9UQ35-2;I3L3Q8	Serine/arginine repetitive matrix protein 2	1693;1693;299	1693	0.340196	0.473702	3
EIF3B	P55884;P55884-2;C9JZG1	Eukaryotic translation initiation factor 3 subunit B	117;117;78	117	0.347034	0.479439	1
SET	Q01105;A0A8I5KS71;A0A8I5KTZ2	Protein SET	7;7;7	7	-0.384552	0.482138	1
PHAX	Q9H814	Phosphorylated adapter RNA export protein	14	14	-0.224663	0.483883	2
ZC3HAV1	C9J6P4;Q7Z2W4;A0A7P0T8C6;Q7Z2W4-2;Q7Z2W4-3	Zinc finger CCCH-type antiviral protein 1	275;275;130;275;275	275	0.248424	0.485723	2
IKZF1	A0A8V8TNQ0;Q13422;Q13422-4;Q13422-3;Q13422-7;A0A2R8YFR0;Q13422-2;Q13422-5;A0A8V8TMF3;A0A087WU46;Q13422-6;A0A0A0MRA0	DNA-binding protein Ikaros	462;442;311;355;400;375;355;299;268;259;212;172	462	0.260075	0.489581	1
EPRS1	P07814;V9GYZ6	Bifunctional glutamate/proline--tRNA ligase;Glutamate--tRNA ligase;Proline--tRNA ligase;glutamate--tRNA ligase	886;893	886	0.18662	0.491299	1
GTF2F1	P35269;M0QXD6	General transcription factor IIF subunit 1;Transcription initiation factor IIF subunit alpha	389;305	389	0.22634	0.491299	2
DDX21	Q9NR30;A0A8I5KNP3;A0A8I5KNN2;A0A8I5KYZ4;Q9NR30-2;A0A8I5KND9	Nucleolar RNA helicase 2;RNA helicase	173;173;173;173;105;105	173	0.201668	0.492425	3
DDX21	Q9NR30;A0A8I5KNP3;A0A8I5KNN2;A0A8I5KYZ4;Q9NR30-2;A0A8I5KND9	Nucleolar RNA helicase 2;RNA helicase	168;168;168;168;100;100	168	0.201668	0.492425	3
DDX21	Q9NR30;A0A8I5KNP3;A0A8I5KNN2;A0A8I5KYZ4;Q9NR30-2;A0A8I5KND9	Nucleolar RNA helicase 2;RNA helicase	171;171;171;171;103;103	171	0.201668	0.492425	3
YBX1	P67809;H0Y449;C9J5V9	Y-box-binding protein 1	174;224;144	174	0.208169	0.492425	1
TRA2B	P62995	Transformer-2 protein homolog beta	85	85	0.224392	0.492425	3
CDK1;OSGEPL1;CDK2;CDK3	A0A024QZP7;P06493;P06493-2;E5RIL9;G3V317;E7ESI2;G3V5T9;P24941-2;P24941;Q00526	Cyclin-dependent kinase 1;N(6)-L-threonylcarbamoyladenine synthase;Cyclin-dependent kinase 2;Cyclin-dependent kinase 3	15;15;15;218;15;15;15;15;15;15	15	0.282153	0.492425	2
CDK1;OSGEPL1;CDK2;CDK3	A0A024QZP7;P06493;P06493-2;E5RIL9;G3V317;E7ESI2;G3V5T9;P24941-2;P24941;Q00526	Cyclin-dependent kinase 1;N(6)-L-threonylcarbamoyladenine synthase;Cyclin-dependent kinase 2;Cyclin-dependent kinase 3	14;14;14;217;14;14;14;14;14;14	14	0.282153	0.492425	2
SRRM2	Q9UQ35;Q9UQ35-2;I3L3Q8	Serine/arginine repetitive matrix protein 2	1691;1691;297	1691	0.325197	0.492425	3
DDX3X	O00571;A0A0D9SG12;A0A2R8YFS5;A0A0D9SF53;A0A2R8Y4A4;A0A2R8YF78;A0A0D9SFB3;A0A2U3TZJ9;A0A2R8Y645;A0A2R8YCW1;A0A2R8YFR4;O00571-2;A0A2R8Y5G6;F6S8Q4;A0A2R8YDH3;A0A2R8YCU0;A0A2R8Y650;A0A087WX09;A0A2R8YF89	ATP-dependent RNA helicase DDX3X;RNA helicase	82;82;82;82;82;82;82;81;81;68;81;66;43;82;82;82;82;82;68	82	0.159911	0.494985	1
BCLAF1	E9PK91;Q9NYF8-3;Q9NYF8-2;Q9NYF8;A0A1W2PQ43;E9PQN2;E9PKI6;E9PK09;Q9NYF8-4	Bcl-2-associated transcription factor 1	658;656;656;658;658;656;658;657;485	658	0.29704	0.498179	2
PRRC2A	P48634;P48634-2;P48634-3;P48634-4	Protein PRRC2A	764;752;764;764	764	0.372714	0.498594	2
PRRC2A	P48634;P48634-2;P48634-3;P48634-4	Protein PRRC2A	761;749;761;761	761	0.372714	0.498594	2
RALY	Q9UKM9-2;Q9UKM9	RNA-binding protein Raly	282;298	282	0.151241	0.499133	3
NOLC1	A0A0A0MRM9;Q14978;Q14978-3;Q14978-2	Nucleolar and coiled-body phosphoprotein 1	547;538;539;548	547	0.339421	0.499133	1
THRAP3	Q9Y2W1	Thyroid hormone receptor-associated protein 3	939	939	0.175729	0.49927	2
GATAD2A	Q86YP4-2;Q86YP4;Q86YP4-3;C9JMI3;C9JGN4;C9JJK9	Transcriptional repressor p66-alpha	100;100;100;100;100;100	100	0.208582	0.49927	3
GATAD2A	Q86YP4-2;Q86YP4;Q86YP4-3;C9JMI3;C9JGN4;C9JJK9	Transcriptional repressor p66-alpha	107;107;107;107;107;107	107	0.208582	0.49927	3
SRRM2	Q9UQ35;Q9UQ35-2;I3L4D8	Serine/arginine repetitive matrix protein 2	1003;1003;1003	1003	0.323155	0.49927	2
RPS6	P62753;A2A3R5	Small ribosomal subunit protein eS6;40S ribosomal protein S6	247;216	247	0.574267	0.49927	3
GATAD2A	Q86YP4-2;Q86YP4;Q86YP4-3;C9JMI3;C9JGN4;C9JJK9	Transcriptional repressor p66-alpha	114;114;114;114;114;114	114	0.208211	0.49951	3
BCLAF1	E9PK91;Q9NYF8-3;Q9NYF8-2;Q9NYF8;A0A1W2PQ43;E9PQN2;E9PKI6;E9PK09;Q9NYF8-4	Bcl-2-associated transcription factor 1	661;659;659;661;661;659;661;660;488	661	0.282359	0.49951	2
RRM2	P31350;P31350-2;A0A286YFD6	Ribonucleoside-diphosphate reductase subunit M2	20;80;20	20	0.405324	0.506508	1
PDHA1;PDHA2	Q5JPU2;P08559-3;P08559;P08559-2;P08559-4;P29803	Pyruvate dehydrogenase E1 component subunit alpha;Pyruvate dehydrogenase E1 component subunit alpha, somatic form, mitochondrial;Pyruvate dehydrogenase E1 component subunit alpha, testis-specific form, mitochondrial	321;262;293;300;331;291	321	-0.363017	0.507016	2
RBM14	Q96PK6	RNA-binding protein 14	627	627	0.313995	0.508779	2
NOLC1	A0A0A0MRM9;Q14978;Q14978-3;Q14978-2	Nucleolar and coiled-body phosphoprotein 1	695;686;687;696	695	-0.651446	0.510123	1
TRIM28	Q13263;Q13263-2;M0R0K9	Transcription intermediary factor 1-beta	473;391;98	473	-0.415335	0.512906	1
CCAR2	Q8N163-2;Q8N163;G3V119;H0YB24	Cell cycle and apoptosis regulator protein 2	681;681;356;373	681	-0.188477	0.512906	2
RALY	Q9UKM9-2;Q9UKM9	RNA-binding protein Raly	272;288	272	0.145505	0.512906	3
TRA2B	P62995	Transformer-2 protein homolog beta	87	87	0.225222	0.512906	3
HSP90AB1	P08238	Heat shock protein HSP 90-beta	255	255	0.23859	0.512906	1
RBM4	Q9BWF3;E9PB51;Q9BWF3-4;D6R9K7;J3QRR5;Q9BWF3-3;Q9BWF3-2	RNA-binding protein 4	86;86;86;86;86;86;86	86	0.260171	0.512906	1
DTD1	Q8TEA8	D-aminoacyl-tRNA deacylase 1	197	197	0.284592	0.512906	2
DYNC1LI1	Q9Y6G9;E9PHI6	Cytoplasmic dynein 1 light intermediate chain 1;Dynein light intermediate chain	513;397	513	-0.913888	0.51521	2
SEC22B	O75396;A0A087X1A9	Vesicle-trafficking protein SEC22b	137;12	137	-1.00563	0.519164	1
NUP98	P52948;P52948-5;P52948-2;P52948-6;H0YEN4;A0A8V8TQF7;A0A8V8TR21;H0YCR0;A0A8V8TRC7;A0A8V8TPX4;H0YDA1;A0A3B3ITD8;A0A8V8TQG5;A0A8V8TR23;P52948-3;P52948-4;A0A8V8TRD0	Nuclear pore complex protein Nup98-Nup96;Nuclear pore complex protein Nup98;Nuclear pore complex protein Nup96;Nuclear pore complex protein Nup98-Nup96	673;656;656;673;648;647;639;609;656;673;656;656;648;611;673;656;656	673	-0.788843	0.519164	2
NUP98	P52948;P52948-5;P52948-2;P52948-6;H0YEN4;A0A8V8TQF7;A0A8V8TR21;H0YCR0;A0A8V8TRC7;A0A8V8TPX4;H0YDA1;A0A3B3ITD8;A0A8V8TQG5;A0A8V8TR23;P52948-3;P52948-4;A0A8V8TRD0	Nuclear pore complex protein Nup98-Nup96;Nuclear pore complex protein Nup98;Nuclear pore complex protein Nup96;Nuclear pore complex protein Nup98-Nup96	670;653;653;670;645;644;636;606;653;670;653;653;645;608;670;653;653	670	-0.788843	0.519164	2
PRRC2A	P48634;P48634-2;P48634-3;P48634-4	Protein PRRC2A	761;749;761;761	761	-0.389066	0.519164	1
FHOD1	Q9Y613	FH1/FH2 domain-containing protein 1	367	367	-0.263974	0.519164	1
GNL1	P36915;A2AB27	Guanine nucleotide-binding protein-like 1	51;49	51	-0.244893	0.519164	2
KDM1A	O60341;R4GMQ1;A0A8I5QJJ5;A0A8I5KRB8;A0A8I5KRX9;O60341-2;A0A8I5KRF4;A0A8I5QKM3;A0A8I5KT29;A0A8I5QJR3;A0A8I5KXU4;A0A8I5KQU6;A0A8I5KSH0;A0A8I5KVZ4;A0A8I5KRC9;A0A8I5KV76;A0A8I5KPV0;A0A8I5KTR5;A0A8I5QJX1;A0A8I5KUU0	Lysine-specific histone demethylase 1A;Lysine-specific histone demethylase	131;131;131;131;131;131;131;131;131;131;131;131;131;131;131;131;131;131;131;131	131	-0.219594	0.519164	2
KDM1A	O60341;R4GMQ1;A0A8I5QJJ5;A0A8I5KRB8;A0A8I5KRX9;O60341-2;A0A8I5KRF4;A0A8I5QKM3;A0A8I5KT29;A0A8I5QJR3;A0A8I5KXU4;A0A8I5KQU6;A0A8I5KSH0;A0A8I5KVZ4;A0A8I5KRC9;A0A8I5KV76;A0A8I5KPV0;A0A8I5KTR5;A0A8I5QJX1;A0A8I5KUU0	Lysine-specific histone demethylase 1A;Lysine-specific histone demethylase	137;137;137;137;137;137;137;137;137;137;137;137;137;137;137;137;137;137;137;137	137	-0.219594	0.519164	2
RPL13	P26373;J3QSB4	Large ribosomal subunit protein eL13;60S ribosomal protein L13	109;109	109	-0.210648	0.519164	2
ACIN1	S4R3H4;E7EQT4;Q9UKV3-5;Q9UKV3	Apoptotic chromatin condensation inducer in the nucleus	356;374;414;414	356	0.179375	0.519164	2
ACIN1	S4R3H4;E7EQT4;Q9UKV3-5;Q9UKV3	Apoptotic chromatin condensation inducer in the nucleus	352;370;410;410	352	0.179375	0.519164	2
DDX46	A0A0C4DG89;Q7L014	RNA helicase;Probable ATP-dependent RNA helicase DDX46	804;804	804	0.188271	0.519164	1
HNRNPA1;HNRNPA1L3	P09651;P09651-3;P09651-2;A0A7I2V3R8;F8W6I7;A0A7I2V3W0;A0A7I2V2L6;A0A2R8Y4L2;F8VTQ5;F8W646;A0A7I2YQ85	Heterogeneous nuclear ribonucleoprotein A1;Heterogeneous nuclear ribonucleoprotein A1, N-terminally processed;Heterogeneous nuclear ribonucleoprotein A1-like 3	6;6;6;6;6;6;6;6;6;6;6	6	0.204436	0.519164	1
SRRM2	Q9UQ35;I3L3Q8	Serine/arginine repetitive matrix protein 2	2018;624	2018	0.215988	0.519164	3
SRRM2	Q9UQ35;I3L3Q8	Serine/arginine repetitive matrix protein 2	2022;628	2022	0.215988	0.519164	3
SRRM2	Q9UQ35;I3L3Q8	Serine/arginine repetitive matrix protein 2	2020;626	2020	0.215988	0.519164	3
PDS5B	Q9NTI5-2;Q9NTI5;A9IYQ1;Q9NTI5-5	Sister chromatid cohesion protein PDS5 homolog B	1283;1283;235;53	1283	0.236051	0.519164	1
NSUN5;NSUN5P1;NSUN5P2	Q96P11-2;Q3KNT7-3;Q63ZY6;Q63ZY6-6	28S rRNA (cytosine-C(5))-methyltransferase;Putative NOL1/NOP2/Sun domain family member 5B;Putative methyltransferase NSUN5C	442;130;258;234	442	0.386426	0.519164	2
NSUN5;NSUN5P1;NSUN5P2	Q96P11-2;Q3KNT7-3;Q63ZY6;Q63ZY6-6	28S rRNA (cytosine-C(5))-methyltransferase;Putative NOL1/NOP2/Sun domain family member 5B;Putative methyltransferase NSUN5C	444;132;260;236	444	0.404274	0.519164	2
SRRM2	Q9UQ35;I3L3Q8	Serine/arginine repetitive matrix protein 2	2044;650	2044	-0.15915	0.51949	2
SRRM2	Q9UQ35;I3L3Q8	Serine/arginine repetitive matrix protein 2	2046;652	2046	-0.15915	0.51949	2
SRRM2	Q9UQ35;Q9UQ35-2;I3L4D8;I3L182	Serine/arginine repetitive matrix protein 2	783;783;783;687	783	0.259918	0.51949	2
EIF5B	O60841	Eukaryotic translation initiation factor 5B	113	113	0.233537	0.521042	1
ZC3H4	M0QY97;Q9UPT8	Zinc finger CCCH domain-containing protein 4	876;1269	876	0.314825	0.522049	2
NUDC	Q9Y266;A0A0A0MSU9;A0A0A0MSS4	Nuclear migration protein nudC	139;143;90	139	0.276005	0.524636	2
NUDC	Q9Y266;A0A0A0MSU9;A0A0A0MSS4	Nuclear migration protein nudC	145;149;96	145	0.276005	0.524636	2
BAG6	P46379-3;P46379;P46379-2;A0A0G2JK23;A0A024RCM4;A0A7P0MQS5;A0A7I2V508;P46379-5;A0A0G2JL47;H0Y710	Large proline-rich protein BAG6	994;964;958;964;958;932;1005;958;958;107	994	0.522873	0.524636	2
MAP4	E7EVA0;P27816;A0A804HKE7;P27816-6;P27816-2;P27544-2;P27816-5;H0Y2V1;F8W9U4;H7C4C5;B5MEG9	Microtubule-associated protein;Microtubule-associated protein 4	1970;825;1970;825;652;897;552;191;576;236;609	1970	-0.296674	0.524669	1
NUMA1	Q14980;Q14980-2;H0YFY6;Q14980-5	Nuclear mitotic apparatus protein 1	2000;1986;849;864	2000	0.215662	0.52727	1
SF3A1	Q15459;Q15459-2;H7C1L2	Splicing factor 3A subunit 1	359;294;55	359	0.144801	0.528514	1
TOP2B	A0A8V8TP20;Q02880-2;Q02880;A0A8V8TPE3	DNA topoisomerase 2;DNA topoisomerase 2-beta	1304;1408;1413;1332	1304	0.18072	0.529254	2
NIFK	Q9BYG3;C9J808;H7BZL0	MKI67 FHA domain-interacting nucleolar phosphoprotein	247;142;56	247	-1.50481	0.530268	1
LSP1	P33241;P33241-3;E7EMG9;P33241-2;E9PBD8	Lymphocyte-specific protein 1	204;332;195;142;142	204	-0.367433	0.536873	1
EPB41L2	E9PHY5;A0A994J5B1;O43491;O43491-4;E9PK52;O43491-3;O43491-2;E9PII3;A0A2R8Y5B3;E9PQD2;E9PJP4;E9PIG0;E9PRG1;E9PQN0	Band 4.1-like protein 2	58;58;58;58;58;58;58;58;50;58;58;58;58;58	58	-0.318273	0.536873	1
OSBP	P22059	Oxysterol-binding protein 1	385	385	-0.318202	0.536873	3
OSBP	P22059	Oxysterol-binding protein 1	382	382	-0.299515	0.536873	3
CLASP2	E3W994;J3KR49;A0A804HJG7;O75122;A0A0U1RQI6;E7ERI8;E7EW49;O75122-3;H7C4M5	CLIP-associating protein 2	529;529;762;529;553;762;763;763;32	529	0.169004	0.536873	2
THRAP3	Q9Y2W1;A0A3B3ITZ9	Thyroid hormone receptor-associated protein 3	315;315	315	0.20423	0.536873	2
CFL1	P23528;E9PP50;E9PK25;E9PS23	Cofilin-1	3;3;41;3	3	0.271954	0.536873	1
BCLAF1	E9PK91;Q9NYF8-3;Q9NYF8-2;Q9NYF8;A0A1W2PQ43;E9PQN2;E9PKI6;E9PK09;Q9NYF8-4	Bcl-2-associated transcription factor 1	648;646;646;648;648;646;648;648;475	648	-0.254749	0.54387	1
SRRM2	Q9UQ35;Q9UQ35-2	Serine/arginine repetitive matrix protein 2	1099;1099	1099	0.217967	0.546016	3
OSBP	P22059	Oxysterol-binding protein 1	379	379	-0.292459	0.550094	3
THRAP3	Q9Y2W1	Thyroid hormone receptor-associated protein 3	928	928	0.147023	0.550094	2
CAP1	Q01518;Q01518-2	Adenylyl cyclase-associated protein 1	307;306	307	0.491916	0.550898	2
UBTF	A0A994J4N4;E9PKP7;P17480-2;P17480;E9PLT2	Nucleolar transcription factor 1	447;447;447;484;71	447	-0.194808	0.551491	1
NMT1	A0A7I2V539;P30419;A0A7I2V3X4;A0A7I2V3U5;A0A7I2V4Y5;B7Z8J4;K7EN42;A0A7I2V3M5	Glycylpeptide N-tetradecanoyltransferase;Glycylpeptide N-tetradecanoyltransferase 1	47;47;47;47;47;47;46;47	47	0.17771	0.553025	1
LARP1	Q6PKG0;Q6PKG0-3;A0A8I5KWU3;A0A8I5KSP1;A0A0B4J210;E5RH50;H0YC33	La-related protein 1	785;708;580;547;785;580;99	785	0.770846	0.553025	2
LRRC47	Q8N1G4	Leucine-rich repeat-containing protein 47	518	518	-0.190514	0.553924	1
GTPBP4	Q9BZE4;Q9BZE4-2;Q9BZE4-3	GTP-binding protein 4	468;421;352	468	0.201976	0.553924	3
CCDC86	Q9H6F5	Coiled-coil domain-containing protein 86	80	80	0.365824	0.556473	2
CCDC86	Q9H6F5	Coiled-coil domain-containing protein 86	91	91	0.365824	0.556473	2
NME1-NME2;NME2;NME2P1	Q32Q12;P22392-2;P22392;O60361	Nucleoside diphosphate kinase;Nucleoside diphosphate kinase B;Putative nucleoside diphosphate kinase	262;237;122;107	262	-0.308121	0.556777	1
NOLC1	A0A0A0MRM9;Q14978;Q14978-3;Q14978-2	Nucleolar and coiled-body phosphoprotein 1	707;698;699;708	707	-0.656229	0.558708	2
GNL1	P36915;A2AB27	Guanine nucleotide-binding protein-like 1	48;46	48	-0.229936	0.558804	2
UBE2O	Q9C0C9	(E3-independent) E2 ubiquitin-conjugating enzyme	89	89	-0.172143	0.559747	2
UBE2O	Q9C0C9	(E3-independent) E2 ubiquitin-conjugating enzyme	87	87	-0.172143	0.559747	2
NCOA5	Q9HCD5	Nuclear receptor coactivator 5	9	9	-0.138069	0.559747	1
CLASP2	E3W994;J3KR49;A0A804HJG7;O75122;A0A0U1RQI6;E7ERI8;E7EW49;O75122-3;H7C4M5	CLIP-associating protein 2	525;525;758;525;549;758;759;759;28	525	0.169108	0.559747	2
LSP1	P33241;P33241-3;E7EMG9;P33241-2;E9PBD8	Lymphocyte-specific protein 1	177;305;168;115;115	177	0.189917	0.559747	3
RANBP2	P49792;A0A8V8TL79;A0A8V8TLA0	E3 SUMO-protein ligase RanBP2	788;788;762	788	0.193716	0.559747	1
SRRM2	Q9UQ35;Q9UQ35-2;I3L3Q8	Serine/arginine repetitive matrix protein 2	1694;1694;300	1694	0.279737	0.559747	3
NOLC1	A0A0A0MRM9;Q14978;Q14978-3;Q14978-2	Nucleolar and coiled-body phosphoprotein 1	632;623;624;633	632	0.354671	0.559747	1
RTN4	Q9NQC3;Q9NQC3-5	Reticulon-4	184;184	184	0.397269	0.559747	2
NCOR1	H0Y459;A0A994J5B8;O75376;O75376-2;E7EVU5;E7EW50;J3KS51;O75376-3	Nuclear receptor corepressor 1	172;172;172;172;172;172;172;63	172	0.15069	0.560097	2
RTN4	Q9NQC3;Q9NQC3-5	Reticulon-4	181;181	181	0.402971	0.56033	2
BCLAF1	E9PK91;Q9NYF8-3;Q9NYF8-2;Q9NYF8;A0A1W2PQ43;E9PQN2;E9PKI6;E9PK09	Bcl-2-associated transcription factor 1	402;400;400;402;402;400;402;402	402	-0.153063	0.560755	2
NOLC1	A0A0A0MRM9;Q14978;Q14978-3;Q14978-2	Nucleolar and coiled-body phosphoprotein 1	695;686;687;696	695	-0.576657	0.564826	2
AASDHPPT	Q9NRN7	L-aminoadipate-semialdehyde dehydrogenase-phosphopantetheinyl transferase	258	258	-0.332934	0.564826	1
NPM1	A0A7I2V5S2;A0A7I2YQC0;P06748;P06748-3;E5RI98	Nucleophosmin	195;195;195;195;131	195	-0.182022	0.565689	1
PA2G4	Q9UQ80;F8VR77	Proliferation-associated protein 2G4	2;2	2	0.159392	0.566192	1
DKC1	A0A8Q3WLC8;A0A8Q3SIY6;O60832;A0A8Q3WLG7;A0A8Q3WLD1;A0A8Q3SJE8;A0A8Q3SIS9;A0A8V8TKY9	H/ACA ribonucleoprotein complex subunit DKC1	440;448;453;413;424;453;453;250	440	0.144265	0.567926	3
DKC1	A0A8Q3WLC8;A0A8Q3SIY6;O60832;A0A8Q3WLG7;A0A8Q3WLD1;A0A8Q3SJE8;A0A8Q3SIS9;A0A8V8TKY9	H/ACA ribonucleoprotein complex subunit DKC1	438;446;451;411;422;451;451;248	438	0.144265	0.567926	3
DKC1	A0A8Q3WLC8;A0A8Q3SIY6;O60832;A0A8Q3WLG7;A0A8Q3WLD1;A0A8Q3SJE8;A0A8Q3SIS9;A0A8V8TKY9	H/ACA ribonucleoprotein complex subunit DKC1	442;450;455;415;426;455;455;252	442	0.144265	0.567926	3
GPS1	C9JFE4;Q13098-7;Q13098;Q13098-5;A0A9L9PXT0;A0A9L9PX62;A8K070;A0A096LPJ3;A0A096LP07;J3QQX0	COP9 signalosome complex subunit 1	454;510;474;470;542;541;509;473;469;62	454	0.245107	0.567926	1
NCL	A0A7I2V428;C9JLB1;A0A7I2V3F3;H7BY16;P19338;A0A7I2V5M5;A0A7I2V2U7;A0A7I2V699	Nucleolin	580;564;565;604;580;580;580;486	580	-0.539531	0.5696	1
SRRM2	Q9UQ35;Q9UQ35-2;I3L4U6	Serine/arginine repetitive matrix protein 2	2688;2270;14	2688	-0.183619	0.56973	3
NCOR1	H0Y459;A0A994J5B8;O75376;O75376-2;E7EVK1;J3KS29;J3QKP0	Nuclear receptor corepressor 1	2194;2146;2120;2017;751;62;60	2194	0.142168	0.569953	1
SRRM2	Q9UQ35;Q9UQ35-2	Serine/arginine repetitive matrix protein 2	1110;1110	1110	0.146515	0.569953	3
SNX1	Q13596-2;Q13596;Q13596-3;J3KPH4;H0YKD5;H0YKL5;H0YK58	Sorting nexin-1	41;41;41;41;41;36;37	41	0.219169	0.569953	3
SNX1	Q13596-2;Q13596;Q13596-3;J3KPH4;H0YKD5;H0YKL5;H0YK58	Sorting nexin-1	32;32;32;32;32;27;28	32	0.219169	0.569953	3
SNX1	Q13596-2;Q13596;Q13596-3;J3KPH4;H0YKD5;H0YKL5;H0YK58	Sorting nexin-1	39;39;39;39;39;34;35	39	0.219169	0.569953	3
G3BP1	Q13283;A0A7I2YQN9;A0A7I2V5M7;A0A7P0P2U7;A0A7I2YQU8;A0A7I2V651;A0A7I2V326	Ras GTPase-activating protein-binding protein 1	232;232;242;232;232;232;95	232	0.236177	0.569953	2
G3BP1	Q13283;A0A7I2YQN9;A0A7I2V5M7;A0A7P0P2U7;A0A7I2YQU8;A0A7I2V651;A0A7I2V326	Ras GTPase-activating protein-binding protein 1	231;231;241;231;231;231;94	231	0.236293	0.569953	2
H1-5	P16401	Histone H1.5	11	11	0.297832	0.569953	2
NCOA5	Q9HCD5	Nuclear receptor coactivator 5	381	381	0.378832	0.569953	2
PSIP1	O75475;O75475-3;O75475-2	PC4 and SFRS1-interacting protein	116;116;116	116	-0.278908	0.574058	1
ACIN1	S4R3H4;E7EQT4;Q9UKV3-5;Q9UKV3	Apoptotic chromatin condensation inducer in the nucleus	652;670;710;710	652	-0.549403	0.574906	1
NOC2L	Q9Y3T9	Nucleolar complex protein 2 homolog	49	49	-0.17947	0.574906	1
DNTTIP2	Q5QJE6;J3KP30;E9PRB3	Deoxynucleotidyltransferase terminal-interacting protein 2	145;145;152	145	-0.147516	0.574906	2
USO1	O60763;O60763-2	General vesicular transport factor p115	942;953	942	-0.131893	0.576135	1
MAP4K1	Q92918-2;Q92918;K7ER95;K7EJS6	Mitogen-activated protein kinase kinase kinase kinase 1	405;405;401;109	405	-0.172834	0.577887	2
IKZF1	A0A8V8TNQ0		73	73	0.131892	0.578007	1
HSP90AA1	P07900;G3V2J8;P07900-2	Heat shock protein HSP 90-alpha	231;162;353	231	0.181767	0.578007	1
SRRM2	Q9UQ35;Q9UQ35-2;I3L4D8;I3L182;I3L1I8;Q9UQ35-3;A0A087X1W1	Serine/arginine repetitive matrix protein 2	322;322;322;226;226;226;226	322	0.192553	0.580689	2
DBN1	Q16643;Q16643-2;Q16643-3;D6R9Q9	Drebrin	339;341;385;71	339	-0.315332	0.58486	1
DSTN	P60981;F6RFD5	Destrin	3;3	3	-0.262732	0.58486	1
BCLAF1	E9PK91;Q9NYF8-3;Q9NYF8-2;Q9NYF8;A0A1W2PQ43;E9PQN2;E9PKI6;E9PK09;Q9NYF8-4;E9PJA7	Bcl-2-associated transcription factor 1	264;262;262;264;264;262;264;264;264;262	264	0.193419	0.58486	2
POU2F2	P09086-5;P09086;P09086-2;A0A8I5KYI8;U3KQ96;H0YLL6;P09086-3;P09086-4;H0YKT2;B5ME60;H0YNW1;A0A1B0GW97;A0A0D9SF23;E9PR37;A0A1B0GUT9;A0A1B0GV81	POU domain, class 2, transcription factor 2;POU domain protein	50;50;50;50;44;50;50;50;46;50;50;38;45;50;38;38	50	0.26415	0.58486	2
USP11	G5E9A6;P51784	Ubiquitin carboxyl-terminal hydrolase;Ubiquitin carboxyl-terminal hydrolase 11	605;648	605	0.318115	0.58486	1
HDAC1	Q13547	Histone deacetylase 1	393	393	0.235191	0.586167	1
CHD4	A0A2R8Y5J0;A0A2R8Y425;F5GWX5;A0A2R8Y212;A0A2R8YFK9;A0A2R8Y521;A0A2U3TZM0;A0A0C4DGG9;Q14839;Q14839-2;A0A2R8YFD8;A0A2R8YD40;A0A2R8Y8C1;A0A2R8YDJ9;A0A2R8YER1;A0A2R8Y4X2;A0A2R8Y445;A0A2R8YDW2;A0A2R8Y7M9;A0A2R8Y7I0;A0A2R8Y5M9;A0A2R8YE38	DNA helicase;Chromodomain-helicase-DNA-binding protein 4	1511;1507;1524;1531;1518;1539;1518;1556;1531;1559;1523;1103;1548;1174;1524;881;1524;817;176;223;376;282	1511	0.214994	0.586401	2
CHD4	A0A2R8Y5J0;A0A2R8Y425;F5GWX5;A0A2R8Y212;A0A2R8YFK9;A0A2R8Y521;A0A2U3TZM0;A0A0C4DGG9;Q14839;Q14839-2;A0A2R8YFD8;A0A2R8YD40;A0A2R8Y8C1;A0A2R8YDJ9;A0A2R8YER1;A0A2R8Y4X2;A0A2R8Y445;A0A2R8YDW2;A0A2R8Y7M9;A0A2R8Y7I0;A0A2R8Y5M9;A0A2R8YE38	DNA helicase;Chromodomain-helicase-DNA-binding protein 4	1515;1511;1528;1535;1522;1543;1522;1560;1535;1563;1527;1107;1552;1178;1528;885;1528;821;180;227;380;286	1515	0.214994	0.586401	2
BCLAF1	E9PK91;Q9NYF8-3;Q9NYF8-2;Q9NYF8;A0A1W2PQ43;E9PQN2;E9PKI6;E9PK09	Bcl-2-associated transcription factor 1	397;395;395;397;397;395;397;397	397	-0.145206	0.587367	2
ST13;ST13P4	P50502;Q8IZP2;F6VDH7	Hsc70-interacting protein;Putative protein FAM10A4	79;75;42	79	0.657424	0.601886	2
LBR	A0A494C1L1;Q14739;C9JXK0	Delta(14)-sterol reductase LBR	128;128;128	128	-0.473822	0.602208	1
RPS2	P15880;H0YEN5;E9PQD7	Small ribosomal subunit protein uS5	281;183;223	281	-0.36753	0.602208	1
NPM1	A0A7I2V5S2;A0A7I2YQC0;P06748;P06748-3;P06748-2;A0A7I2V433;A0A7I2V2X9;A0A7I2V3U2;E5RI98;A0A7I2V5J8	Nucleophosmin	125;125;125;125;125;125;125;125;61;61	125	0.127427	0.602208	1
RB1	A0AAQ5BH52;A0AAQ5BH01;A0A3B3IS71;P06400	Retinoblastoma-associated protein	811;776;811;811	811	0.180891	0.602208	2
RALY	Q9UKM9-2;Q9UKM9	RNA-binding protein Raly	270;286	270	0.120892	0.604041	3
HSP90AB1;HSP90AB3P	P08238;Q58FF7	Heat shock protein HSP 90-beta;Putative heat shock protein HSP 90-beta-3	226;205	226	0.17924	0.604041	1
PGRMC2	O15173;O15173-2;U3KQM0;U3KPU8	Membrane-associated progesterone receptor component 2	208;232;76;29	208	0.23519	0.604041	2
RANBP2	P49792;A0A8V8TL79;F8WBP7	E3 SUMO-protein ligase RanBP2	21;21;21	21	0.521792	0.611785	2
RANBP2	P49792;A0A8V8TL79;F8WBP7	E3 SUMO-protein ligase RanBP2	19;19;19	19	0.521792	0.611785	2
THRAP3	Q9Y2W1;A0A3B3ITZ9	Thyroid hormone receptor-associated protein 3	320;320	320	0.122264	0.612939	1
CHAF1B	Q13112	Chromatin assembly factor 1 subunit B	429	429	-0.193581	0.613039	2
NUP98	P52948;P52948-5;P52948-2;P52948-6;H0YEN4;A0A8V8TQF7;A0A8V8TR21;H0YCR0;A0A8V8TRC7;A0A8V8TPX4;H0YDA1;A0A3B3ITD8;A0A8V8TQG5;A0A8V8TR23;P52948-3;P52948-4;A0A8V8TRD0	Nuclear pore complex protein Nup98-Nup96;Nuclear pore complex protein Nup98;Nuclear pore complex protein Nup96;Nuclear pore complex protein Nup98-Nup96	608;591;591;608;583;582;574;544;591;608;591;591;583;546;608;591;591	608	-0.220462	0.613219	1
SRRM2	Q9UQ35;Q9UQ35-2	Serine/arginine repetitive matrix protein 2	1101;1101	1101	0.151961	0.613219	3
RBMX;RBMXL1	P38159;P38159-2;H3BT71;H0Y6E7;H3BUY5;Q96E39	RNA-binding motif protein, X chromosome;RNA-binding motif protein, X chromosome, N-terminally processed;RNA binding motif protein, X-linked-like-1	208;195;208;210;80;208	208	0.192049	0.613219	1
ATXN2L	Q8WWM7-6;Q8WWM7-8;Q8WWM7-5;Q8WWM7-4;Q8WWM7-9;Q8WWM7-2;Q8WWM7;Q8WWM7-3;H3BUF6;Q8WWM7-7;H3BSK9	Ataxin-2-like protein	111;111;111;111;111;111;111;111;111;111;51	111	-0.421421	0.613771	1
OGFR	Q9NZT2;Q9NZT2-2;A0A0A0MRN5	Opioid growth factor receptor	315;315;263	315	0.13539	0.613771	1
BCLAF1	E9PK91;Q9NYF8-3;Q9NYF8-2;Q9NYF8;A0A1W2PQ43;E9PQN2;E9PKI6;E9PK09;Q9NYF8-4;E9PJA7	Bcl-2-associated transcription factor 1	531;529;529;531;531;529;531;531;358;356	531	-0.135079	0.616008	1
RALY	Q9UKM9-2;Q9UKM9	RNA-binding protein Raly	272;288	272	0.1148	0.616008	2
THRAP3	Q9Y2W1;A0A3B3ITZ9	Thyroid hormone receptor-associated protein 3	682;682	682	0.232385	0.616008	1
CHAF1B	Q13112	Chromatin assembly factor 1 subunit B	433	433	-0.185201	0.618327	2
THUMPD1	Q9NXG2;H3BNW0	THUMP domain-containing protein 1	88;88	88	0.139113	0.618327	2
THUMPD1	Q9NXG2;H3BNW0	THUMP domain-containing protein 1	86;86	86	0.139113	0.618327	2
GTF2F1	P35269;M0QXD6	General transcription factor IIF subunit 1;Transcription initiation factor IIF subunit alpha	385;301	385	0.177277	0.618327	2
SRRM2	Q9UQ35;Q9UQ35-2	Serine/arginine repetitive matrix protein 2	1320;1320	1320	-0.232299	0.619546	1
DEK	H0Y993;P35659;B4DFG0;A0A494C028;P35659-2;A0A494C198;H0Y8X0;D6R9L5	Protein DEK	32;32;32;37;32;32;32;32	32	0.172539	0.619546	1
NCOR1	H0Y459	Nuclear receptor corepressor 1	1052	1052	0.255219	0.619546	2
NCOR1	H0Y459	Nuclear receptor corepressor 1	1057	1057	0.255219	0.619546	2
RANGAP1	P46060	Ran GTPase-activating protein 1	442	442	0.519901	0.619546	2
NHERF1	O14745;J3QRP6;O14745-2	Na(+)/H(+) exchange regulatory cofactor NHE-RF1	290;171;134	290	-0.148563	0.62009	1
RALY	Q9UKM9-2;Q9UKM9	RNA-binding protein Raly	279;295	279	0.125773	0.62125	3
UBAP2L	Q5VU79;Q14157;Q14157-5;A0AA34QVE6;F8W726;Q14157-4;Q14157-1;Q14157-3	Ubiquitin-associated protein 2-like	602;609;609;620;620;602;609;609	602	-0.253204	0.625181	2
EIF4G1	Q04637-9;A0A7I2Y1C3;Q04637;Q04637-3;Q04637-4;Q04637-5;E7EX73;E9PGM1;E7EUU4;Q04637-6;Q04637-8;Q04637-7;H7C044	Eukaryotic translation initiation factor 4 gamma 1	1152;1123;1145;1105;1058;981;982;1059;1106;949;1146;950;199	1152	0.341821	0.626943	2
TRIP12	Q14669;A0A994J569;H7C1L9;C9JLD7;A0A994J755;A0A6Q8PGG9;A0A994J4J0;A0A6Q8PHK0;Q14669-2;Q14669-3;Q14669-4;A0A994J752;A0A994J7J0;C9JSX9;C9JLJ5;G5E9G6;F8W9P3	E3 ubiquitin-protein ligase TRIP12;E3 ubiquitin-protein ligase	12;12;12;12;12;12;12;12;12;12;12;12;12;12;12;12;12	12	-0.192844	0.627716	1
MPHOSPH10	O00566;A0A8Q3WK70;U3KQ48;A0A8Q3WKH7	U3 small nucleolar ribonucleoprotein protein MPP10	167;27;167;167	167	-0.118853	0.627716	3
MPHOSPH10	O00566;A0A8Q3WK70;U3KQ48;A0A8Q3WKH7	U3 small nucleolar ribonucleoprotein protein MPP10	163;23;163;163	163	-0.118853	0.627716	3
MPHOSPH10	O00566;A0A8Q3WK70;U3KQ48;A0A8Q3WKH7	U3 small nucleolar ribonucleoprotein protein MPP10	171;31;171;171	171	-0.118853	0.627716	3
RRP9	O43818	U3 small nucleolar RNA-interacting protein 2	53	53	-0.140731	0.629212	3
RRP9	O43818	U3 small nucleolar RNA-interacting protein 2	50	50	-0.140359	0.629295	3
RRP9	O43818	U3 small nucleolar RNA-interacting protein 2	51	51	-0.140359	0.629295	3
PNN	Q9H307;G3V5F0;G3V579	Pinin	96;96;96	96	0.290422	0.629565	1
APBB1IP	Q7Z5R6	Amyloid beta A4 precursor protein-binding family B member 1-interacting protein	526	526	-0.810137	0.63239	1
PRRC2A	P48634	Protein PRRC2A	1089	1089	-0.158381	0.633102	2
SLC16A1	P53985	Monocarboxylate transporter 1	461	461	-0.149803	0.633102	1
NCOR1	H0Y459;A0A994J5B8;O75376;O75376-2;E7EVK1	Nuclear receptor corepressor 1	2051;2003;1977;1874;608	2051	0.134835	0.633847	2
RBM8A	Q9Y5S9	RNA-binding protein 8A	42	42	0.142973	0.633847	1
POU2F2	P09086-5;P09086;P09086-2;A0A8I5KYI8;U3KQ96;H0YLL6;P09086-3;P09086-4;H0YKT2;B5ME60;H0YNW1;A0A1B0GW97;A0A0D9SF23;E9PR37;A0A1B0GUT9;A0A1B0GV81	POU domain, class 2, transcription factor 2;POU domain protein	55;55;55;55;49;55;55;55;51;55;55;43;50;55;43;43	55	0.240648	0.633847	2
MCM2	P49736;F8WDM3;C9J013;C9JZ21	DNA replication licensing factor MCM2	40;40;31;31	40	-0.21478	0.63391	2
SAFB	Q15424-2;Q15424;Q15424-4;Q15424-3	Scaffold attachment factor B1	535;604;604;604	535	0.171893	0.63391	1
DYNC1LI1	Q9Y6G9;E9PHI6	Cytoplasmic dynein 1 light intermediate chain 1;Dynein light intermediate chain	510;394	510	-0.382066	0.634118	2
NCOR1	H0Y459;A0A994J5B8;O75376;O75376-2;E7EVK1	Nuclear receptor corepressor 1	1546;1498;1472;1488;103	1546	-0.345992	0.634118	1
RRP1B	Q14684;Q14684-2	Ribosomal RNA processing protein 1 homolog B	732;714	732	-0.224019	0.634118	2
PRRC2A	P48634	Protein PRRC2A	1085	1085	-0.129226	0.634118	3
RBM26	A0A087X0H9;Q5T8P6-3;Q5T8P6-2;Q5T8P6	RNA-binding protein 26	127;127;127;127	127	0.129238	0.634118	1
TOP2B	A0A8V8TP20;Q02880-2;Q02880	DNA topoisomerase 2;DNA topoisomerase 2-beta	1415;1519;1524	1415	0.150107	0.634118	3
TOP2B	A0A8V8TP20;Q02880-2;Q02880	DNA topoisomerase 2;DNA topoisomerase 2-beta	1417;1521;1526	1417	0.150107	0.634118	3
TOP2B	A0A8V8TP20;Q02880-2;Q02880	DNA topoisomerase 2;DNA topoisomerase 2-beta	1413;1517;1522	1413	0.150107	0.634118	3
TOP2B	A0A8V8TP20;Q02880-2;Q02880;A0A8V8TPE3	DNA topoisomerase 2;DNA topoisomerase 2-beta	1291;1395;1400;1319	1291	0.130223	0.634603	2
GFPT1	Q06210-2;Q06210;A0A6I8PRN4;A0A6I8PTT9	Glutamine--fructose-6-phosphate aminotransferase [isomerizing] 1;glutamine--fructose-6-phosphate transaminase (isomerizing)	243;261;171;243	243	-0.175162	0.63882	1
SRSF3	P84103	Serine/arginine-rich splicing factor 3	140	140	0.138919	0.63882	2
SRSF3	P84103	Serine/arginine-rich splicing factor 3	138	138	0.138919	0.63882	2
CLNS1A	P54105;E9PJF4	Methylosome subunit pICln	102;102	102	0.160043	0.63882	1
EEF2	P13639	Elongation factor 2	57	57	0.20816	0.63882	2
LARP1	Q6PKG0;Q6PKG0-3;A0A8I5KWU3;A0A8I5KSP1;A0A0B4J210;E5RH50;H0YC33	La-related protein 1	788;711;583;550;788;583;102	788	0.510958	0.640377	2
MATR3	P43243;A8MXP9;A0A0R4J2E8;D6REM6;D6R991	Matrin-3	188;188;188;188;188	188	-0.697084	0.643621	1
G3BP1	Q13283;A0A7I2YQN9;A0A7I2V5M7;A0A7P0P2U7;A0A7I2YQU8;A0A7I2V651;A0A7I2V326	Ras GTPase-activating protein-binding protein 1	232;232;242;232;232;232;95	232	0.147404	0.645172	1
RSL1D1	O76021;J3QSV6;O76021-2	Ribosomal L1 domain-containing protein 1	361;360;141	361	0.16105	0.646332	1
NOP56	O00567	Nucleolar protein 56	570	570	0.333821	0.647342	2
NOP56	O00567	Nucleolar protein 56	569	569	0.333821	0.647342	2
NOP2	P46087;P46087-4;P46087-2	Probable 28S rRNA (cytosine(4447)-C(5))-methyltransferase	732;765;728	732	0.227865	0.64768	1
THRAP3	Q9Y2W1	Thyroid hormone receptor-associated protein 3	939	939	-0.116426	0.652848	1
JPT1	Q9UK76;J3KT51;Q9UK76-3;Q9UK76-2;J3KSH8	Jupiter microtubule associated homolog 1;Jupiter microtubule associated homolog 1, N-terminally processed	87;87;41;87;41	87	-0.120962	0.655655	1
PNN	Q9H307;G3V5F0;G3V579	Pinin	66;66;66	66	-0.378962	0.656314	1
DOCK2	Q92608	Dedicator of cytokinesis protein 2	1685	1685	-0.309343	0.664016	1
H1-5	P16401	Histone H1.5	18	18	0.284333	0.66458	1
SRRM2	Q9UQ35;Q9UQ35-2;I3L4D8	Serine/arginine repetitive matrix protein 2	1003;1003;1003	1003	0.14214	0.668738	1
SEPTIN1	J3KNL2;Q8WYJ6	Septin;Septin-1	253;211	253	0.145005	0.668738	1
SGTA	A0A7I2V5Z3;O43765;A0A7I2V697	Small glutamine-rich tetratricopeptide repeat-containing protein alpha	285;303;252	285	-0.470138	0.670562	3
SGTA	A0A7I2V5Z3;O43765;A0A7I2V697	Small glutamine-rich tetratricopeptide repeat-containing protein alpha	287;305;254	287	-0.470138	0.670562	3
SGTA	A0A7I2V5Z3;O43765;A0A7I2V697	Small glutamine-rich tetratricopeptide repeat-containing protein alpha	283;301;250	283	-0.470138	0.670562	3
SMC4	Q9NTJ3;Q9NTJ3-2;C9JR83;C9JWF0;C9IYK2;C9JJ64	Structural maintenance of chromosomes protein 4	41;41;41;41;41;41	41	-0.106599	0.670562	1
BCLAF1	E9PK91;Q9NYF8-3;Q9NYF8-2;Q9NYF8;A0A1W2PQ43;E9PQN2;E9PKI6;E9PK09;Q9NYF8-4;E9PJA7	Bcl-2-associated transcription factor 1	268;266;266;268;268;266;268;268;268;266	268	-0.106141	0.670562	1
AP3B1	O00203;O00203-3;A0A8Q3WL34;A0A8Q3WKK0;A0A8Q3WKJ9;A0A8Q3WKN2;A0A8Q3SIS1;A0A8Q3SHS3;A0A8Q3SHW6;A0A8Q3SI03;A0A8Q3SHR2;A0A8Q3WKI5;A0A8Q3SIM7;A0A8Q3WKF8;A0A8Q3SHU2;A0A0S2Z4Z4;A0A8Q3SHP3;A0A8Q3SHS6	AP-3 complex subunit beta-1;AP-3 complex subunit beta;AP complex subunit beta	276;227;276;231;276;276;276;276;276;276;227;276;276;276;276;276;276;276	276	0.103803	0.670562	1
PDAP1	Q13442	28 kDa heat- and acid-stable phosphoprotein	60	60	0.118225	0.670562	2
PDAP1	Q13442	28 kDa heat- and acid-stable phosphoprotein	63	63	0.118225	0.670562	2
NPM1	A0A7I2V5S2;A0A7I2YQC0;P06748;P06748-3;P06748-2;A0A7I2V433;A0A7I2V2X9;A0A7I2V3U2;A0A7I2V4G8;A0A7I2V3G5;A0A7I2V579	Nucleophosmin	70;70;70;70;70;70;70;70;70;70;70	70	0.136295	0.670562	1
UTP3	Q9NQZ2	Something about silencing protein 10	365	365	0.107105	0.671485	2
EIF2S2	P20042	Eukaryotic translation initiation factor 2 subunit 2	13	13	-0.175987	0.673672	2
BAZ1A	Q9NRL2;Q9NRL2-2	Bromodomain adjacent to zinc finger domain protein 1A	1413;1381	1413	0.118274	0.67711	1
ZC3H4	M0QY97;Q9UPT8	Zinc finger CCCH domain-containing protein 4	882;1275	882	0.176356	0.678705	2
EIF4G1	Q04637-9;A0A7I2Y1C3;Q04637;Q04637-3;Q04637-4;Q04637-5;E7EX73;E9PGM1;E7EUU4;Q04637-6;Q04637-8;Q04637-7;H7C044	Eukaryotic translation initiation factor 4 gamma 1	1154;1125;1147;1107;1060;983;984;1061;1108;951;1148;952;201	1154	0.272773	0.679602	2
SRRM2	Q9UQ35;I3L3Q8	Serine/arginine repetitive matrix protein 2	2100;706	2100	-0.119063	0.680162	2
SRPK1	H3BLV9;Q96SB4-4;Q96SB4;Q96SB4-3;D6RBF8	non-specific serine/threonine protein kinase;SRSF protein kinase 1	327;295;311;482;49	327	-0.102354	0.680775	2
SRPK1	H3BLV9;Q96SB4-4;Q96SB4;Q96SB4-3;D6RBF8	non-specific serine/threonine protein kinase;SRSF protein kinase 1	325;293;309;480;47	325	-0.102354	0.680775	2
PDS5B	Q9NTI5-2;Q9NTI5;A9IYQ1	Sister chromatid cohesion protein PDS5 homolog B	1166;1166;120	1166	0.105642	0.681243	1
TPD52L2	A0A087WYR3;O43399;O43399-5;O43399-7;O43399-2;O43399-4;O43399-3;A0A087WZ51	Tumor protein D54	12;12;12;12;12;12;12;12	12	0.143576	0.682481	1
NME1-NME2;NME2;NME2P1	Q32Q12;P22392-2;P22392;O60361	Nucleoside diphosphate kinase;Nucleoside diphosphate kinase B;Putative nucleoside diphosphate kinase	260;235;120;105	260	-0.361206	0.68462	1
SRRM2	Q9UQ35;Q9UQ35-2	Serine/arginine repetitive matrix protein 2	1069;1069	1069	-0.109179	0.68462	3
ARID1A	O14497;H0Y488;A0A1B0GTU5;O14497-3;O14497-2	AT-rich interactive domain-containing protein 1A	698;315;317;315;698	698	0.209498	0.68462	2
SF3B2	Q13435;E9PPJ0;E9PJ04;H0YCG1	Splicing factor 3B subunit 2	307;290;305;301	307	-0.229849	0.685709	2
SRRM2	Q9UQ35;Q9UQ35-2;I3L3Q8	Serine/arginine repetitive matrix protein 2	1694;1694;300	1694	-0.166678	0.685709	2
PRRC2C	E7EPN9;Q9Y520-2;Q9Y520-6;Q9Y520-4;Q9Y520-5;Q9Y520;Q9Y520-7;H7C5N8;A0A2R8YET2;A0A2R8Y7F4;A0A2R8Y424	Protein PRRC2C	2684;2439;2617;2682;2635;2682;2684;1165;876;741;78	2684	0.401463	0.685709	2
SF3B2	Q13435;E9PPJ0;E9PJ04;H0YCG1	Splicing factor 3B subunit 2	309;292;307;303	309	-0.229004	0.687029	2
BCLAF1	E9PK91;Q9NYF8-3;Q9NYF8-2;Q9NYF8;A0A1W2PQ43;E9PQN2;E9PKI6;E9PK09;Q9NYF8-4;E9PJA7	Bcl-2-associated transcription factor 1	525;523;523;525;525;523;525;525;352;350	525	-0.127989	0.688371	2
PRKAR2A	A0A9L9PY56;P13861-2;P13861;A0A9L9PXM7;A0A9L9PXB4;A0A9L9PY59	cAMP-dependent protein kinase type II-alpha regulatory subunit	80;80;80;80;64;80	80	0.107022	0.688371	2
PRKAR2A	A0A9L9PY56;P13861-2;P13861;A0A9L9PXM7;A0A9L9PXB4;A0A9L9PY59	cAMP-dependent protein kinase type II-alpha regulatory subunit	78;78;78;78;62;78	78	0.107022	0.688371	2
LARP1	Q6PKG0;Q6PKG0-3;A0A8I5KWU3;A0A8I5KSP1;A0A0B4J210;E5RH50;H0YC33	La-related protein 1	766;689;561;528;766;561;80	766	0.194786	0.688371	2
LARP1	Q6PKG0;Q6PKG0-3;A0A8I5KWU3;A0A8I5KSP1;A0A0B4J210;E5RH50;H0YC33	La-related protein 1	774;697;569;536;774;569;88	774	0.193478	0.690502	2
SRRM2	Q9UQ35;Q9UQ35-2	Serine/arginine repetitive matrix protein 2	1071;1071	1071	-0.117154	0.691056	3
NCL	A0A7I2V428;C9JLB1;A0A7I2V3F3;H7BY16;P19338;A0A7I2V5M5;A0A7I2V2U7;A0A7I2V349;A0A7I2V506;A0A7I2V699	Nucleolin	563;547;548;587;563;563;563;563;563;469	563	0.113383	0.691056	1
STMN1	P16949;A2A2D0;P16949-2	Stathmin	16;16;16	16	-1.06591	0.691257	2
STMN1	P16949;A2A2D0;P16949-2	Stathmin	25;25;25	25	-1.06591	0.691257	2
RB1	A0AAQ5BH52;A0AAQ5BH01;A0A3B3IS71;P06400	Retinoblastoma-associated protein	821;786;821;821	821	-0.70706	0.691257	2
MTMR12	Q9C0I1-3;Q9C0I1-2;Q9C0I1	Myotubularin-related protein 12	454;510;564	454	-0.145846	0.691257	1
EIF4G1	Q04637-9;A0A7I2Y1C3;Q04637;Q04637-3;Q04637-4;Q04637-5;E7EX73;E9PGM1;E7EUU4;Q04637-6;Q04637-8;Q04637-7	Eukaryotic translation initiation factor 4 gamma 1	1216;1187;1209;1169;1122;1045;1046;1123;1170;1013;1210;1014	1216	-0.131859	0.691257	1
RAVER1	A0A087WZ13;Q8IY67-2;Q8IY67;K7EKR9;Q8IY67-3	Ribonucleoprotein PTB-binding 1	14;14;14;14;14	14	-0.111954	0.691257	1
SRRM2	Q9UQ35;Q9UQ35-2	Serine/arginine repetitive matrix protein 2	1073;1073	1073	-0.107165	0.691257	3
ACIN1	S4R3H4;E7EQT4;Q9UKV3-5;Q9UKV3	Apoptotic chromatin condensation inducer in the nucleus	597;615;655;655	597	0.112615	0.691257	2
ACIN1	S4R3H4;E7EQT4;Q9UKV3-5;Q9UKV3	Apoptotic chromatin condensation inducer in the nucleus	599;617;657;657	599	0.112615	0.691257	2
SSB	P05455	Lupus La protein	366	366	0.119477	0.691257	1
EEF2	P13639	Elongation factor 2	59	59	0.175929	0.691257	2
RB1	A0AAQ5BH52;A0AAQ5BH01;A0A3B3IS71;P06400	Retinoblastoma-associated protein	795;760;795;795	795	0.273839	0.691257	3
UBA1	P22314;Q5JRR9;Q5JRS0;Q5JRS1;Q5JRS3;Q5JRS2	Ubiquitin-like modifier-activating enzyme 1;SUMO-activating enzyme subunit 1	13;13;27;27;64;64	13	0.28226	0.691257	1
PPP2R5D	E9PFR3;Q14738;H0Y8C4	Serine/threonine-protein phosphatase 2A 56 kDa regulatory subunit;Serine/threonine-protein phosphatase 2A 56 kDa regulatory subunit delta isoform	80;88;8	80	0.304781	0.691257	2
PPP2R5D	E9PFR3;Q14738;H0Y8C4	Serine/threonine-protein phosphatase 2A 56 kDa regulatory subunit;Serine/threonine-protein phosphatase 2A 56 kDa regulatory subunit delta isoform	81;89;9	81	0.304781	0.691257	2
PRRC2C	E7EPN9;Q9Y520-2;Q9Y520-6;Q9Y520-4;Q9Y520-5;Q9Y520;Q9Y520-7;H7C5N8;A0A2R8YET2;A0A2R8Y7F4;A0A2R8Y424	Protein PRRC2C	2688;2443;2621;2686;2639;2686;2688;1169;880;745;82	2688	0.407295	0.691257	2
NOLC1	A0A0A0MRM9;Q14978;Q14978-3;Q14978-2	Nucleolar and coiled-body phosphoprotein 1	406;397;398;407	406	0.657786	0.691257	1
SRRM2	Q9UQ35;Q9UQ35-2	Serine/arginine repetitive matrix protein 2	1318;1318	1318	0.206469	0.698393	3
DNTTIP2	Q5QJE6;J3KP30;E9PRB3	Deoxynucleotidyltransferase terminal-interacting protein 2	141;141;148	141	-0.113721	0.698917	2
FLII	Q13045-2;Q13045;Q13045-3	Protein flightless-1 homolog	801;856;845	801	-0.125981	0.706898	1
TOP2A	P11388;P11388-2;P11388-3;P11388-4	DNA topoisomerase 2-alpha	1374;1400;1410;1455	1374	-0.286563	0.712434	2
TOP2A	P11388;P11388-2;P11388-3;P11388-4	DNA topoisomerase 2-alpha	1377;1403;1413;1458	1377	-0.286563	0.712434	2
TOMM70	O94826	Mitochondrial import receptor subunit TOM70	91	91	-0.176316	0.712576	1
CTPS1	P17812;B4E1E0;A0A3B3IRI2;P17812-2	CTP synthase 1;CTP synthase	562;406;562;331	562	-0.0986684	0.712576	1
SRRM2	Q9UQ35;Q9UQ35-2	Serine/arginine repetitive matrix protein 2	1072;1072	1072	-0.0979505	0.712576	3
UTP3	Q9NQZ2	Something about silencing protein 10	368	368	0.0968627	0.712576	2
MATR3	P43243;A8MXP9;A0A0R4J2E8;D6REM6;P43243-2;B3KM87	Matrin-3	747;795;747;747;459;409	747	0.0904779	0.712682	1
NAP1L1	P55209;P55209-2;F5H4R6;F8VY35;H0YIV4;F8W0J6;F8VUX1;F8W020;F8VXI6;F8VVB5	Nucleosome assembly protein 1-like 1	10;10;10;10;4;10;10;10;10;10	10	0.230929	0.712682	1
KPNA3	O00505	Importin subunit alpha-4	56	56	0.269265	0.712682	2
KPNA3	O00505	Importin subunit alpha-4	60	60	0.269265	0.712682	2
H1-5	P16401	Histone H1.5	11	11	0.409812	0.712682	1
DEK	H0Y993;P35659;B4DFG0;A0A494C028;P35659-2;A0A494C198;H0Y8X0;D6R9L5	Protein DEK	13;13;13;18;13;13;13;13	13	0.102615	0.713651	1
DYNC1LI1	Q9Y6G9;E9PHI6	Cytoplasmic dynein 1 light intermediate chain 1;Dynein light intermediate chain	516;400	516	-0.340444	0.714164	2
SRSF10	O75494-2;O75494;Q5JRI1;O75494-5;O75494-4;O75494-6;O75494-3	Serine/arginine-rich splicing factor 10	133;133;133;133;133;133;133	133	0.111258	0.716709	3
THRAP3	Q9Y2W1;A0A3B3ITZ9	Thyroid hormone receptor-associated protein 3	243;243	243	0.103392	0.717404	1
DYNC1LI1	Q9Y6G9;E9PHI6	Cytoplasmic dynein 1 light intermediate chain 1;Dynein light intermediate chain	516;400	516	-0.213147	0.717621	1
SRRM2	Q9UQ35;Q9UQ35-2	Serine/arginine repetitive matrix protein 2	1329;1329	1329	0.131711	0.717621	2
RPS6	P62753;A2A3R5	Small ribosomal subunit protein eS6;40S ribosomal protein S6	236;205	236	0.416266	0.717621	2
MAPK1	P28482;P28482-2	Mitogen-activated protein kinase 1	185;185	185	-1.20972	0.719413	2
MAPK1	P28482;P28482-2	Mitogen-activated protein kinase 1	187;187	187	-1.20972	0.719413	2
HCFC1	A6NEM2;P51610-2;P51610;P51610-4	Host cell factor 1;HCF N-terminal chain 1;HCF N-terminal chain 2;HCF N-terminal chain 3;HCF N-terminal chain 4;HCF N-terminal chain 5;HCF N-terminal chain 6;HCF C-terminal chain 1;HCF C-terminal chain 2;HCF C-terminal chain 3;HCF C-terminal chain 4;HCF C-terminal chain 5;HCF C-terminal chain 6	666;597;666;666	666	-0.302243	0.719413	1
THRAP3	Q9Y2W1;A0A3B3ITZ9	Thyroid hormone receptor-associated protein 3	243;243	243	-0.180524	0.719413	2
MCM2	P49736;F8WDM3;C9J013;C9JZ21	DNA replication licensing factor MCM2	41;41;32;32	41	-0.146874	0.719413	2
DNTTIP2	Q5QJE6;J3KP30;E9PRB3	Deoxynucleotidyltransferase terminal-interacting protein 2	148;148;155	148	-0.123745	0.719413	2
MYO1E	Q12965	Unconventional myosin-Ie	1002	1002	-0.116648	0.719413	1
BCLAF1	E9PK91;Q9NYF8-3;Q9NYF8-2;Q9NYF8;A0A1W2PQ43;E9PQN2;E9PKI6;E9PK09;Q9NYF8-4;E9PJA7	Bcl-2-associated transcription factor 1	531;529;529;531;531;529;531;531;358;356	531	-0.113382	0.719413	2
SRRM2	Q9UQ35;Q9UQ35-2	Serine/arginine repetitive matrix protein 2	1382;1382	1382	-0.112162	0.719413	2
SMC3	Q9UQE7	Structural maintenance of chromosomes protein 3	1067	1067	-0.106413	0.719413	1
NCAPG	Q9BPX3	Condensin complex subunit 3	975	975	-0.0856607	0.719413	2
NPM3	O75607	Nucleoplasmin-3	147	147	0.0937397	0.719413	3
SRRM2	Q9UQ35;Q9UQ35-2;I3L4D8;I3L182;I3L1I8;Q9UQ35-3;A0A087X1W1	Serine/arginine repetitive matrix protein 2	323;323;323;227;227;227;227	323	0.10636	0.719413	1
EPRS1	P07814;V9GYZ6	Bifunctional glutamate/proline--tRNA ligase;Glutamate--tRNA ligase;Proline--tRNA ligase;glutamate--tRNA ligase	886;893	886	0.116728	0.719413	2
SRRM2	Q9UQ35;Q9UQ35-2;I3L3Q8	Serine/arginine repetitive matrix protein 2	1729;1729;335	1729	0.13865	0.719413	3
SRRM2	Q9UQ35;Q9UQ35-2;I3L3Q8	Serine/arginine repetitive matrix protein 2	1731;1731;337	1731	0.13865	0.719413	3
SRRM2	Q9UQ35;Q9UQ35-2;I3L3Q8	Serine/arginine repetitive matrix protein 2	1727;1727;333	1727	0.13865	0.719413	3
SRRM2	Q9UQ35;Q9UQ35-2;I3L3Q8	Serine/arginine repetitive matrix protein 2	1732;1732;338	1732	0.13865	0.719413	3
HNRNPU	Q00839;Q00839-2;A0A1W2PPS1;A0A1X7SBS1	Heterogeneous nuclear ribonucleoprotein U	4;4;4;4	4	0.147157	0.719413	1
ACIN1	S4R3H4;E7EQT4;Q9UKV3-5;Q9UKV3	Apoptotic chromatin condensation inducer in the nucleus	185;203;243;243	185	0.191927	0.719413	1
MYL12A;MYL12B;MYL9	J3QRS3;P19105;O14950;J3KTJ1;P24844;P24844-2	Myosin regulatory light chain 12A;Myosin regulatory light chain 12B;Myosin regulatory light polypeptide 9	24;18;19;18;19;19	24	0.206392	0.719413	2
MYL12A;MYL12B;MYL9	J3QRS3;P19105;O14950;J3KTJ1;P24844;P24844-2	Myosin regulatory light chain 12A;Myosin regulatory light chain 12B;Myosin regulatory light polypeptide 9	25;19;20;19;20;20	25	0.206392	0.719413	2
MYBBP1A	Q9BQG0;Q9BQG0-2;I3L1L3	Myb-binding protein 1A	1163;1163;1083	1163	0.211444	0.719413	1
DCUN1D5	Q9BTE7;E9PQV9;E9PM04;E9PLH8;E9PM78;H0YD80;E9PLS2	DCN1-like protein 5;DCN1-like protein	9;9;9;9;9;6;9	9	0.241369	0.719413	1
WAS	A0A8V8TNH9;A0A8V8TM35;P42768	Actin nucleation-promoting factor WAS	221;221;221	221	0.470214	0.719413	1
SRRM2	Q9UQ35;Q9UQ35-2;I3L4D8;I3L182	Serine/arginine repetitive matrix protein 2	780;780;780;684	780	-0.253325	0.720069	2
SRRM2	Q9UQ35;Q9UQ35-2;I3L4D8;I3L182	Serine/arginine repetitive matrix protein 2	778;778;778;682	778	-0.248903	0.720069	2
EPB41L2	E9PHY5;A0A994J5B1;O43491;O43491-4;E9PK52;Q6R5J7;H0Y5B0;E9PMV8;E9PMG5	Band 4.1-like protein 2	645;767;715;645;645;93;258;114;167	645	-0.124095	0.720069	2
EPB41L2	E9PHY5;A0A994J5B1;O43491;O43491-4;E9PK52;Q6R5J7;H0Y5B0;E9PMV8;E9PMG5	Band 4.1-like protein 2	648;770;718;648;648;96;261;117;170	648	-0.124095	0.720069	2
MCM2	P49736;F8WDM3;C9J013;C9JZ21	DNA replication licensing factor MCM2	26;26;17;17	26	0.162243	0.720069	2
MCM2	P49736;F8WDM3;C9J013;C9JZ21	DNA replication licensing factor MCM2	27;27;18;18	27	0.162243	0.720069	2
ACIN1	S4R3H4;E7EQT4;Q9UKV3-5;Q9UKV3	Apoptotic chromatin condensation inducer in the nucleus	652;670;710;710	652	0.31437	0.720069	2
ACIN1	S4R3H4;E7EQT4;Q9UKV3-5;Q9UKV3	Apoptotic chromatin condensation inducer in the nucleus	656;674;714;714	656	0.31437	0.720069	2
MCM4	P33991;A0A3B3IU45;A0A3B3IT92;A0A3B3IS57;A0A3B3ITP6;A0A8V8TKP2;E5RFR3	DNA replication licensing factor MCM4	120;70;120;120;120;120;120	120	0.33407	0.720069	1
SRRM2	Q9UQ35;Q9UQ35-2;I3L3Q8	Serine/arginine repetitive matrix protein 2	1925;1925;531	1925	0.129322	0.720732	3
SRRM2	Q9UQ35;Q9UQ35-2;I3L3Q8	Serine/arginine repetitive matrix protein 2	1923;1923;529	1923	0.129322	0.720732	3
SRRM2	Q9UQ35;Q9UQ35-2;I3L3Q8	Serine/arginine repetitive matrix protein 2	1927;1927;533	1927	0.129322	0.720732	3
MAP4K1	Q92918-2;Q92918;K7ER95;K7EJS6	Mitogen-activated protein kinase kinase kinase kinase 1	421;421;417;125	421	-0.220391	0.721494	2
NCAPG	Q9BPX3	Condensin complex subunit 3	973	973	-0.0836467	0.721494	2
RGPD3;RGPD1;RGPD2;RANBP2	J3KNE0;A6NKT7;F8VYC4;A0A286YES2;P0DJD0;P0DJD1;P49792;A0A8V8TL79;A0A8V8TLA0	RanBP2-like and GRIP domain-containing protein 3;RANBP2-like and GRIP domain-containing protein 1;RANBP2-like and GRIP domain-containing protein 2;E3 SUMO-protein ligase RanBP2	797;797;795;795;787;795;796;796;770	796	0.198182	0.721494	2
RGPD3;RGPD1;RGPD2;RANBP2	J3KNE0;A6NKT7;F8VYC4;A0A286YES2;P0DJD0;P0DJD1;P49792;A0A8V8TL79;A0A8V8TLA0	RanBP2-like and GRIP domain-containing protein 3;RANBP2-like and GRIP domain-containing protein 1;RANBP2-like and GRIP domain-containing protein 2;E3 SUMO-protein ligase RanBP2	800;800;798;798;790;798;799;799;773	799	0.198182	0.721494	2
MAP4K1	Q92918-2;Q92918;K7ER95;K7EJS6	Mitogen-activated protein kinase kinase kinase kinase 1	407;407;403;111	407	-0.236362	0.721557	2
SAFB	Q15424-2;Q15424;Q15424-4;Q15424-3	Scaffold attachment factor B1	315;384;384;384	315	0.101893	0.728159	2
SAFB	Q15424-2;Q15424;Q15424-4;Q15424-3	Scaffold attachment factor B1	314;383;383;383	314	0.101893	0.728159	2
CKAP5	Q14008-2;Q14008;Q14008-3	Cytoskeleton-associated protein 5	832;832;832	832	-0.112765	0.72893	2
SRRM2	Q9UQ35;Q9UQ35-2	Serine/arginine repetitive matrix protein 2	1387;1387	1387	-0.125185	0.733237	1
SLC16A1	P53985	Monocarboxylate transporter 1	467	467	-0.111668	0.733237	2
RPS6	P62753;A2A3R5	Small ribosomal subunit protein eS6;40S ribosomal protein S6	244;213	244	0.28896	0.733237	3
DDX54	Q8TDD1;Q8TDD1-2	ATP-dependent RNA helicase DDX54	782;782	782	-0.139705	0.735024	1
PCF11	A0A8I5KX04;E9PQ01;O94913;E9PKN0	Pre-mRNA cleavage complex 2 protein Pcf11	511;511;511;511	511	-0.133429	0.735024	2
NCAPG	Q9BPX3;H0Y9Z8	Condensin complex subunit 3	674;239	674	-0.0813327	0.735024	1
NCOR1	H0Y459;A0A994J5B8;O75376;O75376-2;E7EVK1	Nuclear receptor corepressor 1	2055;2007;1981;1878;612	2055	0.0937531	0.735024	2
MCM2	P49736	DNA replication licensing factor MCM2	139	139	0.115517	0.735024	1
LARP1	Q6PKG0;Q6PKG0-3;A0A8I5KWU3;A0A8I5KSP1;A0A0B4J210;E5RH50;H0YC33	La-related protein 1	766;689;561;528;766;561;80	766	0.330738	0.735024	1
EPRS1	P07814;V9GYZ6	Bifunctional glutamate/proline--tRNA ligase;Glutamate--tRNA ligase;Proline--tRNA ligase;glutamate--tRNA ligase	882;889	882	0.106969	0.735469	2
RPLP0;RPLP0P6	P05388;F8VWS0;P05388-2;Q8NHW5;F8W1K8	Large ribosomal subunit protein uL10;60S acidic ribosomal protein P0;Putative ribosomal protein uL10-like	307;271;245;307;97	307	0.135275	0.736058	2
RPLP0;RPLP0P6	P05388;F8VWS0;P05388-2;Q8NHW5;F8W1K8	Large ribosomal subunit protein uL10;60S acidic ribosomal protein P0;Putative ribosomal protein uL10-like	304;268;242;304;94	304	0.135275	0.736058	2
EIF5B	O60841	Eukaryotic translation initiation factor 5B	107	107	0.287153	0.736484	2
EIF5B	O60841	Eukaryotic translation initiation factor 5B	113	113	0.287153	0.736484	2
HNRNPM	P52272-2;P52272;M0R2I7;M0QY96	Heterogeneous nuclear ribonucleoprotein M	598;637;160;61	598	-0.089145	0.736517	1
SNX1	Q13596-2;Q13596;Q13596-3;J3KPH4;H0YKD5;H0YKL5;H0YK58	Sorting nexin-1	32;32;32;32;32;27;28	32	0.0976314	0.736517	2
NAP1L4	Q99733;Q99733-2;A0A994J3W0;C9JZI7;C9J6D1;A0A0J9YXQ2;E9PNW0;E9PJJ2;E9PS34;E9PNJ7;E9PKT8;E9PKI2;E9PP22;C9J1B1	Nucleosome assembly protein 1-like 4	7;7;7;7;7;7;7;7;7;7;7;7;7;7	7	0.25013	0.736517	1
NOLC1	A0A0A0MRM9;Q14978;Q14978-3;Q14978-2	Nucleolar and coiled-body phosphoprotein 1	616;607;608;617	616	0.466121	0.736517	2
NOLC1	A0A0A0MRM9;Q14978;Q14978-3;Q14978-2	Nucleolar and coiled-body phosphoprotein 1	619;610;611;620	619	0.466121	0.736517	2
SRSF10	O75494-2;O75494;Q5JRI1;O75494-5;O75494-4;O75494-6;O75494-3	Serine/arginine-rich splicing factor 10	131;131;131;131;131;131;131	131	0.101606	0.738592	3
MATR3	P43243;A8MXP9;A0A0R4J2E8;D6REM6;P43243-2;B3KM87	Matrin-3	741;789;741;741;453;403	741	0.102932	0.74123	1
RB1	A0AAQ5BH52;A0AAQ5BH01;A0A3B3IS71;P06400	Retinoblastoma-associated protein	826;791;826;826	826	-0.661776	0.741814	2
STMN1	P16949;A2A2D0;P16949-2	Stathmin	63;63;63	63	-0.513968	0.746502	1
HNRNPM	P52272-2;P52272;M0R2I7;M0QY96	Heterogeneous nuclear ribonucleoprotein M	598;637;160;61	598	-0.201558	0.746502	2
HNRNPM	P52272-2;P52272;M0R2I7;M0QY96	Heterogeneous nuclear ribonucleoprotein M	594;633;156;57	594	-0.201558	0.746502	2
DNTTIP2	Q5QJE6;J3KP30	Deoxynucleotidyltransferase terminal-interacting protein 2	236;236	236	0.110517	0.746502	3
SRRM2	Q9UQ35;Q9UQ35-2	Serine/arginine repetitive matrix protein 2	1083;1083	1083	-0.0778744	0.746516	1
TRIP12	Q14669;A0A994J569;H7C1L9;C9JLD7;A0A994J755;A0A6Q8PGG9;A0A994J4J0;A0A6Q8PHK0;Q14669-2;Q14669-3;Q14669-4;A0A994J4J6	E3 ubiquitin-protein ligase TRIP12;E3 ubiquitin-protein ligase	1322;1393;1341;1338;1323;1398;1350;1397;1355;1370;1052;1305	1322	0.11499	0.746516	2
ATXN2	A0A5F9ZHH4;F8WB06;A0A5F9ZHW5;A0A5F9ZHX3;A0A2R8Y5A6;A0A2R8Y7E6;H0YH87;A0A5F9ZI57;A0A2R8Y7P6;A0A2R8YDM9;V9GY86;Q99700;Q99700-2;Q99700-4;F8VQP2;F8W0B5;Q99700-5	Ataxin-2	633;637;703;715;703;703;703;703;703;703;703;863;863;863;598;488;574	633	0.15647	0.746516	2
GIGYF2	Q6Y7W6;Q6Y7W6-5;Q6Y7W6-4;I1E4Y6;Q6Y7W6-3;E7ESB6;C9JHW1;F8WCD5;C9JW88;C9JRZ2;C9J0V6;C9JXQ0;C9JPV7;C9JHT0	GRB10-interacting GYF protein 2	26;26;26;26;26;26;26;26;26;26;26;26;26;26	26	0.490214	0.746516	2
GIGYF2	Q6Y7W6;Q6Y7W6-5;Q6Y7W6-4;I1E4Y6;Q6Y7W6-3;E7ESB6;C9JHW1;F8WCD5;C9JW88;C9JRZ2;C9J0V6;C9JXQ0;C9JPV7;C9JHT0	GRB10-interacting GYF protein 2	30;30;30;30;30;30;30;30;30;30;30;30;30;30	30	0.490214	0.746516	2
RSF1	Q96T23-2;Q96T23;Q96T23-3	Remodeling and spacing factor 1	1314;1345;1093	1314	0.0767727	0.747775	1
GPS1	C9JFE4;Q13098-7;Q13098;Q13098-5;A0A9L9PXT0;A0A9L9PX62;A8K070;A0A096LPJ3;A0A096LP07;J3QQX0	COP9 signalosome complex subunit 1	448;504;468;464;536;535;503;467;463;56	448	0.226477	0.748478	1
PRRC2A	P48634	Protein PRRC2A	1089	1089	-0.0800067	0.74897	3
SRRM2	Q9UQ35;Q9UQ35-2;I3L4D8;I3L182	Serine/arginine repetitive matrix protein 2	857;857;857;761	857	-0.114233	0.74916	2
SRRM2	Q9UQ35;Q9UQ35-2;I3L4D8;I3L182	Serine/arginine repetitive matrix protein 2	398;398;398;302	398	-0.131081	0.750615	2
MTDH	E5RJU9;Q86UE4;H0YBJ8	Protein LYRIC	370;426;96	370	0.146975	0.750615	1
UBE2O	Q9C0C9;K7ES11	(E3-independent) E2 ubiquitin-conjugating enzyme	836;351	836	0.198177	0.752876	2
LCP1	P13796;Q5TBN3;Q5TBN5	Plastin-2	7;7;7	7	-0.445763	0.756612	2
LCP1	P13796;Q5TBN3;Q5TBN5	Plastin-2	5;5;5	5	-0.445763	0.756612	2
SRRM2	Q9UQ35;Q9UQ35-2	Serine/arginine repetitive matrix protein 2	1387;1387	1387	-0.0954956	0.756612	2
RPLP1;RPLP2	P05386;P05386-2;P05387;H0YDD8	Large ribosomal subunit protein P1;Large ribosomal subunit protein P2	104;79;105;82	105	-0.0761536	0.756612	2
RPLP1;RPLP2	P05386;P05386-2;P05387;H0YDD8	Large ribosomal subunit protein P1;Large ribosomal subunit protein P2	101;76;102;79	102	-0.0761536	0.756612	2
THRAP3	Q9Y2W1;A0A3B3ITZ9	Thyroid hormone receptor-associated protein 3	51;51	51	0.181008	0.756612	3
THRAP3	Q9Y2W1;A0A3B3ITZ9	Thyroid hormone receptor-associated protein 3	53;53	53	0.181008	0.756612	3
THRAP3	Q9Y2W1;A0A3B3ITZ9	Thyroid hormone receptor-associated protein 3	55;55	55	0.181008	0.756612	3
THRAP3	Q9Y2W1;A0A3B3ITZ9	Thyroid hormone receptor-associated protein 3	47;47	47	0.181008	0.756612	3
THRAP3	Q9Y2W1;A0A3B3ITZ9	Thyroid hormone receptor-associated protein 3	49;49	49	0.181008	0.756612	3
EPS15	A0A994J5J3;A0A994J5A3;P42566;B1AUU8;A0A994J5W4;P42566-2	Epidermal growth factor receptor substrate 15	766;833;796;662;655;482	766	-0.997712	0.757807	2
EPS15	A0A994J5J3;A0A994J5A3;P42566;B1AUU8;A0A994J5W4;P42566-2	Epidermal growth factor receptor substrate 15	760;827;790;656;649;476	760	-0.997712	0.757807	2
INPP5D;RPN2	Q92835-3;Q92835-2;Q92835;H0Y5M1;H7C403	Phosphatidylinositol 3,4,5-trisphosphate 5-phosphatase 1;Dolichyl-diphosphooligosaccharide--protein glycosyltransferase subunit 2	750;962;963;731;85	750	-0.308913	0.757807	2
INPP5D;RPN2	Q92835-3;Q92835-2;Q92835;H0Y5M1;H7C403	Phosphatidylinositol 3,4,5-trisphosphate 5-phosphatase 1;Dolichyl-diphosphooligosaccharide--protein glycosyltransferase subunit 2	758;970;971;739;93	758	-0.307886	0.757807	2
THRAP3	Q9Y2W1;A0A3B3ITZ9	Thyroid hormone receptor-associated protein 3	248;248	248	-0.239079	0.757807	2
MAP4	E7EVA0;P27816;A0A804HKE7;P27816-6;P27816-2;P27816-5;H0Y2V1;F8W9U4;H7C4C5	Microtubule-associated protein;Microtubule-associated protein 4	2086;941;2086;941;768;668;307;672;352	2086	-0.214506	0.757807	1
SSRP1	Q08945	FACT complex subunit SSRP1	659	659	-0.203212	0.757807	1
UBAP2L	Q5VU79;Q14157;Q14157-5;A0AA34QVE6;F8W726;Q14157-4;Q14157-1;Q14157-3	Ubiquitin-associated protein 2-like	598;605;605;616;616;598;605;605	598	-0.155511	0.757807	2
SRRM2	Q9UQ35;Q9UQ35-2;I3L4D8;I3L182	Serine/arginine repetitive matrix protein 2	702;702;702;606	702	-0.0978081	0.757807	3
SRRM2	Q9UQ35;Q9UQ35-2;I3L4D8;I3L182	Serine/arginine repetitive matrix protein 2	704;704;704;608	704	-0.0978081	0.757807	3
SRRM2	Q9UQ35;Q9UQ35-2;I3L4D8;I3L182	Serine/arginine repetitive matrix protein 2	706;706;706;610	706	-0.0978081	0.757807	3
SRRM2	Q9UQ35;Q9UQ35-2;I3L3Q8	Serine/arginine repetitive matrix protein 2	1927;1927;533	1927	-0.0976561	0.757807	2
SRRM2	Q9UQ35;Q9UQ35-2;I3L3Q8	Serine/arginine repetitive matrix protein 2	1925;1925;531	1925	-0.0976561	0.757807	2
ATXN2L	Q8WWM7-6;Q8WWM7-8;Q8WWM7-5;Q8WWM7-4;Q8WWM7-9;Q8WWM7-2;Q8WWM7;Q8WWM7-3;H3BUF6	Ataxin-2-like protein	594;594;594;594;594;594;594;594;600	594	-0.0958604	0.757807	1
SRRM2	Q9UQ35;I3L3Q8	Serine/arginine repetitive matrix protein 2	2102;708	2102	-0.0820731	0.757807	3
SRRM2	Q9UQ35;I3L3Q8	Serine/arginine repetitive matrix protein 2	2104;710	2104	-0.0820731	0.757807	3
SRRM2	Q9UQ35;I3L3Q8	Serine/arginine repetitive matrix protein 2	2100;706	2100	-0.0820731	0.757807	3
CCAR2	Q8N163-2;Q8N163;G3V119;H0YB24	Cell cycle and apoptosis regulator protein 2	681;681;356;373	681	-0.0805066	0.757807	3
CCAR2	Q8N163-2;Q8N163;G3V119;H0YB24	Cell cycle and apoptosis regulator protein 2	678;678;353;370	678	-0.0805066	0.757807	3
SLTM	Q9NWH9;Q9NWH9-3;H7C3F4	SAFB-like transcription modulator	553;122;119	553	0.0720226	0.757807	1
BCLAF1	E9PK91;Q9NYF8-3;Q9NYF8-2;Q9NYF8;A0A1W2PQ43;E9PQN2;E9PKI6;E9PK09;Q9NYF8-4;E9PJA7	Bcl-2-associated transcription factor 1	257;255;255;257;257;255;257;257;257;255	257	0.0835347	0.757807	2
SRSF10	O75494-2;O75494;Q5JRI1;O75494-5;O75494-4;O75494-6;O75494-3	Serine/arginine-rich splicing factor 10	129;129;129;129;129;129;129	129	0.0915845	0.757807	3
SRRM2	Q9UQ35;I3L3Q8	Serine/arginine repetitive matrix protein 2	2123;729	2123	0.0960735	0.757807	2
SRRM2	Q9UQ35;I3L3Q8	Serine/arginine repetitive matrix protein 2	2121;727	2121	0.0962645	0.757807	2
SRRM2	Q9UQ35;Q9UQ35-2	Serine/arginine repetitive matrix protein 2	1103;1103	1103	0.0965231	0.757807	3
SRRM2	Q9UQ35;I3L3Q8	Serine/arginine repetitive matrix protein 2	2030;636	2030	0.101311	0.757807	3
SRRM2	Q9UQ35;I3L3Q8	Serine/arginine repetitive matrix protein 2	2032;638	2032	0.101311	0.757807	3
SRRM2	Q9UQ35;I3L3Q8	Serine/arginine repetitive matrix protein 2	2034;640	2034	0.101311	0.757807	3
NOP56	O00567	Nucleolar protein 56	519	519	0.135832	0.757807	2
NOP56	O00567	Nucleolar protein 56	520	520	0.135832	0.757807	2
ARID1A	O14497;H0Y488;A0A1B0GTU5;O14497-3;O14497-2	AT-rich interactive domain-containing protein 1A	696;313;315;313;696	696	0.204215	0.757807	2
LMNB1	P20700;E9PBF6;A0A0D9SFE5;A0A0D9SFY5	Lamin-B1	20;20;20;20	20	0.353598	0.757807	2
DNTTIP2	Q5QJE6;J3KP30;E9PRB3	Deoxynucleotidyltransferase terminal-interacting protein 2	145;145;152	145	-0.272879	0.758284	3
DNTTIP2	Q5QJE6;J3KP30;E9PRB3	Deoxynucleotidyltransferase terminal-interacting protein 2	148;148;155	148	-0.272879	0.758284	3
PRRC2C	E7EPN9;Q9Y520-2;Q9Y520-6;Q9Y520-4;Q9Y520-5;Q9Y520;Q9Y520-7;Q9Y520-3;H7C5N8;A0A2R8YET2;A0A2R8Y7F4	Protein PRRC2C	2107;1862;2105;2105;2058;2105;2107;2105;653;299;159	2107	-0.219562	0.758375	1
RBM25	P49756	RNA-binding protein 25	677	677	0.125094	0.759859	1
UPF1	Q92900-2;Q92900;A0A994J4L7	Regulator of nonsense transcripts 1	1099;1110;1094	1099	-0.142535	0.762763	2
UPF1	Q92900-2;Q92900;A0A994J4L7	Regulator of nonsense transcripts 1	1096;1107;1091	1096	-0.142535	0.762763	2
RPS6	P62753;A2A3R5	Small ribosomal subunit protein eS6;40S ribosomal protein S6	241;210	241	-0.509002	0.763245	3
UBAP2L	Q5VU79;Q14157;Q14157-5;A0AA34QVE6;F8W726;Q14157-4;Q14157-1;Q14157-3	Ubiquitin-associated protein 2-like	470;477;477;488;488;470;477;477	470	-0.179418	0.763245	2
UBAP2L	Q5VU79;Q14157;Q14157-5;A0AA34QVE6;F8W726;Q14157-4;Q14157-1;Q14157-3	Ubiquitin-associated protein 2-like	460;467;467;478;478;460;467;467	460	-0.179418	0.763245	2
BCLAF1	E9PK91;Q9NYF8-3;Q9NYF8-2;Q9NYF8;A0A1W2PQ43;E9PQN2;E9PKI6;E9PK09;Q9NYF8-4	Bcl-2-associated transcription factor 1	658;656;656;658;658;656;658;657;485	658	-0.0759571	0.763245	1
SRRM2	Q9UQ35;Q9UQ35-2	Serine/arginine repetitive matrix protein 2	1064;1064	1064	-0.0732584	0.763245	3
CDC5L	Q99459	Cell division cycle 5-like protein	396	396	-0.0997467	0.763472	2
CDC5L	Q99459	Cell division cycle 5-like protein	385	385	-0.0997467	0.763472	2
TERF2IP	Q9NYB0;A0A590UJT3;H3BMI8	Telomeric repeat-binding factor 2-interacting protein 1	203;203;32	203	-0.0802131	0.764999	1
RSF1	Q96T23-2;Q96T23;Q96T23-3	Remodeling and spacing factor 1	1192;1223;971	1192	-0.0855717	0.76563	3
RSF1	Q96T23-2;Q96T23;Q96T23-3	Remodeling and spacing factor 1	1190;1221;969	1190	-0.0855717	0.76563	3
RSF1	Q96T23-2;Q96T23;Q96T23-3	Remodeling and spacing factor 1	1195;1226;974	1195	-0.0855717	0.76563	3
UBE2O	Q9C0C9;K7ES11	(E3-independent) E2 ubiquitin-conjugating enzyme	839;354	839	0.163998	0.766347	2
SRSF1	J3KTL2;Q07955;J3KSR8	Serine/arginine-rich splicing factor 1	199;199;94	199	0.132566	0.768016	1
SRRM2	Q9UQ35;Q9UQ35-2	Serine/arginine repetitive matrix protein 2	1112;1112	1112	0.127436	0.770124	3
NOLC1	A0A0A0MRM9;Q14978;Q14978-3;Q14978-2	Nucleolar and coiled-body phosphoprotein 1	652;643;644;653	652	0.359919	0.770124	1
GTF2F1	P35269;M0QXD6	General transcription factor IIF subunit 1;Transcription initiation factor IIF subunit alpha	433;349	433	-0.140485	0.771825	1
DKC1	A0A8Q3WLC8;A0A8Q3SIY6;O60832;A0A8Q3WLG7;A0A8Q3SJE8;A0A8Q3SIS9;C9IYT0;A0A8Q3SIX2;O60832-2;A0A8Q3WLE4;A0A8Q3WLW8;H7C2Q2	H/ACA ribonucleoprotein complex subunit DKC1	21;21;21;21;21;21;21;21;21;21;21;21	21	-0.11271	0.771825	1
TRIP12	Q14669;A0A994J569;H7C1L9;C9JLD7;A0A994J755;A0A6Q8PGG9;A0A994J4J0;A0A6Q8PHK0;Q14669-2;Q14669-3;Q14669-4;A0A994J4J6	E3 ubiquitin-protein ligase TRIP12;E3 ubiquitin-protein ligase	1317;1388;1336;1333;1318;1393;1345;1392;1350;1365;1047;1300	1317	0.0925854	0.771825	2
PAK2	Q13177	Serine/threonine-protein kinase PAK 2;PAK-2p27;PAK-2p34	141	141	0.11906	0.771825	2
RRP1B	Q14684;Q14684-2	Ribosomal RNA processing protein 1 homolog B	728;710	728	0.299574	0.771825	3
DNMT1	P26358;A0A7I2V490;A0A7I2V5D0;A0A7I2YQQ0;A0A7I2V5F1;A0A7I2YQA8;A0A7I2V5F6;A0A7I2V2G5;K7EJL0;K7ENQ6;K7ERQ1	DNA (cytosine-5)-methyltransferase 1;DNA (cytosine-5)-methyltransferase	154;154;154;154;154;154;154;154;209;33;33	154	0.423486	0.771825	2
DNMT1	P26358;A0A7I2V490;A0A7I2V5D0;A0A7I2YQQ0;A0A7I2V5F1;A0A7I2YQA8;A0A7I2V5F6;A0A7I2V2G5;K7EJL0;K7ENQ6;K7ERQ1	DNA (cytosine-5)-methyltransferase 1;DNA (cytosine-5)-methyltransferase	152;152;152;152;152;152;152;152;207;31;31	152	0.423486	0.771825	2
KPNA2	A0A7I2V351;A0A7I2V487;A0A7I2YQE1;P52292;A0A7I2V3Z3;J3QLL0;J3KS65	Importin subunit alpha;Importin subunit alpha-1	62;62;62;62;62;62;62	62	0.453186	0.771825	1
CCAR2	Q8N163-2;Q8N163;G3V119;H0YB24	Cell cycle and apoptosis regulator protein 2	675;675;350;367	675	-0.14881	0.771838	2
SLC16A1	P53985	Monocarboxylate transporter 1	461	461	-0.0931854	0.771838	2
RBM12	Q9NTZ6	RNA-binding protein 12	424	424	-0.087006	0.771838	2
RBM12	Q9NTZ6	RNA-binding protein 12	422	422	-0.087006	0.771838	2
BCLAF1	E9PK91;Q9NYF8-3;Q9NYF8-2;Q9NYF8;A0A1W2PQ43;E9PQN2;E9PKI6;E9PK09;Q9NYF8-4;E9PJA7	Bcl-2-associated transcription factor 1	268;266;266;268;268;266;268;268;268;266	268	0.0759016	0.771838	2
LMNB1	P20700;E9PBF6;A0A0D9SFE5;A0A0D9SFY5	Lamin-B1	23;23;23;23	23	0.325687	0.771838	2
ZYX	H0Y2Y8;Q15942;Q15942-2;H7C3D3	Zyxin	249;281;124;98	249	-0.250476	0.775837	1
PRPF40A	A0A8Q3SIG7;A0A8V8TM87;F5H578;A0A7N4I394;O75400-2;O75400-3;O75400;A0A8V8TM61	Pre-mRNA-processing factor 40 homolog A	846;862;903;925;861;870;888;865	846	0.0723364	0.775837	2
PRPF40A	A0A8Q3SIG7;A0A8V8TM87;F5H578;A0A7N4I394;O75400-2;O75400-3;O75400;A0A8V8TM61	Pre-mRNA-processing factor 40 homolog A	843;859;900;922;858;867;885;862	843	0.0723364	0.775837	2
TOP2B	A0A8V8TP20;Q02880-2;Q02880	DNA topoisomerase 2;DNA topoisomerase 2-beta	1357;1461;1466	1357	0.300594	0.775837	2
DENR	O43583;F8VVL1	Density-regulated protein	73;73	73	-0.0920359	0.777401	1
SRRM2	Q9UQ35;Q9UQ35-2;I3L4D8;I3L182	Serine/arginine repetitive matrix protein 2	952;952;952;856	952	-0.081309	0.777401	3
SRRM2	Q9UQ35;Q9UQ35-2;I3L4D8;I3L182	Serine/arginine repetitive matrix protein 2	950;950;950;854	950	-0.081309	0.777401	3
SRRM2	Q9UQ35;Q9UQ35-2;I3L4D8;I3L182	Serine/arginine repetitive matrix protein 2	954;954;954;858	954	-0.081309	0.777401	3
CCAR2	Q8N163-2;Q8N163;G3V119;H0YB24	Cell cycle and apoptosis regulator protein 2	675;675;350;367	675	-0.0701025	0.778512	3
RPLP1;RPLP2	P05386;P05386-2;P05387;H0YDD8	Large ribosomal subunit protein P1;Large ribosomal subunit protein P2	104;79;105;82	105	0.0637306	0.778512	1
LMNB1;LMNB2	P20700;Q03252	Lamin-B1;Lamin-B2	391;405	391	0.179288	0.778512	2
PTMA	B8ZZQ6;P06454-2;P06454	Prothymosin alpha;Prothymosin alpha;Prothymosin alpha, N-terminally processed;Thymosin alpha-1	8;8;8	8	0.183478	0.778512	2
PTMA	B8ZZQ6;P06454-2;P06454	Prothymosin alpha;Prothymosin alpha;Prothymosin alpha, N-terminally processed;Thymosin alpha-1	9;9;9	9	0.18267	0.778985	2
PSIP1	O75475;O75475-3;O75475-2	PC4 and SFRS1-interacting protein	116;116;116	116	-0.112181	0.782042	3
PSIP1	O75475;O75475-3;O75475-2	PC4 and SFRS1-interacting protein	129;129;129	129	-0.112181	0.782042	3
SRRM2	Q9UQ35;Q9UQ35-2;I3L4D8;I3L182;I3L1I8;Q9UQ35-3;A0A087X1W1	Serine/arginine repetitive matrix protein 2	323;323;323;227;227;227;227	323	0.0862028	0.782042	2
ZYX	H0Y2Y8;Q15942;Q15942-2;C9JJK5	Zyxin	312;344;187;34	312	-0.418647	0.783552	1
RBM12	Q9NTZ6	RNA-binding protein 12	424	424	0.0799305	0.783552	3
RBM12	Q9NTZ6	RNA-binding protein 12	420	420	0.0799305	0.783552	3
RBM12	Q9NTZ6	RNA-binding protein 12	422	422	0.0799305	0.783552	3
HNRNPA1;HNRNPA1L2	P09651;P09651-3;P09651-2;A0A7I2V3R8;F8W6I7;A0A7I2V3W0;A0A7I2V2L6;F8VZ49;A0A7I2YQX9;Q32P51;F8W646;A0A7I2V5U9	Heterogeneous nuclear ribonucleoprotein A1;Heterogeneous nuclear ribonucleoprotein A1, N-terminally processed;Heterogeneous nuclear ribonucleoprotein A1-like 2	95;95;95;95;95;95;95;114;50;95;95;7	95	-0.117908	0.783787	1
MAP4K4	O95819;O95819-5;A0A0D9SEY1;E7EN19;H7C360;G5E948;E7ENQ1;O95819-2;O95819-4;O95819-6;O95819-3;H7C0P6;E7EX83	Mitogen-activated protein kinase kinase kinase kinase 4;non-specific serine/threonine protein kinase	639;631;716;631;570;716;554;608;554;608;716;456;438	639	0.194558	0.783787	1
PDCD4	Q53EL6;Q53EL6-2	Programmed cell death protein 4	457;446	457	-0.318036	0.787177	1
DYNC1LI1	Q9Y6G9;E9PHI6	Cytoplasmic dynein 1 light intermediate chain 1;Dynein light intermediate chain	516;400	516	-0.204183	0.787177	3
NUP98	P52948;P52948-5;P52948-2;P52948-6;H0YEN4;A0A8V8TQF7;A0A8V8TR21;H0YCR0;A0A8V8TRC7;A0A8V8TPX4;H0YDA1;A0A3B3ITD8;A0A8V8TQG5;A0A8V8TR23;P52948-3;P52948-4;A0A8V8TRD0	Nuclear pore complex protein Nup98-Nup96;Nuclear pore complex protein Nup98;Nuclear pore complex protein Nup96;Nuclear pore complex protein Nup98-Nup96	612;595;595;612;587;586;578;548;595;612;595;595;587;550;612;595;595	612	-0.189878	0.787177	2
NUP98	P52948;P52948-5;P52948-2;P52948-6;H0YEN4;A0A8V8TQF7;A0A8V8TR21;H0YCR0;A0A8V8TRC7;A0A8V8TPX4;H0YDA1;A0A3B3ITD8;A0A8V8TQG5;A0A8V8TR23;P52948-3;P52948-4;A0A8V8TRD0	Nuclear pore complex protein Nup98-Nup96;Nuclear pore complex protein Nup98;Nuclear pore complex protein Nup96;Nuclear pore complex protein Nup98-Nup96	608;591;591;608;583;582;574;544;591;608;591;591;583;546;608;591;591	608	-0.189878	0.787177	2
DEK	H0Y993;P35659;B4DFG0;A0A494C028;P35659-2;A0A494C198	Protein DEK	303;303;275;308;269;231	303	-0.11441	0.787177	3
DEK	H0Y993;P35659;B4DFG0;A0A494C028;P35659-2;A0A494C198	Protein DEK	307;307;279;312;273;235	307	-0.11441	0.787177	3
DEK	H0Y993;P35659;B4DFG0;A0A494C028;P35659-2;A0A494C198	Protein DEK	306;306;278;311;272;234	306	-0.11441	0.787177	3
DEK	H0Y993;P35659;B4DFG0;A0A494C028;P35659-2;A0A494C198	Protein DEK	301;301;273;306;267;229	301	-0.11441	0.787177	3
U2AF2	P26368;P26368-2;K7ELP8	Splicing factor U2AF 65 kDa subunit	79;79;79	79	-0.0789277	0.787177	1
SRPK1	H3BLV9;Q96SB4-4;Q96SB4;Q96SB4-3;D6RBF8	non-specific serine/threonine protein kinase;SRSF protein kinase 1	327;295;311;482;49	327	-0.0682463	0.787177	1
RPS6	P62753;A2A3R5	Small ribosomal subunit protein eS6;40S ribosomal protein S6	240;209	240	0.329476	0.787177	2
NAP1L4	Q99733;Q99733-2;A0A994J3W0;C9JZI7;C9J6D1;A0A0J9YXQ2;E9PNW0;E9PJJ2;E9PS34;E9PNJ7;E9PKT8;E9PKI2;E9PP22;C9J1B1	Nucleosome assembly protein 1-like 4	7;7;7;7;7;7;7;7;7;7;7;7;7;7	7	-0.20564	0.787956	2
RCC2	Q9P258	Protein RCC2	51	51	0.160385	0.79168	2
SRRM2	Q9UQ35;Q9UQ35-2	Serine/arginine repetitive matrix protein 2	2581;2163	2581	0.0794868	0.792245	1
DPYSL2	A0A1C7CYX9;Q16555-2;Q16555	Dihydropyrimidinase-related protein 2	623;482;518	623	-0.104688	0.79394	2
SRRM2	Q9UQ35;I3L3Q8	Serine/arginine repetitive matrix protein 2	2407;1013	2407	0.0739531	0.796558	2
SRRM2	Q9UQ35;I3L3Q8	Serine/arginine repetitive matrix protein 2	2067;673	2067	0.0778082	0.800313	3
SRRM2	Q9UQ35;I3L3Q8	Serine/arginine repetitive matrix protein 2	2071;677	2071	0.0778082	0.800313	3
SRRM2	Q9UQ35;I3L3Q8	Serine/arginine repetitive matrix protein 2	2069;675	2069	0.0778082	0.800313	3
SRRM2	Q9UQ35;Q9UQ35-2	Serine/arginine repetitive matrix protein 2	1326;1326	1326	-0.1425	0.801996	3
LMNB1;LMNB2	P20700;Q03252	Lamin-B1;Lamin-B2	393;407	393	0.165039	0.802899	2
SF3B1	O75533	Splicing factor 3B subunit 1	328	328	0.0909265	0.804321	2
PWP1	Q13610;Q13610-2	Periodic tryptophan protein 1 homolog	50;50	50	0.111728	0.804321	1
NUP155	O75694;O75694-2;E9PF10	Nuclear pore complex protein Nup155	992;933;928	992	-0.106441	0.805171	1
SRRM2	Q9UQ35;I3L3Q8	Serine/arginine repetitive matrix protein 2	2409;1015	2409	0.0710126	0.806076	2
TRA2A	Q13595	Transformer-2 protein homolog alpha	88	88	-0.0800878	0.808573	3
TRA2A	Q13595	Transformer-2 protein homolog alpha	84	84	-0.0800878	0.808573	3
TRA2A	Q13595	Transformer-2 protein homolog alpha	86	86	-0.0800878	0.808573	3
TOMM22	Q9NS69	Mitochondrial import receptor subunit TOM22 homolog	15	15	-0.169094	0.809479	1
FTSJ3	Q8IY81	pre-rRNA 2'-O-ribose RNA methyltransferase FTSJ3	335	335	0.0586419	0.809479	2
FTSJ3	Q8IY81	pre-rRNA 2'-O-ribose RNA methyltransferase FTSJ3	336	336	0.0586419	0.809479	2
RRP1B	Q14684;Q14684-2	Ribosomal RNA processing protein 1 homolog B	735;717	735	0.133449	0.809479	2
UTP14A	Q9BVJ6-3;Q9BVJ6	U3 small nucleolar RNA-associated protein 14 homolog A	31;31	31	0.0582082	0.814031	2
UTP14A	Q9BVJ6-3;Q9BVJ6	U3 small nucleolar RNA-associated protein 14 homolog A	29;29	29	0.0582082	0.814031	2
SRRM2	Q9UQ35;Q9UQ35-2;I3L4D8;I3L182;I3L1I8;Q9UQ35-3	Serine/arginine repetitive matrix protein 2	351;351;351;255;255;255	351	0.0670503	0.814031	2
ACIN1	S4R3H4;E7EQT4;Q9UKV3-5;Q9UKV3;G3V3B0;Q9UKV3-3;Q9UKV3-2;G3V3T3	Apoptotic chromatin condensation inducer in the nucleus	780;798;837;838;79;80;111;80	780	0.122197	0.814035	1
U2AF2	P26368;P26368-2;K7ELP8	Splicing factor U2AF 65 kDa subunit	2;2;2	2	-0.0652479	0.814118	1
KIF23	Q02241-2;Q02241-3	Kinesin-like protein KIF23	684;501	684	-0.0673032	0.816447	2
RGPD3;RGPD8;RGPD6;RGPD5;RGPD1;RGPD2;RANBP2	J3KNE0;A6NKT7;J3KQ37;O14715;A0A8Q3SII5;A0A8Q3SII4;A0A8Q3SIN4;Q99666;F8VYC4;A0A286YES2;P0DJD0;P0DJD1;H7BZ48;P49792;A0A8V8TLN4;A0A8V8TMN6	RanBP2-like and GRIP domain-containing protein 3;RANBP2-like and GRIP domain-containing protein 8;RANBP2-like and GRIP domain-containing protein 5/6;RANBP2-like and GRIP domain-containing protein 1;RANBP2-like and GRIP domain-containing protein 2;E3 SUMO-protein ligase RanBP2	1469;1475;1334;1474;1457;1457;1474;1474;1467;1467;1459;1467;16;2450;739;739	2450	0.121187	0.816447	2
RGPD3;RGPD8;RGPD6;RGPD5;RGPD1;RGPD2;RANBP2	J3KNE0;A6NKT7;J3KQ37;O14715;A0A8Q3SII5;A0A8Q3SII4;A0A8Q3SIN4;Q99666;F8VYC4;A0A286YES2;P0DJD0;P0DJD1;H7BZ48;P49792;A0A8V8TLN4;A0A8V8TMN6	RanBP2-like and GRIP domain-containing protein 3;RANBP2-like and GRIP domain-containing protein 8;RANBP2-like and GRIP domain-containing protein 5/6;RANBP2-like and GRIP domain-containing protein 1;RANBP2-like and GRIP domain-containing protein 2;E3 SUMO-protein ligase RanBP2	1473;1479;1338;1478;1461;1461;1478;1478;1471;1471;1463;1471;20;2454;743;743	2454	0.121187	0.816447	2
ZC3H11A;LOC441155;ZC3H11C;ZC3H11B	O75152;A0A8V8TLD8;P0DQW0;A0A1B0GTU1	Zinc finger CCCH domain-containing protein 11A;C3H1-type domain-containing protein;Zinc finger CCCH domain-containing protein 11C;Zinc finger CCCH domain-containing protein 11B	759;760;760;760	759	0.601759	0.816447	2
LCP1	P13796;Q5TBN3;Q5TBN5	Plastin-2	5;5;5	5	-0.468228	0.818328	1
NUP188	Q5SRE5-2;Q5SRE5	Nucleoporin NUP188	1606;1717	1606	-0.417017	0.818328	2
NUP188	Q5SRE5-2;Q5SRE5	Nucleoporin NUP188	1598;1709	1598	-0.417017	0.818328	2
MDN1	Q9NU22	Midasin	4754	4754	0.0841674	0.818328	2
MDN1	Q9NU22	Midasin	4752	4752	0.0841674	0.818328	2
RRAS2	P62070-3;P62070;P62070-4;P62070-2	Ras-related protein R-Ras2	151;186;192;109	151	-0.0718232	0.818509	1
EPS15	A0A994J5J3;A0A994J5A3;P42566;B1AUU8;A0A994J5W4;P42566-2	Epidermal growth factor receptor substrate 15	784;851;814;680;673;500	784	-0.0976768	0.820276	1
ACIN1	S4R3H4;E7EQT4;Q9UKV3-5;Q9UKV3	Apoptotic chromatin condensation inducer in the nucleus	420;438;478;478	420	-0.0733424	0.820276	2
DKC1	A0A8Q3WLC8;A0A8Q3SIY6;O60832;A0A8Q3WLG7;A0A8Q3WLD1;A0A8V8TKY9	H/ACA ribonucleoprotein complex subunit DKC1	481;489;494;454;465;291	481	-0.054307	0.821352	1
SRRM2	Q9UQ35;Q9UQ35-2;I3L4D8;I3L182;I3L1I8;Q9UQ35-3	Serine/arginine repetitive matrix protein 2	353;353;353;257;257;257	353	0.0624258	0.821352	2
SF3B2	Q13435;E9PPJ0	Splicing factor 3B subunit 2	436;419	436	0.0678591	0.821352	3
SF3B2	Q13435;E9PPJ0	Splicing factor 3B subunit 2	431;414	431	0.0678591	0.821352	3
SF3B2	Q13435;E9PPJ0	Splicing factor 3B subunit 2	435;418	435	0.0678591	0.821352	3
INPP5D;RPN2	Q92835-3;Q92835-2;Q92835;H0Y5M1;H7C403	Phosphatidylinositol 3,4,5-trisphosphate 5-phosphatase 1;Dolichyl-diphosphooligosaccharide--protein glycosyltransferase subunit 2	747;959;960;728;82	747	0.127104	0.821352	2
GATAD2A	Q86YP4-2;Q86YP4;Q86YP4-3;C9JMI3;C9JGN4;C9JJK9	Transcriptional repressor p66-alpha	107;107;107;107;107;107	107	0.143055	0.821352	2
PWP1	Q13610;Q13610-2	Periodic tryptophan protein 1 homolog	50;50	50	-0.052241	0.821933	2
NSUN2	Q08J23;Q08J23-2;Q08J23-3	RNA cytosine C(5)-methyltransferase NSUN2	456;421;220	456	0.0702852	0.821933	1
RSF1	Q96T23-2;Q96T23;Q96T23-3;H0YER1;H0YCN2	Remodeling and spacing factor 1	573;604;352;603;405	573	0.066766	0.823313	1
SRRM2	Q9UQ35;Q9UQ35-2;I3L4D8;I3L182	Serine/arginine repetitive matrix protein 2	876;876;876;780	876	-0.0524449	0.82399	1
NOP56	O00567	Nucleolar protein 56	570	570	0.055474	0.82399	1
SRRM2	Q9UQ35;Q9UQ35-2;I3L4D8;I3L182	Serine/arginine repetitive matrix protein 2	871;871;871;775	871	-0.0793821	0.824023	2
SRRM2	Q9UQ35;Q9UQ35-2;I3L4D8;I3L182	Serine/arginine repetitive matrix protein 2	957;957;957;861	957	0.0789387	0.824331	3
MCM4	P33991;A0A3B3IU45;A0A3B3IT92;A0A3B3IS57;A0A3B3ITP6;A0A8V8TKP2;E5RFR3	DNA replication licensing factor MCM4	105;55;105;105;105;105;105	105	0.264074	0.825492	3
MCM4	P33991;A0A3B3IU45;A0A3B3IT92;A0A3B3IS57;A0A3B3ITP6;A0A8V8TKP2;E5RFR3	DNA replication licensing factor MCM4	110;60;110;110;110;110;110	110	0.264074	0.825492	3
MCM4	P33991;A0A3B3IU45;A0A3B3IT92;A0A3B3IS57;A0A3B3ITP6;A0A8V8TKP2;E5RFR3	DNA replication licensing factor MCM4	102;52;102;102;102;102;102	102	0.264074	0.825492	3
USO1	O60763;O60763-2	General vesicular transport factor p115	942;953	942	-0.0640595	0.836291	2
USO1	O60763;O60763-2	General vesicular transport factor p115	952;963	952	-0.0640595	0.836291	2
SRRM2	Q9UQ35;I3L3Q8	Serine/arginine repetitive matrix protein 2	2407;1013	2407	0.0554618	0.836291	1
SRRM2	Q9UQ35;Q9UQ35-2;I3L4U6	Serine/arginine repetitive matrix protein 2	2690;2272;16	2690	0.0644186	0.836291	3
RB1	A0AAQ5BH52;A0AAQ5BH01;A0A3B3IS71;P06400	Retinoblastoma-associated protein	807;772;807;807	807	0.125742	0.836291	3
LSP1	P33241;P33241-3;E7EMG9;P33241-2;E9PBD8	Lymphocyte-specific protein 1	204;332;195;142;142	204	0.36734	0.836291	2
THRAP3	Q9Y2W1;A0A3B3ITZ9	Thyroid hormone receptor-associated protein 3	253;253	253	-0.206419	0.83787	1
CDK11B;CDK11A;AJAP1	P21127;P21127-8;A0A0D9SEI3;Q5QPR3;A0A0D9SER5;A0A0D9SEN2;Q9UQ88;Q9UQ88-4;P21127-2;Q9UQ88-2;Q9UQ88-3;P21127-3;P21127-10;P21127-6;P21127-9;Q5QPR4;Q9UQ88-9;E7ESP2;J3KS35;Q9UKB5	Cyclin-dependent kinase 11B;Cyclin-dependent kinase 11A;Adherens junction-associated protein 1	234;224;224;231;235;237;222;222;234;232;231;233;17;190;200;198;174;232;232;56	234	0.0565883	0.83787	1
DBN1	Q16643;Q16643-2;Q16643-3;D6R9W4;D6RCR4	Drebrin	142;144;142;141;79	142	0.067819	0.83787	1
TRA2A	Q13595;A0A8J9ASM4;F8WEH2	Transformer-2 protein homolog alpha	2;2;2	2	0.100296	0.83787	1
ARHGEF2	A0A8Q3SIN5;V9GYM8;A0A5F9ZI21;Q92974-3;Q92974-2;Q92974	Rho guanine nucleotide exchange factor 2	646;690;788;617;644;645	646	0.167666	0.83787	1
SRRM2	Q9UQ35;Q9UQ35-2;I3L4D8;I3L182	Serine/arginine repetitive matrix protein 2	856;856;856;760	856	-0.0563771	0.841565	2
NAA10	P41227;P41227-2	N-alpha-acetyltransferase 10	216;201	216	0.133216	0.841565	2
NAA10	P41227;P41227-2	N-alpha-acetyltransferase 10	213;198	213	0.133216	0.841565	2
SRRM2	Q9UQ35;Q9UQ35-2;I3L4D8;I3L182	Serine/arginine repetitive matrix protein 2	954;954;954;858	954	-0.0780056	0.845122	2
SRRT	Q9BXP5-5;Q9BXP5-4;Q9BXP5-2;Q9BXP5-3;Q9BXP5;C9JUL9;A0A087X0F4	Serrate RNA effector molecule homolog	4;4;4;4;4;11;4	4	0.0567802	0.845122	1
SRRM2	Q9UQ35;Q9UQ35-2	Serine/arginine repetitive matrix protein 2	1101;1101	1101	0.057588	0.845122	2
RB1	A0AAQ5BH52;A0AAQ5BH01;A0A3B3IS71;P06400	Retinoblastoma-associated protein	811;776;811;811	811	0.118846	0.845122	3
FTSJ3	Q8IY81	pre-rRNA 2'-O-ribose RNA methyltransferase FTSJ3	599	599	0.139009	0.845307	1
LSP1	P33241;P33241-3;E7EMG9;P33241-2;E9PBD8	Lymphocyte-specific protein 1	193;321;184;131;131	193	-0.0715591	0.848904	2
SRRM2	Q9UQ35;Q9UQ35-2;I3L4D8;I3L182	Serine/arginine repetitive matrix protein 2	866;866;866;770	866	-0.0565056	0.849617	2
TAGLN2	P37802;P37802-2;X6RJP6	Transgelin-2	163;184;163	163	0.164314	0.850844	1
NCBP1	Q09161;F2Z2T1	Nuclear cap-binding protein subunit 1	22;22	22	-0.329707	0.853719	1
PLEC	A0A8I5KSD5;A0A8I5KUE3;A0A8I5KYZ1;E9PMV1;Q15149-7;Q15149-8;Q15149-9;Q15149-5;Q15149-4;Q15149-6;Q15149-3;Q15149-2;Q15149;H0YDN1	Plectin	4155;4226;4266;4293;4217;4227;4235;4249;4249;4253;4272;4276;4386;3149	4155	-0.0631598	0.85947	1
NPM1	A0A7I2V5S2;A0A7I2YQC0;P06748;P06748-3;P06748-2;E5RI98;A0A7I2V5J8	Nucleophosmin	254;283;254;254;225;190;161	254	0.208722	0.860264	1
RPS6	P62753;A2A3R5	Small ribosomal subunit protein eS6;40S ribosomal protein S6	242;211	242	-0.243782	0.860514	3
YBX3	P16989;P16989-2;P16989-3	Y-box-binding protein 3	38;38;38	38	-0.0790441	0.860514	1
RABL6	Q3YEC7;Q3YEC7-2;G3V154	Rab-like protein 6	471;472;433	471	-0.119081	0.861401	2
RABL6	Q3YEC7;Q3YEC7-2;G3V154	Rab-like protein 6	470;471;432	470	-0.119081	0.861401	2
DDX3X	O00571;A0A0D9SG12;A0A2R8YFS5;A0A0D9SF53;A0A2R8Y4A4;A0A2R8YF78;A0A0D9SFB3;A0A2U3TZJ9;A0A2R8Y645;A0A2R8YCW1;A0A2R8YFR4;O00571-2;A0A2R8Y5G6;F6S8Q4;A0A2R8YDT5;A0A2R8Y7T2;A0A0J9YVQ7;A0A087WVZ1	ATP-dependent RNA helicase DDX3X;RNA helicase	606;606;605;606;605;606;606;605;660;591;604;590;566;573;419;420;188;138	606	0.0485778	0.861401	1
RPS6	P62753;A2A3R5	Small ribosomal subunit protein eS6;40S ribosomal protein S6	235;204	235	-0.248213	0.864043	3
SRRM2	Q9UQ35;Q9UQ35-2;I3L4D8;I3L182	Serine/arginine repetitive matrix protein 2	377;377;377;281	377	-0.0588232	0.864441	2
SF3B2	Q13435;E9PPJ0;E9PJ04;H0YCG1	Splicing factor 3B subunit 2	309;292;307;303	309	-0.0549771	0.864441	1
RRP1B	Q14684;Q14684-2	Ribosomal RNA processing protein 1 homolog B	513;495	513	0.126059	0.86538	1
CTPS2	Q9NRF8	CTP synthase 2	571	571	0.0596575	0.870111	2
EDC4	Q6P2E9;Q6P2E9-2	Enhancer of mRNA-decapping protein 4	729;348	729	0.0782365	0.870111	1
PCF11	A0A8I5KX04;E9PQ01;O94913;E9PKN0	Pre-mRNA cleavage complex 2 protein Pcf11	494;494;494;494	494	-0.0529949	0.870501	2
LSP1	P33241;P33241-3;E7EMG9;P33241-2;E9PBD8	Lymphocyte-specific protein 1	189;317;180;127;127	189	-0.0611591	0.87108	2
HUWE1	Q7Z6Z7-2;Q7Z6Z7-3;Q7Z6Z7;A0A994J483	E3 ubiquitin-protein ligase HUWE1;HECT-type E3 ubiquitin transferase	1907;1898;1907;1907	1907	0.0448034	0.87108	1
HSP90AA1;LYN	P07900;P07948-2;E5RJ37	Heat shock protein HSP 90-alpha	745;13;13	745	0.0639788	0.872993	1
RABL6	Q3YEC7;Q3YEC7-2	Rab-like protein 6	640;641	640	0.0645598	0.872993	2
RABL6	Q3YEC7;Q3YEC7-2	Rab-like protein 6	641;642	641	0.0645598	0.872993	2
MAP4K4	O95819;O95819-5;A0A0D9SEY1;E7EN19;H7C360;G5E948;E7ENQ1;O95819-2;O95819-4;O95819-6;O95819-3;H7C0P6;E7EX83;H7C3Z6	Mitogen-activated protein kinase kinase kinase kinase 4;non-specific serine/threonine protein kinase	631;623;708;623;562;708;546;600;546;600;708;448;430;243	631	0.10879	0.872993	2
YBX1	P67809;H0Y449;C9J5V9	Y-box-binding protein 1	165;215;135	165	-0.0595096	0.875414	2
YBX1	P67809;H0Y449;C9J5V9	Y-box-binding protein 1	167;217;137	167	-0.0595096	0.875414	2
SRRM2	Q9UQ35;Q9UQ35-2	Serine/arginine repetitive matrix protein 2	1110;1110	1110	-0.0497795	0.876839	2
KIF2C	Q99661;Q99661-2;Q5JR89	Kinesin-like protein KIF2C;Mitotic centromere-associated kinesin	187;133;178	187	-0.0436602	0.876839	1
CTPS1	P17812;B4E1E0;P17812-2	CTP synthase 1;CTP synthase	575;419;344	575	-0.0412085	0.876839	2
SRP72	O76094;O76094-2	Signal recognition particle subunit SRP72	625;564	625	0.0800531	0.876839	2
DNTTIP2	Q5QJE6;J3KP30	Deoxynucleotidyltransferase terminal-interacting protein 2	232;232	232	0.0571022	0.879834	3
CTPS1	P17812;B4E1E0;P17812-2	CTP synthase 1;CTP synthase	571;415;340	571	0.0608442	0.880206	2
TPI1	P60174;P60174-3	Triosephosphate isomerase	21;58	21	-0.0775656	0.881621	1
ATXN2	A0A5F9ZHH4;F8WB06;A0A5F9ZHW5;A0A5F9ZHX3;A0A2R8Y5A6;A0A2R8Y7E6;H0YH87;A0A5F9ZI57;A0A2R8Y7P6;A0A2R8YDM9;V9GY86;Q99700;Q99700-2;Q99700-4;F8VQP2;F8W0B5;Q99700-5	Ataxin-2	631;635;701;713;701;701;701;701;701;701;701;861;861;861;596;486;572	631	0.0524408	0.881621	2
COPA	P53621;P53621-2;A0A3B3IT15;A0A3B3IS84;A0A3B3ISC6;A0A3B3ITV3;A0A3B3ISK1;A0A3B3IU78	Coatomer subunit alpha;Xenin;Proxenin;Coatomer subunit alpha	173;173;173;173;22;173;173;43	173	0.0794175	0.881621	1
PCF11	A0A8I5KX04;E9PQ01;O94913;E9PKN0	Pre-mRNA cleavage complex 2 protein Pcf11	509;509;509;509	509	-0.0611172	0.883848	2
CHAF1B	Q13112	Chromatin assembly factor 1 subunit B	429	429	-0.0493086	0.883848	1
ATXN2	A0A5F9ZHH4;F8WB06;A0A5F9ZHW5;A0A5F9ZHX3;A0A2R8Y5A6;A0A2R8Y7E6;H0YH87;A0A5F9ZI57;A0A2R8Y7P6;A0A2R8YDM9;V9GY86;Q99700;Q99700-2;Q99700-4;F8VQP2;F8W0B5;Q99700-5	Ataxin-2	542;546;612;624;612;612;612;612;612;612;612;772;772;772;507;397;483	542	-0.0720066	0.884785	1
MICAL1	Q8TDZ2;Q8TDZ2-4;Q8TDZ2-2;Q8TDZ2-3	[F-actin]-monooxygenase MICAL1	872;891;786;137	872	-0.0506252	0.884785	3
MICAL1	Q8TDZ2;Q8TDZ2-4;Q8TDZ2-2;Q8TDZ2-3	[F-actin]-monooxygenase MICAL1	876;895;790;141	876	-0.0506252	0.884785	3
MICAL1	Q8TDZ2;Q8TDZ2-4;Q8TDZ2-2;Q8TDZ2-3	[F-actin]-monooxygenase MICAL1	875;894;789;140	875	-0.0506252	0.884785	3
PRRC2A	P48634	Protein PRRC2A	1092	1092	-0.0430049	0.884893	3
NSUN2	Q08J23;Q08J23-2;Q08J23-3	RNA cytosine C(5)-methyltransferase NSUN2	751;716;515	751	-0.0755461	0.885115	2
SRP72	O76094;O76094-2	Signal recognition particle subunit SRP72	621;560	621	0.0751826	0.88534	2
PNN	Q9H307;G3V5F0;G3V579	Pinin	100;100;100	100	-0.201336	0.889689	2
PNN	Q9H307;G3V5F0;G3V579	Pinin	96;96;96	96	-0.201336	0.889689	2
USP15	Q9Y4E8	Ubiquitin carboxyl-terminal hydrolase 15	229	229	0.119887	0.889689	1
BCLAF1	E9PK91;Q9NYF8-3;Q9NYF8-2;Q9NYF8;A0A1W2PQ43;E9PQN2;E9PKI6;E9PK09;Q9NYF8-4;E9PJA7	Bcl-2-associated transcription factor 1	257;255;255;257;257;255;257;257;257;255	257	-0.0984028	0.894781	3
BCLAF1	E9PK91;Q9NYF8-3;Q9NYF8-2;Q9NYF8;A0A1W2PQ43;E9PQN2;E9PKI6;E9PK09;Q9NYF8-4;E9PJA7	Bcl-2-associated transcription factor 1	264;262;262;264;264;262;264;264;264;262	264	-0.0984028	0.894781	3
BCLAF1	E9PK91;Q9NYF8-3;Q9NYF8-2;Q9NYF8;A0A1W2PQ43;E9PQN2;E9PKI6;E9PK09;Q9NYF8-4;E9PJA7	Bcl-2-associated transcription factor 1	268;266;266;268;268;266;268;268;268;266	268	-0.0984028	0.894781	3
SRSF9	A0A9L9PX63;Q13242;A0A9L9PY11;A0A9L9PXJ8	Serine/arginine-rich splicing factor 9	206;211;184;178	206	0.0557295	0.894973	2
SRSF9	A0A9L9PX63;Q13242;A0A9L9PY11;A0A9L9PXJ8	Serine/arginine-rich splicing factor 9	211;216;189;183	211	0.0557295	0.894973	2
TRA2B	P62995;P62995-2	Transformer-2 protein homolog beta	2;2	2	0.0497419	0.894988	1
RAB8A	P61006	Ras-related protein Rab-8A	185	185	-0.0866363	0.896112	1
AATF	A0A7P0TBI0;A0A7P0Z4P2;A0A7P0TAR0;A0A7P0T868;A0A7P0Z434;Q9NY61;A0A7P0Z4N2;A0A087WTH8	Protein AATF	153;153;316;316;316;316;316;270	153	-0.0500311	0.896736	3
AATF	A0A7P0TBI0;A0A7P0Z4P2;A0A7P0TAR0;A0A7P0T868;A0A7P0Z434;Q9NY61;A0A7P0Z4N2;A0A087WTH8	Protein AATF	157;157;320;320;320;320;320;274	157	-0.0500311	0.896736	3
AATF	A0A7P0TBI0;A0A7P0Z4P2;A0A7P0TAR0;A0A7P0T868;A0A7P0Z434;Q9NY61;A0A7P0Z4N2;A0A087WTH8	Protein AATF	158;158;321;321;321;321;321;275	158	-0.0500311	0.896736	3
EIF2S2	P20042	Eukaryotic translation initiation factor 2 subunit 2	2	2	-0.0481364	0.896736	2
SF3B1	O75533	Splicing factor 3B subunit 1	326	326	0.0577427	0.896736	2
LSP1	P33241;P33241-3;E7EMG9;P33241-2;E9PBD8	Lymphocyte-specific protein 1	252;380;243;190;190	252	-0.031766	0.8971	1
IKZF1	A0A8V8TNQ0;Q13422;Q13422-4;Q13422-3;Q13422-7;A0A2R8YFR0;Q13422-2;Q13422-5;A0A8V8TMF3;A0A087WU46;Q13422-6;A0A0A0MRA0	DNA-binding protein Ikaros	381;361;230;274;319;294;274;218;187;178;131;91	381	0.089635	0.8971	2
IKZF1	A0A8V8TNQ0;Q13422;Q13422-4;Q13422-3;Q13422-7;A0A2R8YFR0;Q13422-2;Q13422-5;A0A8V8TMF3;A0A087WU46;Q13422-6;A0A0A0MRA0	DNA-binding protein Ikaros	384;364;233;277;322;297;277;221;190;181;134;94	384	0.089635	0.8971	2
EIF4B	E7EX17;P23588;P23588-2	Eukaryotic translation initiation factor 4B	450;445;406	450	0.0593069	0.897776	1
LSP1	P33241;P33241-3;E7EMG9;P33241-2;E9PBD8	Lymphocyte-specific protein 1	193;321;184;131;131	193	0.0449723	0.9029	3
TOP2A	P11388;P11388-2;P11388-3;P11388-4	DNA topoisomerase 2-alpha	1374;1400;1410;1455	1374	0.0630876	0.9029	1
RAD23B	P54727;P54727-2;H0Y579	UV excision repair protein RAD23 homolog B	160;88;30	160	0.0636646	0.9029	1
TOP2B	A0A8V8TP20;Q02880-2;Q02880	DNA topoisomerase 2;DNA topoisomerase 2-beta	1472;1576;1581	1472	0.129301	0.9029	2
MYBBP1A	Q9BQG0;Q9BQG0-2;I3L1L3;I3L2H8	Myb-binding protein 1A	1314;1314;1234;187	1314	0.160599	0.9029	2
MYBBP1A	Q9BQG0;Q9BQG0-2;I3L1L3;I3L2H8	Myb-binding protein 1A	1308;1308;1228;181	1308	0.160599	0.9029	2
UBAP2L	Q5VU79;Q14157;Q14157-5;A0AA34QVE6;F8W726;Q14157-4;Q14157-1;Q14157-3	Ubiquitin-associated protein 2-like	432;439;439;450;450;432;439;439	432	0.1627	0.9029	2
SRRM2	Q9UQ35;Q9UQ35-2;I3L3Q8	Serine/arginine repetitive matrix protein 2	1691;1691;297	1691	-0.0420458	0.903177	2
SRRM2	Q9UQ35;Q9UQ35-2;I3L4D8;I3L182	Serine/arginine repetitive matrix protein 2	778;778;778;682	778	-0.103784	0.905562	1
PDS5B	Q9NTI5-2;Q9NTI5	Sister chromatid cohesion protein PDS5 homolog B	1358;1358	1358	0.0461166	0.905562	1
OGFR	Q9NZT2;Q9NZT2-2;A0A0A0MRN5	Opioid growth factor receptor	378;378;326	378	-0.0380337	0.906873	1
MYL12A;MYL12B;MYL9	J3QRS3;P19105;O14950;J3KTJ1;P24844;P24844-2	Myosin regulatory light chain 12A;Myosin regulatory light chain 12B;Myosin regulatory light polypeptide 9	25;19;20;19;20;20	25	0.0449609	0.906873	1
NCL	A0A7I2V428;C9JLB1;A0A7I2V3F3;H7BY16;P19338;A0A7I2V5M5;A0A7I2V2U7;A0A7I2V349;A0A7I2V506;A0A7I2V699;A0A7I2V2S8	Nucleolin	34;18;34;34;34;34;34;34;34;34;34	34	0.0376736	0.907118	3
MCM3	P25205;P25205-2;J3KQ69;A0A499FHX9;Q7Z6P5	DNA replication licensing factor MCM3	681;726;635;691;176	681	0.0478195	0.907118	3
MCM3	P25205;P25205-2;J3KQ69;A0A499FHX9;Q7Z6P5	DNA replication licensing factor MCM3	674;719;628;684;169	674	0.0478195	0.907118	3
MCM3	P25205;P25205-2;J3KQ69;A0A499FHX9;Q7Z6P5	DNA replication licensing factor MCM3	672;717;626;682;167	672	0.0478195	0.907118	3
UTP14A	Q9BVJ6-3;Q9BVJ6;Q9BVJ6-2;X6RJY0	U3 small nucleolar RNA-associated protein 14 homolog A	393;445;277;277	393	0.0868274	0.907118	1
SLC16A1	P53985	Monocarboxylate transporter 1	467	467	0.0901759	0.907118	1
ARID1A	O14497;H0Y488;A0A1B0GTU5;O14497-3;O14497-2	AT-rich interactive domain-containing protein 1A	702;319;321;319;702	702	0.0990212	0.907118	2
STMN1	P16949;A2A2D0;P16949-2	Stathmin	38;38;38	38	0.111215	0.907118	1
DYNC1LI1	Q9Y6G9;E9PHI6	Cytoplasmic dynein 1 light intermediate chain 1;Dynein light intermediate chain	510;394	510	-0.114828	0.90747	3
RPL13	P26373;J3QSB4	Large ribosomal subunit protein eL13;60S ribosomal protein L13	106;106	106	0.0697229	0.914171	1
SRRM2	Q9UQ35;Q9UQ35-2;I3L3Q8	Serine/arginine repetitive matrix protein 2	1502;1502;108	1502	-0.0562237	0.914188	3
SRRM2	Q9UQ35;Q9UQ35-2;I3L3Q8	Serine/arginine repetitive matrix protein 2	1499;1499;105	1499	-0.0562237	0.914188	3
SRRM2	Q9UQ35;Q9UQ35-2;I3L3Q8	Serine/arginine repetitive matrix protein 2	1497;1497;103	1497	-0.0562237	0.914188	3
RPS6	P62753;A2A3R5	Small ribosomal subunit protein eS6;40S ribosomal protein S6	240;209	240	-0.16278	0.914258	3
THRAP3	Q9Y2W1;A0A3B3ITZ9	Thyroid hormone receptor-associated protein 3	253;253	253	-0.130959	0.914258	2
NCL	A0A7I2V428;C9JLB1;A0A7I2V3F3;H7BY16;P19338;A0A7I2V5M5;A0A7I2V2U7;A0A7I2V349;A0A7I2V506;A0A7I2V699;A0A7I2V2S8	Nucleolin	28;12;28;28;28;28;28;28;28;28;28	28	0.0345958	0.914718	3
LSP1	P33241;P33241-3;E7EMG9;P33241-2;E9PBD8	Lymphocyte-specific protein 1	208;336;199;146;146	208	0.191774	0.914718	2
CTPS1	P17812;B4E1E0;P17812-2	CTP synthase 1;CTP synthase	574;418;343	574	0.0365584	0.915244	2
KIF4A;KIF4B	O95239-2;O95239;Q2VIQ3	Chromosome-associated kinesin KIF4A;Chromosome-associated kinesin KIF4B	394;394;394	394	0.036964	0.915921	1
SLIRP	Q9GZT3-2;Q9GZT3	SRA stem-loop-interacting RNA-binding protein, mitochondrial	100;102	100	0.0364443	0.91731	1
NOLC1	A0A0A0MRM9;Q14978;Q14978-3;Q14978-2	Nucleolar and coiled-body phosphoprotein 1	707;698;699;708	707	0.0332179	0.920177	1
SNX1	Q13596-2;Q13596;Q13596-3;J3KPH4;H0YKD5;H0YKL5;H0YK58	Sorting nexin-1	39;39;39;39;39;34;35	39	0.0367624	0.922632	2
RANBP1	P43487-2;P43487;F6WQW2;A0AA34QVZ7	Ran-specific GTPase-activating protein	13;13;90;13	13	-0.0992868	0.922903	2
RFTN1	Q14699;G3XAJ6;C9JHG2	Raftlin	239;203;239	239	-0.148562	0.923365	1
NAP1L4	Q99733;Q99733-2;A0A994J3W0;C9JZI7;C9J6D1;A0A0J9YXQ2;E9PNW0;E9PJJ2;E9PS34;E9PNJ7;E9PKT8;E9PKI2;E9PP22;C9J1B1	Nucleosome assembly protein 1-like 4	5;5;5;5;5;5;5;5;5;5;5;5;5;5	5	-0.107422	0.923365	1
SRRM2	Q9UQ35;Q9UQ35-2;I3L4D8;I3L182	Serine/arginine repetitive matrix protein 2	778;778;778;682	778	-0.0353065	0.923365	3
SRRM2	Q9UQ35;Q9UQ35-2;I3L4D8;I3L182	Serine/arginine repetitive matrix protein 2	780;780;780;684	780	-0.0353065	0.923365	3
TAOK3	Q9H2K8	Serine/threonine-protein kinase TAO3	324	324	-0.0336644	0.923365	1
PSMA3	P25788-2;P25788;G3V4X5;H0YJ03	Proteasome subunit alpha type-3	243;250;175;78	243	0.0242887	0.923365	1
NOP14	P78316;E9PFK5;P78316-2	Nucleolar protein 14	146;146;146	146	0.0248625	0.923365	2
NOP14	P78316;E9PFK5;P78316-2	Nucleolar protein 14	148;148;148	148	0.0248625	0.923365	2
SRRM2	Q9UQ35;Q9UQ35-2;I3L4U6	Serine/arginine repetitive matrix protein 2	2694;2276;20	2694	0.0322795	0.923365	3
RPS6	P62753;A2A3R5	Small ribosomal subunit protein eS6;40S ribosomal protein S6	240;209	240	0.134715	0.923365	1
SRRM2	Q9UQ35;Q9UQ35-2	Serine/arginine repetitive matrix protein 2	1103;1103	1103	0.0338371	0.923554	2
ACIN1	S4R3H4;E7EQT4;Q9UKV3-5;Q9UKV3	Apoptotic chromatin condensation inducer in the nucleus	424;442;482;482	424	-0.037255	0.925693	2
RANBP1	P43487-2;P43487;F6WQW2;A0AA34QVZ7	Ran-specific GTPase-activating protein	14;14;91;14	14	-0.0935776	0.928063	2
CEBPZ	Q03701	CCAAT/enhancer-binding protein zeta	629	629	0.0325607	0.930839	1
MAP4K1	Q92918-2;Q92918;K7ER95;K7EJS6	Mitogen-activated protein kinase kinase kinase kinase 1	326;326;322;4	326	-0.125574	0.931095	1
SRRM2	Q9UQ35;Q9UQ35-2;I3L3Q8	Serine/arginine repetitive matrix protein 2	1497;1497;103	1497	-0.0617669	0.931991	2
SRRM2	Q9UQ35;I3L3Q8	Serine/arginine repetitive matrix protein 2	2032;638	2032	-0.02573	0.931991	2
SRRM2	Q9UQ35;I3L3Q8	Serine/arginine repetitive matrix protein 2	2034;640	2034	-0.02573	0.931991	2
NCL	A0A7I2V428;C9JLB1;A0A7I2V3F3;H7BY16;P19338;A0A7I2V5M5;A0A7I2V2U7;A0A7I2V349;A0A7I2V506;A0A7I2V699;A0A7I2V2S8	Nucleolin	41;25;41;41;41;41;41;41;41;41;41	41	0.0289186	0.931991	3
NCL	A0A7I2V428;C9JLB1;A0A7I2V3F3;H7BY16;P19338;A0A7I2V5M5;A0A7I2V2U7;A0A7I2V349;A0A7I2V506;A0A7I2V699;A0A7I2V2S8	Nucleolin	42;26;42;42;42;42;42;42;42;42;42	42	0.0289186	0.931991	3
CHAF1B	Q13112	Chromatin assembly factor 1 subunit B	410	410	0.0302943	0.931991	1
SRRM2	Q9UQ35;I3L3Q8	Serine/arginine repetitive matrix protein 2	2020;626	2020	0.0325911	0.931991	2
SRRM2	Q9UQ35;I3L3Q8	Serine/arginine repetitive matrix protein 2	2022;628	2022	0.0325911	0.931991	2
THRAP3	Q9Y2W1;A0A3B3ITZ9	Thyroid hormone receptor-associated protein 3	698;698	698	-0.0456961	0.933137	1
ZC3H11A;LOC441155;ZC3H11C;ZC3H11B	O75152;A0A8V8TLD8;P0DQW0;A0A1B0GTU1	Zinc finger CCCH domain-containing protein 11A;C3H1-type domain-containing protein;Zinc finger CCCH domain-containing protein 11C;Zinc finger CCCH domain-containing protein 11B	761;762;762;762	761	-0.224057	0.933279	2
DYNC1LI1	Q9Y6G9;E9PHI6	Cytoplasmic dynein 1 light intermediate chain 1;Dynein light intermediate chain	513;397	513	-0.0709109	0.933279	3
SRRM2	Q9UQ35;Q9UQ35-2;I3L3Q8	Serine/arginine repetitive matrix protein 2	1501;1501;107	1501	-0.0496961	0.933279	2
RPL30	E5RI99;P62888;E5RJH3;A0A0C4DH44	Large ribosomal subunit protein eL30	10;10;10;10	10	-0.181618	0.934368	1
PDCD4	Q53EL6;Q53EL6-2;Q5VZS7	Programmed cell death protein 4	76;65;62	76	-0.0644988	0.934368	1
NPM3	O75607	Nucleoplasmin-3	151	151	0.0276684	0.934368	3
NPM3	O75607	Nucleoplasmin-3	158	158	0.0276684	0.934368	3
CHD4	A0A2R8Y5J0;A0A2R8Y425;F5GWX5;A0A2R8Y212;A0A2R8YFK9;A0A2R8Y521;A0A2U3TZM0;A0A0C4DGG9;Q14839;Q14839-2;A0A2R8YD40;A0A2R8Y8C1;A0A2R8YER1;A0A2R8Y4X2;A0A2R8Y445;A0A2R8YDW2;A0A2R8Y7M9;A0A2R8Y5M9;A0A2R8YE38	DNA helicase;Chromodomain-helicase-DNA-binding protein 4	1533;1529;1546;1553;1540;1561;1540;1578;1553;1581;1125;1570;1546;903;1546;839;198;398;304	1533	0.0284691	0.934368	2
TOP1	P11387;A0A7P0T9R7	DNA topoisomerase 1	10;10	10	0.0796662	0.934368	1
RPS6	P62753;A2A3R5	Small ribosomal subunit protein eS6;40S ribosomal protein S6	236;205	236	0.0949198	0.934368	3
ATXN2L	Q8WWM7-6;Q8WWM7-8;Q8WWM7-5;Q8WWM7-4;Q8WWM7-9;Q8WWM7-2;Q8WWM7;Q8WWM7-3;H3BUF6;Q8WWM7-7;H3BSK9	Ataxin-2-like protein	339;339;339;339;339;339;339;339;339;339;279	339	-0.0458709	0.935122	1
HNRNPH1;HNRNPH2	P31943;G8JLB6;A0AAG2UWX3;A0AAG2UY50;E9PCY7;H0YBD7;A0A9L9PY23;D6RBM0;D6RIU0;D6RIT2;E5RGV0;D6RFM3;D6RDU3;D6RAM1;E7EQJ0;A0AAG2UWH7;H0YAQ2;P55795	Heterogeneous nuclear ribonucleoprotein H;Heterogeneous nuclear ribonucleoprotein H, N-terminally processed;Heterogeneous nuclear ribonucleoprotein H2;Heterogeneous nuclear ribonucleoprotein H2, N-terminally processed	104;104;104;104;104;104;104;104;104;104;52;104;104;104;104;52;51;104	104	-0.0275819	0.935122	1
HSPH1	Q92598;Q92598-2;Q92598-3;Q92598-4;A0A0A0MSM0;Q5TBM3	Heat shock protein 105 kDa	809;765;768;811;733;73	809	-0.0223482	0.935122	1
NUP98	P52948;P52948-5;P52948-2;P52948-6;H0YEN4;A0A8V8TQF7;A0A8V8TR21;H0YCR0;A0A8V8TRC7;A0A8V8TPX4;A0A8V8TPW9;H0YDA1;A0A3B3ITD8	Nuclear pore complex protein Nup98-Nup96;Nuclear pore complex protein Nup98;Nuclear pore complex protein Nup96;Nuclear pore complex protein Nup98-Nup96	934;917;917;934;909;908;900;870;917;934;179;917;917	934	0.0227269	0.935122	1
SRRM2	Q9UQ35;Q9UQ35-2;I3L4U6	Serine/arginine repetitive matrix protein 2	2692;2274;18	2692	0.0262402	0.935122	3
WDR33	Q9C0J8;B9A053;Q9C0J8-3;Q9C0J8-2	pre-mRNA 3' end processing protein WDR33	7;7;7;7	7	0.0281017	0.935122	1
SRRM2	Q9UQ35;Q9UQ35-2	Serine/arginine repetitive matrix protein 2	1329;1329	1329	-0.0463174	0.935785	3
PRRC2A	P48634	Protein PRRC2A	1085	1085	-0.0304124	0.935785	2
BAZ1B	Q9UIG0-2;Q9UIG0	Tyrosine-protein kinase BAZ1B	349;349	349	-0.0960779	0.937954	2
BAZ1B	Q9UIG0-2;Q9UIG0	Tyrosine-protein kinase BAZ1B	347;347	347	-0.0960779	0.937954	2
TRA2B	P62995;P62995-2	Transformer-2 protein homolog beta	2;2	2	-0.0198041	0.938854	2
SRRM2	Q9UQ35;Q9UQ35-2;I3L4D8;I3L182	Serine/arginine repetitive matrix protein 2	875;875;875;779	875	0.0275546	0.945149	2
G3BP1	Q13283;A0A7I2YQN9;A0A7I2V5M7;A0A7P0P2U7;A0A7I2YQU8;A0A7I2V651;A0A7I2V2V1	Ras GTPase-activating protein-binding protein 1	149;149;159;149;149;149;57	149	0.0233249	0.951076	1
THRAP3	Q9Y2W1;A0A3B3ITZ9	Thyroid hormone receptor-associated protein 3	379;379	379	-0.0254012	0.95163	1
APBB1IP	Q7Z5R6	Amyloid beta A4 precursor protein-binding family B member 1-interacting protein	526	526	-0.147374	0.952159	2
MAP4K1	Q92918-2;Q92918;K7ER95;K7EJS6	Mitogen-activated protein kinase kinase kinase kinase 1	413;413;409;117	413	-0.110734	0.952159	2
NCOR1	H0Y459;A0A994J5B8;O75376;O75376-2;E7EVK1;J3KS29;J3QKP0	Nuclear receptor corepressor 1	2258;2210;2184;2081;815;125;124	2258	-0.0407862	0.952159	1
SRRM2	Q9UQ35;I3L3Q8	Serine/arginine repetitive matrix protein 2	2104;710	2104	-0.0189449	0.952159	2
PTGES3	A0A087WYT3;Q15185;Q15185-2;B4DDC6	Prostaglandin E synthase 3	155;151;118;115	155	-0.0173155	0.952159	2
PTGES3	A0A087WYT3;Q15185;Q15185-2;B4DDC6	Prostaglandin E synthase 3	152;148;115;112	152	-0.0173155	0.952159	2
SRRM2	Q9UQ35;I3L3Q8	Serine/arginine repetitive matrix protein 2	2102;708	2102	0.0203802	0.952159	2
MFAP1	P55081	Microfibrillar-associated protein 1	132	132	0.021821	0.952159	2
MFAP1	P55081	Microfibrillar-associated protein 1	133	133	0.021821	0.952159	2
SRRM2	Q9UQ35;Q9UQ35-2	Serine/arginine repetitive matrix protein 2	1112;1112	1112	0.0277939	0.952776	2
KIF23	Q02241-2;Q02241-3	Kinesin-like protein KIF23	682;499	682	-0.0183864	0.960559	2
APBB1IP	Q7Z5R6	Amyloid beta A4 precursor protein-binding family B member 1-interacting protein	534	534	-0.131195	0.961655	2
DKC1	A0A8Q3WLC8;A0A8Q3SIY6;O60832;A0A8Q3WLG7;A0A8Q3WLD1;A0A8V8TKY9	H/ACA ribonucleoprotein complex subunit DKC1	481;489;494;454;465;291	481	-0.0326648	0.961655	2
RSL1D1	O76021;J3QSV6;O76021-2	Ribosomal L1 domain-containing protein 1	427;426;207	427	-0.0253906	0.961655	1
ZC3H11A;LOC441155;ZC3H11C;ZC3H11B	O75152;A0A8V8TLD8;P0DQW0;A0A1B0GTU1	Zinc finger CCCH domain-containing protein 11A;C3H1-type domain-containing protein;Zinc finger CCCH domain-containing protein 11C;Zinc finger CCCH domain-containing protein 11B	758;759;759;759	758	-0.132296	0.963518	2
NCAPD2	Q15021	Condensin complex subunit 1	1330	1330	-0.0705946	0.963518	2
NOC2L	Q9Y3T9	Nucleolar complex protein 2 homolog	49	49	-0.0544962	0.963518	2
NOC2L	Q9Y3T9	Nucleolar complex protein 2 homolog	56	56	-0.0544962	0.963518	2
SRRM2	Q9UQ35;Q9UQ35-2;I3L3Q8	Serine/arginine repetitive matrix protein 2	1499;1499;105	1499	-0.0382996	0.963518	2
DKC1	A0A8Q3WLC8;A0A8Q3SIY6;O60832;A0A8Q3WLG7;A0A8Q3WLD1;A0A8V8TKY9	H/ACA ribonucleoprotein complex subunit DKC1	472;480;485;445;456;282	472	-0.029475	0.963518	2
RANBP2	P49792	E3 SUMO-protein ligase RanBP2	1160	1160	-0.0180092	0.963518	1
ASMTL	O95671;O95671-2;O95671-3	Probable bifunctional dTTP/UTP pyrophosphatase/methyltransferase protein;dTTP/UTP pyrophosphatase;N-acetylserotonin O-methyltransferase-like protein	239;223;181	239	0.0148542	0.963518	1
MFAP1	P55081	Microfibrillar-associated protein 1	52	52	0.017294	0.963518	2
MFAP1	P55081	Microfibrillar-associated protein 1	53	53	0.017294	0.963518	2
PTPRC	P08575;P08575-6;P08575-5;P08575-7;P08575-8;P08575-10;P08575-9;P08575-4;A0A8V8TLH9	Receptor-type tyrosine-protein phosphatase C;protein-tyrosine-phosphatase	975;928;927;909;880;862;861;814;629	975	0.0245353	0.963518	1
NIFK	Q9BYG3;C9J808;H7BZL0	MKI67 FHA domain-interacting nucleolar phosphoprotein	238;133;47	238	0.0541779	0.963518	3
HNRNPA3	A0A7I2V2R3;A0A7I2V5D8;P51991;A0A7I2V402;A0A7I2V4G0;H7C1J8;P51991-2	Heterogeneous nuclear ribonucleoprotein A3	311;328;358;328;376;95;336	311	-0.0157721	0.966803	1
TRA2B	P62995	Transformer-2 protein homolog beta	14	14	-0.0120826	0.966803	2
SRRM2	Q9UQ35;Q9UQ35-2;I3L3Q8	Serine/arginine repetitive matrix protein 2	1531;1531;137	1531	0.0186169	0.966803	2
SRRM2	Q9UQ35;Q9UQ35-2;I3L3Q8	Serine/arginine repetitive matrix protein 2	1537;1537;143	1537	0.0186169	0.966803	2
NSUN2	Q08J23;Q08J23-2;Q08J23-3	RNA cytosine C(5)-methyltransferase NSUN2	743;708;507	743	0.0207566	0.966803	2
NUP98	P52948;P52948-5;P52948-2;P52948-6;H0YEN4;A0A8V8TQF7;A0A8V8TR21;H0YCR0;A0A8V8TRC7;A0A8V8TPX4;A0A8V8TPW9;H0YDA1;A0A3B3ITD8;A0A8V8TQG5;A0A8V8TR23;P52948-3;P52948-4;A0A8V8TRD0	Nuclear pore complex protein Nup98-Nup96;Nuclear pore complex protein Nup98;Nuclear pore complex protein Nup96;Nuclear pore complex protein Nup98-Nup96	839;822;822;839;814;813;805;775;822;839;84;822;822;814;777;839;822;822	839	0.0264305	0.966803	1
SRRM2	Q9UQ35;Q9UQ35-2	Serine/arginine repetitive matrix protein 2	1320;1320	1320	0.0277666	0.966803	2
DBN1	Q16643;Q16643-2;Q16643-3;D6R9Q9	Drebrin	346;348;392;78	346	0.0481413	0.966803	2
PNN	Q9H307	Pinin	381	381	0.0153599	0.968596	1
NCAPD2	Q15021	Condensin complex subunit 1	1333	1333	0.0524601	0.968732	2
DTD1	Q8TEA8	D-aminoacyl-tRNA deacylase 1	196	196	-0.0262009	0.968834	2
TRIM25	Q14258;A0A3B3IUA7;I3L2W4	E3 ubiquitin/ISG15 ligase TRIM25	100;100;100	100	-0.0187716	0.968834	1
SRRM2	Q9UQ35;Q9UQ35-2;I3L4D8;I3L182;I3L1I8;Q9UQ35-3;A0A087X1W1	Serine/arginine repetitive matrix protein 2	295;295;295;199;199;199;199	295	-0.0144224	0.968834	2
SRRM2	Q9UQ35;Q9UQ35-2;I3L4D8;I3L182;I3L1I8;Q9UQ35-3;A0A087X1W1	Serine/arginine repetitive matrix protein 2	297;297;297;201;201;201;201	297	-0.0144224	0.968834	2
SRRM2	Q9UQ35;Q9UQ35-2;I3L3Q8	Serine/arginine repetitive matrix protein 2	1878;1878;484	1878	0.0135103	0.968834	3
SRRM2	Q9UQ35;Q9UQ35-2;I3L3Q8	Serine/arginine repetitive matrix protein 2	1880;1880;486	1880	0.0135103	0.968834	3
SRRM2	Q9UQ35;Q9UQ35-2;I3L3Q8	Serine/arginine repetitive matrix protein 2	1876;1876;482	1876	0.0135103	0.968834	3
PRRC2A	P48634	Protein PRRC2A	1092	1092	0.0317092	0.968834	2
CHAF1B	Q13112	Chromatin assembly factor 1 subunit B	458	458	-0.0480769	0.970847	1
RAB8A	P61006	Ras-related protein Rab-8A	181	181	-0.0387836	0.970847	2
RAB8A	P61006	Ras-related protein Rab-8A	185	185	-0.0387836	0.970847	2
NCL	A0A7I2V428;C9JLB1;A0A7I2V3F3;H7BY16;P19338;A0A7I2V5M5;A0A7I2V2U7;A0A7I2V349;A0A7I2V506;A0A7I2V699;A0A7I2V2S8	Nucleolin	67;51;67;67;67;67;67;67;67;67;67	67	0.0146972	0.970847	1
XRN2	Q9H0D6;Q9H0D6-2	5'-3' exoribonuclease 2	448;372	448	0.0166466	0.971166	1
SRRM2	Q9UQ35;Q9UQ35-2	Serine/arginine repetitive matrix protein 2	1326;1326	1326	-0.0193436	0.972641	2
DOCK2	Q92608	Dedicator of cytokinesis protein 2	1706	1706	-0.0146031	0.974417	1
FHOD1	Q9Y613	FH1/FH2 domain-containing protein 1	523	523	0.0493833	0.974928	1
SRRM2	Q9UQ35;I3L3Q8	Serine/arginine repetitive matrix protein 2	2409;1015	2409	0.0121674	0.975625	1
ARHGEF2	A0A8Q3SIN5;V9GYM8;A0A5F9ZI21;Q92974-3;Q92974-2;Q92974;V9GZ14;V9GYF5;V9GYG5	Rho guanine nucleotide exchange factor 2	138;182;280;110;137;137;110;129;110	138	0.0127245	0.975949	1
PDS5A	Q29RF7	Sister chromatid cohesion protein PDS5 homolog A	1305	1305	0.0237918	0.977356	1
PWP1	Q13610;Q13610-2	Periodic tryptophan protein 1 homolog	57;57	57	-0.00815328	0.978006	2
SEC31A	D6REX3;O94979-8;O94979;O94979-2;O94979-9;O94979-3;D6RHZ5;H0Y8V7	Protein transport protein Sec31A	527;527;527;527;522;527;527;115	527	0.00825629	0.978006	1
TMPO	P42166	Lamina-associated polypeptide 2, isoform alpha;Thymopoietin;Thymopentin	351	351	0.0302401	0.978006	1
NUP188	Q5SRE5-2;Q5SRE5	Nucleoporin NUP188	1606;1717	1606	-0.0327731	0.978898	1
HSP90AA1;LYN	P07900;P07948-2;E5RJ37	Heat shock protein HSP 90-alpha	745;13;13	745	-0.0171056	0.978898	2
HSP90AA1;LYN	P07900;P07948-2;E5RJ37	Heat shock protein HSP 90-alpha	743;11;11	743	-0.0171056	0.978898	2
SRRM2	Q9UQ35;Q9UQ35-2;I3L3Q8	Serine/arginine repetitive matrix protein 2	1970;1970;576	1970	-0.0097599	0.978898	3
SRRM2	Q9UQ35;Q9UQ35-2;I3L3Q8	Serine/arginine repetitive matrix protein 2	1972;1972;578	1972	-0.0097599	0.978898	3
PRKAR2A	A0A9L9PY56;P13861-2;P13861;A0A9L9PXM7;A0A9L9PXB4;A0A9L9PY59	cAMP-dependent protein kinase type II-alpha regulatory subunit	99;99;99;99;83;99	99	0.00814083	0.978898	1
DDX42	Q86XP3;J3KTK9;J3KRV0	ATP-dependent RNA helicase DDX42	109;109;11	109	0.00812215	0.98173	2
DDX42	Q86XP3;J3KTK9;J3KRV0	ATP-dependent RNA helicase DDX42	111;111;13	111	0.00812215	0.98173	2
NAP1L4	Q99733;Q99733-2;A0A994J3W0;C9JZI7;C9J6D1;A0A0J9YXQ2;E9PNW0;E9PJJ2;E9PS34;E9PNJ7;E9PKT8;E9PKI2;E9PP22;C9J1B1	Nucleosome assembly protein 1-like 4	12;12;12;12;12;12;12;12;12;12;12;12;12;12	12	0.0184144	0.98173	1
NIFK	Q9BYG3;C9J808;H7BZL0	MKI67 FHA domain-interacting nucleolar phosphoprotein	230;125;39	230	0.0244628	0.98173	3
NIFK	Q9BYG3;C9J808;H7BZL0	MKI67 FHA domain-interacting nucleolar phosphoprotein	234;129;43	234	0.0244628	0.98173	3
RPL13	P26373;J3QSB4	Large ribosomal subunit protein eL13;60S ribosomal protein L13	107;107	107	-0.0193629	0.9831	1
SRRM2	Q9UQ35;Q9UQ35-2;I3L4D8;I3L182	Serine/arginine repetitive matrix protein 2	952;952;952;856	952	-0.0115688	0.9831	2
GTPBP4	Q9BZE4;Q9BZE4-2;Q9BZE4-3	GTP-binding protein 4	578;531;462	578	0.0115629	0.983877	1
SQSTM1	E7EMC7;Q13501-2;Q13501	Sequestosome-1	272;188;272	272	0.00713366	0.986079	1
RTN4	Q9NQC3;Q9NQC3-5;Q9NQC3-2;Q9NQC3-4	Reticulon-4	7;7;7;7	7	0.00993067	0.986079	2
HNRNPM	P52272-2;P52272;M0R2I7;M0QY96	Heterogeneous nuclear ribonucleoprotein M	594;633;156;57	594	0.0176706	0.986079	1
RPL13	P26373;J3QSB4	Large ribosomal subunit protein eL13;60S ribosomal protein L13	106;106	106	-0.00876727	0.990041	2
NCOA5	Q9HCD5	Nuclear receptor coactivator 5	29	29	-0.0057478	0.990041	2
NCOA5	Q9HCD5	Nuclear receptor coactivator 5	34	34	-0.0057478	0.990041	2
PDCD4	Q53EL6;Q53EL6-2;Q5VZS7	Programmed cell death protein 4	94;83;80	94	0.00663877	0.990041	1
MCM3	P25205;P25205-2;J3KQ69;A0A499FHX9;Q7Z6P5	DNA replication licensing factor MCM3	672;717;626;682;167	672	0.00767503	0.990041	1
MAP4K4	O95819;O95819-5;A0A0D9SEY1;E7EN19;H7C360;G5E948;E7ENQ1;O95819-2;O95819-4;O95819-6;O95819-3;H7C0P6;E7EX83	Mitogen-activated protein kinase kinase kinase kinase 4;non-specific serine/threonine protein kinase	855;850;936;851;786;1000;770;828;773;889;936;672;654	855	0.0139181	0.990041	2
EPB41L2	E9PHY5;A0A994J5B1;O43491;O43491-4;E9PK52;Q6R5J7;H0Y5B0;E9PMV8;E9PMG5	Band 4.1-like protein 2	645;767;715;645;645;93;258;114;167	645	0.00500824	0.990666	1
RPS6	P62753;A2A3R5	Small ribosomal subunit protein eS6;40S ribosomal protein S6	235;204	235	-0.00862864	0.992426	2
SRRM2	Q9UQ35;Q9UQ35-2;I3L4U6	Serine/arginine repetitive matrix protein 2	2694;2276;20	2694	-0.00421188	0.992426	2
SRRM2	Q9UQ35;Q9UQ35-2;I3L4U6	Serine/arginine repetitive matrix protein 2	2692;2274;18	2692	-0.00421188	0.992426	2
UBAP2L	Q5VU79;Q14157;Q14157-5;A0AA34QVE6;F8W726;Q14157-4;Q14157-1;Q14157-3	Ubiquitin-associated protein 2-like	602;609;609;620;620;602;609;609	602	-0.00334612	0.992426	1
PCF11	A0A8I5KX04;E9PQ01;O94913;E9PKN0	Pre-mRNA cleavage complex 2 protein Pcf11	489;489;489;489	489	-0.00298773	0.992426	2
ACIN1	S4R3H4;E7EQT4;Q9UKV3-5;Q9UKV3	Apoptotic chromatin condensation inducer in the nucleus	599;617;657;657	599	0.00257116	0.992426	1
ACIN1	S4R3H4;E7EQT4;Q9UKV3-5;Q9UKV3	Apoptotic chromatin condensation inducer in the nucleus	185;203;243;243	185	0.00741964	0.992426	2
ACIN1	S4R3H4;E7EQT4;Q9UKV3-5;Q9UKV3	Apoptotic chromatin condensation inducer in the nucleus	182;200;240;240	182	0.00741964	0.992426	2
RANBP2	P49792;A0A8V8TLN4;A0A8V8TMN6	E3 SUMO-protein ligase RanBP2	2280;569;569	2280	0.00777882	0.992426	2
RANBP2	P49792;A0A8V8TLN4;A0A8V8TMN6	E3 SUMO-protein ligase RanBP2	2276;565;565	2276	0.00777882	0.992426	2
EIF4B	E7EX17;P23588;P23588-2	Eukaryotic translation initiation factor 4B	450;445;406	450	0.00792982	0.992426	2
EIF4B	E7EX17;P23588;P23588-2	Eukaryotic translation initiation factor 4B	447;442;403	447	0.00792982	0.992426	2
NAP1L4	Q99733;Q99733-2;A0A994J3W0;C9JZI7;C9J6D1;A0A0J9YXQ2;E9PNW0;E9PJJ2;E9PS34;E9PNJ7;E9PKT8;E9PKI2;E9PP22;C9J1B1	Nucleosome assembly protein 1-like 4	5;5;5;5;5;5;5;5;5;5;5;5;5;5	5	-0.00837556	0.993589	2
SRRM2	Q9UQ35;Q9UQ35-2;I3L4D8;I3L182	Serine/arginine repetitive matrix protein 2	876;876;876;780	876	0.00250811	0.994131	2
MSL3	Q8N5Y2;Q8N5Y2-3;Q8N5Y2-2;A0A3B3IT59;A0A3B3ITL5;Q8N5Y2-6;Q8N5Y2-4;A0A3B3ITF3;A0A3F2YNX2;A0A3B3IRN2	Male-specific lethal 3 homolog	400;388;341;399;367;251;234;400;233;74	400	-0.00204647	0.995581	2
MSL3	Q8N5Y2;Q8N5Y2-3;Q8N5Y2-2;A0A3B3IT59;A0A3B3ITL5;Q8N5Y2-6;Q8N5Y2-4;A0A3B3ITF3;A0A3F2YNX2;A0A3B3IRN2	Male-specific lethal 3 homolog	405;393;346;404;372;256;239;405;238;79	405	-0.00204647	0.995581	2
DDX24	G3V529;Q9GZR7;Q9GZR7-2	ATP-dependent RNA helicase;ATP-dependent RNA helicase DDX24	39;82;82	39	0.00113863	0.995581	1
SRRM2	Q9UQ35;I3L3Q8	Serine/arginine repetitive matrix protein 2	2042;648	2042	0.00201839	0.995581	3
SRRM2	Q9UQ35;I3L3Q8	Serine/arginine repetitive matrix protein 2	2044;650	2044	0.00201839	0.995581	3
SRRM2	Q9UQ35;I3L3Q8	Serine/arginine repetitive matrix protein 2	2046;652	2046	0.00201839	0.995581	3
RRP1B	Q14684;Q14684-2	Ribosomal RNA processing protein 1 homolog B	732;714	732	0.0024641	0.995581	1
NOLC1	A0A0A0MRM9;Q14978;Q14978-3;Q14978-2	Nucleolar and coiled-body phosphoprotein 1	517;508;509;518	517	0.00420937	0.996053	1
