# Supplementary material for: CD20 tails interact with the 14-3-3/GEF-H1 complex and microtubule network upon PKCδ phosphorylation
Source: EMBO J. 2026 Apr 17;45(11):3859–79. doi: 10.1038/s44318-026-00781-5 (PMC13226681; doi:10.1038/s44318-026-00781-5)
Supplement: Supplementary file 6 — Source data Fig. 2 [file 44318_2026_781_MOESM6_ESM.zip › Figure 2/A/s4 wsp and files/Fig 2A PKCd KO s4.wsp]

<?xml version="1.0" encoding="UTF-8"?>
 <Workspace version="20.0"  modDate="Tue Dec 02 08:37:53 CET 2025"  clientTimestamp="1764661073938"  flowJoVersion="10.9.0"  drawRowBorders="1"  drawColumnBorders="1"  hideCompNodes="1"  curGroup="All Samples"  groupPaneHeight="80"  xmlns:xsi="http://www.w3.org/2001/XMLSchema-instance"  xmlns:gating="http://www.isac-net.org/std/Gating-ML/v2.0/gating"  xmlns:transforms="http://www.isac-net.org/std/Gating-ML/v2.0/transformations"  xmlns:data-type="http://www.isac-net.org/std/Gating-ML/v2.0/datatypes"  xsi:schemaLocation="http://www.isac-net.org/std/Gating-ML/v2.0/gating http://www.isac-net.org/std/Gating-ML/v2.0/gating/Gating-ML.v2.0.xsd http://www.isac-net.org/std/Gating-ML/v2.0/transformations http://www.isac-net.org/std/Gating-ML/v2.0/gating/Transformations.v2.0.xsd http://www.isac-net.org/std/Gating-ML/v2.0/datatypes http://www.isac-net.org/std/Gating-ML/v2.0/gating/DataTypes.v2.0.xsd "  nonAutoSaveFileName="file:/Users/kklaesener/Desktop/Revision/figures/Fig%202A%20PKCd%20KO%20s4.wsp" >
   <WindowPosition x="20"  y="25"  width="719"  height="891"  displayed="1"  panelState="" />
   <TextTraits font="Helvetica"  size="12"  name=""  style="plain"  color="#000000"  background="#00ffffff"  just="left" />
   <Columns>
     <TColumn width="268" >
       <Property key="fj.appnode.prop.name" />
     </TColumn>
     <TColumn width="108" >
       <Property key="fj.appnode.prop.statistic" />
     </TColumn>
     <TColumn width="108" >
       <Property key="fj.appnode.prop.ncells" />
     </TColumn>
     <TColumn width="108"  sortPriority="1"  wsSortAscending="1" >
       <Keyword name="state" />
     </TColumn>
     <TColumn width="108"  sortPriority="1"  wsSortAscending="1" >
       <Keyword name="state" />
     </TColumn>
   </Columns>
   <Matrices/>
   <Cytometers>
     <Cytometer name="ATTUNE"  cyt="4486521 Attune NxT Acoustic Focusing Cytometer (Lasers: BRVY)"  useFCS3="1"  extraNegs="0"  widthBasis="-1000"  linMin="0"  logMin="1"  linMax="1024"  logMax="1048576"  linearRescale="1"  logRescale="1"  linFromKW="1"  logFromKW="1"  useGain="0"  useTransform="1"  transformType="BIEX"  manufacturer=""  serialnumber=""  homepage="workspaces-and-samples/flowjo-and-your-cytometer/flowjo-and-your-cytometer/ws-cytometer-attune/"  icon="attune.png" >
       <LinParams>
         <Param>time</Param>
       </LinParams>
       <LogParams/>
       <FilterParams/>
       <TransformStore/>
     </Cytometer>
   </Cytometers>
   <Groups>
     <GroupNode name="All Samples"  annotation=""  owningGroup="All Samples"  expanded="1"  sortPriority="10"  count="-1" >
       <Graph smoothing="0"  backColor="#ffffff"  foreColor="#000000"  type="Pseudocolor"  fast="1" >
         <Axis dimension="x"  name=""  label=""  auto="auto" />
         <Axis dimension="y"  name=""  label=""  auto="auto" />
         <GraphSettings level="5%"  smoothingHighResolution="1"  contourHighResolution="1"  histogramSmoothingCount="0"  graphResolution="256"  showOutliers="0"  drawLargeDots="0"  dotsToDraw="8000"  tint="le.chartfill.tinted.40"  lineWeight="le.lineweight.normal"  lineStyle="le.linestyle.solid" />
         <GraphEnvironment showGrid="0"  showAxes="tl"  showGates="1"  showFreqOnPlots="1"  showGateNameOnPlots="1"  showMedians="0"  showUncomped="0"  addEventParam="0"  lastYAxisName="" >
           <TextTraits font="SansSerif"  size="11"  name="Labels"  style="plain"  color="#000000"  background="#00ffffff"  just="left" />
           <TextTraits font="SansSerif"  size="11"  name="LayoutGates"  style="plain"  color="#000000"  background="#00ffffff"  just="left" />
           <TextTraits font="SansSerif"  size="9"  name="Numbers"  style="plain"  color="#000000"  background="#00ffffff"  just="left" />
           <TextTraits font="SansSerif"  size="9"  name="Legend"  style="plain"  color="#000000"  background="#00ffffff"  just="left" />
         </GraphEnvironment>
       </Graph>
       <Subpopulations>
         <Population name="Ramos"  annotation=""  owningGroup="All Samples"  expanded="1"  sortPriority="10"  count="18797" >
           <Graph smoothing="0"  backColor="#ffffff"  foreColor="#000000"  heatMapStatParameter="BL1-A"  type="Pseudocolor"  fast="1" >
             <Axis dimension="x"  name="FSC-A"  label=""  auto="auto" />
             <Axis dimension="y"  name="SSC-A"  label=""  auto="auto" />
             <GraphSettings level="5%"  smoothingHighResolution="1"  contourHighResolution="1"  histogramSmoothingCount="0"  graphResolution="256"  showOutliers="0"  drawLargeDots="0"  dotsToDraw="8000"  tint="le.chartfill.tinted.40"  lineWeight="le.lineweight.normal"  lineStyle="le.linestyle.solid" />
             <GraphEnvironment showGrid="0"  showAxes="tl"  showGates="1"  showFreqOnPlots="1"  showGateNameOnPlots="1"  showMedians="0"  showUncomped="0"  addEventParam="0"  lastYAxisName="" >
               <TextTraits font="SansSerif"  size="11"  name="Labels"  style="plain"  color="#000000"  background="#00ffffff"  just="left" />
               <TextTraits font="SansSerif"  size="11"  name="LayoutGates"  style="plain"  color="#000000"  background="#00ffffff"  just="left" />
               <TextTraits font="SansSerif"  size="9"  name="Numbers"  style="plain"  color="#000000"  background="#00ffffff"  just="left" />
               <TextTraits font="SansSerif"  size="9"  name="Legend"  style="plain"  color="#000000"  background="#00ffffff"  just="left" />
               <WindowPosition x="687"  y="25"  width="390"  height="582"  displayed="1"  panelState="---" />
             </GraphEnvironment>
           </Graph>
           <Gate gating:id="ID1800690684" >
             <gating:EllipsoidGate eventsInside="1"  annoOffsetX="0"  annoOffsetY="0"  tint="#000000"  isTinted="0"  lineWeight="Normal"  userDefined="1"  gating:distance="150.1949325476579" >
               <gating:dimension>
                 <data-type:fcs-dimension data-type:name="FSC-A" />
               </gating:dimension>
               <gating:dimension>
                 <data-type:fcs-dimension data-type:name="SSC-A" />
               </gating:dimension>
               <gating:foci>
                 <gating:vertex>
                   <gating:coordinate data-type:value="138.2411185022" />
                   <gating:coordinate data-type:value="50.8768631942" />
                 </gating:vertex>
                 <gating:vertex>
                   <gating:coordinate data-type:value="243.7588814978" />
                   <gating:coordinate data-type:value="126.1231368058" />
                 </gating:vertex>
               </gating:foci>
               <gating:edge>
                 <gating:vertex>
                   <gating:coordinate data-type:value="130" />
                   <gating:coordinate data-type:value="45" />
                 </gating:vertex>
                 <gating:vertex>
                   <gating:coordinate data-type:value="252" />
                   <gating:coordinate data-type:value="132" />
                 </gating:vertex>
                 <gating:vertex>
                   <gating:coordinate data-type:value="213" />
                   <gating:coordinate data-type:value="58" />
                 </gating:vertex>
                 <gating:vertex>
                   <gating:coordinate data-type:value="169" />
                   <gating:coordinate data-type:value="119" />
                 </gating:vertex>
               </gating:edge>
             </gating:EllipsoidGate>
           </Gate>
           <Subpopulations>
             <Population name="Single Cells"  annotation=""  owningGroup="All Samples"  expanded="1"  sortPriority="10"  count="18311" >
               <Graph smoothing="0"  backColor="#ffffff"  foreColor="#000000"  heatMapStatParameter="BL1-A"  type="Pseudocolor"  fast="1" >
                 <Axis dimension="x"  name="SSC-H"  label=""  auto="auto" />
                 <Axis dimension="y"  name="SSC-A"  label=""  auto="auto" />
                 <GraphSettings level="5%"  smoothingHighResolution="1"  contourHighResolution="1"  histogramSmoothingCount="0"  graphResolution="256"  showOutliers="0"  drawLargeDots="0"  dotsToDraw="8000"  tint="le.chartfill.tinted.40"  lineWeight="le.lineweight.normal"  lineStyle="le.linestyle.solid" />
                 <GraphEnvironment showGrid="0"  showAxes="tl"  showGates="1"  showFreqOnPlots="1"  showGateNameOnPlots="1"  showMedians="0"  showUncomped="0"  addEventParam="0"  lastYAxisName="" >
                   <TextTraits font="SansSerif"  size="11"  name="Labels"  style="plain"  color="#000000"  background="#00ffffff"  just="left" />
                   <TextTraits font="SansSerif"  size="11"  name="LayoutGates"  style="plain"  color="#000000"  background="#00ffffff"  just="left" />
                   <TextTraits font="SansSerif"  size="9"  name="Numbers"  style="plain"  color="#000000"  background="#00ffffff"  just="left" />
                   <TextTraits font="SansSerif"  size="9"  name="Legend"  style="plain"  color="#000000"  background="#00ffffff"  just="left" />
                   <WindowPosition x="687"  y="25"  width="390"  height="582"  displayed="1"  panelState="---" />
                 </GraphEnvironment>
               </Graph>
               <Gate gating:id="ID72968826"  gating:parent_id="ID1800690684" >
                 <gating:EllipsoidGate eventsInside="1"  annoOffsetX="145"  annoOffsetY="3"  tint="#000000"  isTinted="0"  lineWeight="Normal"  userDefined="1"  gating:distance="136.36024913865506" >
                   <gating:dimension>
                     <data-type:fcs-dimension data-type:name="SSC-H" />
                   </gating:dimension>
                   <gating:dimension>
                     <data-type:fcs-dimension data-type:name="SSC-A" />
                   </gating:dimension>
                   <gating:foci>
                     <gating:vertex>
                       <gating:coordinate data-type:value="29.3847586698" />
                       <gating:coordinate data-type:value="35.8093199605" />
                     </gating:vertex>
                     <gating:vertex>
                       <gating:coordinate data-type:value="86.6152413302" />
                       <gating:coordinate data-type:value="156.1906800395" />
                     </gating:vertex>
                   </gating:foci>
                   <gating:edge>
                     <gating:vertex>
                       <gating:coordinate data-type:value="29" />
                       <gating:coordinate data-type:value="35" />
                     </gating:vertex>
                     <gating:vertex>
                       <gating:coordinate data-type:value="87" />
                       <gating:coordinate data-type:value="157" />
                     </gating:vertex>
                     <gating:vertex>
                       <gating:coordinate data-type:value="68" />
                       <gating:coordinate data-type:value="92" />
                     </gating:vertex>
                     <gating:vertex>
                       <gating:coordinate data-type:value="48" />
                       <gating:coordinate data-type:value="101" />
                     </gating:vertex>
                   </gating:edge>
                 </gating:EllipsoidGate>
               </Gate>
             </Population>
           </Subpopulations>
         </Population>
       </Subpopulations>
       <Group name="All Samples"  live="1"  role="ws.group.dlog.test"  key=""  synchronized="0"  foreground="#000000"  fontStyle="bold" >
         <Criteria/>
         <SampleRefs>
           <SampleRef sampleID="1" />
           <SampleRef sampleID="3" />
           <SampleRef sampleID="2" />
           <SampleRef sampleID="4" />
           <SampleRef sampleID="6" />
           <SampleRef sampleID="5" />
           <SampleRef sampleID="8" />
           <SampleRef sampleID="7" />
           <SampleRef sampleID="9" />
           <SampleRef sampleID="10" />
           <SampleRef sampleID="11" />
           <SampleRef sampleID="12" />
           <SampleRef sampleID="13" />
           <SampleRef sampleID="14" />
         </SampleRefs>
         <Keywords/>
       </Group>
     </GroupNode>
     <GroupNode name="Compensation"  annotation=""  owningGroup="Compensation"  expanded="1"  sortPriority="10"  count="-1" >
       <Graph smoothing="0"  backColor="#ffffff"  foreColor="#000000"  type="Pseudocolor"  fast="1" >
         <Axis dimension="x"  name=""  label=""  auto="auto" />
         <Axis dimension="y"  name=""  label=""  auto="auto" />
         <GraphSettings level="5%"  smoothingHighResolution="1"  contourHighResolution="1"  histogramSmoothingCount="0"  graphResolution="256"  showOutliers="0"  drawLargeDots="0"  dotsToDraw="8000"  tint="le.chartfill.tinted.40"  lineWeight="le.lineweight.normal"  lineStyle="le.linestyle.solid" />
         <GraphEnvironment showGrid="0"  showAxes="tl"  showGates="1"  showFreqOnPlots="1"  showGateNameOnPlots="1"  showMedians="0"  showUncomped="0"  addEventParam="0"  lastYAxisName="" >
           <TextTraits font="SansSerif"  size="11"  name="Labels"  style="plain"  color="#000000"  background="#00ffffff"  just="left" />
           <TextTraits font="SansSerif"  size="11"  name="LayoutGates"  style="plain"  color="#000000"  background="#00ffffff"  just="left" />
           <TextTraits font="SansSerif"  size="9"  name="Numbers"  style="plain"  color="#000000"  background="#00ffffff"  just="left" />
           <TextTraits font="SansSerif"  size="9"  name="Legend"  style="plain"  color="#000000"  background="#00ffffff"  just="left" />
         </GraphEnvironment>
       </Graph>
       <Group name="Compensation"  live="1"  role="ws.group.dlog.compensation"  key=""  synchronized="0"  foreground="#bc1900"  fontStyle="bold" >
         <Criteria>
           <Criterion connector="And"  keyword="$FIL"  function="Contains"  value="comp" />
           <Criterion connector="Or"  keyword="$FIL"  function="Contains"  value="unstained" />
         </Criteria>
         <Keywords/>
       </Group>
     </GroupNode>
   </Groups>
   <SampleList>
     <Sample>
       <DataSet uri="file:/Volumes/NO%20NAME/251105%20PKCd,%20S1P1R,%20Cd79b/251105%20PKCd,%20S1P1R,%20CD79b)_s4%20PKCd-KO_WT.fcs"  sampleID="11" />
       <Transformations>
         <transforms:linear transforms:minRange="0.014"  transforms:maxRange="7.318"  gain="1" >
           <data-type:parameter data-type:name="Time" />
         </transforms:linear>
         <transforms:linear transforms:minRange="0"  transforms:maxRange="1048576"  gain="1" >
           <data-type:parameter data-type:name="FSC-A" />
         </transforms:linear>
         <transforms:linear transforms:minRange="0"  transforms:maxRange="1048576"  gain="1" >
           <data-type:parameter data-type:name="SSC-A" />
         </transforms:linear>
         <transforms:log transforms:offset="10"  transforms:decades="6.0205999133" >
           <data-type:parameter data-type:name="BL1-A" />
         </transforms:log>
         <transforms:log transforms:offset="1"  transforms:decades="6.0205999133" >
           <data-type:parameter data-type:name="YL4-A" />
         </transforms:log>
         <transforms:log transforms:offset="10"  transforms:decades="6.0205999133" >
           <data-type:parameter data-type:name="YL1-A" />
         </transforms:log>
         <transforms:log transforms:offset="1"  transforms:decades="6.0205999133" >
           <data-type:parameter data-type:name="RL1-A" />
         </transforms:log>
         <transforms:log transforms:offset="31.6227766017"  transforms:decades="5.5205999133" >
           <data-type:parameter data-type:name="VL1-A" />
         </transforms:log>
         <transforms:linear transforms:minRange="0"  transforms:maxRange="1048576"  gain="1" >
           <data-type:parameter data-type:name="FSC-H" />
         </transforms:linear>
         <transforms:linear transforms:minRange="0"  transforms:maxRange="1048576"  gain="1" >
           <data-type:parameter data-type:name="SSC-H" />
         </transforms:linear>
         <transforms:linear transforms:minRange="0"  transforms:maxRange="1024"  gain="1" >
           <data-type:parameter data-type:name="FSC-W" />
         </transforms:linear>
         <transforms:linear transforms:minRange="0"  transforms:maxRange="1024"  gain="1" >
           <data-type:parameter data-type:name="SSC-W" />
         </transforms:linear>
       </Transformations>
       <Keywords>
         <Keyword name="FJ_FCS_VERSION"  value="3.1" />
         <Keyword name="#CoincidentCount"  value="3636" />
         <Keyword name="#FLOWRATE"  value="100" />
         <Keyword name="#LASER1ASF"  value="1.20" />
         <Keyword name="#LASER1COLOR"  value="Blue" />
         <Keyword name="#LASER1DELAY"  value="1100" />
         <Keyword name="#LASER2ASF"  value="1.13" />
         <Keyword name="#LASER2COLOR"  value="Red" />
         <Keyword name="#LASER2DELAY"  value="1462" />
         <Keyword name="#LASER3ASF"  value="1.20" />
         <Keyword name="#LASER3COLOR"  value="Violet" />
         <Keyword name="#LASER3DELAY"  value="734" />
         <Keyword name="#LASER4ASF"  value="1.06" />
         <Keyword name="#LASER4COLOR"  value="Yellow" />
         <Keyword name="#LASER4DELAY"  value="319" />
         <Keyword name="#LASERCONFIG"  value="BRVY" />
         <Keyword name="#P1Label"  value="NA" />
         <Keyword name="#P1Target"  value="NA" />
         <Keyword name="#P4Label"  value="GFP" />
         <Keyword name="#P5Label"  value="PE-Cy7" />
         <Keyword name="#P6Label"  value="R-PE" />
         <Keyword name="#P7Label"  value="Alexa Fluor    647" />
         <Keyword name="#P8Label"  value="Pacific Blue   " />
         <Keyword name="#PTDATE"  value="05-Nov-2025" />
         <Keyword name="#PTRESULT"  value="Pass" />
         <Keyword name="#TR1"  value="OR_FSC,25000" />
         <Keyword name="#WIDTHTHRESHOLD"  value="1000" />
         <Keyword name="#WINEXT"  value="0" />
         <Keyword name="$BTIM"  value="11:42:14" />
         <Keyword name="$BYTEORD"  value="1,2,3,4" />
         <Keyword name="$CELLS"  value="NA" />
         <Keyword name="$COM"  value="NA" />
         <Keyword name="$CYT"  value="4486521 Attune NxT Acoustic Focusing Cytometer (Lasers: BRVY)" />
         <Keyword name="$CYTSN"  value="2AFC212610616" />
         <Keyword name="$DATATYPE"  value="F" />
         <Keyword name="$DATE"  value="05-Nov-2025" />
         <Keyword name="$ETIM"  value="11:42:22" />
         <Keyword name="$EXP"  value="NA" />
         <Keyword name="$FIL"  value="WT.fcs" />
         <Keyword name="$INST"  value="NA" />
         <Keyword name="$LAST_MODIFIED"  value="05-Nov-2025 12:05:09" />
         <Keyword name="$LAST_MODIFIER"  value="Kathrin" />
         <Keyword name="$LOST"  value="0" />
         <Keyword name="$MODE"  value="L" />
         <Keyword name="$OP"  value="Kathrin Klaesener" />
         <Keyword name="$ORIGINALITY"  value="NonDataModified" />
         <Keyword name="$P10B"  value="32" />
         <Keyword name="$P10E"  value="0,0" />
         <Keyword name="$P10F"  value="NA" />
         <Keyword name="$P10L"  value="488" />
         <Keyword name="$P10N"  value="SSC-H" />
         <Keyword name="$P10R"  value="1048576" />
         <Keyword name="$P10S"  value="SSC-H" />
         <Keyword name="$P10V"  value="310" />
         <Keyword name="$P11B"  value="32" />
         <Keyword name="$P11E"  value="0,0" />
         <Keyword name="$P11F"  value="NA" />
         <Keyword name="$P11L"  value="488" />
         <Keyword name="$P11N"  value="FSC-W" />
         <Keyword name="$P11R"  value="1024" />
         <Keyword name="$P11S"  value="FSC-W" />
         <Keyword name="$P11V"  value="150" />
         <Keyword name="$P12B"  value="32" />
         <Keyword name="$P12E"  value="0,0" />
         <Keyword name="$P12F"  value="NA" />
         <Keyword name="$P12L"  value="488" />
         <Keyword name="$P12N"  value="SSC-W" />
         <Keyword name="$P12R"  value="1024" />
         <Keyword name="$P12S"  value="SSC-W" />
         <Keyword name="$P12V"  value="310" />
         <Keyword name="$P1B"  value="32" />
         <Keyword name="$P1E"  value="0,0" />
         <Keyword name="$P1F"  value="NA" />
         <Keyword name="$P1L"  value="NA" />
         <Keyword name="$P1N"  value="Time" />
         <Keyword name="$P1R"  value="67108864" />
         <Keyword name="$P1S"  value="Time" />
         <Keyword name="$P1V"  value="NA" />
         <Keyword name="$P2B"  value="32" />
         <Keyword name="$P2E"  value="0,0" />
         <Keyword name="$P2F"  value="NA" />
         <Keyword name="$P2L"  value="488" />
         <Keyword name="$P2N"  value="FSC-A" />
         <Keyword name="$P2R"  value="1048576" />
         <Keyword name="$P2S"  value="FSC-A" />
         <Keyword name="$P2V"  value="150" />
         <Keyword name="$P3B"  value="32" />
         <Keyword name="$P3E"  value="0,0" />
         <Keyword name="$P3F"  value="NA" />
         <Keyword name="$P3L"  value="488" />
         <Keyword name="$P3N"  value="SSC-A" />
         <Keyword name="$P3R"  value="1048576" />
         <Keyword name="$P3S"  value="SSC-A" />
         <Keyword name="$P3V"  value="310" />
         <Keyword name="$P4B"  value="32" />
         <Keyword name="$P4E"  value="0,0" />
         <Keyword name="$P4F"  value="NA" />
         <Keyword name="$P4L"  value="488" />
         <Keyword name="$P4N"  value="BL1-A" />
         <Keyword name="$P4R"  value="1048576" />
         <Keyword name="$P4S"  value="GFP-A" />
         <Keyword name="$P4V"  value="300" />
         <Keyword name="$P5B"  value="32" />
         <Keyword name="$P5E"  value="0,0" />
         <Keyword name="$P5F"  value="NA" />
         <Keyword name="$P5L"  value="561" />
         <Keyword name="$P5N"  value="YL4-A" />
         <Keyword name="$P5R"  value="1048576" />
         <Keyword name="$P5S"  value="PE-Cy7-A" />
         <Keyword name="$P5V"  value="400" />
         <Keyword name="$P6B"  value="32" />
         <Keyword name="$P6E"  value="0,0" />
         <Keyword name="$P6F"  value="NA" />
         <Keyword name="$P6L"  value="561" />
         <Keyword name="$P6N"  value="YL1-A" />
         <Keyword name="$P6R"  value="1048576" />
         <Keyword name="$P6S"  value="R-PE-A" />
         <Keyword name="$P6V"  value="350" />
         <Keyword name="$P7B"  value="32" />
         <Keyword name="$P7E"  value="0,0" />
         <Keyword name="$P7F"  value="NA" />
         <Keyword name="$P7L"  value="640" />
         <Keyword name="$P7N"  value="RL1-A" />
         <Keyword name="$P7R"  value="1048576" />
         <Keyword name="$P7S"  value="Alexa Fluor    647-A" />
         <Keyword name="$P7V"  value="400" />
         <Keyword name="$P8B"  value="32" />
         <Keyword name="$P8E"  value="0,0" />
         <Keyword name="$P8F"  value="NA" />
         <Keyword name="$P8L"  value="405" />
         <Keyword name="$P8N"  value="VL1-A" />
         <Keyword name="$P8R"  value="1048576" />
         <Keyword name="$P8S"  value="Pacific Blue   -A" />
         <Keyword name="$P8V"  value="300" />
         <Keyword name="$P9B"  value="32" />
         <Keyword name="$P9E"  value="0,0" />
         <Keyword name="$P9F"  value="NA" />
         <Keyword name="$P9L"  value="488" />
         <Keyword name="$P9N"  value="FSC-H" />
         <Keyword name="$P9R"  value="1048576" />
         <Keyword name="$P9S"  value="FSC-H" />
         <Keyword name="$P9V"  value="150" />
         <Keyword name="$PAR"  value="12" />
         <Keyword name="$PLATEID"  value="NA" />
         <Keyword name="$PLATENAME"  value="NA" />
         <Keyword name="$PROJ"  value="251105 PKCd, S1P1R, CD79b)" />
         <Keyword name="$SMNO"  value="s4 PKCd-KO" />
         <Keyword name="$SPILLOVER"  value="5,BL1-A,YL4-A,YL1-A,RL1-A,VL1-A,1.000000,0.000000,0.000000,0.000000,0.000000,0.000000,1.000000,0.000000,0.000000,0.000000,0.000000,0.000000,1.000000,0.000000,0.000000,0.000000,0.000000,0.000000,1.000000,0.000000,0.000000,0.000000,0.000000,0.000000,1.000000" />
         <Keyword name="$SRC"  value="NA" />
         <Keyword name="$SYS"  value="SNAKE Microsoft Windows 10 Enterprise LTSC" />
         <Keyword name="$TIMESTEP"  value="0.001" />
         <Keyword name="$TOT"  value="56552" />
         <Keyword name="$VOL"  value="15000" />
         <Keyword name="HOSTID"  value="snake" />
         <Keyword name="$BEGINDATA"  value="000000008192" />
         <Keyword name="$ENDDATA"  value="000002722687" />
         <Keyword name="$NEXTDATA"  value="000000000000" />
         <Keyword name="$BEGINSTEXT"  value="000000000000" />
         <Keyword name="$ENDSTEXT"  value="000000000000" />
         <Keyword name="$BEGINANALYSIS"  value="000000000000" />
         <Keyword name="$ENDANALYSIS"  value="000000000000" />
         <Keyword name="state"  value="4" />
       </Keywords>
       <SampleNode name="WT.fcs"  annotation=""  owningGroup=""  expanded="1"  sortPriority="10"  count="56552"  sampleID="11" >
         <Graph smoothing="0"  backColor="#ffffff"  foreColor="#000000"  type="Pseudocolor"  fast="1" >
           <Axis dimension="x"  name="FSC-A"  label=""  auto="auto" />
           <Axis dimension="y"  name="SSC-A"  label=""  auto="auto" />
           <GraphSettings level="5%"  smoothingHighResolution="1"  contourHighResolution="1"  histogramSmoothingCount="0"  graphResolution="256"  showOutliers="0"  drawLargeDots="0"  dotsToDraw="8000"  tint="le.chartfill.tinted.40"  lineWeight="le.lineweight.normal"  lineStyle="le.linestyle.solid" />
           <GraphEnvironment showGrid="0"  showAxes="tl"  showGates="1"  showFreqOnPlots="1"  showGateNameOnPlots="1"  showMedians="0"  showUncomped="0"  addEventParam="0"  lastYAxisName="" >
             <TextTraits font="SansSerif"  size="11"  name="Labels"  style="plain"  color="#000000"  background="#00ffffff"  just="left" />
             <TextTraits font="SansSerif"  size="11"  name="LayoutGates"  style="plain"  color="#000000"  background="#00ffffff"  just="left" />
             <TextTraits font="SansSerif"  size="9"  name="Numbers"  style="plain"  color="#000000"  background="#00ffffff"  just="left" />
             <TextTraits font="SansSerif"  size="9"  name="Legend"  style="plain"  color="#000000"  background="#00ffffff"  just="left" />
             <WindowPosition x="0"  y="0"  width="0"  height="0"  displayed="0"  panelState="" />
           </GraphEnvironment>
         </Graph>
         <Subpopulations>
           <Population name="Ramos"  annotation=""  owningGroup=""  expanded="1"  sortPriority="10"  count="33851" >
             <Graph smoothing="0"  backColor="#ffffff"  foreColor="#000000"  heatMapStatParameter="BL1-A"  type="Pseudocolor"  fast="1" >
               <Axis dimension="x"  name="FSC-A"  label=""  auto="auto" />
               <Axis dimension="y"  name="SSC-A"  label=""  auto="auto" />
               <GraphSettings level="5%"  smoothingHighResolution="1"  contourHighResolution="1"  histogramSmoothingCount="0"  graphResolution="256"  showOutliers="0"  drawLargeDots="0"  dotsToDraw="8000"  tint="le.chartfill.tinted.40"  lineWeight="le.lineweight.normal"  lineStyle="le.linestyle.solid" />
               <GraphEnvironment showGrid="0"  showAxes="tl"  showGates="1"  showFreqOnPlots="1"  showGateNameOnPlots="1"  showMedians="0"  showUncomped="0"  addEventParam="0"  lastYAxisName="" >
                 <TextTraits font="SansSerif"  size="11"  name="Labels"  style="plain"  color="#000000"  background="#00ffffff"  just="left" />
                 <TextTraits font="SansSerif"  size="11"  name="LayoutGates"  style="plain"  color="#000000"  background="#00ffffff"  just="left" />
                 <TextTraits font="SansSerif"  size="9"  name="Numbers"  style="plain"  color="#000000"  background="#00ffffff"  just="left" />
                 <TextTraits font="SansSerif"  size="9"  name="Legend"  style="plain"  color="#000000"  background="#00ffffff"  just="left" />
                 <WindowPosition x="687"  y="25"  width="390"  height="582"  displayed="1"  panelState="---" />
               </GraphEnvironment>
             </Graph>
             <Gate gating:id="ID1395954600" >
               <gating:EllipsoidGate eventsInside="1"  annoOffsetX="0"  annoOffsetY="0"  tint="#000000"  isTinted="0"  lineWeight="Normal"  userDefined="1"  gating:distance="135.51826530894363" >
                 <gating:dimension>
                   <data-type:fcs-dimension data-type:name="FSC-A" />
                 </gating:dimension>
                 <gating:dimension>
                   <data-type:fcs-dimension data-type:name="SSC-A" />
                 </gating:dimension>
                 <gating:foci>
                   <gating:vertex>
                     <gating:coordinate data-type:value="120.0543233642" />
                     <gating:coordinate data-type:value="46.3870879938" />
                   </gating:vertex>
                   <gating:vertex>
                     <gating:coordinate data-type:value="187.9456766358" />
                     <gating:coordinate data-type:value="145.6129120062" />
                   </gating:vertex>
                 </gating:foci>
                 <gating:edge>
                   <gating:vertex>
                     <gating:coordinate data-type:value="115" />
                     <gating:coordinate data-type:value="39" />
                   </gating:vertex>
                   <gating:vertex>
                     <gating:coordinate data-type:value="193" />
                     <gating:coordinate data-type:value="153" />
                   </gating:vertex>
                   <gating:vertex>
                     <gating:coordinate data-type:value="181" />
                     <gating:coordinate data-type:value="76" />
                   </gating:vertex>
                   <gating:vertex>
                     <gating:coordinate data-type:value="126" />
                     <gating:coordinate data-type:value="116" />
                   </gating:vertex>
                 </gating:edge>
               </gating:EllipsoidGate>
             </Gate>
             <Subpopulations>
               <Population name="Single Cells"  annotation=""  owningGroup=""  expanded="1"  sortPriority="10"  count="33059" >
                 <Graph smoothing="0"  backColor="#ffffff"  foreColor="#000000"  heatMapStatParameter="BL1-A"  type="Pseudocolor"  fast="1" >
                   <Axis dimension="x"  name="SSC-H"  label=""  auto="auto" />
                   <Axis dimension="y"  name="SSC-A"  label=""  auto="auto" />
                   <GraphSettings level="5%"  smoothingHighResolution="1"  contourHighResolution="1"  histogramSmoothingCount="0"  graphResolution="256"  showOutliers="0"  drawLargeDots="0"  dotsToDraw="8000"  tint="le.chartfill.tinted.40"  lineWeight="le.lineweight.normal"  lineStyle="le.linestyle.solid" />
                   <GraphEnvironment showGrid="0"  showAxes="tl"  showGates="1"  showFreqOnPlots="1"  showGateNameOnPlots="1"  showMedians="0"  showUncomped="0"  addEventParam="0"  lastYAxisName="" >
                     <TextTraits font="SansSerif"  size="11"  name="Labels"  style="plain"  color="#000000"  background="#00ffffff"  just="left" />
                     <TextTraits font="SansSerif"  size="11"  name="LayoutGates"  style="plain"  color="#000000"  background="#00ffffff"  just="left" />
                     <TextTraits font="SansSerif"  size="9"  name="Numbers"  style="plain"  color="#000000"  background="#00ffffff"  just="left" />
                     <TextTraits font="SansSerif"  size="9"  name="Legend"  style="plain"  color="#000000"  background="#00ffffff"  just="left" />
                     <WindowPosition x="687"  y="25"  width="390"  height="582"  displayed="1"  panelState="---" />
                   </GraphEnvironment>
                 </Graph>
                 <Gate gating:id="ID2140571581"  gating:parent_id="ID1395954600" >
                   <gating:EllipsoidGate eventsInside="1"  annoOffsetX="145"  annoOffsetY="3"  tint="#000000"  isTinted="0"  lineWeight="Normal"  userDefined="1"  gating:distance="137.1288003579488" >
                     <gating:dimension>
                       <data-type:fcs-dimension data-type:name="SSC-H" />
                     </gating:dimension>
                     <gating:dimension>
                       <data-type:fcs-dimension data-type:name="SSC-A" />
                     </gating:dimension>
                     <gating:foci>
                       <gating:vertex>
                         <gating:coordinate data-type:value="36.3925997235" />
                         <gating:coordinate data-type:value="36.7540407388" />
                       </gating:vertex>
                       <gating:vertex>
                         <gating:coordinate data-type:value="98.6074002765" />
                         <gating:coordinate data-type:value="156.2459592612" />
                       </gating:vertex>
                     </gating:foci>
                     <gating:edge>
                       <gating:vertex>
                         <gating:coordinate data-type:value="99" />
                         <gating:coordinate data-type:value="157" />
                       </gating:vertex>
                       <gating:vertex>
                         <gating:coordinate data-type:value="36" />
                         <gating:coordinate data-type:value="36" />
                       </gating:vertex>
                       <gating:vertex>
                         <gating:coordinate data-type:value="77" />
                         <gating:coordinate data-type:value="92" />
                       </gating:vertex>
                       <gating:vertex>
                         <gating:coordinate data-type:value="58" />
                         <gating:coordinate data-type:value="102" />
                       </gating:vertex>
                     </gating:edge>
                   </gating:EllipsoidGate>
                 </Gate>
               </Population>
             </Subpopulations>
           </Population>
         </Subpopulations>
       </SampleNode>
     </Sample>
     <Sample>
       <DataSet uri="file:/Volumes/NO%20NAME/251105%20PKCd,%20S1P1R,%20Cd79b/251105%20PKCd,%20S1P1R,%20CD79b)_s%20S1P1_s1.fcs"  sampleID="12" />
       <Transformations>
         <transforms:linear transforms:minRange="0.014"  transforms:maxRange="2.936"  gain="1" >
           <data-type:parameter data-type:name="Time" />
         </transforms:linear>
         <transforms:linear transforms:minRange="0"  transforms:maxRange="1048576"  gain="1" >
           <data-type:parameter data-type:name="FSC-A" />
         </transforms:linear>
         <transforms:linear transforms:minRange="0"  transforms:maxRange="1048576"  gain="1" >
           <data-type:parameter data-type:name="SSC-A" />
         </transforms:linear>
         <transforms:log transforms:offset="10"  transforms:decades="6.0205999133" >
           <data-type:parameter data-type:name="BL1-A" />
         </transforms:log>
         <transforms:log transforms:offset="1"  transforms:decades="6.0205999133" >
           <data-type:parameter data-type:name="YL4-A" />
         </transforms:log>
         <transforms:log transforms:offset="10"  transforms:decades="6.0205999133" >
           <data-type:parameter data-type:name="YL1-A" />
         </transforms:log>
         <transforms:log transforms:offset="1"  transforms:decades="6.0205999133" >
           <data-type:parameter data-type:name="RL1-A" />
         </transforms:log>
         <transforms:log transforms:offset="31.6227766017"  transforms:decades="5.5205999133" >
           <data-type:parameter data-type:name="VL1-A" />
         </transforms:log>
         <transforms:linear transforms:minRange="0"  transforms:maxRange="1048576"  gain="1" >
           <data-type:parameter data-type:name="FSC-H" />
         </transforms:linear>
         <transforms:linear transforms:minRange="0"  transforms:maxRange="1048576"  gain="1" >
           <data-type:parameter data-type:name="SSC-H" />
         </transforms:linear>
         <transforms:linear transforms:minRange="0"  transforms:maxRange="1024"  gain="1" >
           <data-type:parameter data-type:name="FSC-W" />
         </transforms:linear>
         <transforms:linear transforms:minRange="0"  transforms:maxRange="1024"  gain="1" >
           <data-type:parameter data-type:name="SSC-W" />
         </transforms:linear>
       </Transformations>
       <Keywords>
         <Keyword name="FJ_FCS_VERSION"  value="3.1" />
         <Keyword name="#CoincidentCount"  value="5121" />
         <Keyword name="#FLOWRATE"  value="100" />
         <Keyword name="#LASER1ASF"  value="1.20" />
         <Keyword name="#LASER1COLOR"  value="Blue" />
         <Keyword name="#LASER1DELAY"  value="1100" />
         <Keyword name="#LASER2ASF"  value="1.13" />
         <Keyword name="#LASER2COLOR"  value="Red" />
         <Keyword name="#LASER2DELAY"  value="1462" />
         <Keyword name="#LASER3ASF"  value="1.20" />
         <Keyword name="#LASER3COLOR"  value="Violet" />
         <Keyword name="#LASER3DELAY"  value="734" />
         <Keyword name="#LASER4ASF"  value="1.06" />
         <Keyword name="#LASER4COLOR"  value="Yellow" />
         <Keyword name="#LASER4DELAY"  value="319" />
         <Keyword name="#LASERCONFIG"  value="BRVY" />
         <Keyword name="#P1Label"  value="NA" />
         <Keyword name="#P1Target"  value="NA" />
         <Keyword name="#P4Label"  value="GFP" />
         <Keyword name="#P5Label"  value="PE-Cy7" />
         <Keyword name="#P6Label"  value="R-PE" />
         <Keyword name="#P7Label"  value="Alexa Fluor    647" />
         <Keyword name="#P8Label"  value="Pacific Blue   " />
         <Keyword name="#PTDATE"  value="05-Nov-2025" />
         <Keyword name="#PTRESULT"  value="Pass" />
         <Keyword name="#TR1"  value="OR_FSC,25000" />
         <Keyword name="#WIDTHTHRESHOLD"  value="1000" />
         <Keyword name="#WINEXT"  value="0" />
         <Keyword name="$BTIM"  value="11:44:02" />
         <Keyword name="$BYTEORD"  value="1,2,3,4" />
         <Keyword name="$CELLS"  value="NA" />
         <Keyword name="$COM"  value="NA" />
         <Keyword name="$CYT"  value="4486521 Attune NxT Acoustic Focusing Cytometer (Lasers: BRVY)" />
         <Keyword name="$CYTSN"  value="2AFC212610616" />
         <Keyword name="$DATATYPE"  value="F" />
         <Keyword name="$DATE"  value="05-Nov-2025" />
         <Keyword name="$ETIM"  value="11:44:07" />
         <Keyword name="$EXP"  value="NA" />
         <Keyword name="$FIL"  value="s1.fcs" />
         <Keyword name="$INST"  value="NA" />
         <Keyword name="$LAST_MODIFIED"  value="05-Nov-2025 12:05:11" />
         <Keyword name="$LAST_MODIFIER"  value="Kathrin" />
         <Keyword name="$LOST"  value="0" />
         <Keyword name="$MODE"  value="L" />
         <Keyword name="$OP"  value="Kathrin Klaesener" />
         <Keyword name="$ORIGINALITY"  value="NonDataModified" />
         <Keyword name="$P10B"  value="32" />
         <Keyword name="$P10E"  value="0,0" />
         <Keyword name="$P10F"  value="NA" />
         <Keyword name="$P10L"  value="488" />
         <Keyword name="$P10N"  value="SSC-H" />
         <Keyword name="$P10R"  value="1048576" />
         <Keyword name="$P10S"  value="SSC-H" />
         <Keyword name="$P10V"  value="310" />
         <Keyword name="$P11B"  value="32" />
         <Keyword name="$P11E"  value="0,0" />
         <Keyword name="$P11F"  value="NA" />
         <Keyword name="$P11L"  value="488" />
         <Keyword name="$P11N"  value="FSC-W" />
         <Keyword name="$P11R"  value="1024" />
         <Keyword name="$P11S"  value="FSC-W" />
         <Keyword name="$P11V"  value="150" />
         <Keyword name="$P12B"  value="32" />
         <Keyword name="$P12E"  value="0,0" />
         <Keyword name="$P12F"  value="NA" />
         <Keyword name="$P12L"  value="488" />
         <Keyword name="$P12N"  value="SSC-W" />
         <Keyword name="$P12R"  value="1024" />
         <Keyword name="$P12S"  value="SSC-W" />
         <Keyword name="$P12V"  value="310" />
         <Keyword name="$P1B"  value="32" />
         <Keyword name="$P1E"  value="0,0" />
         <Keyword name="$P1F"  value="NA" />
         <Keyword name="$P1L"  value="NA" />
         <Keyword name="$P1N"  value="Time" />
         <Keyword name="$P1R"  value="67108864" />
         <Keyword name="$P1S"  value="Time" />
         <Keyword name="$P1V"  value="NA" />
         <Keyword name="$P2B"  value="32" />
         <Keyword name="$P2E"  value="0,0" />
         <Keyword name="$P2F"  value="NA" />
         <Keyword name="$P2L"  value="488" />
         <Keyword name="$P2N"  value="FSC-A" />
         <Keyword name="$P2R"  value="1048576" />
         <Keyword name="$P2S"  value="FSC-A" />
         <Keyword name="$P2V"  value="150" />
         <Keyword name="$P3B"  value="32" />
         <Keyword name="$P3E"  value="0,0" />
         <Keyword name="$P3F"  value="NA" />
         <Keyword name="$P3L"  value="488" />
         <Keyword name="$P3N"  value="SSC-A" />
         <Keyword name="$P3R"  value="1048576" />
         <Keyword name="$P3S"  value="SSC-A" />
         <Keyword name="$P3V"  value="310" />
         <Keyword name="$P4B"  value="32" />
         <Keyword name="$P4E"  value="0,0" />
         <Keyword name="$P4F"  value="NA" />
         <Keyword name="$P4L"  value="488" />
         <Keyword name="$P4N"  value="BL1-A" />
         <Keyword name="$P4R"  value="1048576" />
         <Keyword name="$P4S"  value="GFP-A" />
         <Keyword name="$P4V"  value="300" />
         <Keyword name="$P5B"  value="32" />
         <Keyword name="$P5E"  value="0,0" />
         <Keyword name="$P5F"  value="NA" />
         <Keyword name="$P5L"  value="561" />
         <Keyword name="$P5N"  value="YL4-A" />
         <Keyword name="$P5R"  value="1048576" />
         <Keyword name="$P5S"  value="PE-Cy7-A" />
         <Keyword name="$P5V"  value="400" />
         <Keyword name="$P6B"  value="32" />
         <Keyword name="$P6E"  value="0,0" />
         <Keyword name="$P6F"  value="NA" />
         <Keyword name="$P6L"  value="561" />
         <Keyword name="$P6N"  value="YL1-A" />
         <Keyword name="$P6R"  value="1048576" />
         <Keyword name="$P6S"  value="R-PE-A" />
         <Keyword name="$P6V"  value="350" />
         <Keyword name="$P7B"  value="32" />
         <Keyword name="$P7E"  value="0,0" />
         <Keyword name="$P7F"  value="NA" />
         <Keyword name="$P7L"  value="640" />
         <Keyword name="$P7N"  value="RL1-A" />
         <Keyword name="$P7R"  value="1048576" />
         <Keyword name="$P7S"  value="Alexa Fluor    647-A" />
         <Keyword name="$P7V"  value="400" />
         <Keyword name="$P8B"  value="32" />
         <Keyword name="$P8E"  value="0,0" />
         <Keyword name="$P8F"  value="NA" />
         <Keyword name="$P8L"  value="405" />
         <Keyword name="$P8N"  value="VL1-A" />
         <Keyword name="$P8R"  value="1048576" />
         <Keyword name="$P8S"  value="Pacific Blue   -A" />
         <Keyword name="$P8V"  value="250" />
         <Keyword name="$P9B"  value="32" />
         <Keyword name="$P9E"  value="0,0" />
         <Keyword name="$P9F"  value="NA" />
         <Keyword name="$P9L"  value="488" />
         <Keyword name="$P9N"  value="FSC-H" />
         <Keyword name="$P9R"  value="1048576" />
         <Keyword name="$P9S"  value="FSC-H" />
         <Keyword name="$P9V"  value="150" />
         <Keyword name="$PAR"  value="12" />
         <Keyword name="$PLATEID"  value="NA" />
         <Keyword name="$PLATENAME"  value="NA" />
         <Keyword name="$PROJ"  value="251105 PKCd, S1P1R, CD79b)" />
         <Keyword name="$SMNO"  value="s S1P1" />
         <Keyword name="$SPILLOVER"  value="5,BL1-A,YL4-A,YL1-A,RL1-A,VL1-A,1.000000,0.000000,0.000000,0.000000,0.000000,0.000000,1.000000,0.000000,0.000000,0.000000,0.000000,0.000000,1.000000,0.000000,0.000000,0.000000,0.000000,0.000000,1.000000,0.000000,0.000000,0.000000,0.000000,0.000000,1.000000" />
         <Keyword name="$SRC"  value="NA" />
         <Keyword name="$SYS"  value="SNAKE Microsoft Windows 10 Enterprise LTSC" />
         <Keyword name="$TIMESTEP"  value="0.001" />
         <Keyword name="$TOT"  value="30336" />
         <Keyword name="$VOL"  value="9000" />
         <Keyword name="HOSTID"  value="snake" />
         <Keyword name="$BEGINDATA"  value="000000008192" />
         <Keyword name="$ENDDATA"  value="000001464319" />
         <Keyword name="$NEXTDATA"  value="000000000000" />
         <Keyword name="$BEGINSTEXT"  value="000000000000" />
         <Keyword name="$ENDSTEXT"  value="000000000000" />
         <Keyword name="$BEGINANALYSIS"  value="000000000000" />
         <Keyword name="$ENDANALYSIS"  value="000000000000" />
         <Keyword name="state"  value="S1P1R" />
       </Keywords>
       <SampleNode name="s1.fcs"  annotation=""  owningGroup=""  expanded="1"  sortPriority="10"  count="30336"  sampleID="12" >
         <Graph smoothing="0"  backColor="#ffffff"  foreColor="#000000"  type="Pseudocolor"  fast="1" >
           <Axis dimension="x"  name="FSC-A"  label=""  auto="auto" />
           <Axis dimension="y"  name="SSC-A"  label=""  auto="auto" />
           <GraphSettings level="5%"  smoothingHighResolution="1"  contourHighResolution="1"  histogramSmoothingCount="0"  graphResolution="256"  showOutliers="0"  drawLargeDots="0"  dotsToDraw="8000"  tint="le.chartfill.tinted.40"  lineWeight="le.lineweight.normal"  lineStyle="le.linestyle.solid" />
           <GraphEnvironment showGrid="0"  showAxes="tl"  showGates="1"  showFreqOnPlots="1"  showGateNameOnPlots="1"  showMedians="0"  showUncomped="0"  addEventParam="0"  lastYAxisName="" >
             <TextTraits font="SansSerif"  size="11"  name="Labels"  style="plain"  color="#000000"  background="#00ffffff"  just="left" />
             <TextTraits font="SansSerif"  size="11"  name="LayoutGates"  style="plain"  color="#000000"  background="#00ffffff"  just="left" />
             <TextTraits font="SansSerif"  size="9"  name="Numbers"  style="plain"  color="#000000"  background="#00ffffff"  just="left" />
             <TextTraits font="SansSerif"  size="9"  name="Legend"  style="plain"  color="#000000"  background="#00ffffff"  just="left" />
             <WindowPosition x="0"  y="0"  width="0"  height="0"  displayed="0"  panelState="" />
           </GraphEnvironment>
         </Graph>
         <Subpopulations>
           <Population name="Ramos"  annotation=""  owningGroup=""  expanded="1"  sortPriority="10"  count="18741" >
             <Graph smoothing="0"  backColor="#ffffff"  foreColor="#000000"  heatMapStatParameter="BL1-A"  type="Pseudocolor"  fast="1" >
               <Axis dimension="x"  name="FSC-A"  label=""  auto="auto" />
               <Axis dimension="y"  name="SSC-A"  label=""  auto="auto" />
               <GraphSettings level="5%"  smoothingHighResolution="1"  contourHighResolution="1"  histogramSmoothingCount="0"  graphResolution="256"  showOutliers="0"  drawLargeDots="0"  dotsToDraw="8000"  tint="le.chartfill.tinted.40"  lineWeight="le.lineweight.normal"  lineStyle="le.linestyle.solid" />
               <GraphEnvironment showGrid="0"  showAxes="tl"  showGates="1"  showFreqOnPlots="1"  showGateNameOnPlots="1"  showMedians="0"  showUncomped="0"  addEventParam="0"  lastYAxisName="" >
                 <TextTraits font="SansSerif"  size="11"  name="Labels"  style="plain"  color="#000000"  background="#00ffffff"  just="left" />
                 <TextTraits font="SansSerif"  size="11"  name="LayoutGates"  style="plain"  color="#000000"  background="#00ffffff"  just="left" />
                 <TextTraits font="SansSerif"  size="9"  name="Numbers"  style="plain"  color="#000000"  background="#00ffffff"  just="left" />
                 <TextTraits font="SansSerif"  size="9"  name="Legend"  style="plain"  color="#000000"  background="#00ffffff"  just="left" />
                 <WindowPosition x="687"  y="25"  width="390"  height="582"  displayed="1"  panelState="---" />
               </GraphEnvironment>
             </Graph>
             <Gate gating:id="ID1853890745" >
               <gating:EllipsoidGate eventsInside="1"  annoOffsetX="0"  annoOffsetY="0"  tint="#000000"  isTinted="0"  lineWeight="Normal"  userDefined="1"  gating:distance="148.4945383770689" >
                 <gating:dimension>
                   <data-type:fcs-dimension data-type:name="FSC-A" />
                 </gating:dimension>
                 <gating:dimension>
                   <data-type:fcs-dimension data-type:name="SSC-A" />
                 </gating:dimension>
                 <gating:foci>
                   <gating:vertex>
                     <gating:coordinate data-type:value="89.1046546365" />
                     <gating:coordinate data-type:value="49.7795487981" />
                   </gating:vertex>
                   <gating:vertex>
                     <gating:coordinate data-type:value="194.8953453635" />
                     <gating:coordinate data-type:value="125.2204512019" />
                   </gating:vertex>
                 </gating:foci>
                 <gating:edge>
                   <gating:vertex>
                     <gating:coordinate data-type:value="81" />
                     <gating:coordinate data-type:value="44" />
                   </gating:vertex>
                   <gating:vertex>
                     <gating:coordinate data-type:value="203" />
                     <gating:coordinate data-type:value="131" />
                   </gating:vertex>
                   <gating:vertex>
                     <gating:coordinate data-type:value="163" />
                     <gating:coordinate data-type:value="57" />
                   </gating:vertex>
                   <gating:vertex>
                     <gating:coordinate data-type:value="120" />
                     <gating:coordinate data-type:value="118" />
                   </gating:vertex>
                 </gating:edge>
               </gating:EllipsoidGate>
             </Gate>
             <Subpopulations>
               <Population name="Single Cells"  annotation=""  owningGroup=""  expanded="1"  sortPriority="10"  count="18448" >
                 <Graph smoothing="0"  backColor="#ffffff"  foreColor="#000000"  heatMapStatParameter="BL1-A"  type="Histogram"  fast="1" >
                   <Axis dimension="x"  name="YL1-A"  label=""  auto="auto" />
                   <Axis dimension="y"  name=""  label=""  auto="auto" />
                   <GraphSettings level="5%"  smoothingHighResolution="1"  contourHighResolution="1"  histogramSmoothingCount="0"  graphResolution="256"  showOutliers="0"  drawLargeDots="0"  dotsToDraw="8000"  tint="le.chartfill.tinted.40"  lineWeight="le.lineweight.normal"  lineStyle="le.linestyle.solid" />
                   <GraphEnvironment showGrid="0"  showAxes="tl"  showGates="1"  showFreqOnPlots="1"  showGateNameOnPlots="1"  showMedians="0"  showUncomped="0"  addEventParam="0"  lastYAxisName="" >
                     <TextTraits font="SansSerif"  size="11"  name="Labels"  style="plain"  color="#000000"  background="#00ffffff"  just="left" />
                     <TextTraits font="SansSerif"  size="11"  name="LayoutGates"  style="plain"  color="#000000"  background="#00ffffff"  just="left" />
                     <TextTraits font="SansSerif"  size="9"  name="Numbers"  style="plain"  color="#000000"  background="#00ffffff"  just="left" />
                     <TextTraits font="SansSerif"  size="9"  name="Legend"  style="plain"  color="#000000"  background="#00ffffff"  just="left" />
                     <WindowPosition x="687"  y="25"  width="390"  height="582"  displayed="0"  panelState="---" />
                   </GraphEnvironment>
                 </Graph>
                 <Gate gating:id="ID791215366"  gating:parent_id="ID1853890745" >
                   <gating:EllipsoidGate eventsInside="1"  annoOffsetX="145"  annoOffsetY="3"  tint="#000000"  isTinted="0"  lineWeight="Normal"  userDefined="1"  gating:distance="137.1288003579488" >
                     <gating:dimension>
                       <data-type:fcs-dimension data-type:name="SSC-H" />
                     </gating:dimension>
                     <gating:dimension>
                       <data-type:fcs-dimension data-type:name="SSC-A" />
                     </gating:dimension>
                     <gating:foci>
                       <gating:vertex>
                         <gating:coordinate data-type:value="36.3925997235" />
                         <gating:coordinate data-type:value="36.7540407388" />
                       </gating:vertex>
                       <gating:vertex>
                         <gating:coordinate data-type:value="98.6074002765" />
                         <gating:coordinate data-type:value="156.2459592612" />
                       </gating:vertex>
                     </gating:foci>
                     <gating:edge>
                       <gating:vertex>
                         <gating:coordinate data-type:value="99" />
                         <gating:coordinate data-type:value="157" />
                       </gating:vertex>
                       <gating:vertex>
                         <gating:coordinate data-type:value="36" />
                         <gating:coordinate data-type:value="36" />
                       </gating:vertex>
                       <gating:vertex>
                         <gating:coordinate data-type:value="77" />
                         <gating:coordinate data-type:value="92" />
                       </gating:vertex>
                       <gating:vertex>
                         <gating:coordinate data-type:value="58" />
                         <gating:coordinate data-type:value="102" />
                       </gating:vertex>
                     </gating:edge>
                   </gating:EllipsoidGate>
                 </Gate>
                 <Subpopulations>
                   <Population name="R-PE-A subset"  annotation=""  owningGroup=""  expanded="1"  sortPriority="10"  count="681" >
                     <Graph smoothing="0"  backColor="#ffffff"  foreColor="#000000"  heatMapStatParameter="BL1-A"  type="Histogram"  fast="1" >
                       <Axis dimension="x"  name="YL1-A"  label=""  auto="auto" />
                       <Axis dimension="y"  name=""  label=""  auto="auto" />
                       <GraphSettings level="5%"  smoothingHighResolution="1"  contourHighResolution="1"  histogramSmoothingCount="0"  graphResolution="256"  showOutliers="0"  drawLargeDots="0"  dotsToDraw="8000"  tint="le.chartfill.tinted.40"  lineWeight="le.lineweight.normal"  lineStyle="le.linestyle.solid" />
                       <GraphEnvironment showGrid="0"  showAxes="tl"  showGates="1"  showFreqOnPlots="1"  showGateNameOnPlots="1"  showMedians="0"  showUncomped="0"  addEventParam="0"  lastYAxisName="" >
                         <TextTraits font="SansSerif"  size="11"  name="Labels"  style="plain"  color="#000000"  background="#00ffffff"  just="left" />
                         <TextTraits font="SansSerif"  size="11"  name="LayoutGates"  style="plain"  color="#000000"  background="#00ffffff"  just="left" />
                         <TextTraits font="SansSerif"  size="9"  name="Numbers"  style="plain"  color="#000000"  background="#00ffffff"  just="left" />
                         <TextTraits font="SansSerif"  size="9"  name="Legend"  style="plain"  color="#000000"  background="#00ffffff"  just="left" />
                         <WindowPosition x="687"  y="25"  width="390"  height="582"  displayed="1"  panelState="---" />
                       </GraphEnvironment>
                     </Graph>
                     <Gate gating:id="ID2114773295"  gating:parent_id="ID791215366" >
                       <gating:RectangleGate eventsInside="1"  annoOffsetX="0"  annoOffsetY="0"  tint="#000000"  isTinted="0"  lineWeight="Normal"  userDefined="1" >
                         <gating:dimension gating:min="1034.588597262779"  gating:max="1.048576000000001E7"  yRatio="0.389558232931727" >
                           <data-type:fcs-dimension data-type:name="YL1-A" />
                         </gating:dimension>
                       </gating:RectangleGate>
                     </Gate>
                   </Population>
                 </Subpopulations>
               </Population>
             </Subpopulations>
           </Population>
         </Subpopulations>
       </SampleNode>
     </Sample>
     <Sample>
       <DataSet uri="file:/Volumes/NO%20NAME/251105%20PKCd,%20S1P1R,%20Cd79b/251105%20PKCd,%20S1P1R,%20CD79b)_s%20S1P1_s2.fcs"  sampleID="13" />
       <Transformations>
         <transforms:linear transforms:minRange="0"  transforms:maxRange="3.683"  gain="1" >
           <data-type:parameter data-type:name="Time" />
         </transforms:linear>
         <transforms:linear transforms:minRange="0"  transforms:maxRange="1048576"  gain="1" >
           <data-type:parameter data-type:name="FSC-A" />
         </transforms:linear>
         <transforms:linear transforms:minRange="0"  transforms:maxRange="1048576"  gain="1" >
           <data-type:parameter data-type:name="SSC-A" />
         </transforms:linear>
         <transforms:log transforms:offset="10"  transforms:decades="6.0205999133" >
           <data-type:parameter data-type:name="BL1-A" />
         </transforms:log>
         <transforms:log transforms:offset="1"  transforms:decades="6.0205999133" >
           <data-type:parameter data-type:name="YL4-A" />
         </transforms:log>
         <transforms:log transforms:offset="10"  transforms:decades="6.0205999133" >
           <data-type:parameter data-type:name="YL1-A" />
         </transforms:log>
         <transforms:log transforms:offset="1"  transforms:decades="6.0205999133" >
           <data-type:parameter data-type:name="RL1-A" />
         </transforms:log>
         <transforms:log transforms:offset="31.6227766017"  transforms:decades="5.5205999133" >
           <data-type:parameter data-type:name="VL1-A" />
         </transforms:log>
         <transforms:linear transforms:minRange="0"  transforms:maxRange="1048576"  gain="1" >
           <data-type:parameter data-type:name="FSC-H" />
         </transforms:linear>
         <transforms:linear transforms:minRange="0"  transforms:maxRange="1048576"  gain="1" >
           <data-type:parameter data-type:name="SSC-H" />
         </transforms:linear>
         <transforms:linear transforms:minRange="0"  transforms:maxRange="1024"  gain="1" >
           <data-type:parameter data-type:name="FSC-W" />
         </transforms:linear>
         <transforms:linear transforms:minRange="0"  transforms:maxRange="1024"  gain="1" >
           <data-type:parameter data-type:name="SSC-W" />
         </transforms:linear>
       </Transformations>
       <Keywords>
         <Keyword name="FJ_FCS_VERSION"  value="3.1" />
         <Keyword name="#CoincidentCount"  value="2436" />
         <Keyword name="#FLOWRATE"  value="100" />
         <Keyword name="#LASER1ASF"  value="1.20" />
         <Keyword name="#LASER1COLOR"  value="Blue" />
         <Keyword name="#LASER1DELAY"  value="1100" />
         <Keyword name="#LASER2ASF"  value="1.13" />
         <Keyword name="#LASER2COLOR"  value="Red" />
         <Keyword name="#LASER2DELAY"  value="1462" />
         <Keyword name="#LASER3ASF"  value="1.20" />
         <Keyword name="#LASER3COLOR"  value="Violet" />
         <Keyword name="#LASER3DELAY"  value="734" />
         <Keyword name="#LASER4ASF"  value="1.06" />
         <Keyword name="#LASER4COLOR"  value="Yellow" />
         <Keyword name="#LASER4DELAY"  value="319" />
         <Keyword name="#LASERCONFIG"  value="BRVY" />
         <Keyword name="#P1Label"  value="NA" />
         <Keyword name="#P1Target"  value="NA" />
         <Keyword name="#P4Label"  value="GFP" />
         <Keyword name="#P5Label"  value="PE-Cy7" />
         <Keyword name="#P6Label"  value="R-PE" />
         <Keyword name="#P7Label"  value="Alexa Fluor    647" />
         <Keyword name="#P8Label"  value="Pacific Blue   " />
         <Keyword name="#PTDATE"  value="05-Nov-2025" />
         <Keyword name="#PTRESULT"  value="Pass" />
         <Keyword name="#TR1"  value="OR_FSC,25000" />
         <Keyword name="#WIDTHTHRESHOLD"  value="1000" />
         <Keyword name="#WINEXT"  value="0" />
         <Keyword name="$BTIM"  value="11:44:59" />
         <Keyword name="$BYTEORD"  value="1,2,3,4" />
         <Keyword name="$CELLS"  value="NA" />
         <Keyword name="$COM"  value="NA" />
         <Keyword name="$CYT"  value="4486521 Attune NxT Acoustic Focusing Cytometer (Lasers: BRVY)" />
         <Keyword name="$CYTSN"  value="2AFC212610616" />
         <Keyword name="$DATATYPE"  value="F" />
         <Keyword name="$DATE"  value="05-Nov-2025" />
         <Keyword name="$ETIM"  value="11:45:03" />
         <Keyword name="$EXP"  value="NA" />
         <Keyword name="$FIL"  value="s2.fcs" />
         <Keyword name="$INST"  value="NA" />
         <Keyword name="$LAST_MODIFIED"  value="05-Nov-2025 12:05:11" />
         <Keyword name="$LAST_MODIFIER"  value="Kathrin" />
         <Keyword name="$LOST"  value="0" />
         <Keyword name="$MODE"  value="L" />
         <Keyword name="$OP"  value="Kathrin Klaesener" />
         <Keyword name="$ORIGINALITY"  value="NonDataModified" />
         <Keyword name="$P10B"  value="32" />
         <Keyword name="$P10E"  value="0,0" />
         <Keyword name="$P10F"  value="NA" />
         <Keyword name="$P10L"  value="488" />
         <Keyword name="$P10N"  value="SSC-H" />
         <Keyword name="$P10R"  value="1048576" />
         <Keyword name="$P10S"  value="SSC-H" />
         <Keyword name="$P10V"  value="310" />
         <Keyword name="$P11B"  value="32" />
         <Keyword name="$P11E"  value="0,0" />
         <Keyword name="$P11F"  value="NA" />
         <Keyword name="$P11L"  value="488" />
         <Keyword name="$P11N"  value="FSC-W" />
         <Keyword name="$P11R"  value="1024" />
         <Keyword name="$P11S"  value="FSC-W" />
         <Keyword name="$P11V"  value="150" />
         <Keyword name="$P12B"  value="32" />
         <Keyword name="$P12E"  value="0,0" />
         <Keyword name="$P12F"  value="NA" />
         <Keyword name="$P12L"  value="488" />
         <Keyword name="$P12N"  value="SSC-W" />
         <Keyword name="$P12R"  value="1024" />
         <Keyword name="$P12S"  value="SSC-W" />
         <Keyword name="$P12V"  value="310" />
         <Keyword name="$P1B"  value="32" />
         <Keyword name="$P1E"  value="0,0" />
         <Keyword name="$P1F"  value="NA" />
         <Keyword name="$P1L"  value="NA" />
         <Keyword name="$P1N"  value="Time" />
         <Keyword name="$P1R"  value="67108864" />
         <Keyword name="$P1S"  value="Time" />
         <Keyword name="$P1V"  value="NA" />
         <Keyword name="$P2B"  value="32" />
         <Keyword name="$P2E"  value="0,0" />
         <Keyword name="$P2F"  value="NA" />
         <Keyword name="$P2L"  value="488" />
         <Keyword name="$P2N"  value="FSC-A" />
         <Keyword name="$P2R"  value="1048576" />
         <Keyword name="$P2S"  value="FSC-A" />
         <Keyword name="$P2V"  value="150" />
         <Keyword name="$P3B"  value="32" />
         <Keyword name="$P3E"  value="0,0" />
         <Keyword name="$P3F"  value="NA" />
         <Keyword name="$P3L"  value="488" />
         <Keyword name="$P3N"  value="SSC-A" />
         <Keyword name="$P3R"  value="1048576" />
         <Keyword name="$P3S"  value="SSC-A" />
         <Keyword name="$P3V"  value="310" />
         <Keyword name="$P4B"  value="32" />
         <Keyword name="$P4E"  value="0,0" />
         <Keyword name="$P4F"  value="NA" />
         <Keyword name="$P4L"  value="488" />
         <Keyword name="$P4N"  value="BL1-A" />
         <Keyword name="$P4R"  value="1048576" />
         <Keyword name="$P4S"  value="GFP-A" />
         <Keyword name="$P4V"  value="300" />
         <Keyword name="$P5B"  value="32" />
         <Keyword name="$P5E"  value="0,0" />
         <Keyword name="$P5F"  value="NA" />
         <Keyword name="$P5L"  value="561" />
         <Keyword name="$P5N"  value="YL4-A" />
         <Keyword name="$P5R"  value="1048576" />
         <Keyword name="$P5S"  value="PE-Cy7-A" />
         <Keyword name="$P5V"  value="400" />
         <Keyword name="$P6B"  value="32" />
         <Keyword name="$P6E"  value="0,0" />
         <Keyword name="$P6F"  value="NA" />
         <Keyword name="$P6L"  value="561" />
         <Keyword name="$P6N"  value="YL1-A" />
         <Keyword name="$P6R"  value="1048576" />
         <Keyword name="$P6S"  value="R-PE-A" />
         <Keyword name="$P6V"  value="350" />
         <Keyword name="$P7B"  value="32" />
         <Keyword name="$P7E"  value="0,0" />
         <Keyword name="$P7F"  value="NA" />
         <Keyword name="$P7L"  value="640" />
         <Keyword name="$P7N"  value="RL1-A" />
         <Keyword name="$P7R"  value="1048576" />
         <Keyword name="$P7S"  value="Alexa Fluor    647-A" />
         <Keyword name="$P7V"  value="400" />
         <Keyword name="$P8B"  value="32" />
         <Keyword name="$P8E"  value="0,0" />
         <Keyword name="$P8F"  value="NA" />
         <Keyword name="$P8L"  value="405" />
         <Keyword name="$P8N"  value="VL1-A" />
         <Keyword name="$P8R"  value="1048576" />
         <Keyword name="$P8S"  value="Pacific Blue   -A" />
         <Keyword name="$P8V"  value="300" />
         <Keyword name="$P9B"  value="32" />
         <Keyword name="$P9E"  value="0,0" />
         <Keyword name="$P9F"  value="NA" />
         <Keyword name="$P9L"  value="488" />
         <Keyword name="$P9N"  value="FSC-H" />
         <Keyword name="$P9R"  value="1048576" />
         <Keyword name="$P9S"  value="FSC-H" />
         <Keyword name="$P9V"  value="150" />
         <Keyword name="$PAR"  value="12" />
         <Keyword name="$PLATEID"  value="NA" />
         <Keyword name="$PLATENAME"  value="NA" />
         <Keyword name="$PROJ"  value="251105 PKCd, S1P1R, CD79b)" />
         <Keyword name="$SMNO"  value="s S1P1" />
         <Keyword name="$SPILLOVER"  value="5,BL1-A,YL4-A,YL1-A,RL1-A,VL1-A,1.000000,0.000000,0.000000,0.000000,0.000000,0.000000,1.000000,0.000000,0.000000,0.000000,0.000000,0.000000,1.000000,0.000000,0.000000,0.000000,0.000000,0.000000,1.000000,0.000000,0.000000,0.000000,0.000000,0.000000,1.000000" />
         <Keyword name="$SRC"  value="NA" />
         <Keyword name="$SYS"  value="SNAKE Microsoft Windows 10 Enterprise LTSC" />
         <Keyword name="$TIMESTEP"  value="0.001" />
         <Keyword name="$TOT"  value="25762" />
         <Keyword name="$VOL"  value="9000" />
         <Keyword name="HOSTID"  value="snake" />
         <Keyword name="$BEGINDATA"  value="000000008192" />
         <Keyword name="$ENDDATA"  value="000001244767" />
         <Keyword name="$NEXTDATA"  value="000000000000" />
         <Keyword name="$BEGINSTEXT"  value="000000000000" />
         <Keyword name="$ENDSTEXT"  value="000000000000" />
         <Keyword name="$BEGINANALYSIS"  value="000000000000" />
         <Keyword name="$ENDANALYSIS"  value="000000000000" />
         <Keyword name="state"  value="S1P1R" />
       </Keywords>
       <SampleNode name="s2.fcs"  annotation=""  owningGroup=""  expanded="1"  sortPriority="10"  count="25762"  sampleID="13" >
         <Graph smoothing="0"  backColor="#ffffff"  foreColor="#000000"  type="Pseudocolor"  fast="1" >
           <Axis dimension="x"  name="FSC-A"  label=""  auto="auto" />
           <Axis dimension="y"  name="SSC-A"  label=""  auto="auto" />
           <GraphSettings level="5%"  smoothingHighResolution="1"  contourHighResolution="1"  histogramSmoothingCount="0"  graphResolution="256"  showOutliers="0"  drawLargeDots="0"  dotsToDraw="8000"  tint="le.chartfill.tinted.40"  lineWeight="le.lineweight.normal"  lineStyle="le.linestyle.solid" />
           <GraphEnvironment showGrid="0"  showAxes="tl"  showGates="1"  showFreqOnPlots="1"  showGateNameOnPlots="1"  showMedians="0"  showUncomped="0"  addEventParam="0"  lastYAxisName="" >
             <TextTraits font="SansSerif"  size="11"  name="Labels"  style="plain"  color="#000000"  background="#00ffffff"  just="left" />
             <TextTraits font="SansSerif"  size="11"  name="LayoutGates"  style="plain"  color="#000000"  background="#00ffffff"  just="left" />
             <TextTraits font="SansSerif"  size="9"  name="Numbers"  style="plain"  color="#000000"  background="#00ffffff"  just="left" />
             <TextTraits font="SansSerif"  size="9"  name="Legend"  style="plain"  color="#000000"  background="#00ffffff"  just="left" />
             <WindowPosition x="0"  y="0"  width="0"  height="0"  displayed="0"  panelState="" />
           </GraphEnvironment>
         </Graph>
         <Subpopulations>
           <Population name="Ramos"  annotation=""  owningGroup=""  expanded="1"  sortPriority="10"  count="18654" >
             <Graph smoothing="0"  backColor="#ffffff"  foreColor="#000000"  heatMapStatParameter="BL1-A"  type="Pseudocolor"  fast="1" >
               <Axis dimension="x"  name="FSC-A"  label=""  auto="auto" />
               <Axis dimension="y"  name="SSC-A"  label=""  auto="auto" />
               <GraphSettings level="5%"  smoothingHighResolution="1"  contourHighResolution="1"  histogramSmoothingCount="0"  graphResolution="256"  showOutliers="0"  drawLargeDots="0"  dotsToDraw="8000"  tint="le.chartfill.tinted.40"  lineWeight="le.lineweight.normal"  lineStyle="le.linestyle.solid" />
               <GraphEnvironment showGrid="0"  showAxes="tl"  showGates="1"  showFreqOnPlots="1"  showGateNameOnPlots="1"  showMedians="0"  showUncomped="0"  addEventParam="0"  lastYAxisName="" >
                 <TextTraits font="SansSerif"  size="11"  name="Labels"  style="plain"  color="#000000"  background="#00ffffff"  just="left" />
                 <TextTraits font="SansSerif"  size="11"  name="LayoutGates"  style="plain"  color="#000000"  background="#00ffffff"  just="left" />
                 <TextTraits font="SansSerif"  size="9"  name="Numbers"  style="plain"  color="#000000"  background="#00ffffff"  just="left" />
                 <TextTraits font="SansSerif"  size="9"  name="Legend"  style="plain"  color="#000000"  background="#00ffffff"  just="left" />
                 <WindowPosition x="687"  y="25"  width="390"  height="582"  displayed="1"  panelState="---" />
               </GraphEnvironment>
             </Graph>
             <Gate gating:id="ID2092911909" >
               <gating:EllipsoidGate eventsInside="1"  annoOffsetX="0"  annoOffsetY="0"  tint="#000000"  isTinted="0"  lineWeight="Normal"  userDefined="1"  gating:distance="148.4945383770689" >
                 <gating:dimension>
                   <data-type:fcs-dimension data-type:name="FSC-A" />
                 </gating:dimension>
                 <gating:dimension>
                   <data-type:fcs-dimension data-type:name="SSC-A" />
                 </gating:dimension>
                 <gating:foci>
                   <gating:vertex>
                     <gating:coordinate data-type:value="85.1046546365" />
                     <gating:coordinate data-type:value="48.7795487981" />
                   </gating:vertex>
                   <gating:vertex>
                     <gating:coordinate data-type:value="190.8953453635" />
                     <gating:coordinate data-type:value="124.2204512019" />
                   </gating:vertex>
                 </gating:foci>
                 <gating:edge>
                   <gating:vertex>
                     <gating:coordinate data-type:value="77" />
                     <gating:coordinate data-type:value="43" />
                   </gating:vertex>
                   <gating:vertex>
                     <gating:coordinate data-type:value="199" />
                     <gating:coordinate data-type:value="130" />
                   </gating:vertex>
                   <gating:vertex>
                     <gating:coordinate data-type:value="159" />
                     <gating:coordinate data-type:value="56" />
                   </gating:vertex>
                   <gating:vertex>
                     <gating:coordinate data-type:value="116" />
                     <gating:coordinate data-type:value="117" />
                   </gating:vertex>
                 </gating:edge>
               </gating:EllipsoidGate>
             </Gate>
             <Subpopulations>
               <Population name="Single Cells"  annotation=""  owningGroup=""  expanded="1"  sortPriority="10"  count="18395" >
                 <Graph smoothing="0"  backColor="#ffffff"  foreColor="#000000"  heatMapStatParameter="BL1-A"  type="Histogram"  fast="1" >
                   <Axis dimension="x"  name="YL1-A"  label=""  auto="auto" />
                   <Axis dimension="y"  name=""  label=""  auto="auto" />
                   <GraphSettings level="5%"  smoothingHighResolution="1"  contourHighResolution="1"  histogramSmoothingCount="0"  graphResolution="256"  showOutliers="0"  drawLargeDots="0"  dotsToDraw="8000"  tint="le.chartfill.tinted.40"  lineWeight="le.lineweight.normal"  lineStyle="le.linestyle.solid" />
                   <GraphEnvironment showGrid="0"  showAxes="tl"  showGates="1"  showFreqOnPlots="1"  showGateNameOnPlots="1"  showMedians="0"  showUncomped="0"  addEventParam="0"  lastYAxisName="" >
                     <TextTraits font="SansSerif"  size="11"  name="Labels"  style="plain"  color="#000000"  background="#00ffffff"  just="left" />
                     <TextTraits font="SansSerif"  size="11"  name="LayoutGates"  style="plain"  color="#000000"  background="#00ffffff"  just="left" />
                     <TextTraits font="SansSerif"  size="9"  name="Numbers"  style="plain"  color="#000000"  background="#00ffffff"  just="left" />
                     <TextTraits font="SansSerif"  size="9"  name="Legend"  style="plain"  color="#000000"  background="#00ffffff"  just="left" />
                     <WindowPosition x="687"  y="25"  width="390"  height="582"  displayed="0"  panelState="---" />
                   </GraphEnvironment>
                 </Graph>
                 <Gate gating:id="ID2011068572"  gating:parent_id="ID2092911909" >
                   <gating:EllipsoidGate eventsInside="1"  annoOffsetX="145"  annoOffsetY="3"  tint="#000000"  isTinted="0"  lineWeight="Normal"  userDefined="1"  gating:distance="137.1288003579488" >
                     <gating:dimension>
                       <data-type:fcs-dimension data-type:name="SSC-H" />
                     </gating:dimension>
                     <gating:dimension>
                       <data-type:fcs-dimension data-type:name="SSC-A" />
                     </gating:dimension>
                     <gating:foci>
                       <gating:vertex>
                         <gating:coordinate data-type:value="36.3925997235" />
                         <gating:coordinate data-type:value="36.7540407388" />
                       </gating:vertex>
                       <gating:vertex>
                         <gating:coordinate data-type:value="98.6074002765" />
                         <gating:coordinate data-type:value="156.2459592612" />
                       </gating:vertex>
                     </gating:foci>
                     <gating:edge>
                       <gating:vertex>
                         <gating:coordinate data-type:value="99" />
                         <gating:coordinate data-type:value="157" />
                       </gating:vertex>
                       <gating:vertex>
                         <gating:coordinate data-type:value="36" />
                         <gating:coordinate data-type:value="36" />
                       </gating:vertex>
                       <gating:vertex>
                         <gating:coordinate data-type:value="77" />
                         <gating:coordinate data-type:value="92" />
                       </gating:vertex>
                       <gating:vertex>
                         <gating:coordinate data-type:value="58" />
                         <gating:coordinate data-type:value="102" />
                       </gating:vertex>
                     </gating:edge>
                   </gating:EllipsoidGate>
                 </Gate>
               </Population>
             </Subpopulations>
           </Population>
         </Subpopulations>
       </SampleNode>
     </Sample>
     <Sample>
       <DataSet uri="file:/Volumes/NO%20NAME/251105%20PKCd,%20S1P1R,%20Cd79b/251105%20PKCd,%20S1P1R,%20CD79b)_s%20S1P1_us.fcs"  sampleID="14" />
       <Transformations>
         <transforms:linear transforms:minRange="0.001"  transforms:maxRange="5.187"  gain="1" >
           <data-type:parameter data-type:name="Time" />
         </transforms:linear>
         <transforms:linear transforms:minRange="0"  transforms:maxRange="1048576"  gain="1" >
           <data-type:parameter data-type:name="FSC-A" />
         </transforms:linear>
         <transforms:linear transforms:minRange="0"  transforms:maxRange="1048576"  gain="1" >
           <data-type:parameter data-type:name="SSC-A" />
         </transforms:linear>
         <transforms:log transforms:offset="10"  transforms:decades="6.0205999133" >
           <data-type:parameter data-type:name="BL1-A" />
         </transforms:log>
         <transforms:log transforms:offset="1"  transforms:decades="6.0205999133" >
           <data-type:parameter data-type:name="YL4-A" />
         </transforms:log>
         <transforms:log transforms:offset="10"  transforms:decades="6.0205999133" >
           <data-type:parameter data-type:name="YL1-A" />
         </transforms:log>
         <transforms:log transforms:offset="1"  transforms:decades="6.0205999133" >
           <data-type:parameter data-type:name="RL1-A" />
         </transforms:log>
         <transforms:log transforms:offset="31.6227766017"  transforms:decades="5.5205999133" >
           <data-type:parameter data-type:name="VL1-A" />
         </transforms:log>
         <transforms:linear transforms:minRange="0"  transforms:maxRange="1048576"  gain="1" >
           <data-type:parameter data-type:name="FSC-H" />
         </transforms:linear>
         <transforms:linear transforms:minRange="0"  transforms:maxRange="1048576"  gain="1" >
           <data-type:parameter data-type:name="SSC-H" />
         </transforms:linear>
         <transforms:linear transforms:minRange="0"  transforms:maxRange="1024"  gain="1" >
           <data-type:parameter data-type:name="FSC-W" />
         </transforms:linear>
         <transforms:linear transforms:minRange="0"  transforms:maxRange="1024"  gain="1" >
           <data-type:parameter data-type:name="SSC-W" />
         </transforms:linear>
       </Transformations>
       <Keywords>
         <Keyword name="FJ_FCS_VERSION"  value="3.1" />
         <Keyword name="#CoincidentCount"  value="403" />
         <Keyword name="#FLOWRATE"  value="100" />
         <Keyword name="#LASER1ASF"  value="1.20" />
         <Keyword name="#LASER1COLOR"  value="Blue" />
         <Keyword name="#LASER1DELAY"  value="1100" />
         <Keyword name="#LASER2ASF"  value="1.13" />
         <Keyword name="#LASER2COLOR"  value="Red" />
         <Keyword name="#LASER2DELAY"  value="1462" />
         <Keyword name="#LASER3ASF"  value="1.20" />
         <Keyword name="#LASER3COLOR"  value="Violet" />
         <Keyword name="#LASER3DELAY"  value="734" />
         <Keyword name="#LASER4ASF"  value="1.06" />
         <Keyword name="#LASER4COLOR"  value="Yellow" />
         <Keyword name="#LASER4DELAY"  value="319" />
         <Keyword name="#LASERCONFIG"  value="BRVY" />
         <Keyword name="#P1Label"  value="NA" />
         <Keyword name="#P1Target"  value="NA" />
         <Keyword name="#P4Label"  value="GFP" />
         <Keyword name="#P5Label"  value="PE-Cy7" />
         <Keyword name="#P6Label"  value="R-PE" />
         <Keyword name="#P7Label"  value="Alexa Fluor    647" />
         <Keyword name="#P8Label"  value="Pacific Blue   " />
         <Keyword name="#PTDATE"  value="05-Nov-2025" />
         <Keyword name="#PTRESULT"  value="Pass" />
         <Keyword name="#TR1"  value="OR_FSC,25000" />
         <Keyword name="#WIDTHTHRESHOLD"  value="1000" />
         <Keyword name="#WINEXT"  value="0" />
         <Keyword name="$BTIM"  value="11:45:29" />
         <Keyword name="$BYTEORD"  value="1,2,3,4" />
         <Keyword name="$CELLS"  value="NA" />
         <Keyword name="$COM"  value="NA" />
         <Keyword name="$CYT"  value="4486521 Attune NxT Acoustic Focusing Cytometer (Lasers: BRVY)" />
         <Keyword name="$CYTSN"  value="2AFC212610616" />
         <Keyword name="$DATATYPE"  value="F" />
         <Keyword name="$DATE"  value="05-Nov-2025" />
         <Keyword name="$ETIM"  value="11:45:35" />
         <Keyword name="$EXP"  value="NA" />
         <Keyword name="$FIL"  value="us.fcs" />
         <Keyword name="$INST"  value="NA" />
         <Keyword name="$LAST_MODIFIED"  value="05-Nov-2025 12:05:12" />
         <Keyword name="$LAST_MODIFIER"  value="Kathrin" />
         <Keyword name="$LOST"  value="0" />
         <Keyword name="$MODE"  value="L" />
         <Keyword name="$OP"  value="Kathrin Klaesener" />
         <Keyword name="$ORIGINALITY"  value="NonDataModified" />
         <Keyword name="$P10B"  value="32" />
         <Keyword name="$P10E"  value="0,0" />
         <Keyword name="$P10F"  value="NA" />
         <Keyword name="$P10L"  value="488" />
         <Keyword name="$P10N"  value="SSC-H" />
         <Keyword name="$P10R"  value="1048576" />
         <Keyword name="$P10S"  value="SSC-H" />
         <Keyword name="$P10V"  value="310" />
         <Keyword name="$P11B"  value="32" />
         <Keyword name="$P11E"  value="0,0" />
         <Keyword name="$P11F"  value="NA" />
         <Keyword name="$P11L"  value="488" />
         <Keyword name="$P11N"  value="FSC-W" />
         <Keyword name="$P11R"  value="1024" />
         <Keyword name="$P11S"  value="FSC-W" />
         <Keyword name="$P11V"  value="150" />
         <Keyword name="$P12B"  value="32" />
         <Keyword name="$P12E"  value="0,0" />
         <Keyword name="$P12F"  value="NA" />
         <Keyword name="$P12L"  value="488" />
         <Keyword name="$P12N"  value="SSC-W" />
         <Keyword name="$P12R"  value="1024" />
         <Keyword name="$P12S"  value="SSC-W" />
         <Keyword name="$P12V"  value="310" />
         <Keyword name="$P1B"  value="32" />
         <Keyword name="$P1E"  value="0,0" />
         <Keyword name="$P1F"  value="NA" />
         <Keyword name="$P1L"  value="NA" />
         <Keyword name="$P1N"  value="Time" />
         <Keyword name="$P1R"  value="67108864" />
         <Keyword name="$P1S"  value="Time" />
         <Keyword name="$P1V"  value="NA" />
         <Keyword name="$P2B"  value="32" />
         <Keyword name="$P2E"  value="0,0" />
         <Keyword name="$P2F"  value="NA" />
         <Keyword name="$P2L"  value="488" />
         <Keyword name="$P2N"  value="FSC-A" />
         <Keyword name="$P2R"  value="1048576" />
         <Keyword name="$P2S"  value="FSC-A" />
         <Keyword name="$P2V"  value="150" />
         <Keyword name="$P3B"  value="32" />
         <Keyword name="$P3E"  value="0,0" />
         <Keyword name="$P3F"  value="NA" />
         <Keyword name="$P3L"  value="488" />
         <Keyword name="$P3N"  value="SSC-A" />
         <Keyword name="$P3R"  value="1048576" />
         <Keyword name="$P3S"  value="SSC-A" />
         <Keyword name="$P3V"  value="310" />
         <Keyword name="$P4B"  value="32" />
         <Keyword name="$P4E"  value="0,0" />
         <Keyword name="$P4F"  value="NA" />
         <Keyword name="$P4L"  value="488" />
         <Keyword name="$P4N"  value="BL1-A" />
         <Keyword name="$P4R"  value="1048576" />
         <Keyword name="$P4S"  value="GFP-A" />
         <Keyword name="$P4V"  value="300" />
         <Keyword name="$P5B"  value="32" />
         <Keyword name="$P5E"  value="0,0" />
         <Keyword name="$P5F"  value="NA" />
         <Keyword name="$P5L"  value="561" />
         <Keyword name="$P5N"  value="YL4-A" />
         <Keyword name="$P5R"  value="1048576" />
         <Keyword name="$P5S"  value="PE-Cy7-A" />
         <Keyword name="$P5V"  value="400" />
         <Keyword name="$P6B"  value="32" />
         <Keyword name="$P6E"  value="0,0" />
         <Keyword name="$P6F"  value="NA" />
         <Keyword name="$P6L"  value="561" />
         <Keyword name="$P6N"  value="YL1-A" />
         <Keyword name="$P6R"  value="1048576" />
         <Keyword name="$P6S"  value="R-PE-A" />
         <Keyword name="$P6V"  value="350" />
         <Keyword name="$P7B"  value="32" />
         <Keyword name="$P7E"  value="0,0" />
         <Keyword name="$P7F"  value="NA" />
         <Keyword name="$P7L"  value="640" />
         <Keyword name="$P7N"  value="RL1-A" />
         <Keyword name="$P7R"  value="1048576" />
         <Keyword name="$P7S"  value="Alexa Fluor    647-A" />
         <Keyword name="$P7V"  value="400" />
         <Keyword name="$P8B"  value="32" />
         <Keyword name="$P8E"  value="0,0" />
         <Keyword name="$P8F"  value="NA" />
         <Keyword name="$P8L"  value="405" />
         <Keyword name="$P8N"  value="VL1-A" />
         <Keyword name="$P8R"  value="1048576" />
         <Keyword name="$P8S"  value="Pacific Blue   -A" />
         <Keyword name="$P8V"  value="300" />
         <Keyword name="$P9B"  value="32" />
         <Keyword name="$P9E"  value="0,0" />
         <Keyword name="$P9F"  value="NA" />
         <Keyword name="$P9L"  value="488" />
         <Keyword name="$P9N"  value="FSC-H" />
         <Keyword name="$P9R"  value="1048576" />
         <Keyword name="$P9S"  value="FSC-H" />
         <Keyword name="$P9V"  value="150" />
         <Keyword name="$PAR"  value="12" />
         <Keyword name="$PLATEID"  value="NA" />
         <Keyword name="$PLATENAME"  value="NA" />
         <Keyword name="$PROJ"  value="251105 PKCd, S1P1R, CD79b)" />
         <Keyword name="$SMNO"  value="s S1P1" />
         <Keyword name="$SPILLOVER"  value="5,BL1-A,YL4-A,YL1-A,RL1-A,VL1-A,1.000000,0.000000,0.000000,0.000000,0.000000,0.000000,1.000000,0.000000,0.000000,0.000000,0.000000,0.000000,1.000000,0.000000,0.000000,0.000000,0.000000,0.000000,1.000000,0.000000,0.000000,0.000000,0.000000,0.000000,1.000000" />
         <Keyword name="$SRC"  value="NA" />
         <Keyword name="$SYS"  value="SNAKE Microsoft Windows 10 Enterprise LTSC" />
         <Keyword name="$TIMESTEP"  value="0.001" />
         <Keyword name="$TOT"  value="13652" />
         <Keyword name="$VOL"  value="11000" />
         <Keyword name="HOSTID"  value="snake" />
         <Keyword name="$BEGINDATA"  value="000000008192" />
         <Keyword name="$ENDDATA"  value="000000663487" />
         <Keyword name="$NEXTDATA"  value="000000000000" />
         <Keyword name="$BEGINSTEXT"  value="000000000000" />
         <Keyword name="$ENDSTEXT"  value="000000000000" />
         <Keyword name="$BEGINANALYSIS"  value="000000000000" />
         <Keyword name="$ENDANALYSIS"  value="000000000000" />
         <Keyword name="state"  value="S1P1R" />
       </Keywords>
       <SampleNode name="us.fcs"  annotation=""  owningGroup=""  expanded="1"  sortPriority="10"  count="13652"  sampleID="14" >
         <Graph smoothing="0"  backColor="#ffffff"  foreColor="#000000"  heatMapStatParameter="BL1-A"  type="Pseudocolor"  fast="1" >
           <Axis dimension="x"  name="FSC-A"  label=""  auto="auto" />
           <Axis dimension="y"  name="SSC-A"  label=""  auto="auto" />
           <GraphSettings level="5%"  smoothingHighResolution="1"  contourHighResolution="1"  histogramSmoothingCount="0"  graphResolution="256"  showOutliers="0"  drawLargeDots="0"  dotsToDraw="8000"  tint="le.chartfill.tinted.40"  lineWeight="le.lineweight.normal"  lineStyle="le.linestyle.solid" />
           <GraphEnvironment showGrid="0"  showAxes="tl"  showGates="1"  showFreqOnPlots="1"  showGateNameOnPlots="1"  showMedians="0"  showUncomped="0"  addEventParam="0"  lastYAxisName="" >
             <TextTraits font="SansSerif"  size="11"  name="Labels"  style="plain"  color="#000000"  background="#00ffffff"  just="left" />
             <TextTraits font="SansSerif"  size="11"  name="LayoutGates"  style="plain"  color="#000000"  background="#00ffffff"  just="left" />
             <TextTraits font="SansSerif"  size="9"  name="Numbers"  style="plain"  color="#000000"  background="#00ffffff"  just="left" />
             <TextTraits font="SansSerif"  size="9"  name="Legend"  style="plain"  color="#000000"  background="#00ffffff"  just="left" />
             <WindowPosition x="739"  y="25"  width="390"  height="582"  displayed="0"  panelState="---" />
           </GraphEnvironment>
         </Graph>
         <Subpopulations>
           <Population name="Ramos"  annotation=""  owningGroup=""  expanded="1"  sortPriority="10"  count="9142" >
             <Graph smoothing="0"  backColor="#ffffff"  foreColor="#000000"  heatMapStatParameter="BL1-A"  type="Pseudocolor"  fast="1" >
               <Axis dimension="x"  name="SSC-H"  label=""  auto="auto" />
               <Axis dimension="y"  name="SSC-A"  label=""  auto="auto" />
               <GraphSettings level="5%"  smoothingHighResolution="1"  contourHighResolution="1"  histogramSmoothingCount="0"  graphResolution="256"  showOutliers="0"  drawLargeDots="0"  dotsToDraw="8000"  tint="le.chartfill.tinted.40"  lineWeight="le.lineweight.normal"  lineStyle="le.linestyle.solid" />
               <GraphEnvironment showGrid="0"  showAxes="tl"  showGates="1"  showFreqOnPlots="1"  showGateNameOnPlots="1"  showMedians="0"  showUncomped="0"  addEventParam="0"  lastYAxisName="" >
                 <TextTraits font="SansSerif"  size="11"  name="Labels"  style="plain"  color="#000000"  background="#00ffffff"  just="left" />
                 <TextTraits font="SansSerif"  size="11"  name="LayoutGates"  style="plain"  color="#000000"  background="#00ffffff"  just="left" />
                 <TextTraits font="SansSerif"  size="9"  name="Numbers"  style="plain"  color="#000000"  background="#00ffffff"  just="left" />
                 <TextTraits font="SansSerif"  size="9"  name="Legend"  style="plain"  color="#000000"  background="#00ffffff"  just="left" />
                 <WindowPosition x="687"  y="25"  width="390"  height="582"  displayed="0"  panelState="---" />
               </GraphEnvironment>
             </Graph>
             <Gate gating:id="ID568346604" >
               <gating:EllipsoidGate eventsInside="1"  annoOffsetX="0"  annoOffsetY="0"  tint="#000000"  isTinted="0"  lineWeight="Normal"  userDefined="1"  gating:distance="131.64690769117416" >
                 <gating:dimension>
                   <data-type:fcs-dimension data-type:name="FSC-A" />
                 </gating:dimension>
                 <gating:dimension>
                   <data-type:fcs-dimension data-type:name="SSC-A" />
                 </gating:dimension>
                 <gating:foci>
                   <gating:vertex>
                     <gating:coordinate data-type:value="122.6888493026" />
                     <gating:coordinate data-type:value="48.4625348055" />
                   </gating:vertex>
                   <gating:vertex>
                     <gating:coordinate data-type:value="184.3111506974" />
                     <gating:coordinate data-type:value="146.5374651945" />
                   </gating:vertex>
                 </gating:foci>
                 <gating:edge>
                   <gating:vertex>
                     <gating:coordinate data-type:value="118" />
                     <gating:coordinate data-type:value="41" />
                   </gating:vertex>
                   <gating:vertex>
                     <gating:coordinate data-type:value="189" />
                     <gating:coordinate data-type:value="154" />
                   </gating:vertex>
                   <gating:vertex>
                     <gating:coordinate data-type:value="181" />
                     <gating:coordinate data-type:value="79" />
                   </gating:vertex>
                   <gating:vertex>
                     <gating:coordinate data-type:value="126" />
                     <gating:coordinate data-type:value="116" />
                   </gating:vertex>
                 </gating:edge>
               </gating:EllipsoidGate>
             </Gate>
             <Subpopulations>
               <Population name="Single Cells"  annotation=""  owningGroup=""  expanded="1"  sortPriority="10"  count="8983" >
                 <Graph smoothing="0"  backColor="#ffffff"  foreColor="#000000"  heatMapStatParameter="BL1-A"  type="Pseudocolor"  fast="1" >
                   <Axis dimension="x"  name="SSC-H"  label=""  auto="auto" />
                   <Axis dimension="y"  name="SSC-A"  label=""  auto="auto" />
                   <GraphSettings level="5%"  smoothingHighResolution="1"  contourHighResolution="1"  histogramSmoothingCount="0"  graphResolution="256"  showOutliers="0"  drawLargeDots="0"  dotsToDraw="8000"  tint="le.chartfill.tinted.40"  lineWeight="le.lineweight.normal"  lineStyle="le.linestyle.solid" />
                   <GraphEnvironment showGrid="0"  showAxes="tl"  showGates="1"  showFreqOnPlots="1"  showGateNameOnPlots="1"  showMedians="0"  showUncomped="0"  addEventParam="0"  lastYAxisName="" >
                     <TextTraits font="SansSerif"  size="11"  name="Labels"  style="plain"  color="#000000"  background="#00ffffff"  just="left" />
                     <TextTraits font="SansSerif"  size="11"  name="LayoutGates"  style="plain"  color="#000000"  background="#00ffffff"  just="left" />
                     <TextTraits font="SansSerif"  size="9"  name="Numbers"  style="plain"  color="#000000"  background="#00ffffff"  just="left" />
                     <TextTraits font="SansSerif"  size="9"  name="Legend"  style="plain"  color="#000000"  background="#00ffffff"  just="left" />
                     <WindowPosition x="687"  y="25"  width="390"  height="582"  displayed="1"  panelState="---" />
                   </GraphEnvironment>
                 </Graph>
                 <Gate gating:id="ID1354761969"  gating:parent_id="ID568346604" >
                   <gating:EllipsoidGate eventsInside="1"  annoOffsetX="145"  annoOffsetY="3"  tint="#000000"  isTinted="0"  lineWeight="Normal"  userDefined="1"  gating:distance="137.1288003579488" >
                     <gating:dimension>
                       <data-type:fcs-dimension data-type:name="SSC-H" />
                     </gating:dimension>
                     <gating:dimension>
                       <data-type:fcs-dimension data-type:name="SSC-A" />
                     </gating:dimension>
                     <gating:foci>
                       <gating:vertex>
                         <gating:coordinate data-type:value="36.3925997235" />
                         <gating:coordinate data-type:value="36.7540407388" />
                       </gating:vertex>
                       <gating:vertex>
                         <gating:coordinate data-type:value="98.6074002765" />
                         <gating:coordinate data-type:value="156.2459592612" />
                       </gating:vertex>
                     </gating:foci>
                     <gating:edge>
                       <gating:vertex>
                         <gating:coordinate data-type:value="99" />
                         <gating:coordinate data-type:value="157" />
                       </gating:vertex>
                       <gating:vertex>
                         <gating:coordinate data-type:value="36" />
                         <gating:coordinate data-type:value="36" />
                       </gating:vertex>
                       <gating:vertex>
                         <gating:coordinate data-type:value="77" />
                         <gating:coordinate data-type:value="92" />
                       </gating:vertex>
                       <gating:vertex>
                         <gating:coordinate data-type:value="58" />
                         <gating:coordinate data-type:value="102" />
                       </gating:vertex>
                     </gating:edge>
                   </gating:EllipsoidGate>
                 </Gate>
               </Population>
             </Subpopulations>
           </Population>
         </Subpopulations>
       </SampleNode>
     </Sample>
     <Sample>
       <DataSet uri="file:/Volumes/NO%20NAME/251105%20PKCd,%20S1P1R,%20Cd79b/251105%20PKCd,%20S1P1R,%20CD79b)_s1%20PKCd-KO_KO.fcs"  sampleID="1" />
       <Transformations>
         <transforms:linear transforms:minRange="0"  transforms:maxRange="18.293"  gain="1" >
           <data-type:parameter data-type:name="Time" />
         </transforms:linear>
         <transforms:linear transforms:minRange="0"  transforms:maxRange="1048576"  gain="1" >
           <data-type:parameter data-type:name="FSC-A" />
         </transforms:linear>
         <transforms:linear transforms:minRange="0"  transforms:maxRange="1048576"  gain="1" >
           <data-type:parameter data-type:name="SSC-A" />
         </transforms:linear>
         <transforms:log transforms:offset="10"  transforms:decades="6.0205999133" >
           <data-type:parameter data-type:name="BL1-A" />
         </transforms:log>
         <transforms:log transforms:offset="1"  transforms:decades="6.0205999133" >
           <data-type:parameter data-type:name="YL4-A" />
         </transforms:log>
         <transforms:log transforms:offset="10"  transforms:decades="6.0205999133" >
           <data-type:parameter data-type:name="YL1-A" />
         </transforms:log>
         <transforms:log transforms:offset="1"  transforms:decades="6.0205999133" >
           <data-type:parameter data-type:name="RL1-A" />
         </transforms:log>
         <transforms:log transforms:offset="31.6227766017"  transforms:decades="5.5205999133" >
           <data-type:parameter data-type:name="VL1-A" />
         </transforms:log>
         <transforms:linear transforms:minRange="0"  transforms:maxRange="1048576"  gain="1" >
           <data-type:parameter data-type:name="FSC-H" />
         </transforms:linear>
         <transforms:linear transforms:minRange="0"  transforms:maxRange="1048576"  gain="1" >
           <data-type:parameter data-type:name="SSC-H" />
         </transforms:linear>
         <transforms:linear transforms:minRange="0"  transforms:maxRange="1024"  gain="1" >
           <data-type:parameter data-type:name="FSC-W" />
         </transforms:linear>
         <transforms:linear transforms:minRange="0"  transforms:maxRange="1024"  gain="1" >
           <data-type:parameter data-type:name="SSC-W" />
         </transforms:linear>
       </Transformations>
       <Keywords>
         <Keyword name="FJ_FCS_VERSION"  value="3.1" />
         <Keyword name="#CoincidentCount"  value="6380" />
         <Keyword name="#FLOWRATE"  value="100" />
         <Keyword name="#LASER1ASF"  value="1.20" />
         <Keyword name="#LASER1COLOR"  value="Blue" />
         <Keyword name="#LASER1DELAY"  value="1100" />
         <Keyword name="#LASER2ASF"  value="1.13" />
         <Keyword name="#LASER2COLOR"  value="Red" />
         <Keyword name="#LASER2DELAY"  value="1462" />
         <Keyword name="#LASER3ASF"  value="1.20" />
         <Keyword name="#LASER3COLOR"  value="Violet" />
         <Keyword name="#LASER3DELAY"  value="734" />
         <Keyword name="#LASER4ASF"  value="1.06" />
         <Keyword name="#LASER4COLOR"  value="Yellow" />
         <Keyword name="#LASER4DELAY"  value="319" />
         <Keyword name="#LASERCONFIG"  value="BRVY" />
         <Keyword name="#P1Label"  value="NA" />
         <Keyword name="#P1Target"  value="NA" />
         <Keyword name="#P4Label"  value="GFP" />
         <Keyword name="#P5Label"  value="PE-Cy7" />
         <Keyword name="#P6Label"  value="R-PE" />
         <Keyword name="#P7Label"  value="Alexa Fluor    647" />
         <Keyword name="#P8Label"  value="Pacific Blue   " />
         <Keyword name="#PTDATE"  value="05-Nov-2025" />
         <Keyword name="#PTRESULT"  value="Pass" />
         <Keyword name="#TR1"  value="OR_FSC,25000" />
         <Keyword name="#WIDTHTHRESHOLD"  value="1000" />
         <Keyword name="#WINEXT"  value="0" />
         <Keyword name="$BTIM"  value="11:32:27" />
         <Keyword name="$BYTEORD"  value="1,2,3,4" />
         <Keyword name="$CELLS"  value="NA" />
         <Keyword name="$COM"  value="NA" />
         <Keyword name="$CYT"  value="4486521 Attune NxT Acoustic Focusing Cytometer (Lasers: BRVY)" />
         <Keyword name="$CYTSN"  value="2AFC212610616" />
         <Keyword name="$DATATYPE"  value="F" />
         <Keyword name="$DATE"  value="05-Nov-2025" />
         <Keyword name="$ETIM"  value="11:32:46" />
         <Keyword name="$EXP"  value="NA" />
         <Keyword name="$FIL"  value="KO.fcs" />
         <Keyword name="$INST"  value="NA" />
         <Keyword name="$LAST_MODIFIED"  value="05-Nov-2025 12:04:58" />
         <Keyword name="$LAST_MODIFIER"  value="Kathrin" />
         <Keyword name="$LOST"  value="0" />
         <Keyword name="$MODE"  value="L" />
         <Keyword name="$OP"  value="Kathrin Klaesener" />
         <Keyword name="$ORIGINALITY"  value="NonDataModified" />
         <Keyword name="$P10B"  value="32" />
         <Keyword name="$P10E"  value="0,0" />
         <Keyword name="$P10F"  value="NA" />
         <Keyword name="$P10L"  value="488" />
         <Keyword name="$P10N"  value="SSC-H" />
         <Keyword name="$P10R"  value="1048576" />
         <Keyword name="$P10S"  value="SSC-H" />
         <Keyword name="$P10V"  value="310" />
         <Keyword name="$P11B"  value="32" />
         <Keyword name="$P11E"  value="0,0" />
         <Keyword name="$P11F"  value="NA" />
         <Keyword name="$P11L"  value="488" />
         <Keyword name="$P11N"  value="FSC-W" />
         <Keyword name="$P11R"  value="1024" />
         <Keyword name="$P11S"  value="FSC-W" />
         <Keyword name="$P11V"  value="150" />
         <Keyword name="$P12B"  value="32" />
         <Keyword name="$P12E"  value="0,0" />
         <Keyword name="$P12F"  value="NA" />
         <Keyword name="$P12L"  value="488" />
         <Keyword name="$P12N"  value="SSC-W" />
         <Keyword name="$P12R"  value="1024" />
         <Keyword name="$P12S"  value="SSC-W" />
         <Keyword name="$P12V"  value="310" />
         <Keyword name="$P1B"  value="32" />
         <Keyword name="$P1E"  value="0,0" />
         <Keyword name="$P1F"  value="NA" />
         <Keyword name="$P1L"  value="NA" />
         <Keyword name="$P1N"  value="Time" />
         <Keyword name="$P1R"  value="67108864" />
         <Keyword name="$P1S"  value="Time" />
         <Keyword name="$P1V"  value="NA" />
         <Keyword name="$P2B"  value="32" />
         <Keyword name="$P2E"  value="0,0" />
         <Keyword name="$P2F"  value="NA" />
         <Keyword name="$P2L"  value="488" />
         <Keyword name="$P2N"  value="FSC-A" />
         <Keyword name="$P2R"  value="1048576" />
         <Keyword name="$P2S"  value="FSC-A" />
         <Keyword name="$P2V"  value="150" />
         <Keyword name="$P3B"  value="32" />
         <Keyword name="$P3E"  value="0,0" />
         <Keyword name="$P3F"  value="NA" />
         <Keyword name="$P3L"  value="488" />
         <Keyword name="$P3N"  value="SSC-A" />
         <Keyword name="$P3R"  value="1048576" />
         <Keyword name="$P3S"  value="SSC-A" />
         <Keyword name="$P3V"  value="310" />
         <Keyword name="$P4B"  value="32" />
         <Keyword name="$P4E"  value="0,0" />
         <Keyword name="$P4F"  value="NA" />
         <Keyword name="$P4L"  value="488" />
         <Keyword name="$P4N"  value="BL1-A" />
         <Keyword name="$P4R"  value="1048576" />
         <Keyword name="$P4S"  value="GFP-A" />
         <Keyword name="$P4V"  value="300" />
         <Keyword name="$P5B"  value="32" />
         <Keyword name="$P5E"  value="0,0" />
         <Keyword name="$P5F"  value="NA" />
         <Keyword name="$P5L"  value="561" />
         <Keyword name="$P5N"  value="YL4-A" />
         <Keyword name="$P5R"  value="1048576" />
         <Keyword name="$P5S"  value="PE-Cy7-A" />
         <Keyword name="$P5V"  value="400" />
         <Keyword name="$P6B"  value="32" />
         <Keyword name="$P6E"  value="0,0" />
         <Keyword name="$P6F"  value="NA" />
         <Keyword name="$P6L"  value="561" />
         <Keyword name="$P6N"  value="YL1-A" />
         <Keyword name="$P6R"  value="1048576" />
         <Keyword name="$P6S"  value="R-PE-A" />
         <Keyword name="$P6V"  value="350" />
         <Keyword name="$P7B"  value="32" />
         <Keyword name="$P7E"  value="0,0" />
         <Keyword name="$P7F"  value="NA" />
         <Keyword name="$P7L"  value="640" />
         <Keyword name="$P7N"  value="RL1-A" />
         <Keyword name="$P7R"  value="1048576" />
         <Keyword name="$P7S"  value="Alexa Fluor    647-A" />
         <Keyword name="$P7V"  value="400" />
         <Keyword name="$P8B"  value="32" />
         <Keyword name="$P8E"  value="0,0" />
         <Keyword name="$P8F"  value="NA" />
         <Keyword name="$P8L"  value="405" />
         <Keyword name="$P8N"  value="VL1-A" />
         <Keyword name="$P8R"  value="1048576" />
         <Keyword name="$P8S"  value="Pacific Blue   -A" />
         <Keyword name="$P8V"  value="250" />
         <Keyword name="$P9B"  value="32" />
         <Keyword name="$P9E"  value="0,0" />
         <Keyword name="$P9F"  value="NA" />
         <Keyword name="$P9L"  value="488" />
         <Keyword name="$P9N"  value="FSC-H" />
         <Keyword name="$P9R"  value="1048576" />
         <Keyword name="$P9S"  value="FSC-H" />
         <Keyword name="$P9V"  value="150" />
         <Keyword name="$PAR"  value="12" />
         <Keyword name="$PLATEID"  value="NA" />
         <Keyword name="$PLATENAME"  value="NA" />
         <Keyword name="$PROJ"  value="251105 PKCd, S1P1R, CD79b)" />
         <Keyword name="$SMNO"  value="s1 PKCd-KO" />
         <Keyword name="$SPILLOVER"  value="5,BL1-A,YL4-A,YL1-A,RL1-A,VL1-A,1.000000,0.000000,0.000000,0.000000,0.000000,0.000000,1.000000,0.000000,0.000000,0.000000,0.000000,0.000000,1.000000,0.000000,0.000000,0.000000,0.000000,0.000000,1.000000,0.000000,0.000000,0.000000,0.000000,0.000000,1.000000" />
         <Keyword name="$SRC"  value="NA" />
         <Keyword name="$SYS"  value="SNAKE Microsoft Windows 10 Enterprise LTSC" />
         <Keyword name="$TIMESTEP"  value="0.001" />
         <Keyword name="$TOT"  value="64515" />
         <Keyword name="$VOL"  value="33000" />
         <Keyword name="HOSTID"  value="snake" />
         <Keyword name="$BEGINDATA"  value="000000008192" />
         <Keyword name="$ENDDATA"  value="000003104911" />
         <Keyword name="$NEXTDATA"  value="000000000000" />
         <Keyword name="$BEGINSTEXT"  value="000000000000" />
         <Keyword name="$ENDSTEXT"  value="000000000000" />
         <Keyword name="$BEGINANALYSIS"  value="000000000000" />
         <Keyword name="$ENDANALYSIS"  value="000000000000" />
         <Keyword name="state"  value="1" />
       </Keywords>
       <SampleNode name="KO.fcs"  annotation=""  owningGroup=""  expanded="1"  sortPriority="10"  count="64515"  sampleID="1" >
         <Graph smoothing="0"  backColor="#ffffff"  foreColor="#000000"  heatMapStatParameter="BL1-A"  type="Pseudocolor"  fast="1" >
           <Axis dimension="x"  name="FSC-A"  label=""  auto="auto" />
           <Axis dimension="y"  name="SSC-A"  label=""  auto="auto" />
           <GraphSettings level="5%"  smoothingHighResolution="1"  contourHighResolution="1"  histogramSmoothingCount="0"  graphResolution="256"  showOutliers="0"  drawLargeDots="0"  dotsToDraw="8000"  tint="le.chartfill.tinted.40"  lineWeight="le.lineweight.normal"  lineStyle="le.linestyle.solid" />
           <GraphEnvironment showGrid="0"  showAxes="tl"  showGates="1"  showFreqOnPlots="1"  showGateNameOnPlots="1"  showMedians="0"  showUncomped="0"  addEventParam="0"  lastYAxisName="" >
             <TextTraits font="SansSerif"  size="11"  name="Labels"  style="plain"  color="#000000"  background="#00ffffff"  just="left" />
             <TextTraits font="SansSerif"  size="11"  name="LayoutGates"  style="plain"  color="#000000"  background="#00ffffff"  just="left" />
             <TextTraits font="SansSerif"  size="9"  name="Numbers"  style="plain"  color="#000000"  background="#00ffffff"  just="left" />
             <TextTraits font="SansSerif"  size="9"  name="Legend"  style="plain"  color="#000000"  background="#00ffffff"  just="left" />
             <WindowPosition x="687"  y="25"  width="390"  height="582"  displayed="0"  panelState="---" />
           </GraphEnvironment>
         </Graph>
         <Subpopulations>
           <Population name="Ramos"  annotation=""  owningGroup="All Samples"  expanded="1"  sortPriority="10"  count="18797" >
             <Graph smoothing="0"  backColor="#ffffff"  foreColor="#000000"  heatMapStatParameter="BL1-A"  type="Pseudocolor"  fast="1" >
               <Axis dimension="x"  name="SSC-H"  label=""  auto="auto" />
               <Axis dimension="y"  name="SSC-A"  label=""  auto="auto" />
               <GraphSettings level="5%"  smoothingHighResolution="1"  contourHighResolution="1"  histogramSmoothingCount="0"  graphResolution="256"  showOutliers="0"  drawLargeDots="0"  dotsToDraw="8000"  tint="le.chartfill.tinted.40"  lineWeight="le.lineweight.normal"  lineStyle="le.linestyle.solid" />
               <GraphEnvironment showGrid="0"  showAxes="tl"  showGates="1"  showFreqOnPlots="1"  showGateNameOnPlots="1"  showMedians="0"  showUncomped="0"  addEventParam="0"  lastYAxisName="" >
                 <TextTraits font="SansSerif"  size="11"  name="Labels"  style="plain"  color="#000000"  background="#00ffffff"  just="left" />
                 <TextTraits font="SansSerif"  size="11"  name="LayoutGates"  style="plain"  color="#000000"  background="#00ffffff"  just="left" />
                 <TextTraits font="SansSerif"  size="9"  name="Numbers"  style="plain"  color="#000000"  background="#00ffffff"  just="left" />
                 <TextTraits font="SansSerif"  size="9"  name="Legend"  style="plain"  color="#000000"  background="#00ffffff"  just="left" />
                 <WindowPosition x="687"  y="25"  width="390"  height="582"  displayed="0"  panelState="---" />
               </GraphEnvironment>
             </Graph>
             <Gate gating:id="ID614665469" >
               <gating:EllipsoidGate eventsInside="1"  annoOffsetX="0"  annoOffsetY="0"  tint="#000000"  isTinted="0"  lineWeight="Normal"  userDefined="1"  gating:distance="150.1949325476579" >
                 <gating:dimension>
                   <data-type:fcs-dimension data-type:name="FSC-A" />
                 </gating:dimension>
                 <gating:dimension>
                   <data-type:fcs-dimension data-type:name="SSC-A" />
                 </gating:dimension>
                 <gating:foci>
                   <gating:vertex>
                     <gating:coordinate data-type:value="138.2411185022" />
                     <gating:coordinate data-type:value="50.8768631942" />
                   </gating:vertex>
                   <gating:vertex>
                     <gating:coordinate data-type:value="243.7588814978" />
                     <gating:coordinate data-type:value="126.1231368058" />
                   </gating:vertex>
                 </gating:foci>
                 <gating:edge>
                   <gating:vertex>
                     <gating:coordinate data-type:value="130" />
                     <gating:coordinate data-type:value="45" />
                   </gating:vertex>
                   <gating:vertex>
                     <gating:coordinate data-type:value="252" />
                     <gating:coordinate data-type:value="132" />
                   </gating:vertex>
                   <gating:vertex>
                     <gating:coordinate data-type:value="213" />
                     <gating:coordinate data-type:value="58" />
                   </gating:vertex>
                   <gating:vertex>
                     <gating:coordinate data-type:value="169" />
                     <gating:coordinate data-type:value="119" />
                   </gating:vertex>
                 </gating:edge>
               </gating:EllipsoidGate>
             </Gate>
             <Subpopulations>
               <Population name="Single Cells"  annotation=""  owningGroup="All Samples"  expanded="1"  sortPriority="10"  count="18311" >
                 <Graph smoothing="0"  backColor="#ffffff"  foreColor="#000000"  heatMapStatParameter="BL1-A"  type="Pseudocolor"  fast="1" >
                   <Axis dimension="x"  name="VL1-A"  label=""  auto="auto" />
                   <Axis dimension="y"  name="SSC-A"  label=""  auto="auto" />
                   <GraphSettings level="5%"  smoothingHighResolution="1"  contourHighResolution="1"  histogramSmoothingCount="0"  graphResolution="256"  showOutliers="0"  drawLargeDots="0"  dotsToDraw="8000"  tint="le.chartfill.tinted.40"  lineWeight="le.lineweight.normal"  lineStyle="le.linestyle.solid" />
                   <GraphEnvironment showGrid="0"  showAxes="tl"  showGates="1"  showFreqOnPlots="1"  showGateNameOnPlots="1"  showMedians="0"  showUncomped="0"  addEventParam="0"  lastYAxisName="" >
                     <TextTraits font="SansSerif"  size="11"  name="Labels"  style="plain"  color="#000000"  background="#00ffffff"  just="left" />
                     <TextTraits font="SansSerif"  size="11"  name="LayoutGates"  style="plain"  color="#000000"  background="#00ffffff"  just="left" />
                     <TextTraits font="SansSerif"  size="9"  name="Numbers"  style="plain"  color="#000000"  background="#00ffffff"  just="left" />
                     <TextTraits font="SansSerif"  size="9"  name="Legend"  style="plain"  color="#000000"  background="#00ffffff"  just="left" />
                     <WindowPosition x="687"  y="25"  width="390"  height="582"  displayed="0"  panelState="---" />
                   </GraphEnvironment>
                 </Graph>
                 <Gate gating:id="ID1048377574"  gating:parent_id="ID614665469" >
                   <gating:EllipsoidGate eventsInside="1"  annoOffsetX="145"  annoOffsetY="3"  tint="#000000"  isTinted="0"  lineWeight="Normal"  userDefined="1"  gating:distance="136.36024913865506" >
                     <gating:dimension>
                       <data-type:fcs-dimension data-type:name="SSC-H" />
                     </gating:dimension>
                     <gating:dimension>
                       <data-type:fcs-dimension data-type:name="SSC-A" />
                     </gating:dimension>
                     <gating:foci>
                       <gating:vertex>
                         <gating:coordinate data-type:value="29.3847586698" />
                         <gating:coordinate data-type:value="35.8093199605" />
                       </gating:vertex>
                       <gating:vertex>
                         <gating:coordinate data-type:value="86.6152413302" />
                         <gating:coordinate data-type:value="156.1906800395" />
                       </gating:vertex>
                     </gating:foci>
                     <gating:edge>
                       <gating:vertex>
                         <gating:coordinate data-type:value="29" />
                         <gating:coordinate data-type:value="35" />
                       </gating:vertex>
                       <gating:vertex>
                         <gating:coordinate data-type:value="87" />
                         <gating:coordinate data-type:value="157" />
                       </gating:vertex>
                       <gating:vertex>
                         <gating:coordinate data-type:value="68" />
                         <gating:coordinate data-type:value="92" />
                       </gating:vertex>
                       <gating:vertex>
                         <gating:coordinate data-type:value="48" />
                         <gating:coordinate data-type:value="101" />
                       </gating:vertex>
                     </gating:edge>
                   </gating:EllipsoidGate>
                 </Gate>
                 <Subpopulations>
                   <Population name="IgM subset"  annotation=""  owningGroup=""  expanded="1"  sortPriority="10"  count="16319" >
                     <Graph smoothing="0"  backColor="#ffffff"  foreColor="#000000"  heatMapStatParameter="BL1-A"  type="Pseudocolor"  fast="1" >
                       <Axis dimension="x"  name="RL1-A"  label=""  auto="auto" />
                       <Axis dimension="y"  name="SSC-A"  label=""  auto="auto" />
                       <GraphSettings level="5%"  smoothingHighResolution="1"  contourHighResolution="1"  histogramSmoothingCount="0"  graphResolution="256"  showOutliers="0"  drawLargeDots="0"  dotsToDraw="8000"  tint="le.chartfill.tinted.40"  lineWeight="le.lineweight.normal"  lineStyle="le.linestyle.solid" />
                       <GraphEnvironment showGrid="0"  showAxes="tl"  showGates="1"  showFreqOnPlots="1"  showGateNameOnPlots="1"  showMedians="0"  showUncomped="0"  addEventParam="0"  lastYAxisName="" >
                         <TextTraits font="SansSerif"  size="11"  name="Labels"  style="plain"  color="#000000"  background="#00ffffff"  just="left" />
                         <TextTraits font="SansSerif"  size="11"  name="LayoutGates"  style="plain"  color="#000000"  background="#00ffffff"  just="left" />
                         <TextTraits font="SansSerif"  size="9"  name="Numbers"  style="plain"  color="#000000"  background="#00ffffff"  just="left" />
                         <TextTraits font="SansSerif"  size="9"  name="Legend"  style="plain"  color="#000000"  background="#00ffffff"  just="left" />
                         <WindowPosition x="687"  y="25"  width="390"  height="582"  displayed="0"  panelState="---" />
                       </GraphEnvironment>
                     </Graph>
                     <Gate gating:id="ID1445879430"  gating:parent_id="ID1048377574" >
                       <gating:EllipsoidGate eventsInside="1"  annoOffsetX="0"  annoOffsetY="0"  tint="#000000"  isTinted="0"  lineWeight="Normal"  userDefined="1"  gating:distance="164.8503323384366" >
                         <gating:dimension>
                           <data-type:fcs-dimension data-type:name="VL1-A" />
                         </gating:dimension>
                         <gating:dimension>
                           <data-type:fcs-dimension data-type:name="SSC-A" />
                         </gating:dimension>
                         <gating:foci>
                           <gating:vertex>
                             <gating:coordinate data-type:value="165.4238336887" />
                             <gating:coordinate data-type:value="26.2069004305" />
                           </gating:vertex>
                           <gating:vertex>
                             <gating:coordinate data-type:value="211.5761663113" />
                             <gating:coordinate data-type:value="163.7930995695" />
                           </gating:vertex>
                         </gating:foci>
                         <gating:edge>
                           <gating:vertex>
                             <gating:coordinate data-type:value="162" />
                             <gating:coordinate data-type:value="16" />
                           </gating:vertex>
                           <gating:vertex>
                             <gating:coordinate data-type:value="215" />
                             <gating:coordinate data-type:value="174" />
                           </gating:vertex>
                           <gating:vertex>
                             <gating:coordinate data-type:value="227" />
                             <gating:coordinate data-type:value="81" />
                           </gating:vertex>
                           <gating:vertex>
                             <gating:coordinate data-type:value="150" />
                             <gating:coordinate data-type:value="109" />
                           </gating:vertex>
                         </gating:edge>
                       </gating:EllipsoidGate>
                     </Gate>
                   </Population>
                 </Subpopulations>
               </Population>
             </Subpopulations>
           </Population>
         </Subpopulations>
       </SampleNode>
     </Sample>
     <Sample>
       <DataSet uri="file:/Volumes/NO%20NAME/251105%20PKCd,%20S1P1R,%20Cd79b/251105%20PKCd,%20S1P1R,%20CD79b)_s1%20PKCd-KO_us.fcs"  sampleID="2" />
       <Transformations>
         <transforms:linear transforms:minRange="0"  transforms:maxRange="32.388"  gain="1" >
           <data-type:parameter data-type:name="Time" />
         </transforms:linear>
         <transforms:linear transforms:minRange="0"  transforms:maxRange="1048576"  gain="1" >
           <data-type:parameter data-type:name="FSC-A" />
         </transforms:linear>
         <transforms:linear transforms:minRange="0"  transforms:maxRange="1048576"  gain="1" >
           <data-type:parameter data-type:name="SSC-A" />
         </transforms:linear>
         <transforms:log transforms:offset="10"  transforms:decades="6.0205999133" >
           <data-type:parameter data-type:name="BL1-A" />
         </transforms:log>
         <transforms:log transforms:offset="1"  transforms:decades="6.0205999133" >
           <data-type:parameter data-type:name="YL4-A" />
         </transforms:log>
         <transforms:log transforms:offset="10"  transforms:decades="6.0205999133" >
           <data-type:parameter data-type:name="YL1-A" />
         </transforms:log>
         <transforms:log transforms:offset="1"  transforms:decades="6.0205999133" >
           <data-type:parameter data-type:name="RL1-A" />
         </transforms:log>
         <transforms:log transforms:offset="31.6227766017"  transforms:decades="5.5205999133" >
           <data-type:parameter data-type:name="VL1-A" />
         </transforms:log>
         <transforms:linear transforms:minRange="0"  transforms:maxRange="1048576"  gain="1" >
           <data-type:parameter data-type:name="FSC-H" />
         </transforms:linear>
         <transforms:linear transforms:minRange="0"  transforms:maxRange="1048576"  gain="1" >
           <data-type:parameter data-type:name="SSC-H" />
         </transforms:linear>
         <transforms:linear transforms:minRange="0"  transforms:maxRange="1024"  gain="1" >
           <data-type:parameter data-type:name="FSC-W" />
         </transforms:linear>
         <transforms:linear transforms:minRange="0"  transforms:maxRange="1024"  gain="1" >
           <data-type:parameter data-type:name="SSC-W" />
         </transforms:linear>
       </Transformations>
       <Keywords>
         <Keyword name="FJ_FCS_VERSION"  value="3.1" />
         <Keyword name="#CoincidentCount"  value="2115" />
         <Keyword name="#FLOWRATE"  value="100" />
         <Keyword name="#LASER1ASF"  value="1.20" />
         <Keyword name="#LASER1COLOR"  value="Blue" />
         <Keyword name="#LASER1DELAY"  value="1100" />
         <Keyword name="#LASER2ASF"  value="1.13" />
         <Keyword name="#LASER2COLOR"  value="Red" />
         <Keyword name="#LASER2DELAY"  value="1462" />
         <Keyword name="#LASER3ASF"  value="1.20" />
         <Keyword name="#LASER3COLOR"  value="Violet" />
         <Keyword name="#LASER3DELAY"  value="734" />
         <Keyword name="#LASER4ASF"  value="1.06" />
         <Keyword name="#LASER4COLOR"  value="Yellow" />
         <Keyword name="#LASER4DELAY"  value="319" />
         <Keyword name="#LASERCONFIG"  value="BRVY" />
         <Keyword name="#P1Label"  value="NA" />
         <Keyword name="#P1Target"  value="NA" />
         <Keyword name="#P4Label"  value="GFP" />
         <Keyword name="#P5Label"  value="PE-Cy7" />
         <Keyword name="#P6Label"  value="R-PE" />
         <Keyword name="#P7Label"  value="Alexa Fluor    647" />
         <Keyword name="#P8Label"  value="Pacific Blue   " />
         <Keyword name="#PTDATE"  value="05-Nov-2025" />
         <Keyword name="#PTRESULT"  value="Pass" />
         <Keyword name="#TR1"  value="OR_FSC,25000" />
         <Keyword name="#WIDTHTHRESHOLD"  value="1000" />
         <Keyword name="#WINEXT"  value="0" />
         <Keyword name="$BTIM"  value="11:34:28" />
         <Keyword name="$BYTEORD"  value="1,2,3,4" />
         <Keyword name="$CELLS"  value="NA" />
         <Keyword name="$COM"  value="NA" />
         <Keyword name="$CYT"  value="4486521 Attune NxT Acoustic Focusing Cytometer (Lasers: BRVY)" />
         <Keyword name="$CYTSN"  value="2AFC212610616" />
         <Keyword name="$DATATYPE"  value="F" />
         <Keyword name="$DATE"  value="05-Nov-2025" />
         <Keyword name="$ETIM"  value="11:35:00" />
         <Keyword name="$EXP"  value="NA" />
         <Keyword name="$FIL"  value="us.fcs" />
         <Keyword name="$INST"  value="NA" />
         <Keyword name="$LAST_MODIFIED"  value="05-Nov-2025 12:05:01" />
         <Keyword name="$LAST_MODIFIER"  value="Kathrin" />
         <Keyword name="$LOST"  value="0" />
         <Keyword name="$MODE"  value="L" />
         <Keyword name="$OP"  value="Kathrin Klaesener" />
         <Keyword name="$ORIGINALITY"  value="NonDataModified" />
         <Keyword name="$P10B"  value="32" />
         <Keyword name="$P10E"  value="0,0" />
         <Keyword name="$P10F"  value="NA" />
         <Keyword name="$P10L"  value="488" />
         <Keyword name="$P10N"  value="SSC-H" />
         <Keyword name="$P10R"  value="1048576" />
         <Keyword name="$P10S"  value="SSC-H" />
         <Keyword name="$P10V"  value="310" />
         <Keyword name="$P11B"  value="32" />
         <Keyword name="$P11E"  value="0,0" />
         <Keyword name="$P11F"  value="NA" />
         <Keyword name="$P11L"  value="488" />
         <Keyword name="$P11N"  value="FSC-W" />
         <Keyword name="$P11R"  value="1024" />
         <Keyword name="$P11S"  value="FSC-W" />
         <Keyword name="$P11V"  value="150" />
         <Keyword name="$P12B"  value="32" />
         <Keyword name="$P12E"  value="0,0" />
         <Keyword name="$P12F"  value="NA" />
         <Keyword name="$P12L"  value="488" />
         <Keyword name="$P12N"  value="SSC-W" />
         <Keyword name="$P12R"  value="1024" />
         <Keyword name="$P12S"  value="SSC-W" />
         <Keyword name="$P12V"  value="310" />
         <Keyword name="$P1B"  value="32" />
         <Keyword name="$P1E"  value="0,0" />
         <Keyword name="$P1F"  value="NA" />
         <Keyword name="$P1L"  value="NA" />
         <Keyword name="$P1N"  value="Time" />
         <Keyword name="$P1R"  value="67108864" />
         <Keyword name="$P1S"  value="Time" />
         <Keyword name="$P1V"  value="NA" />
         <Keyword name="$P2B"  value="32" />
         <Keyword name="$P2E"  value="0,0" />
         <Keyword name="$P2F"  value="NA" />
         <Keyword name="$P2L"  value="488" />
         <Keyword name="$P2N"  value="FSC-A" />
         <Keyword name="$P2R"  value="1048576" />
         <Keyword name="$P2S"  value="FSC-A" />
         <Keyword name="$P2V"  value="150" />
         <Keyword name="$P3B"  value="32" />
         <Keyword name="$P3E"  value="0,0" />
         <Keyword name="$P3F"  value="NA" />
         <Keyword name="$P3L"  value="488" />
         <Keyword name="$P3N"  value="SSC-A" />
         <Keyword name="$P3R"  value="1048576" />
         <Keyword name="$P3S"  value="SSC-A" />
         <Keyword name="$P3V"  value="310" />
         <Keyword name="$P4B"  value="32" />
         <Keyword name="$P4E"  value="0,0" />
         <Keyword name="$P4F"  value="NA" />
         <Keyword name="$P4L"  value="488" />
         <Keyword name="$P4N"  value="BL1-A" />
         <Keyword name="$P4R"  value="1048576" />
         <Keyword name="$P4S"  value="GFP-A" />
         <Keyword name="$P4V"  value="300" />
         <Keyword name="$P5B"  value="32" />
         <Keyword name="$P5E"  value="0,0" />
         <Keyword name="$P5F"  value="NA" />
         <Keyword name="$P5L"  value="561" />
         <Keyword name="$P5N"  value="YL4-A" />
         <Keyword name="$P5R"  value="1048576" />
         <Keyword name="$P5S"  value="PE-Cy7-A" />
         <Keyword name="$P5V"  value="400" />
         <Keyword name="$P6B"  value="32" />
         <Keyword name="$P6E"  value="0,0" />
         <Keyword name="$P6F"  value="NA" />
         <Keyword name="$P6L"  value="561" />
         <Keyword name="$P6N"  value="YL1-A" />
         <Keyword name="$P6R"  value="1048576" />
         <Keyword name="$P6S"  value="R-PE-A" />
         <Keyword name="$P6V"  value="350" />
         <Keyword name="$P7B"  value="32" />
         <Keyword name="$P7E"  value="0,0" />
         <Keyword name="$P7F"  value="NA" />
         <Keyword name="$P7L"  value="640" />
         <Keyword name="$P7N"  value="RL1-A" />
         <Keyword name="$P7R"  value="1048576" />
         <Keyword name="$P7S"  value="Alexa Fluor    647-A" />
         <Keyword name="$P7V"  value="400" />
         <Keyword name="$P8B"  value="32" />
         <Keyword name="$P8E"  value="0,0" />
         <Keyword name="$P8F"  value="NA" />
         <Keyword name="$P8L"  value="405" />
         <Keyword name="$P8N"  value="VL1-A" />
         <Keyword name="$P8R"  value="1048576" />
         <Keyword name="$P8S"  value="Pacific Blue   -A" />
         <Keyword name="$P8V"  value="250" />
         <Keyword name="$P9B"  value="32" />
         <Keyword name="$P9E"  value="0,0" />
         <Keyword name="$P9F"  value="NA" />
         <Keyword name="$P9L"  value="488" />
         <Keyword name="$P9N"  value="FSC-H" />
         <Keyword name="$P9R"  value="1048576" />
         <Keyword name="$P9S"  value="FSC-H" />
         <Keyword name="$P9V"  value="150" />
         <Keyword name="$PAR"  value="12" />
         <Keyword name="$PLATEID"  value="NA" />
         <Keyword name="$PLATENAME"  value="NA" />
         <Keyword name="$PROJ"  value="251105 PKCd, S1P1R, CD79b)" />
         <Keyword name="$SMNO"  value="s1 PKCd-KO" />
         <Keyword name="$SPILLOVER"  value="5,BL1-A,YL4-A,YL1-A,RL1-A,VL1-A,1.000000,0.000000,0.000000,0.000000,0.000000,0.000000,1.000000,0.000000,0.000000,0.000000,0.000000,0.000000,1.000000,0.000000,0.000000,0.000000,0.000000,0.000000,1.000000,0.000000,0.000000,0.000000,0.000000,0.000000,1.000000" />
         <Keyword name="$SRC"  value="NA" />
         <Keyword name="$SYS"  value="SNAKE Microsoft Windows 10 Enterprise LTSC" />
         <Keyword name="$TIMESTEP"  value="0.001" />
         <Keyword name="$TOT"  value="33049" />
         <Keyword name="$VOL"  value="56000" />
         <Keyword name="HOSTID"  value="snake" />
         <Keyword name="$BEGINDATA"  value="000000008192" />
         <Keyword name="$ENDDATA"  value="000001594543" />
         <Keyword name="$NEXTDATA"  value="000000000000" />
         <Keyword name="$BEGINSTEXT"  value="000000000000" />
         <Keyword name="$ENDSTEXT"  value="000000000000" />
         <Keyword name="$BEGINANALYSIS"  value="000000000000" />
         <Keyword name="$ENDANALYSIS"  value="000000000000" />
         <Keyword name="state"  value="1" />
       </Keywords>
       <SampleNode name="us.fcs"  annotation=""  owningGroup=""  expanded="1"  sortPriority="10"  count="33049"  sampleID="2" >
         <Graph smoothing="0"  backColor="#ffffff"  foreColor="#000000"  type="Pseudocolor"  fast="1" >
           <Axis dimension="x"  name="FSC-A"  label=""  auto="auto" />
           <Axis dimension="y"  name="SSC-A"  label=""  auto="auto" />
           <GraphSettings level="5%"  smoothingHighResolution="1"  contourHighResolution="1"  histogramSmoothingCount="0"  graphResolution="256"  showOutliers="0"  drawLargeDots="0"  dotsToDraw="8000"  tint="le.chartfill.tinted.40"  lineWeight="le.lineweight.normal"  lineStyle="le.linestyle.solid" />
           <GraphEnvironment showGrid="0"  showAxes="tl"  showGates="1"  showFreqOnPlots="1"  showGateNameOnPlots="1"  showMedians="0"  showUncomped="0"  addEventParam="0"  lastYAxisName="" >
             <TextTraits font="SansSerif"  size="11"  name="Labels"  style="plain"  color="#000000"  background="#00ffffff"  just="left" />
             <TextTraits font="SansSerif"  size="11"  name="LayoutGates"  style="plain"  color="#000000"  background="#00ffffff"  just="left" />
             <TextTraits font="SansSerif"  size="9"  name="Numbers"  style="plain"  color="#000000"  background="#00ffffff"  just="left" />
             <TextTraits font="SansSerif"  size="9"  name="Legend"  style="plain"  color="#000000"  background="#00ffffff"  just="left" />
             <WindowPosition x="0"  y="0"  width="0"  height="0"  displayed="0"  panelState="" />
           </GraphEnvironment>
         </Graph>
         <Subpopulations>
           <Population name="Ramos"  annotation=""  owningGroup=""  expanded="1"  sortPriority="10"  count="9955" >
             <Graph smoothing="0"  backColor="#ffffff"  foreColor="#000000"  heatMapStatParameter="BL1-A"  type="Pseudocolor"  fast="1" >
               <Axis dimension="x"  name="FSC-A"  label=""  auto="auto" />
               <Axis dimension="y"  name="SSC-A"  label=""  auto="auto" />
               <GraphSettings level="5%"  smoothingHighResolution="1"  contourHighResolution="1"  histogramSmoothingCount="0"  graphResolution="256"  showOutliers="0"  drawLargeDots="0"  dotsToDraw="8000"  tint="le.chartfill.tinted.40"  lineWeight="le.lineweight.normal"  lineStyle="le.linestyle.solid" />
               <GraphEnvironment showGrid="0"  showAxes="tl"  showGates="1"  showFreqOnPlots="1"  showGateNameOnPlots="1"  showMedians="0"  showUncomped="0"  addEventParam="0"  lastYAxisName="" >
                 <TextTraits font="SansSerif"  size="11"  name="Labels"  style="plain"  color="#000000"  background="#00ffffff"  just="left" />
                 <TextTraits font="SansSerif"  size="11"  name="LayoutGates"  style="plain"  color="#000000"  background="#00ffffff"  just="left" />
                 <TextTraits font="SansSerif"  size="9"  name="Numbers"  style="plain"  color="#000000"  background="#00ffffff"  just="left" />
                 <TextTraits font="SansSerif"  size="9"  name="Legend"  style="plain"  color="#000000"  background="#00ffffff"  just="left" />
                 <WindowPosition x="687"  y="25"  width="390"  height="582"  displayed="1"  panelState="---" />
               </GraphEnvironment>
             </Graph>
             <Gate gating:id="ID1033031373" >
               <gating:EllipsoidGate eventsInside="1"  annoOffsetX="0"  annoOffsetY="0"  tint="#000000"  isTinted="0"  lineWeight="Normal"  userDefined="1"  gating:distance="169.38158913631452" >
                 <gating:dimension>
                   <data-type:fcs-dimension data-type:name="FSC-A" />
                 </gating:dimension>
                 <gating:dimension>
                   <data-type:fcs-dimension data-type:name="SSC-A" />
                 </gating:dimension>
                 <gating:foci>
                   <gating:vertex>
                     <gating:coordinate data-type:value="145.562227985" />
                     <gating:coordinate data-type:value="36.4991411867" />
                   </gating:vertex>
                   <gating:vertex>
                     <gating:coordinate data-type:value="243.437772015" />
                     <gating:coordinate data-type:value="146.5008588133" />
                   </gating:vertex>
                 </gating:foci>
                 <gating:edge>
                   <gating:vertex>
                     <gating:coordinate data-type:value="138" />
                     <gating:coordinate data-type:value="28" />
                   </gating:vertex>
                   <gating:vertex>
                     <gating:coordinate data-type:value="251" />
                     <gating:coordinate data-type:value="155" />
                   </gating:vertex>
                   <gating:vertex>
                     <gating:coordinate data-type:value="226" />
                     <gating:coordinate data-type:value="63" />
                   </gating:vertex>
                   <gating:vertex>
                     <gating:coordinate data-type:value="163" />
                     <gating:coordinate data-type:value="120" />
                   </gating:vertex>
                 </gating:edge>
               </gating:EllipsoidGate>
             </Gate>
             <Subpopulations>
               <Population name="Single Cells"  annotation=""  owningGroup="All Samples"  expanded="1"  sortPriority="10"  count="9403" >
                 <Graph smoothing="0"  backColor="#ffffff"  foreColor="#000000"  heatMapStatParameter="BL1-A"  type="Pseudocolor"  fast="1" >
                   <Axis dimension="x"  name="SSC-H"  label=""  auto="auto" />
                   <Axis dimension="y"  name="SSC-A"  label=""  auto="auto" />
                   <GraphSettings level="5%"  smoothingHighResolution="1"  contourHighResolution="1"  histogramSmoothingCount="0"  graphResolution="256"  showOutliers="0"  drawLargeDots="0"  dotsToDraw="8000"  tint="le.chartfill.tinted.40"  lineWeight="le.lineweight.normal"  lineStyle="le.linestyle.solid" />
                   <GraphEnvironment showGrid="0"  showAxes="tl"  showGates="1"  showFreqOnPlots="1"  showGateNameOnPlots="1"  showMedians="0"  showUncomped="0"  addEventParam="0"  lastYAxisName="" >
                     <TextTraits font="SansSerif"  size="11"  name="Labels"  style="plain"  color="#000000"  background="#00ffffff"  just="left" />
                     <TextTraits font="SansSerif"  size="11"  name="LayoutGates"  style="plain"  color="#000000"  background="#00ffffff"  just="left" />
                     <TextTraits font="SansSerif"  size="9"  name="Numbers"  style="plain"  color="#000000"  background="#00ffffff"  just="left" />
                     <TextTraits font="SansSerif"  size="9"  name="Legend"  style="plain"  color="#000000"  background="#00ffffff"  just="left" />
                     <WindowPosition x="687"  y="25"  width="390"  height="582"  displayed="1"  panelState="---" />
                   </GraphEnvironment>
                 </Graph>
                 <Gate gating:id="ID1892836406"  gating:parent_id="ID1033031373" >
                   <gating:EllipsoidGate eventsInside="1"  annoOffsetX="145"  annoOffsetY="3"  tint="#000000"  isTinted="0"  lineWeight="Normal"  userDefined="1"  gating:distance="136.36024913865506" >
                     <gating:dimension>
                       <data-type:fcs-dimension data-type:name="SSC-H" />
                     </gating:dimension>
                     <gating:dimension>
                       <data-type:fcs-dimension data-type:name="SSC-A" />
                     </gating:dimension>
                     <gating:foci>
                       <gating:vertex>
                         <gating:coordinate data-type:value="29.3847586698" />
                         <gating:coordinate data-type:value="35.8093199605" />
                       </gating:vertex>
                       <gating:vertex>
                         <gating:coordinate data-type:value="86.6152413302" />
                         <gating:coordinate data-type:value="156.1906800395" />
                       </gating:vertex>
                     </gating:foci>
                     <gating:edge>
                       <gating:vertex>
                         <gating:coordinate data-type:value="29" />
                         <gating:coordinate data-type:value="35" />
                       </gating:vertex>
                       <gating:vertex>
                         <gating:coordinate data-type:value="87" />
                         <gating:coordinate data-type:value="157" />
                       </gating:vertex>
                       <gating:vertex>
                         <gating:coordinate data-type:value="68" />
                         <gating:coordinate data-type:value="92" />
                       </gating:vertex>
                       <gating:vertex>
                         <gating:coordinate data-type:value="48" />
                         <gating:coordinate data-type:value="101" />
                       </gating:vertex>
                     </gating:edge>
                   </gating:EllipsoidGate>
                 </Gate>
               </Population>
             </Subpopulations>
           </Population>
         </Subpopulations>
       </SampleNode>
     </Sample>
     <Sample>
       <DataSet uri="file:/Volumes/NO%20NAME/251105%20PKCd,%20S1P1R,%20Cd79b/251105%20PKCd,%20S1P1R,%20CD79b)_s1%20PKCd-KO_WT.fcs"  sampleID="3" />
       <Transformations>
         <transforms:linear transforms:minRange="0.014"  transforms:maxRange="3.472"  gain="1" >
           <data-type:parameter data-type:name="Time" />
         </transforms:linear>
         <transforms:linear transforms:minRange="0"  transforms:maxRange="1048576"  gain="1" >
           <data-type:parameter data-type:name="FSC-A" />
         </transforms:linear>
         <transforms:linear transforms:minRange="0"  transforms:maxRange="1048576"  gain="1" >
           <data-type:parameter data-type:name="SSC-A" />
         </transforms:linear>
         <transforms:log transforms:offset="10"  transforms:decades="6.0205999133" >
           <data-type:parameter data-type:name="BL1-A" />
         </transforms:log>
         <transforms:log transforms:offset="1"  transforms:decades="6.0205999133" >
           <data-type:parameter data-type:name="YL4-A" />
         </transforms:log>
         <transforms:log transforms:offset="10"  transforms:decades="6.0205999133" >
           <data-type:parameter data-type:name="YL1-A" />
         </transforms:log>
         <transforms:log transforms:offset="1"  transforms:decades="6.0205999133" >
           <data-type:parameter data-type:name="RL1-A" />
         </transforms:log>
         <transforms:log transforms:offset="31.6227766017"  transforms:decades="5.5205999133" >
           <data-type:parameter data-type:name="VL1-A" />
         </transforms:log>
         <transforms:linear transforms:minRange="0"  transforms:maxRange="1048576"  gain="1" >
           <data-type:parameter data-type:name="FSC-H" />
         </transforms:linear>
         <transforms:linear transforms:minRange="0"  transforms:maxRange="1048576"  gain="1" >
           <data-type:parameter data-type:name="SSC-H" />
         </transforms:linear>
         <transforms:linear transforms:minRange="0"  transforms:maxRange="1024"  gain="1" >
           <data-type:parameter data-type:name="FSC-W" />
         </transforms:linear>
         <transforms:linear transforms:minRange="0"  transforms:maxRange="1024"  gain="1" >
           <data-type:parameter data-type:name="SSC-W" />
         </transforms:linear>
       </Transformations>
       <Keywords>
         <Keyword name="FJ_FCS_VERSION"  value="3.1" />
         <Keyword name="#CoincidentCount"  value="3652" />
         <Keyword name="#FLOWRATE"  value="100" />
         <Keyword name="#LASER1ASF"  value="1.20" />
         <Keyword name="#LASER1COLOR"  value="Blue" />
         <Keyword name="#LASER1DELAY"  value="1100" />
         <Keyword name="#LASER2ASF"  value="1.13" />
         <Keyword name="#LASER2COLOR"  value="Red" />
         <Keyword name="#LASER2DELAY"  value="1462" />
         <Keyword name="#LASER3ASF"  value="1.20" />
         <Keyword name="#LASER3COLOR"  value="Violet" />
         <Keyword name="#LASER3DELAY"  value="734" />
         <Keyword name="#LASER4ASF"  value="1.06" />
         <Keyword name="#LASER4COLOR"  value="Yellow" />
         <Keyword name="#LASER4DELAY"  value="319" />
         <Keyword name="#LASERCONFIG"  value="BRVY" />
         <Keyword name="#P1Label"  value="NA" />
         <Keyword name="#P1Target"  value="NA" />
         <Keyword name="#P4Label"  value="GFP" />
         <Keyword name="#P5Label"  value="PE-Cy7" />
         <Keyword name="#P6Label"  value="R-PE" />
         <Keyword name="#P7Label"  value="Alexa Fluor    647" />
         <Keyword name="#P8Label"  value="Pacific Blue   " />
         <Keyword name="#PTDATE"  value="05-Nov-2025" />
         <Keyword name="#PTRESULT"  value="Pass" />
         <Keyword name="#TR1"  value="OR_FSC,25000" />
         <Keyword name="#WIDTHTHRESHOLD"  value="1000" />
         <Keyword name="#WINEXT"  value="0" />
         <Keyword name="$BTIM"  value="11:31:19" />
         <Keyword name="$BYTEORD"  value="1,2,3,4" />
         <Keyword name="$CELLS"  value="NA" />
         <Keyword name="$COM"  value="NA" />
         <Keyword name="$CYT"  value="4486521 Attune NxT Acoustic Focusing Cytometer (Lasers: BRVY)" />
         <Keyword name="$CYTSN"  value="2AFC212610616" />
         <Keyword name="$DATATYPE"  value="F" />
         <Keyword name="$DATE"  value="05-Nov-2025" />
         <Keyword name="$ETIM"  value="11:31:23" />
         <Keyword name="$EXP"  value="NA" />
         <Keyword name="$FIL"  value="WT.fcs" />
         <Keyword name="$INST"  value="NA" />
         <Keyword name="$LAST_MODIFIED"  value="05-Nov-2025 12:04:56" />
         <Keyword name="$LAST_MODIFIER"  value="Kathrin" />
         <Keyword name="$LOST"  value="0" />
         <Keyword name="$MODE"  value="L" />
         <Keyword name="$OP"  value="Kathrin Klaesener" />
         <Keyword name="$ORIGINALITY"  value="NonDataModified" />
         <Keyword name="$P10B"  value="32" />
         <Keyword name="$P10E"  value="0,0" />
         <Keyword name="$P10F"  value="NA" />
         <Keyword name="$P10L"  value="488" />
         <Keyword name="$P10N"  value="SSC-H" />
         <Keyword name="$P10R"  value="1048576" />
         <Keyword name="$P10S"  value="SSC-H" />
         <Keyword name="$P10V"  value="310" />
         <Keyword name="$P11B"  value="32" />
         <Keyword name="$P11E"  value="0,0" />
         <Keyword name="$P11F"  value="NA" />
         <Keyword name="$P11L"  value="488" />
         <Keyword name="$P11N"  value="FSC-W" />
         <Keyword name="$P11R"  value="1024" />
         <Keyword name="$P11S"  value="FSC-W" />
         <Keyword name="$P11V"  value="150" />
         <Keyword name="$P12B"  value="32" />
         <Keyword name="$P12E"  value="0,0" />
         <Keyword name="$P12F"  value="NA" />
         <Keyword name="$P12L"  value="488" />
         <Keyword name="$P12N"  value="SSC-W" />
         <Keyword name="$P12R"  value="1024" />
         <Keyword name="$P12S"  value="SSC-W" />
         <Keyword name="$P12V"  value="310" />
         <Keyword name="$P1B"  value="32" />
         <Keyword name="$P1E"  value="0,0" />
         <Keyword name="$P1F"  value="NA" />
         <Keyword name="$P1L"  value="NA" />
         <Keyword name="$P1N"  value="Time" />
         <Keyword name="$P1R"  value="67108864" />
         <Keyword name="$P1S"  value="Time" />
         <Keyword name="$P1V"  value="NA" />
         <Keyword name="$P2B"  value="32" />
         <Keyword name="$P2E"  value="0,0" />
         <Keyword name="$P2F"  value="NA" />
         <Keyword name="$P2L"  value="488" />
         <Keyword name="$P2N"  value="FSC-A" />
         <Keyword name="$P2R"  value="1048576" />
         <Keyword name="$P2S"  value="FSC-A" />
         <Keyword name="$P2V"  value="150" />
         <Keyword name="$P3B"  value="32" />
         <Keyword name="$P3E"  value="0,0" />
         <Keyword name="$P3F"  value="NA" />
         <Keyword name="$P3L"  value="488" />
         <Keyword name="$P3N"  value="SSC-A" />
         <Keyword name="$P3R"  value="1048576" />
         <Keyword name="$P3S"  value="SSC-A" />
         <Keyword name="$P3V"  value="310" />
         <Keyword name="$P4B"  value="32" />
         <Keyword name="$P4E"  value="0,0" />
         <Keyword name="$P4F"  value="NA" />
         <Keyword name="$P4L"  value="488" />
         <Keyword name="$P4N"  value="BL1-A" />
         <Keyword name="$P4R"  value="1048576" />
         <Keyword name="$P4S"  value="GFP-A" />
         <Keyword name="$P4V"  value="300" />
         <Keyword name="$P5B"  value="32" />
         <Keyword name="$P5E"  value="0,0" />
         <Keyword name="$P5F"  value="NA" />
         <Keyword name="$P5L"  value="561" />
         <Keyword name="$P5N"  value="YL4-A" />
         <Keyword name="$P5R"  value="1048576" />
         <Keyword name="$P5S"  value="PE-Cy7-A" />
         <Keyword name="$P5V"  value="400" />
         <Keyword name="$P6B"  value="32" />
         <Keyword name="$P6E"  value="0,0" />
         <Keyword name="$P6F"  value="NA" />
         <Keyword name="$P6L"  value="561" />
         <Keyword name="$P6N"  value="YL1-A" />
         <Keyword name="$P6R"  value="1048576" />
         <Keyword name="$P6S"  value="R-PE-A" />
         <Keyword name="$P6V"  value="350" />
         <Keyword name="$P7B"  value="32" />
         <Keyword name="$P7E"  value="0,0" />
         <Keyword name="$P7F"  value="NA" />
         <Keyword name="$P7L"  value="640" />
         <Keyword name="$P7N"  value="RL1-A" />
         <Keyword name="$P7R"  value="1048576" />
         <Keyword name="$P7S"  value="Alexa Fluor    647-A" />
         <Keyword name="$P7V"  value="400" />
         <Keyword name="$P8B"  value="32" />
         <Keyword name="$P8E"  value="0,0" />
         <Keyword name="$P8F"  value="NA" />
         <Keyword name="$P8L"  value="405" />
         <Keyword name="$P8N"  value="VL1-A" />
         <Keyword name="$P8R"  value="1048576" />
         <Keyword name="$P8S"  value="Pacific Blue   -A" />
         <Keyword name="$P8V"  value="250" />
         <Keyword name="$P9B"  value="32" />
         <Keyword name="$P9E"  value="0,0" />
         <Keyword name="$P9F"  value="NA" />
         <Keyword name="$P9L"  value="488" />
         <Keyword name="$P9N"  value="FSC-H" />
         <Keyword name="$P9R"  value="1048576" />
         <Keyword name="$P9S"  value="FSC-H" />
         <Keyword name="$P9V"  value="150" />
         <Keyword name="$PAR"  value="12" />
         <Keyword name="$PLATEID"  value="NA" />
         <Keyword name="$PLATENAME"  value="NA" />
         <Keyword name="$PROJ"  value="251105 PKCd, S1P1R, CD79b)" />
         <Keyword name="$SMNO"  value="s1 PKCd-KO" />
         <Keyword name="$SPILLOVER"  value="5,BL1-A,YL4-A,YL1-A,RL1-A,VL1-A,1.000000,0.000000,0.000000,0.000000,0.000000,0.000000,1.000000,0.000000,0.000000,0.000000,0.000000,0.000000,1.000000,0.000000,0.000000,0.000000,0.000000,0.000000,1.000000,0.000000,0.000000,0.000000,0.000000,0.000000,1.000000" />
         <Keyword name="$SRC"  value="NA" />
         <Keyword name="$SYS"  value="SNAKE Microsoft Windows 10 Enterprise LTSC" />
         <Keyword name="$TIMESTEP"  value="0.001" />
         <Keyword name="$TOT"  value="32795" />
         <Keyword name="$VOL"  value="9000" />
         <Keyword name="HOSTID"  value="snake" />
         <Keyword name="$BEGINDATA"  value="000000008192" />
         <Keyword name="$ENDDATA"  value="000001582351" />
         <Keyword name="$NEXTDATA"  value="000000000000" />
         <Keyword name="$BEGINSTEXT"  value="000000000000" />
         <Keyword name="$ENDSTEXT"  value="000000000000" />
         <Keyword name="$BEGINANALYSIS"  value="000000000000" />
         <Keyword name="$ENDANALYSIS"  value="000000000000" />
         <Keyword name="state"  value="1" />
       </Keywords>
       <SampleNode name="WT.fcs"  annotation=""  owningGroup=""  expanded="1"  sortPriority="10"  count="32795"  sampleID="3" >
         <Graph smoothing="0"  backColor="#ffffff"  foreColor="#000000"  heatMapStatParameter="BL1-A"  type="Pseudocolor"  fast="1" >
           <Axis dimension="x"  name="FSC-A"  label=""  auto="auto" />
           <Axis dimension="y"  name="SSC-A"  label=""  auto="auto" />
           <GraphSettings level="5%"  smoothingHighResolution="1"  contourHighResolution="1"  histogramSmoothingCount="0"  graphResolution="256"  showOutliers="0"  drawLargeDots="0"  dotsToDraw="8000"  tint="le.chartfill.tinted.40"  lineWeight="le.lineweight.normal"  lineStyle="le.linestyle.solid" />
           <GraphEnvironment showGrid="0"  showAxes="tl"  showGates="1"  showFreqOnPlots="1"  showGateNameOnPlots="1"  showMedians="0"  showUncomped="0"  addEventParam="0"  lastYAxisName="" >
             <TextTraits font="SansSerif"  size="11"  name="Labels"  style="plain"  color="#000000"  background="#00ffffff"  just="left" />
             <TextTraits font="SansSerif"  size="11"  name="LayoutGates"  style="plain"  color="#000000"  background="#00ffffff"  just="left" />
             <TextTraits font="SansSerif"  size="9"  name="Numbers"  style="plain"  color="#000000"  background="#00ffffff"  just="left" />
             <TextTraits font="SansSerif"  size="9"  name="Legend"  style="plain"  color="#000000"  background="#00ffffff"  just="left" />
             <WindowPosition x="687"  y="25"  width="390"  height="582"  displayed="0"  panelState="---" />
           </GraphEnvironment>
         </Graph>
         <Subpopulations>
           <Population name="Ramos"  annotation=""  owningGroup=""  expanded="1"  sortPriority="10"  count="18654" >
             <Graph smoothing="0"  backColor="#ffffff"  foreColor="#000000"  heatMapStatParameter="BL1-A"  type="Pseudocolor"  fast="1" >
               <Axis dimension="x"  name="FSC-A"  label=""  auto="auto" />
               <Axis dimension="y"  name="SSC-A"  label=""  auto="auto" />
               <GraphSettings level="5%"  smoothingHighResolution="1"  contourHighResolution="1"  histogramSmoothingCount="0"  graphResolution="256"  showOutliers="0"  drawLargeDots="0"  dotsToDraw="8000"  tint="le.chartfill.tinted.40"  lineWeight="le.lineweight.normal"  lineStyle="le.linestyle.solid" />
               <GraphEnvironment showGrid="0"  showAxes="tl"  showGates="1"  showFreqOnPlots="1"  showGateNameOnPlots="1"  showMedians="0"  showUncomped="0"  addEventParam="0"  lastYAxisName="" >
                 <TextTraits font="SansSerif"  size="11"  name="Labels"  style="plain"  color="#000000"  background="#00ffffff"  just="left" />
                 <TextTraits font="SansSerif"  size="11"  name="LayoutGates"  style="plain"  color="#000000"  background="#00ffffff"  just="left" />
                 <TextTraits font="SansSerif"  size="9"  name="Numbers"  style="plain"  color="#000000"  background="#00ffffff"  just="left" />
                 <TextTraits font="SansSerif"  size="9"  name="Legend"  style="plain"  color="#000000"  background="#00ffffff"  just="left" />
                 <WindowPosition x="687"  y="25"  width="390"  height="582"  displayed="1"  panelState="---" />
               </GraphEnvironment>
             </Graph>
             <Gate gating:id="ID1146453528" >
               <gating:EllipsoidGate eventsInside="1"  annoOffsetX="0"  annoOffsetY="0"  tint="#000000"  isTinted="0"  lineWeight="Normal"  userDefined="1"  gating:distance="135.51826530894363" >
                 <gating:dimension>
                   <data-type:fcs-dimension data-type:name="FSC-A" />
                 </gating:dimension>
                 <gating:dimension>
                   <data-type:fcs-dimension data-type:name="SSC-A" />
                 </gating:dimension>
                 <gating:foci>
                   <gating:vertex>
                     <gating:coordinate data-type:value="120.0543233642" />
                     <gating:coordinate data-type:value="46.3870879938" />
                   </gating:vertex>
                   <gating:vertex>
                     <gating:coordinate data-type:value="187.9456766358" />
                     <gating:coordinate data-type:value="145.6129120062" />
                   </gating:vertex>
                 </gating:foci>
                 <gating:edge>
                   <gating:vertex>
                     <gating:coordinate data-type:value="115" />
                     <gating:coordinate data-type:value="39" />
                   </gating:vertex>
                   <gating:vertex>
                     <gating:coordinate data-type:value="193" />
                     <gating:coordinate data-type:value="153" />
                   </gating:vertex>
                   <gating:vertex>
                     <gating:coordinate data-type:value="181" />
                     <gating:coordinate data-type:value="76" />
                   </gating:vertex>
                   <gating:vertex>
                     <gating:coordinate data-type:value="126" />
                     <gating:coordinate data-type:value="116" />
                   </gating:vertex>
                 </gating:edge>
               </gating:EllipsoidGate>
             </Gate>
             <Subpopulations>
               <Population name="Single Cells"  annotation=""  owningGroup=""  expanded="1"  sortPriority="10"  count="18248" >
                 <Graph smoothing="0"  backColor="#ffffff"  foreColor="#000000"  heatMapStatParameter="BL1-A"  type="Pseudocolor"  fast="1" >
                   <Axis dimension="x"  name="VL1-A"  label=""  auto="auto" />
                   <Axis dimension="y"  name="SSC-A"  label=""  auto="auto" />
                   <GraphSettings level="5%"  smoothingHighResolution="1"  contourHighResolution="1"  histogramSmoothingCount="0"  graphResolution="256"  showOutliers="0"  drawLargeDots="0"  dotsToDraw="8000"  tint="le.chartfill.tinted.40"  lineWeight="le.lineweight.normal"  lineStyle="le.linestyle.solid" />
                   <GraphEnvironment showGrid="0"  showAxes="tl"  showGates="1"  showFreqOnPlots="1"  showGateNameOnPlots="1"  showMedians="0"  showUncomped="0"  addEventParam="0"  lastYAxisName="" >
                     <TextTraits font="SansSerif"  size="11"  name="Labels"  style="plain"  color="#000000"  background="#00ffffff"  just="left" />
                     <TextTraits font="SansSerif"  size="11"  name="LayoutGates"  style="plain"  color="#000000"  background="#00ffffff"  just="left" />
                     <TextTraits font="SansSerif"  size="9"  name="Numbers"  style="plain"  color="#000000"  background="#00ffffff"  just="left" />
                     <TextTraits font="SansSerif"  size="9"  name="Legend"  style="plain"  color="#000000"  background="#00ffffff"  just="left" />
                     <WindowPosition x="687"  y="25"  width="390"  height="582"  displayed="0"  panelState="---" />
                   </GraphEnvironment>
                 </Graph>
                 <Gate gating:id="ID1200684137"  gating:parent_id="ID1146453528" >
                   <gating:EllipsoidGate eventsInside="1"  annoOffsetX="145"  annoOffsetY="3"  tint="#000000"  isTinted="0"  lineWeight="Normal"  userDefined="1"  gating:distance="137.1288003579488" >
                     <gating:dimension>
                       <data-type:fcs-dimension data-type:name="SSC-H" />
                     </gating:dimension>
                     <gating:dimension>
                       <data-type:fcs-dimension data-type:name="SSC-A" />
                     </gating:dimension>
                     <gating:foci>
                       <gating:vertex>
                         <gating:coordinate data-type:value="36.3925997235" />
                         <gating:coordinate data-type:value="36.7540407388" />
                       </gating:vertex>
                       <gating:vertex>
                         <gating:coordinate data-type:value="98.6074002765" />
                         <gating:coordinate data-type:value="156.2459592612" />
                       </gating:vertex>
                     </gating:foci>
                     <gating:edge>
                       <gating:vertex>
                         <gating:coordinate data-type:value="99" />
                         <gating:coordinate data-type:value="157" />
                       </gating:vertex>
                       <gating:vertex>
                         <gating:coordinate data-type:value="36" />
                         <gating:coordinate data-type:value="36" />
                       </gating:vertex>
                       <gating:vertex>
                         <gating:coordinate data-type:value="77" />
                         <gating:coordinate data-type:value="92" />
                       </gating:vertex>
                       <gating:vertex>
                         <gating:coordinate data-type:value="58" />
                         <gating:coordinate data-type:value="102" />
                       </gating:vertex>
                     </gating:edge>
                   </gating:EllipsoidGate>
                 </Gate>
                 <Subpopulations>
                   <Population name="IgM subset"  annotation=""  owningGroup=""  expanded="1"  sortPriority="10"  count="9752" >
                     <Graph smoothing="0"  backColor="#ffffff"  foreColor="#000000"  heatMapStatParameter="BL1-A"  type="Pseudocolor"  fast="1" >
                       <Axis dimension="x"  name="VL1-A"  label=""  auto="auto" />
                       <Axis dimension="y"  name="SSC-A"  label=""  auto="auto" />
                       <GraphSettings level="5%"  smoothingHighResolution="1"  contourHighResolution="1"  histogramSmoothingCount="0"  graphResolution="256"  showOutliers="0"  drawLargeDots="0"  dotsToDraw="8000"  tint="le.chartfill.tinted.40"  lineWeight="le.lineweight.normal"  lineStyle="le.linestyle.solid" />
                       <GraphEnvironment showGrid="0"  showAxes="tl"  showGates="1"  showFreqOnPlots="1"  showGateNameOnPlots="1"  showMedians="0"  showUncomped="0"  addEventParam="0"  lastYAxisName="" >
                         <TextTraits font="SansSerif"  size="11"  name="Labels"  style="plain"  color="#000000"  background="#00ffffff"  just="left" />
                         <TextTraits font="SansSerif"  size="11"  name="LayoutGates"  style="plain"  color="#000000"  background="#00ffffff"  just="left" />
                         <TextTraits font="SansSerif"  size="9"  name="Numbers"  style="plain"  color="#000000"  background="#00ffffff"  just="left" />
                         <TextTraits font="SansSerif"  size="9"  name="Legend"  style="plain"  color="#000000"  background="#00ffffff"  just="left" />
                         <WindowPosition x="687"  y="25"  width="390"  height="582"  displayed="1"  panelState="---" />
                       </GraphEnvironment>
                     </Graph>
                     <Gate gating:id="ID1586770674"  gating:parent_id="ID1200684137" >
                       <gating:EllipsoidGate eventsInside="1"  annoOffsetX="0"  annoOffsetY="0"  tint="#000000"  isTinted="0"  lineWeight="Normal"  userDefined="1"  gating:distance="163.3844251426487" >
                         <gating:dimension>
                           <data-type:fcs-dimension data-type:name="VL1-A" />
                         </gating:dimension>
                         <gating:dimension>
                           <data-type:fcs-dimension data-type:name="SSC-A" />
                         </gating:dimension>
                         <gating:foci>
                           <gating:vertex>
                             <gating:coordinate data-type:value="151.4660646702" />
                             <gating:coordinate data-type:value="36.2673991173" />
                           </gating:vertex>
                           <gating:vertex>
                             <gating:coordinate data-type:value="197.5339353298" />
                             <gating:coordinate data-type:value="172.7326008827" />
                           </gating:vertex>
                         </gating:foci>
                         <gating:edge>
                           <gating:vertex>
                             <gating:coordinate data-type:value="148" />
                             <gating:coordinate data-type:value="26" />
                           </gating:vertex>
                           <gating:vertex>
                             <gating:coordinate data-type:value="201" />
                             <gating:coordinate data-type:value="183" />
                           </gating:vertex>
                           <gating:vertex>
                             <gating:coordinate data-type:value="213" />
                             <gating:coordinate data-type:value="90" />
                           </gating:vertex>
                           <gating:vertex>
                             <gating:coordinate data-type:value="136" />
                             <gating:coordinate data-type:value="118" />
                           </gating:vertex>
                         </gating:edge>
                       </gating:EllipsoidGate>
                     </Gate>
                   </Population>
                 </Subpopulations>
               </Population>
             </Subpopulations>
           </Population>
         </Subpopulations>
       </SampleNode>
     </Sample>
     <Sample>
       <DataSet uri="file:/Volumes/NO%20NAME/251105%20PKCd,%20S1P1R,%20Cd79b/251105%20PKCd,%20S1P1R,%20CD79b)_s2%20PKCd-KO_KO.fcs"  sampleID="4" />
       <Transformations>
         <transforms:linear transforms:minRange="0.001"  transforms:maxRange="25.782"  gain="1" >
           <data-type:parameter data-type:name="Time" />
         </transforms:linear>
         <transforms:linear transforms:minRange="0"  transforms:maxRange="1048576"  gain="1" >
           <data-type:parameter data-type:name="FSC-A" />
         </transforms:linear>
         <transforms:linear transforms:minRange="0"  transforms:maxRange="1048576"  gain="1" >
           <data-type:parameter data-type:name="SSC-A" />
         </transforms:linear>
         <transforms:log transforms:offset="10"  transforms:decades="6.0205999133" >
           <data-type:parameter data-type:name="BL1-A" />
         </transforms:log>
         <transforms:log transforms:offset="1"  transforms:decades="6.0205999133" >
           <data-type:parameter data-type:name="YL4-A" />
         </transforms:log>
         <transforms:log transforms:offset="10"  transforms:decades="6.0205999133" >
           <data-type:parameter data-type:name="YL1-A" />
         </transforms:log>
         <transforms:log transforms:offset="1"  transforms:decades="6.0205999133" >
           <data-type:parameter data-type:name="RL1-A" />
         </transforms:log>
         <transforms:log transforms:offset="31.6227766017"  transforms:decades="5.5205999133" >
           <data-type:parameter data-type:name="VL1-A" />
         </transforms:log>
         <transforms:linear transforms:minRange="0"  transforms:maxRange="1048576"  gain="1" >
           <data-type:parameter data-type:name="FSC-H" />
         </transforms:linear>
         <transforms:linear transforms:minRange="0"  transforms:maxRange="1048576"  gain="1" >
           <data-type:parameter data-type:name="SSC-H" />
         </transforms:linear>
         <transforms:linear transforms:minRange="0"  transforms:maxRange="1024"  gain="1" >
           <data-type:parameter data-type:name="FSC-W" />
         </transforms:linear>
         <transforms:linear transforms:minRange="0"  transforms:maxRange="1024"  gain="1" >
           <data-type:parameter data-type:name="SSC-W" />
         </transforms:linear>
       </Transformations>
       <Keywords>
         <Keyword name="FJ_FCS_VERSION"  value="3.1" />
         <Keyword name="#CoincidentCount"  value="8803" />
         <Keyword name="#FLOWRATE"  value="100" />
         <Keyword name="#LASER1ASF"  value="1.20" />
         <Keyword name="#LASER1COLOR"  value="Blue" />
         <Keyword name="#LASER1DELAY"  value="1100" />
         <Keyword name="#LASER2ASF"  value="1.13" />
         <Keyword name="#LASER2COLOR"  value="Red" />
         <Keyword name="#LASER2DELAY"  value="1462" />
         <Keyword name="#LASER3ASF"  value="1.20" />
         <Keyword name="#LASER3COLOR"  value="Violet" />
         <Keyword name="#LASER3DELAY"  value="734" />
         <Keyword name="#LASER4ASF"  value="1.06" />
         <Keyword name="#LASER4COLOR"  value="Yellow" />
         <Keyword name="#LASER4DELAY"  value="319" />
         <Keyword name="#LASERCONFIG"  value="BRVY" />
         <Keyword name="#P1Label"  value="NA" />
         <Keyword name="#P1Target"  value="NA" />
         <Keyword name="#P4Label"  value="GFP" />
         <Keyword name="#P5Label"  value="PE-Cy7" />
         <Keyword name="#P6Label"  value="R-PE" />
         <Keyword name="#P7Label"  value="Alexa Fluor    647" />
         <Keyword name="#P8Label"  value="Pacific Blue   " />
         <Keyword name="#PTDATE"  value="05-Nov-2025" />
         <Keyword name="#PTRESULT"  value="Pass" />
         <Keyword name="#TR1"  value="OR_FSC,25000" />
         <Keyword name="#WIDTHTHRESHOLD"  value="1000" />
         <Keyword name="#WINEXT"  value="0" />
         <Keyword name="$BTIM"  value="11:36:50" />
         <Keyword name="$BYTEORD"  value="1,2,3,4" />
         <Keyword name="$CELLS"  value="NA" />
         <Keyword name="$COM"  value="NA" />
         <Keyword name="$CYT"  value="4486521 Attune NxT Acoustic Focusing Cytometer (Lasers: BRVY)" />
         <Keyword name="$CYTSN"  value="2AFC212610616" />
         <Keyword name="$DATATYPE"  value="F" />
         <Keyword name="$DATE"  value="05-Nov-2025" />
         <Keyword name="$ETIM"  value="11:37:16" />
         <Keyword name="$EXP"  value="NA" />
         <Keyword name="$FIL"  value="KO.fcs" />
         <Keyword name="$INST"  value="NA" />
         <Keyword name="$LAST_MODIFIED"  value="05-Nov-2025 12:05:02" />
         <Keyword name="$LAST_MODIFIER"  value="Kathrin" />
         <Keyword name="$LOST"  value="0" />
         <Keyword name="$MODE"  value="L" />
         <Keyword name="$OP"  value="Kathrin Klaesener" />
         <Keyword name="$ORIGINALITY"  value="NonDataModified" />
         <Keyword name="$P10B"  value="32" />
         <Keyword name="$P10E"  value="0,0" />
         <Keyword name="$P10F"  value="NA" />
         <Keyword name="$P10L"  value="488" />
         <Keyword name="$P10N"  value="SSC-H" />
         <Keyword name="$P10R"  value="1048576" />
         <Keyword name="$P10S"  value="SSC-H" />
         <Keyword name="$P10V"  value="310" />
         <Keyword name="$P11B"  value="32" />
         <Keyword name="$P11E"  value="0,0" />
         <Keyword name="$P11F"  value="NA" />
         <Keyword name="$P11L"  value="488" />
         <Keyword name="$P11N"  value="FSC-W" />
         <Keyword name="$P11R"  value="1024" />
         <Keyword name="$P11S"  value="FSC-W" />
         <Keyword name="$P11V"  value="150" />
         <Keyword name="$P12B"  value="32" />
         <Keyword name="$P12E"  value="0,0" />
         <Keyword name="$P12F"  value="NA" />
         <Keyword name="$P12L"  value="488" />
         <Keyword name="$P12N"  value="SSC-W" />
         <Keyword name="$P12R"  value="1024" />
         <Keyword name="$P12S"  value="SSC-W" />
         <Keyword name="$P12V"  value="310" />
         <Keyword name="$P1B"  value="32" />
         <Keyword name="$P1E"  value="0,0" />
         <Keyword name="$P1F"  value="NA" />
         <Keyword name="$P1L"  value="NA" />
         <Keyword name="$P1N"  value="Time" />
         <Keyword name="$P1R"  value="67108864" />
         <Keyword name="$P1S"  value="Time" />
         <Keyword name="$P1V"  value="NA" />
         <Keyword name="$P2B"  value="32" />
         <Keyword name="$P2E"  value="0,0" />
         <Keyword name="$P2F"  value="NA" />
         <Keyword name="$P2L"  value="488" />
         <Keyword name="$P2N"  value="FSC-A" />
         <Keyword name="$P2R"  value="1048576" />
         <Keyword name="$P2S"  value="FSC-A" />
         <Keyword name="$P2V"  value="150" />
         <Keyword name="$P3B"  value="32" />
         <Keyword name="$P3E"  value="0,0" />
         <Keyword name="$P3F"  value="NA" />
         <Keyword name="$P3L"  value="488" />
         <Keyword name="$P3N"  value="SSC-A" />
         <Keyword name="$P3R"  value="1048576" />
         <Keyword name="$P3S"  value="SSC-A" />
         <Keyword name="$P3V"  value="310" />
         <Keyword name="$P4B"  value="32" />
         <Keyword name="$P4E"  value="0,0" />
         <Keyword name="$P4F"  value="NA" />
         <Keyword name="$P4L"  value="488" />
         <Keyword name="$P4N"  value="BL1-A" />
         <Keyword name="$P4R"  value="1048576" />
         <Keyword name="$P4S"  value="GFP-A" />
         <Keyword name="$P4V"  value="300" />
         <Keyword name="$P5B"  value="32" />
         <Keyword name="$P5E"  value="0,0" />
         <Keyword name="$P5F"  value="NA" />
         <Keyword name="$P5L"  value="561" />
         <Keyword name="$P5N"  value="YL4-A" />
         <Keyword name="$P5R"  value="1048576" />
         <Keyword name="$P5S"  value="PE-Cy7-A" />
         <Keyword name="$P5V"  value="400" />
         <Keyword name="$P6B"  value="32" />
         <Keyword name="$P6E"  value="0,0" />
         <Keyword name="$P6F"  value="NA" />
         <Keyword name="$P6L"  value="561" />
         <Keyword name="$P6N"  value="YL1-A" />
         <Keyword name="$P6R"  value="1048576" />
         <Keyword name="$P6S"  value="R-PE-A" />
         <Keyword name="$P6V"  value="350" />
         <Keyword name="$P7B"  value="32" />
         <Keyword name="$P7E"  value="0,0" />
         <Keyword name="$P7F"  value="NA" />
         <Keyword name="$P7L"  value="640" />
         <Keyword name="$P7N"  value="RL1-A" />
         <Keyword name="$P7R"  value="1048576" />
         <Keyword name="$P7S"  value="Alexa Fluor    647-A" />
         <Keyword name="$P7V"  value="400" />
         <Keyword name="$P8B"  value="32" />
         <Keyword name="$P8E"  value="0,0" />
         <Keyword name="$P8F"  value="NA" />
         <Keyword name="$P8L"  value="405" />
         <Keyword name="$P8N"  value="VL1-A" />
         <Keyword name="$P8R"  value="1048576" />
         <Keyword name="$P8S"  value="Pacific Blue   -A" />
         <Keyword name="$P8V"  value="300" />
         <Keyword name="$P9B"  value="32" />
         <Keyword name="$P9E"  value="0,0" />
         <Keyword name="$P9F"  value="NA" />
         <Keyword name="$P9L"  value="488" />
         <Keyword name="$P9N"  value="FSC-H" />
         <Keyword name="$P9R"  value="1048576" />
         <Keyword name="$P9S"  value="FSC-H" />
         <Keyword name="$P9V"  value="150" />
         <Keyword name="$PAR"  value="12" />
         <Keyword name="$PLATEID"  value="NA" />
         <Keyword name="$PLATENAME"  value="NA" />
         <Keyword name="$PROJ"  value="251105 PKCd, S1P1R, CD79b)" />
         <Keyword name="$SMNO"  value="s2 PKCd-KO" />
         <Keyword name="$SPILLOVER"  value="5,BL1-A,YL4-A,YL1-A,RL1-A,VL1-A,1.000000,0.000000,0.000000,0.000000,0.000000,0.000000,1.000000,0.000000,0.000000,0.000000,0.000000,0.000000,1.000000,0.000000,0.000000,0.000000,0.000000,0.000000,1.000000,0.000000,0.000000,0.000000,0.000000,0.000000,1.000000" />
         <Keyword name="$SRC"  value="NA" />
         <Keyword name="$SYS"  value="SNAKE Microsoft Windows 10 Enterprise LTSC" />
         <Keyword name="$TIMESTEP"  value="0.001" />
         <Keyword name="$TOT"  value="84523" />
         <Keyword name="$VOL"  value="45000" />
         <Keyword name="HOSTID"  value="snake" />
         <Keyword name="$BEGINDATA"  value="000000008192" />
         <Keyword name="$ENDDATA"  value="000004065295" />
         <Keyword name="$NEXTDATA"  value="000000000000" />
         <Keyword name="$BEGINSTEXT"  value="000000000000" />
         <Keyword name="$ENDSTEXT"  value="000000000000" />
         <Keyword name="$BEGINANALYSIS"  value="000000000000" />
         <Keyword name="$ENDANALYSIS"  value="000000000000" />
         <Keyword name="state"  value="2" />
       </Keywords>
       <SampleNode name="KO.fcs"  annotation=""  owningGroup=""  expanded="1"  sortPriority="10"  count="84523"  sampleID="4" >
         <Graph smoothing="0"  backColor="#ffffff"  foreColor="#000000"  heatMapStatParameter="BL1-A"  type="Pseudocolor"  fast="1" >
           <Axis dimension="x"  name="FSC-A"  label=""  auto="auto" />
           <Axis dimension="y"  name="SSC-A"  label=""  auto="auto" />
           <GraphSettings level="5%"  smoothingHighResolution="1"  contourHighResolution="1"  histogramSmoothingCount="0"  graphResolution="256"  showOutliers="0"  drawLargeDots="0"  dotsToDraw="8000"  tint="le.chartfill.tinted.40"  lineWeight="le.lineweight.normal"  lineStyle="le.linestyle.solid" />
           <GraphEnvironment showGrid="0"  showAxes="tl"  showGates="1"  showFreqOnPlots="1"  showGateNameOnPlots="1"  showMedians="0"  showUncomped="0"  addEventParam="0"  lastYAxisName="" >
             <TextTraits font="SansSerif"  size="11"  name="Labels"  style="plain"  color="#000000"  background="#00ffffff"  just="left" />
             <TextTraits font="SansSerif"  size="11"  name="LayoutGates"  style="plain"  color="#000000"  background="#00ffffff"  just="left" />
             <TextTraits font="SansSerif"  size="9"  name="Numbers"  style="plain"  color="#000000"  background="#00ffffff"  just="left" />
             <TextTraits font="SansSerif"  size="9"  name="Legend"  style="plain"  color="#000000"  background="#00ffffff"  just="left" />
             <WindowPosition x="687"  y="25"  width="390"  height="582"  displayed="0"  panelState="---" />
           </GraphEnvironment>
         </Graph>
         <Subpopulations>
           <Population name="Ramos"  annotation=""  owningGroup="All Samples"  expanded="1"  sortPriority="10"  count="19061" >
             <Graph smoothing="0"  backColor="#ffffff"  foreColor="#000000"  heatMapStatParameter="BL1-A"  type="Pseudocolor"  fast="1" >
               <Axis dimension="x"  name="FSC-A"  label=""  auto="auto" />
               <Axis dimension="y"  name="SSC-A"  label=""  auto="auto" />
               <GraphSettings level="5%"  smoothingHighResolution="1"  contourHighResolution="1"  histogramSmoothingCount="0"  graphResolution="256"  showOutliers="0"  drawLargeDots="0"  dotsToDraw="8000"  tint="le.chartfill.tinted.40"  lineWeight="le.lineweight.normal"  lineStyle="le.linestyle.solid" />
               <GraphEnvironment showGrid="0"  showAxes="tl"  showGates="1"  showFreqOnPlots="1"  showGateNameOnPlots="1"  showMedians="0"  showUncomped="0"  addEventParam="0"  lastYAxisName="" >
                 <TextTraits font="SansSerif"  size="11"  name="Labels"  style="plain"  color="#000000"  background="#00ffffff"  just="left" />
                 <TextTraits font="SansSerif"  size="11"  name="LayoutGates"  style="plain"  color="#000000"  background="#00ffffff"  just="left" />
                 <TextTraits font="SansSerif"  size="9"  name="Numbers"  style="plain"  color="#000000"  background="#00ffffff"  just="left" />
                 <TextTraits font="SansSerif"  size="9"  name="Legend"  style="plain"  color="#000000"  background="#00ffffff"  just="left" />
                 <WindowPosition x="687"  y="25"  width="390"  height="582"  displayed="1"  panelState="---" />
               </GraphEnvironment>
             </Graph>
             <Gate gating:id="ID1447751476" >
               <gating:EllipsoidGate eventsInside="1"  annoOffsetX="0"  annoOffsetY="0"  tint="#000000"  isTinted="0"  lineWeight="Normal"  userDefined="1"  gating:distance="150.1949325476579" >
                 <gating:dimension>
                   <data-type:fcs-dimension data-type:name="FSC-A" />
                 </gating:dimension>
                 <gating:dimension>
                   <data-type:fcs-dimension data-type:name="SSC-A" />
                 </gating:dimension>
                 <gating:foci>
                   <gating:vertex>
                     <gating:coordinate data-type:value="138.2411185022" />
                     <gating:coordinate data-type:value="50.8768631942" />
                   </gating:vertex>
                   <gating:vertex>
                     <gating:coordinate data-type:value="243.7588814978" />
                     <gating:coordinate data-type:value="126.1231368058" />
                   </gating:vertex>
                 </gating:foci>
                 <gating:edge>
                   <gating:vertex>
                     <gating:coordinate data-type:value="130" />
                     <gating:coordinate data-type:value="45" />
                   </gating:vertex>
                   <gating:vertex>
                     <gating:coordinate data-type:value="252" />
                     <gating:coordinate data-type:value="132" />
                   </gating:vertex>
                   <gating:vertex>
                     <gating:coordinate data-type:value="213" />
                     <gating:coordinate data-type:value="58" />
                   </gating:vertex>
                   <gating:vertex>
                     <gating:coordinate data-type:value="169" />
                     <gating:coordinate data-type:value="119" />
                   </gating:vertex>
                 </gating:edge>
               </gating:EllipsoidGate>
             </Gate>
             <Subpopulations>
               <Population name="Single Cells"  annotation=""  owningGroup="All Samples"  expanded="1"  sortPriority="10"  count="18299" >
                 <Graph smoothing="0"  backColor="#ffffff"  foreColor="#000000"  heatMapStatParameter="BL1-A"  type="Pseudocolor"  fast="1" >
                   <Axis dimension="x"  name="SSC-H"  label=""  auto="auto" />
                   <Axis dimension="y"  name="SSC-A"  label=""  auto="auto" />
                   <GraphSettings level="5%"  smoothingHighResolution="1"  contourHighResolution="1"  histogramSmoothingCount="0"  graphResolution="256"  showOutliers="0"  drawLargeDots="0"  dotsToDraw="8000"  tint="le.chartfill.tinted.40"  lineWeight="le.lineweight.normal"  lineStyle="le.linestyle.solid" />
                   <GraphEnvironment showGrid="0"  showAxes="tl"  showGates="1"  showFreqOnPlots="1"  showGateNameOnPlots="1"  showMedians="0"  showUncomped="0"  addEventParam="0"  lastYAxisName="" >
                     <TextTraits font="SansSerif"  size="11"  name="Labels"  style="plain"  color="#000000"  background="#00ffffff"  just="left" />
                     <TextTraits font="SansSerif"  size="11"  name="LayoutGates"  style="plain"  color="#000000"  background="#00ffffff"  just="left" />
                     <TextTraits font="SansSerif"  size="9"  name="Numbers"  style="plain"  color="#000000"  background="#00ffffff"  just="left" />
                     <TextTraits font="SansSerif"  size="9"  name="Legend"  style="plain"  color="#000000"  background="#00ffffff"  just="left" />
                     <WindowPosition x="687"  y="25"  width="390"  height="582"  displayed="1"  panelState="---" />
                   </GraphEnvironment>
                 </Graph>
                 <Gate gating:id="ID2081081965"  gating:parent_id="ID1447751476" >
                   <gating:EllipsoidGate eventsInside="1"  annoOffsetX="145"  annoOffsetY="3"  tint="#000000"  isTinted="0"  lineWeight="Normal"  userDefined="1"  gating:distance="136.36024913865506" >
                     <gating:dimension>
                       <data-type:fcs-dimension data-type:name="SSC-H" />
                     </gating:dimension>
                     <gating:dimension>
                       <data-type:fcs-dimension data-type:name="SSC-A" />
                     </gating:dimension>
                     <gating:foci>
                       <gating:vertex>
                         <gating:coordinate data-type:value="29.3847586698" />
                         <gating:coordinate data-type:value="35.8093199605" />
                       </gating:vertex>
                       <gating:vertex>
                         <gating:coordinate data-type:value="86.6152413302" />
                         <gating:coordinate data-type:value="156.1906800395" />
                       </gating:vertex>
                     </gating:foci>
                     <gating:edge>
                       <gating:vertex>
                         <gating:coordinate data-type:value="29" />
                         <gating:coordinate data-type:value="35" />
                       </gating:vertex>
                       <gating:vertex>
                         <gating:coordinate data-type:value="87" />
                         <gating:coordinate data-type:value="157" />
                       </gating:vertex>
                       <gating:vertex>
                         <gating:coordinate data-type:value="68" />
                         <gating:coordinate data-type:value="92" />
                       </gating:vertex>
                       <gating:vertex>
                         <gating:coordinate data-type:value="48" />
                         <gating:coordinate data-type:value="101" />
                       </gating:vertex>
                     </gating:edge>
                   </gating:EllipsoidGate>
                 </Gate>
               </Population>
             </Subpopulations>
           </Population>
         </Subpopulations>
       </SampleNode>
     </Sample>
     <Sample>
       <DataSet uri="file:/Volumes/NO%20NAME/251105%20PKCd,%20S1P1R,%20Cd79b/251105%20PKCd,%20S1P1R,%20CD79b)_s2%20PKCd-KO_us.fcs"  sampleID="5" />
       <Transformations>
         <transforms:linear transforms:minRange="0"  transforms:maxRange="38.719"  gain="1" >
           <data-type:parameter data-type:name="Time" />
         </transforms:linear>
         <transforms:linear transforms:minRange="0"  transforms:maxRange="1048576"  gain="1" >
           <data-type:parameter data-type:name="FSC-A" />
         </transforms:linear>
         <transforms:linear transforms:minRange="0"  transforms:maxRange="1048576"  gain="1" >
           <data-type:parameter data-type:name="SSC-A" />
         </transforms:linear>
         <transforms:log transforms:offset="10"  transforms:decades="6.0205999133" >
           <data-type:parameter data-type:name="BL1-A" />
         </transforms:log>
         <transforms:log transforms:offset="1"  transforms:decades="6.0205999133" >
           <data-type:parameter data-type:name="YL4-A" />
         </transforms:log>
         <transforms:log transforms:offset="10"  transforms:decades="6.0205999133" >
           <data-type:parameter data-type:name="YL1-A" />
         </transforms:log>
         <transforms:log transforms:offset="1"  transforms:decades="6.0205999133" >
           <data-type:parameter data-type:name="RL1-A" />
         </transforms:log>
         <transforms:log transforms:offset="31.6227766017"  transforms:decades="5.5205999133" >
           <data-type:parameter data-type:name="VL1-A" />
         </transforms:log>
         <transforms:linear transforms:minRange="0"  transforms:maxRange="1048576"  gain="1" >
           <data-type:parameter data-type:name="FSC-H" />
         </transforms:linear>
         <transforms:linear transforms:minRange="0"  transforms:maxRange="1048576"  gain="1" >
           <data-type:parameter data-type:name="SSC-H" />
         </transforms:linear>
         <transforms:linear transforms:minRange="0"  transforms:maxRange="1024"  gain="1" >
           <data-type:parameter data-type:name="FSC-W" />
         </transforms:linear>
         <transforms:linear transforms:minRange="0"  transforms:maxRange="1024"  gain="1" >
           <data-type:parameter data-type:name="SSC-W" />
         </transforms:linear>
       </Transformations>
       <Keywords>
         <Keyword name="FJ_FCS_VERSION"  value="3.1" />
         <Keyword name="#CoincidentCount"  value="1456" />
         <Keyword name="#FLOWRATE"  value="100" />
         <Keyword name="#LASER1ASF"  value="1.20" />
         <Keyword name="#LASER1COLOR"  value="Blue" />
         <Keyword name="#LASER1DELAY"  value="1100" />
         <Keyword name="#LASER2ASF"  value="1.13" />
         <Keyword name="#LASER2COLOR"  value="Red" />
         <Keyword name="#LASER2DELAY"  value="1462" />
         <Keyword name="#LASER3ASF"  value="1.20" />
         <Keyword name="#LASER3COLOR"  value="Violet" />
         <Keyword name="#LASER3DELAY"  value="734" />
         <Keyword name="#LASER4ASF"  value="1.06" />
         <Keyword name="#LASER4COLOR"  value="Yellow" />
         <Keyword name="#LASER4DELAY"  value="319" />
         <Keyword name="#LASERCONFIG"  value="BRVY" />
         <Keyword name="#P1Label"  value="NA" />
         <Keyword name="#P1Target"  value="NA" />
         <Keyword name="#P4Label"  value="GFP" />
         <Keyword name="#P5Label"  value="PE-Cy7" />
         <Keyword name="#P6Label"  value="R-PE" />
         <Keyword name="#P7Label"  value="Alexa Fluor    647" />
         <Keyword name="#P8Label"  value="Pacific Blue   " />
         <Keyword name="#PTDATE"  value="05-Nov-2025" />
         <Keyword name="#PTRESULT"  value="Pass" />
         <Keyword name="#TR1"  value="OR_FSC,25000" />
         <Keyword name="#WIDTHTHRESHOLD"  value="1000" />
         <Keyword name="#WINEXT"  value="0" />
         <Keyword name="$BTIM"  value="11:37:44" />
         <Keyword name="$BYTEORD"  value="1,2,3,4" />
         <Keyword name="$CELLS"  value="NA" />
         <Keyword name="$COM"  value="NA" />
         <Keyword name="$CYT"  value="4486521 Attune NxT Acoustic Focusing Cytometer (Lasers: BRVY)" />
         <Keyword name="$CYTSN"  value="2AFC212610616" />
         <Keyword name="$DATATYPE"  value="F" />
         <Keyword name="$DATE"  value="05-Nov-2025" />
         <Keyword name="$ETIM"  value="11:38:23" />
         <Keyword name="$EXP"  value="NA" />
         <Keyword name="$FIL"  value="us.fcs" />
         <Keyword name="$INST"  value="NA" />
         <Keyword name="$LAST_MODIFIED"  value="05-Nov-2025 12:05:03" />
         <Keyword name="$LAST_MODIFIER"  value="Kathrin" />
         <Keyword name="$LOST"  value="0" />
         <Keyword name="$MODE"  value="L" />
         <Keyword name="$OP"  value="Kathrin Klaesener" />
         <Keyword name="$ORIGINALITY"  value="NonDataModified" />
         <Keyword name="$P10B"  value="32" />
         <Keyword name="$P10E"  value="0,0" />
         <Keyword name="$P10F"  value="NA" />
         <Keyword name="$P10L"  value="488" />
         <Keyword name="$P10N"  value="SSC-H" />
         <Keyword name="$P10R"  value="1048576" />
         <Keyword name="$P10S"  value="SSC-H" />
         <Keyword name="$P10V"  value="310" />
         <Keyword name="$P11B"  value="32" />
         <Keyword name="$P11E"  value="0,0" />
         <Keyword name="$P11F"  value="NA" />
         <Keyword name="$P11L"  value="488" />
         <Keyword name="$P11N"  value="FSC-W" />
         <Keyword name="$P11R"  value="1024" />
         <Keyword name="$P11S"  value="FSC-W" />
         <Keyword name="$P11V"  value="150" />
         <Keyword name="$P12B"  value="32" />
         <Keyword name="$P12E"  value="0,0" />
         <Keyword name="$P12F"  value="NA" />
         <Keyword name="$P12L"  value="488" />
         <Keyword name="$P12N"  value="SSC-W" />
         <Keyword name="$P12R"  value="1024" />
         <Keyword name="$P12S"  value="SSC-W" />
         <Keyword name="$P12V"  value="310" />
         <Keyword name="$P1B"  value="32" />
         <Keyword name="$P1E"  value="0,0" />
         <Keyword name="$P1F"  value="NA" />
         <Keyword name="$P1L"  value="NA" />
         <Keyword name="$P1N"  value="Time" />
         <Keyword name="$P1R"  value="67108864" />
         <Keyword name="$P1S"  value="Time" />
         <Keyword name="$P1V"  value="NA" />
         <Keyword name="$P2B"  value="32" />
         <Keyword name="$P2E"  value="0,0" />
         <Keyword name="$P2F"  value="NA" />
         <Keyword name="$P2L"  value="488" />
         <Keyword name="$P2N"  value="FSC-A" />
         <Keyword name="$P2R"  value="1048576" />
         <Keyword name="$P2S"  value="FSC-A" />
         <Keyword name="$P2V"  value="150" />
         <Keyword name="$P3B"  value="32" />
         <Keyword name="$P3E"  value="0,0" />
         <Keyword name="$P3F"  value="NA" />
         <Keyword name="$P3L"  value="488" />
         <Keyword name="$P3N"  value="SSC-A" />
         <Keyword name="$P3R"  value="1048576" />
         <Keyword name="$P3S"  value="SSC-A" />
         <Keyword name="$P3V"  value="310" />
         <Keyword name="$P4B"  value="32" />
         <Keyword name="$P4E"  value="0,0" />
         <Keyword name="$P4F"  value="NA" />
         <Keyword name="$P4L"  value="488" />
         <Keyword name="$P4N"  value="BL1-A" />
         <Keyword name="$P4R"  value="1048576" />
         <Keyword name="$P4S"  value="GFP-A" />
         <Keyword name="$P4V"  value="300" />
         <Keyword name="$P5B"  value="32" />
         <Keyword name="$P5E"  value="0,0" />
         <Keyword name="$P5F"  value="NA" />
         <Keyword name="$P5L"  value="561" />
         <Keyword name="$P5N"  value="YL4-A" />
         <Keyword name="$P5R"  value="1048576" />
         <Keyword name="$P5S"  value="PE-Cy7-A" />
         <Keyword name="$P5V"  value="400" />
         <Keyword name="$P6B"  value="32" />
         <Keyword name="$P6E"  value="0,0" />
         <Keyword name="$P6F"  value="NA" />
         <Keyword name="$P6L"  value="561" />
         <Keyword name="$P6N"  value="YL1-A" />
         <Keyword name="$P6R"  value="1048576" />
         <Keyword name="$P6S"  value="R-PE-A" />
         <Keyword name="$P6V"  value="350" />
         <Keyword name="$P7B"  value="32" />
         <Keyword name="$P7E"  value="0,0" />
         <Keyword name="$P7F"  value="NA" />
         <Keyword name="$P7L"  value="640" />
         <Keyword name="$P7N"  value="RL1-A" />
         <Keyword name="$P7R"  value="1048576" />
         <Keyword name="$P7S"  value="Alexa Fluor    647-A" />
         <Keyword name="$P7V"  value="400" />
         <Keyword name="$P8B"  value="32" />
         <Keyword name="$P8E"  value="0,0" />
         <Keyword name="$P8F"  value="NA" />
         <Keyword name="$P8L"  value="405" />
         <Keyword name="$P8N"  value="VL1-A" />
         <Keyword name="$P8R"  value="1048576" />
         <Keyword name="$P8S"  value="Pacific Blue   -A" />
         <Keyword name="$P8V"  value="300" />
         <Keyword name="$P9B"  value="32" />
         <Keyword name="$P9E"  value="0,0" />
         <Keyword name="$P9F"  value="NA" />
         <Keyword name="$P9L"  value="488" />
         <Keyword name="$P9N"  value="FSC-H" />
         <Keyword name="$P9R"  value="1048576" />
         <Keyword name="$P9S"  value="FSC-H" />
         <Keyword name="$P9V"  value="150" />
         <Keyword name="$PAR"  value="12" />
         <Keyword name="$PLATEID"  value="NA" />
         <Keyword name="$PLATENAME"  value="NA" />
         <Keyword name="$PROJ"  value="251105 PKCd, S1P1R, CD79b)" />
         <Keyword name="$SMNO"  value="s2 PKCd-KO" />
         <Keyword name="$SPILLOVER"  value="5,BL1-A,YL4-A,YL1-A,RL1-A,VL1-A,1.000000,0.000000,0.000000,0.000000,0.000000,0.000000,1.000000,0.000000,0.000000,0.000000,0.000000,0.000000,1.000000,0.000000,0.000000,0.000000,0.000000,0.000000,1.000000,0.000000,0.000000,0.000000,0.000000,0.000000,1.000000" />
         <Keyword name="$SRC"  value="NA" />
         <Keyword name="$SYS"  value="SNAKE Microsoft Windows 10 Enterprise LTSC" />
         <Keyword name="$TIMESTEP"  value="0.001" />
         <Keyword name="$TOT"  value="29453" />
         <Keyword name="$VOL"  value="67000" />
         <Keyword name="HOSTID"  value="snake" />
         <Keyword name="$BEGINDATA"  value="000000008192" />
         <Keyword name="$ENDDATA"  value="000001421935" />
         <Keyword name="$NEXTDATA"  value="000000000000" />
         <Keyword name="$BEGINSTEXT"  value="000000000000" />
         <Keyword name="$ENDSTEXT"  value="000000000000" />
         <Keyword name="$BEGINANALYSIS"  value="000000000000" />
         <Keyword name="$ENDANALYSIS"  value="000000000000" />
         <Keyword name="state"  value="2" />
       </Keywords>
       <SampleNode name="us.fcs"  annotation=""  owningGroup=""  expanded="1"  sortPriority="10"  count="29453"  sampleID="5" >
         <Graph smoothing="0"  backColor="#ffffff"  foreColor="#000000"  type="Pseudocolor"  fast="1" >
           <Axis dimension="x"  name="FSC-A"  label=""  auto="auto" />
           <Axis dimension="y"  name="SSC-A"  label=""  auto="auto" />
           <GraphSettings level="5%"  smoothingHighResolution="1"  contourHighResolution="1"  histogramSmoothingCount="0"  graphResolution="256"  showOutliers="0"  drawLargeDots="0"  dotsToDraw="8000"  tint="le.chartfill.tinted.40"  lineWeight="le.lineweight.normal"  lineStyle="le.linestyle.solid" />
           <GraphEnvironment showGrid="0"  showAxes="tl"  showGates="1"  showFreqOnPlots="1"  showGateNameOnPlots="1"  showMedians="0"  showUncomped="0"  addEventParam="0"  lastYAxisName="" >
             <TextTraits font="SansSerif"  size="11"  name="Labels"  style="plain"  color="#000000"  background="#00ffffff"  just="left" />
             <TextTraits font="SansSerif"  size="11"  name="LayoutGates"  style="plain"  color="#000000"  background="#00ffffff"  just="left" />
             <TextTraits font="SansSerif"  size="9"  name="Numbers"  style="plain"  color="#000000"  background="#00ffffff"  just="left" />
             <TextTraits font="SansSerif"  size="9"  name="Legend"  style="plain"  color="#000000"  background="#00ffffff"  just="left" />
             <WindowPosition x="0"  y="0"  width="0"  height="0"  displayed="0"  panelState="" />
           </GraphEnvironment>
         </Graph>
         <Subpopulations>
           <Population name="Ramos"  annotation=""  owningGroup="All Samples"  expanded="1"  sortPriority="10"  count="9467" >
             <Graph smoothing="0"  backColor="#ffffff"  foreColor="#000000"  heatMapStatParameter="BL1-A"  type="Pseudocolor"  fast="1" >
               <Axis dimension="x"  name="FSC-A"  label=""  auto="auto" />
               <Axis dimension="y"  name="SSC-A"  label=""  auto="auto" />
               <GraphSettings level="5%"  smoothingHighResolution="1"  contourHighResolution="1"  histogramSmoothingCount="0"  graphResolution="256"  showOutliers="0"  drawLargeDots="0"  dotsToDraw="8000"  tint="le.chartfill.tinted.40"  lineWeight="le.lineweight.normal"  lineStyle="le.linestyle.solid" />
               <GraphEnvironment showGrid="0"  showAxes="tl"  showGates="1"  showFreqOnPlots="1"  showGateNameOnPlots="1"  showMedians="0"  showUncomped="0"  addEventParam="0"  lastYAxisName="" >
                 <TextTraits font="SansSerif"  size="11"  name="Labels"  style="plain"  color="#000000"  background="#00ffffff"  just="left" />
                 <TextTraits font="SansSerif"  size="11"  name="LayoutGates"  style="plain"  color="#000000"  background="#00ffffff"  just="left" />
                 <TextTraits font="SansSerif"  size="9"  name="Numbers"  style="plain"  color="#000000"  background="#00ffffff"  just="left" />
                 <TextTraits font="SansSerif"  size="9"  name="Legend"  style="plain"  color="#000000"  background="#00ffffff"  just="left" />
                 <WindowPosition x="687"  y="25"  width="390"  height="582"  displayed="1"  panelState="---" />
               </GraphEnvironment>
             </Graph>
             <Gate gating:id="ID484055819" >
               <gating:EllipsoidGate eventsInside="1"  annoOffsetX="0"  annoOffsetY="0"  tint="#000000"  isTinted="0"  lineWeight="Normal"  userDefined="1"  gating:distance="150.1949325476579" >
                 <gating:dimension>
                   <data-type:fcs-dimension data-type:name="FSC-A" />
                 </gating:dimension>
                 <gating:dimension>
                   <data-type:fcs-dimension data-type:name="SSC-A" />
                 </gating:dimension>
                 <gating:foci>
                   <gating:vertex>
                     <gating:coordinate data-type:value="138.2411185022" />
                     <gating:coordinate data-type:value="50.8768631942" />
                   </gating:vertex>
                   <gating:vertex>
                     <gating:coordinate data-type:value="243.7588814978" />
                     <gating:coordinate data-type:value="126.1231368058" />
                   </gating:vertex>
                 </gating:foci>
                 <gating:edge>
                   <gating:vertex>
                     <gating:coordinate data-type:value="130" />
                     <gating:coordinate data-type:value="45" />
                   </gating:vertex>
                   <gating:vertex>
                     <gating:coordinate data-type:value="252" />
                     <gating:coordinate data-type:value="132" />
                   </gating:vertex>
                   <gating:vertex>
                     <gating:coordinate data-type:value="213" />
                     <gating:coordinate data-type:value="58" />
                   </gating:vertex>
                   <gating:vertex>
                     <gating:coordinate data-type:value="169" />
                     <gating:coordinate data-type:value="119" />
                   </gating:vertex>
                 </gating:edge>
               </gating:EllipsoidGate>
             </Gate>
             <Subpopulations>
               <Population name="Single Cells"  annotation=""  owningGroup="All Samples"  expanded="1"  sortPriority="10"  count="9307" >
                 <Graph smoothing="0"  backColor="#ffffff"  foreColor="#000000"  heatMapStatParameter="BL1-A"  type="Pseudocolor"  fast="1" >
                   <Axis dimension="x"  name="SSC-H"  label=""  auto="auto" />
                   <Axis dimension="y"  name="SSC-A"  label=""  auto="auto" />
                   <GraphSettings level="5%"  smoothingHighResolution="1"  contourHighResolution="1"  histogramSmoothingCount="0"  graphResolution="256"  showOutliers="0"  drawLargeDots="0"  dotsToDraw="8000"  tint="le.chartfill.tinted.40"  lineWeight="le.lineweight.normal"  lineStyle="le.linestyle.solid" />
                   <GraphEnvironment showGrid="0"  showAxes="tl"  showGates="1"  showFreqOnPlots="1"  showGateNameOnPlots="1"  showMedians="0"  showUncomped="0"  addEventParam="0"  lastYAxisName="" >
                     <TextTraits font="SansSerif"  size="11"  name="Labels"  style="plain"  color="#000000"  background="#00ffffff"  just="left" />
                     <TextTraits font="SansSerif"  size="11"  name="LayoutGates"  style="plain"  color="#000000"  background="#00ffffff"  just="left" />
                     <TextTraits font="SansSerif"  size="9"  name="Numbers"  style="plain"  color="#000000"  background="#00ffffff"  just="left" />
                     <TextTraits font="SansSerif"  size="9"  name="Legend"  style="plain"  color="#000000"  background="#00ffffff"  just="left" />
                     <WindowPosition x="687"  y="25"  width="390"  height="582"  displayed="1"  panelState="---" />
                   </GraphEnvironment>
                 </Graph>
                 <Gate gating:id="ID303926676"  gating:parent_id="ID484055819" >
                   <gating:EllipsoidGate eventsInside="1"  annoOffsetX="145"  annoOffsetY="3"  tint="#000000"  isTinted="0"  lineWeight="Normal"  userDefined="1"  gating:distance="136.36024913865506" >
                     <gating:dimension>
                       <data-type:fcs-dimension data-type:name="SSC-H" />
                     </gating:dimension>
                     <gating:dimension>
                       <data-type:fcs-dimension data-type:name="SSC-A" />
                     </gating:dimension>
                     <gating:foci>
                       <gating:vertex>
                         <gating:coordinate data-type:value="29.3847586698" />
                         <gating:coordinate data-type:value="35.8093199605" />
                       </gating:vertex>
                       <gating:vertex>
                         <gating:coordinate data-type:value="86.6152413302" />
                         <gating:coordinate data-type:value="156.1906800395" />
                       </gating:vertex>
                     </gating:foci>
                     <gating:edge>
                       <gating:vertex>
                         <gating:coordinate data-type:value="29" />
                         <gating:coordinate data-type:value="35" />
                       </gating:vertex>
                       <gating:vertex>
                         <gating:coordinate data-type:value="87" />
                         <gating:coordinate data-type:value="157" />
                       </gating:vertex>
                       <gating:vertex>
                         <gating:coordinate data-type:value="68" />
                         <gating:coordinate data-type:value="92" />
                       </gating:vertex>
                       <gating:vertex>
                         <gating:coordinate data-type:value="48" />
                         <gating:coordinate data-type:value="101" />
                       </gating:vertex>
                     </gating:edge>
                   </gating:EllipsoidGate>
                 </Gate>
               </Population>
             </Subpopulations>
           </Population>
         </Subpopulations>
       </SampleNode>
     </Sample>
     <Sample>
       <DataSet uri="file:/Volumes/NO%20NAME/251105%20PKCd,%20S1P1R,%20Cd79b/251105%20PKCd,%20S1P1R,%20CD79b)_s2%20PKCd-KO_WT.fcs"  sampleID="6" />
       <Transformations>
         <transforms:linear transforms:minRange="0.014"  transforms:maxRange="5.645"  gain="1" >
           <data-type:parameter data-type:name="Time" />
         </transforms:linear>
         <transforms:linear transforms:minRange="0"  transforms:maxRange="1048576"  gain="1" >
           <data-type:parameter data-type:name="FSC-A" />
         </transforms:linear>
         <transforms:linear transforms:minRange="0"  transforms:maxRange="1048576"  gain="1" >
           <data-type:parameter data-type:name="SSC-A" />
         </transforms:linear>
         <transforms:log transforms:offset="10"  transforms:decades="6.0205999133" >
           <data-type:parameter data-type:name="BL1-A" />
         </transforms:log>
         <transforms:log transforms:offset="1"  transforms:decades="6.0205999133" >
           <data-type:parameter data-type:name="YL4-A" />
         </transforms:log>
         <transforms:log transforms:offset="10"  transforms:decades="6.0205999133" >
           <data-type:parameter data-type:name="YL1-A" />
         </transforms:log>
         <transforms:log transforms:offset="1"  transforms:decades="6.0205999133" >
           <data-type:parameter data-type:name="RL1-A" />
         </transforms:log>
         <transforms:log transforms:offset="31.6227766017"  transforms:decades="5.5205999133" >
           <data-type:parameter data-type:name="VL1-A" />
         </transforms:log>
         <transforms:linear transforms:minRange="0"  transforms:maxRange="1048576"  gain="1" >
           <data-type:parameter data-type:name="FSC-H" />
         </transforms:linear>
         <transforms:linear transforms:minRange="0"  transforms:maxRange="1048576"  gain="1" >
           <data-type:parameter data-type:name="SSC-H" />
         </transforms:linear>
         <transforms:linear transforms:minRange="0"  transforms:maxRange="1024"  gain="1" >
           <data-type:parameter data-type:name="FSC-W" />
         </transforms:linear>
         <transforms:linear transforms:minRange="0"  transforms:maxRange="1024"  gain="1" >
           <data-type:parameter data-type:name="SSC-W" />
         </transforms:linear>
       </Transformations>
       <Keywords>
         <Keyword name="FJ_FCS_VERSION"  value="3.1" />
         <Keyword name="#CoincidentCount"  value="4923" />
         <Keyword name="#FLOWRATE"  value="100" />
         <Keyword name="#LASER1ASF"  value="1.20" />
         <Keyword name="#LASER1COLOR"  value="Blue" />
         <Keyword name="#LASER1DELAY"  value="1100" />
         <Keyword name="#LASER2ASF"  value="1.13" />
         <Keyword name="#LASER2COLOR"  value="Red" />
         <Keyword name="#LASER2DELAY"  value="1462" />
         <Keyword name="#LASER3ASF"  value="1.20" />
         <Keyword name="#LASER3COLOR"  value="Violet" />
         <Keyword name="#LASER3DELAY"  value="734" />
         <Keyword name="#LASER4ASF"  value="1.06" />
         <Keyword name="#LASER4COLOR"  value="Yellow" />
         <Keyword name="#LASER4DELAY"  value="319" />
         <Keyword name="#LASERCONFIG"  value="BRVY" />
         <Keyword name="#P1Label"  value="NA" />
         <Keyword name="#P1Target"  value="NA" />
         <Keyword name="#P4Label"  value="GFP" />
         <Keyword name="#P5Label"  value="PE-Cy7" />
         <Keyword name="#P6Label"  value="R-PE" />
         <Keyword name="#P7Label"  value="Alexa Fluor    647" />
         <Keyword name="#P8Label"  value="Pacific Blue   " />
         <Keyword name="#PTDATE"  value="05-Nov-2025" />
         <Keyword name="#PTRESULT"  value="Pass" />
         <Keyword name="#TR1"  value="OR_FSC,25000" />
         <Keyword name="#WIDTHTHRESHOLD"  value="1000" />
         <Keyword name="#WINEXT"  value="0" />
         <Keyword name="$BTIM"  value="11:35:42" />
         <Keyword name="$BYTEORD"  value="1,2,3,4" />
         <Keyword name="$CELLS"  value="NA" />
         <Keyword name="$COM"  value="NA" />
         <Keyword name="$CYT"  value="4486521 Attune NxT Acoustic Focusing Cytometer (Lasers: BRVY)" />
         <Keyword name="$CYTSN"  value="2AFC212610616" />
         <Keyword name="$DATATYPE"  value="F" />
         <Keyword name="$DATE"  value="05-Nov-2025" />
         <Keyword name="$ETIM"  value="11:35:48" />
         <Keyword name="$EXP"  value="NA" />
         <Keyword name="$FIL"  value="WT.fcs" />
         <Keyword name="$INST"  value="NA" />
         <Keyword name="$LAST_MODIFIED"  value="05-Nov-2025 12:05:01" />
         <Keyword name="$LAST_MODIFIER"  value="Kathrin" />
         <Keyword name="$LOST"  value="0" />
         <Keyword name="$MODE"  value="L" />
         <Keyword name="$OP"  value="Kathrin Klaesener" />
         <Keyword name="$ORIGINALITY"  value="NonDataModified" />
         <Keyword name="$P10B"  value="32" />
         <Keyword name="$P10E"  value="0,0" />
         <Keyword name="$P10F"  value="NA" />
         <Keyword name="$P10L"  value="488" />
         <Keyword name="$P10N"  value="SSC-H" />
         <Keyword name="$P10R"  value="1048576" />
         <Keyword name="$P10S"  value="SSC-H" />
         <Keyword name="$P10V"  value="310" />
         <Keyword name="$P11B"  value="32" />
         <Keyword name="$P11E"  value="0,0" />
         <Keyword name="$P11F"  value="NA" />
         <Keyword name="$P11L"  value="488" />
         <Keyword name="$P11N"  value="FSC-W" />
         <Keyword name="$P11R"  value="1024" />
         <Keyword name="$P11S"  value="FSC-W" />
         <Keyword name="$P11V"  value="150" />
         <Keyword name="$P12B"  value="32" />
         <Keyword name="$P12E"  value="0,0" />
         <Keyword name="$P12F"  value="NA" />
         <Keyword name="$P12L"  value="488" />
         <Keyword name="$P12N"  value="SSC-W" />
         <Keyword name="$P12R"  value="1024" />
         <Keyword name="$P12S"  value="SSC-W" />
         <Keyword name="$P12V"  value="310" />
         <Keyword name="$P1B"  value="32" />
         <Keyword name="$P1E"  value="0,0" />
         <Keyword name="$P1F"  value="NA" />
         <Keyword name="$P1L"  value="NA" />
         <Keyword name="$P1N"  value="Time" />
         <Keyword name="$P1R"  value="67108864" />
         <Keyword name="$P1S"  value="Time" />
         <Keyword name="$P1V"  value="NA" />
         <Keyword name="$P2B"  value="32" />
         <Keyword name="$P2E"  value="0,0" />
         <Keyword name="$P2F"  value="NA" />
         <Keyword name="$P2L"  value="488" />
         <Keyword name="$P2N"  value="FSC-A" />
         <Keyword name="$P2R"  value="1048576" />
         <Keyword name="$P2S"  value="FSC-A" />
         <Keyword name="$P2V"  value="150" />
         <Keyword name="$P3B"  value="32" />
         <Keyword name="$P3E"  value="0,0" />
         <Keyword name="$P3F"  value="NA" />
         <Keyword name="$P3L"  value="488" />
         <Keyword name="$P3N"  value="SSC-A" />
         <Keyword name="$P3R"  value="1048576" />
         <Keyword name="$P3S"  value="SSC-A" />
         <Keyword name="$P3V"  value="310" />
         <Keyword name="$P4B"  value="32" />
         <Keyword name="$P4E"  value="0,0" />
         <Keyword name="$P4F"  value="NA" />
         <Keyword name="$P4L"  value="488" />
         <Keyword name="$P4N"  value="BL1-A" />
         <Keyword name="$P4R"  value="1048576" />
         <Keyword name="$P4S"  value="GFP-A" />
         <Keyword name="$P4V"  value="300" />
         <Keyword name="$P5B"  value="32" />
         <Keyword name="$P5E"  value="0,0" />
         <Keyword name="$P5F"  value="NA" />
         <Keyword name="$P5L"  value="561" />
         <Keyword name="$P5N"  value="YL4-A" />
         <Keyword name="$P5R"  value="1048576" />
         <Keyword name="$P5S"  value="PE-Cy7-A" />
         <Keyword name="$P5V"  value="400" />
         <Keyword name="$P6B"  value="32" />
         <Keyword name="$P6E"  value="0,0" />
         <Keyword name="$P6F"  value="NA" />
         <Keyword name="$P6L"  value="561" />
         <Keyword name="$P6N"  value="YL1-A" />
         <Keyword name="$P6R"  value="1048576" />
         <Keyword name="$P6S"  value="R-PE-A" />
         <Keyword name="$P6V"  value="350" />
         <Keyword name="$P7B"  value="32" />
         <Keyword name="$P7E"  value="0,0" />
         <Keyword name="$P7F"  value="NA" />
         <Keyword name="$P7L"  value="640" />
         <Keyword name="$P7N"  value="RL1-A" />
         <Keyword name="$P7R"  value="1048576" />
         <Keyword name="$P7S"  value="Alexa Fluor    647-A" />
         <Keyword name="$P7V"  value="400" />
         <Keyword name="$P8B"  value="32" />
         <Keyword name="$P8E"  value="0,0" />
         <Keyword name="$P8F"  value="NA" />
         <Keyword name="$P8L"  value="405" />
         <Keyword name="$P8N"  value="VL1-A" />
         <Keyword name="$P8R"  value="1048576" />
         <Keyword name="$P8S"  value="Pacific Blue   -A" />
         <Keyword name="$P8V"  value="300" />
         <Keyword name="$P9B"  value="32" />
         <Keyword name="$P9E"  value="0,0" />
         <Keyword name="$P9F"  value="NA" />
         <Keyword name="$P9L"  value="488" />
         <Keyword name="$P9N"  value="FSC-H" />
         <Keyword name="$P9R"  value="1048576" />
         <Keyword name="$P9S"  value="FSC-H" />
         <Keyword name="$P9V"  value="150" />
         <Keyword name="$PAR"  value="12" />
         <Keyword name="$PLATEID"  value="NA" />
         <Keyword name="$PLATENAME"  value="NA" />
         <Keyword name="$PROJ"  value="251105 PKCd, S1P1R, CD79b)" />
         <Keyword name="$SMNO"  value="s2 PKCd-KO" />
         <Keyword name="$SPILLOVER"  value="5,BL1-A,YL4-A,YL1-A,RL1-A,VL1-A,1.000000,0.000000,0.000000,0.000000,0.000000,0.000000,1.000000,0.000000,0.000000,0.000000,0.000000,0.000000,1.000000,0.000000,0.000000,0.000000,0.000000,0.000000,1.000000,0.000000,0.000000,0.000000,0.000000,0.000000,1.000000" />
         <Keyword name="$SRC"  value="NA" />
         <Keyword name="$SYS"  value="SNAKE Microsoft Windows 10 Enterprise LTSC" />
         <Keyword name="$TIMESTEP"  value="0.001" />
         <Keyword name="$TOT"  value="56203" />
         <Keyword name="$VOL"  value="12000" />
         <Keyword name="HOSTID"  value="snake" />
         <Keyword name="$BEGINDATA"  value="000000008192" />
         <Keyword name="$ENDDATA"  value="000002705935" />
         <Keyword name="$NEXTDATA"  value="000000000000" />
         <Keyword name="$BEGINSTEXT"  value="000000000000" />
         <Keyword name="$ENDSTEXT"  value="000000000000" />
         <Keyword name="$BEGINANALYSIS"  value="000000000000" />
         <Keyword name="$ENDANALYSIS"  value="000000000000" />
         <Keyword name="state"  value="2" />
       </Keywords>
       <SampleNode name="WT.fcs"  annotation=""  owningGroup=""  expanded="1"  sortPriority="10"  count="56203"  sampleID="6" >
         <Graph smoothing="0"  backColor="#ffffff"  foreColor="#000000"  type="Pseudocolor"  fast="1" >
           <Axis dimension="x"  name="FSC-A"  label=""  auto="auto" />
           <Axis dimension="y"  name="SSC-A"  label=""  auto="auto" />
           <GraphSettings level="5%"  smoothingHighResolution="1"  contourHighResolution="1"  histogramSmoothingCount="0"  graphResolution="256"  showOutliers="0"  drawLargeDots="0"  dotsToDraw="8000"  tint="le.chartfill.tinted.40"  lineWeight="le.lineweight.normal"  lineStyle="le.linestyle.solid" />
           <GraphEnvironment showGrid="0"  showAxes="tl"  showGates="1"  showFreqOnPlots="1"  showGateNameOnPlots="1"  showMedians="0"  showUncomped="0"  addEventParam="0"  lastYAxisName="" >
             <TextTraits font="SansSerif"  size="11"  name="Labels"  style="plain"  color="#000000"  background="#00ffffff"  just="left" />
             <TextTraits font="SansSerif"  size="11"  name="LayoutGates"  style="plain"  color="#000000"  background="#00ffffff"  just="left" />
             <TextTraits font="SansSerif"  size="9"  name="Numbers"  style="plain"  color="#000000"  background="#00ffffff"  just="left" />
             <TextTraits font="SansSerif"  size="9"  name="Legend"  style="plain"  color="#000000"  background="#00ffffff"  just="left" />
             <WindowPosition x="0"  y="0"  width="0"  height="0"  displayed="0"  panelState="" />
           </GraphEnvironment>
         </Graph>
         <Subpopulations>
           <Population name="Ramos"  annotation=""  owningGroup=""  expanded="1"  sortPriority="10"  count="32044" >
             <Graph smoothing="0"  backColor="#ffffff"  foreColor="#000000"  heatMapStatParameter="BL1-A"  type="Pseudocolor"  fast="1" >
               <Axis dimension="x"  name="SSC-H"  label=""  auto="auto" />
               <Axis dimension="y"  name="SSC-A"  label=""  auto="auto" />
               <GraphSettings level="5%"  smoothingHighResolution="1"  contourHighResolution="1"  histogramSmoothingCount="0"  graphResolution="256"  showOutliers="0"  drawLargeDots="0"  dotsToDraw="8000"  tint="le.chartfill.tinted.40"  lineWeight="le.lineweight.normal"  lineStyle="le.linestyle.solid" />
               <GraphEnvironment showGrid="0"  showAxes="tl"  showGates="1"  showFreqOnPlots="1"  showGateNameOnPlots="1"  showMedians="0"  showUncomped="0"  addEventParam="0"  lastYAxisName="" >
                 <TextTraits font="SansSerif"  size="11"  name="Labels"  style="plain"  color="#000000"  background="#00ffffff"  just="left" />
                 <TextTraits font="SansSerif"  size="11"  name="LayoutGates"  style="plain"  color="#000000"  background="#00ffffff"  just="left" />
                 <TextTraits font="SansSerif"  size="9"  name="Numbers"  style="plain"  color="#000000"  background="#00ffffff"  just="left" />
                 <TextTraits font="SansSerif"  size="9"  name="Legend"  style="plain"  color="#000000"  background="#00ffffff"  just="left" />
                 <WindowPosition x="687"  y="25"  width="390"  height="582"  displayed="0"  panelState="---" />
               </GraphEnvironment>
             </Graph>
             <Gate gating:id="ID1653358889" >
               <gating:EllipsoidGate eventsInside="1"  annoOffsetX="0"  annoOffsetY="0"  tint="#000000"  isTinted="0"  lineWeight="Normal"  userDefined="1"  gating:distance="135.51826530894363" >
                 <gating:dimension>
                   <data-type:fcs-dimension data-type:name="FSC-A" />
                 </gating:dimension>
                 <gating:dimension>
                   <data-type:fcs-dimension data-type:name="SSC-A" />
                 </gating:dimension>
                 <gating:foci>
                   <gating:vertex>
                     <gating:coordinate data-type:value="120.0543233642" />
                     <gating:coordinate data-type:value="46.3870879938" />
                   </gating:vertex>
                   <gating:vertex>
                     <gating:coordinate data-type:value="187.9456766358" />
                     <gating:coordinate data-type:value="145.6129120062" />
                   </gating:vertex>
                 </gating:foci>
                 <gating:edge>
                   <gating:vertex>
                     <gating:coordinate data-type:value="115" />
                     <gating:coordinate data-type:value="39" />
                   </gating:vertex>
                   <gating:vertex>
                     <gating:coordinate data-type:value="193" />
                     <gating:coordinate data-type:value="153" />
                   </gating:vertex>
                   <gating:vertex>
                     <gating:coordinate data-type:value="181" />
                     <gating:coordinate data-type:value="76" />
                   </gating:vertex>
                   <gating:vertex>
                     <gating:coordinate data-type:value="126" />
                     <gating:coordinate data-type:value="116" />
                   </gating:vertex>
                 </gating:edge>
               </gating:EllipsoidGate>
             </Gate>
             <Subpopulations>
               <Population name="Single Cells"  annotation=""  owningGroup=""  expanded="1"  sortPriority="10"  count="31314" >
                 <Graph smoothing="0"  backColor="#ffffff"  foreColor="#000000"  heatMapStatParameter="BL1-A"  type="Pseudocolor"  fast="1" >
                   <Axis dimension="x"  name="SSC-H"  label=""  auto="auto" />
                   <Axis dimension="y"  name="SSC-A"  label=""  auto="auto" />
                   <GraphSettings level="5%"  smoothingHighResolution="1"  contourHighResolution="1"  histogramSmoothingCount="0"  graphResolution="256"  showOutliers="0"  drawLargeDots="0"  dotsToDraw="8000"  tint="le.chartfill.tinted.40"  lineWeight="le.lineweight.normal"  lineStyle="le.linestyle.solid" />
                   <GraphEnvironment showGrid="0"  showAxes="tl"  showGates="1"  showFreqOnPlots="1"  showGateNameOnPlots="1"  showMedians="0"  showUncomped="0"  addEventParam="0"  lastYAxisName="" >
                     <TextTraits font="SansSerif"  size="11"  name="Labels"  style="plain"  color="#000000"  background="#00ffffff"  just="left" />
                     <TextTraits font="SansSerif"  size="11"  name="LayoutGates"  style="plain"  color="#000000"  background="#00ffffff"  just="left" />
                     <TextTraits font="SansSerif"  size="9"  name="Numbers"  style="plain"  color="#000000"  background="#00ffffff"  just="left" />
                     <TextTraits font="SansSerif"  size="9"  name="Legend"  style="plain"  color="#000000"  background="#00ffffff"  just="left" />
                     <WindowPosition x="687"  y="25"  width="390"  height="582"  displayed="1"  panelState="---" />
                   </GraphEnvironment>
                 </Graph>
                 <Gate gating:id="ID870283660"  gating:parent_id="ID1653358889" >
                   <gating:EllipsoidGate eventsInside="1"  annoOffsetX="145"  annoOffsetY="3"  tint="#000000"  isTinted="0"  lineWeight="Normal"  userDefined="1"  gating:distance="137.1288003579488" >
                     <gating:dimension>
                       <data-type:fcs-dimension data-type:name="SSC-H" />
                     </gating:dimension>
                     <gating:dimension>
                       <data-type:fcs-dimension data-type:name="SSC-A" />
                     </gating:dimension>
                     <gating:foci>
                       <gating:vertex>
                         <gating:coordinate data-type:value="36.3925997235" />
                         <gating:coordinate data-type:value="36.7540407388" />
                       </gating:vertex>
                       <gating:vertex>
                         <gating:coordinate data-type:value="98.6074002765" />
                         <gating:coordinate data-type:value="156.2459592612" />
                       </gating:vertex>
                     </gating:foci>
                     <gating:edge>
                       <gating:vertex>
                         <gating:coordinate data-type:value="99" />
                         <gating:coordinate data-type:value="157" />
                       </gating:vertex>
                       <gating:vertex>
                         <gating:coordinate data-type:value="36" />
                         <gating:coordinate data-type:value="36" />
                       </gating:vertex>
                       <gating:vertex>
                         <gating:coordinate data-type:value="77" />
                         <gating:coordinate data-type:value="92" />
                       </gating:vertex>
                       <gating:vertex>
                         <gating:coordinate data-type:value="58" />
                         <gating:coordinate data-type:value="102" />
                       </gating:vertex>
                     </gating:edge>
                   </gating:EllipsoidGate>
                 </Gate>
               </Population>
             </Subpopulations>
           </Population>
         </Subpopulations>
       </SampleNode>
     </Sample>
     <Sample>
       <DataSet uri="file:/Volumes/NO%20NAME/251105%20PKCd,%20S1P1R,%20Cd79b/251105%20PKCd,%20S1P1R,%20CD79b)_s3%20PKCd-KO_KO.fcs"  sampleID="7" />
       <Transformations>
         <transforms:linear transforms:minRange="0.002"  transforms:maxRange="26.084"  gain="1" >
           <data-type:parameter data-type:name="Time" />
         </transforms:linear>
         <transforms:linear transforms:minRange="0"  transforms:maxRange="1048576"  gain="1" >
           <data-type:parameter data-type:name="FSC-A" />
         </transforms:linear>
         <transforms:linear transforms:minRange="0"  transforms:maxRange="1048576"  gain="1" >
           <data-type:parameter data-type:name="SSC-A" />
         </transforms:linear>
         <transforms:log transforms:offset="10"  transforms:decades="6.0205999133" >
           <data-type:parameter data-type:name="BL1-A" />
         </transforms:log>
         <transforms:log transforms:offset="1"  transforms:decades="6.0205999133" >
           <data-type:parameter data-type:name="YL4-A" />
         </transforms:log>
         <transforms:log transforms:offset="10"  transforms:decades="6.0205999133" >
           <data-type:parameter data-type:name="YL1-A" />
         </transforms:log>
         <transforms:log transforms:offset="1"  transforms:decades="6.0205999133" >
           <data-type:parameter data-type:name="RL1-A" />
         </transforms:log>
         <transforms:log transforms:offset="31.6227766017"  transforms:decades="5.5205999133" >
           <data-type:parameter data-type:name="VL1-A" />
         </transforms:log>
         <transforms:linear transforms:minRange="0"  transforms:maxRange="1048576"  gain="1" >
           <data-type:parameter data-type:name="FSC-H" />
         </transforms:linear>
         <transforms:linear transforms:minRange="0"  transforms:maxRange="1048576"  gain="1" >
           <data-type:parameter data-type:name="SSC-H" />
         </transforms:linear>
         <transforms:linear transforms:minRange="0"  transforms:maxRange="1024"  gain="1" >
           <data-type:parameter data-type:name="FSC-W" />
         </transforms:linear>
         <transforms:linear transforms:minRange="0"  transforms:maxRange="1024"  gain="1" >
           <data-type:parameter data-type:name="SSC-W" />
         </transforms:linear>
       </Transformations>
       <Keywords>
         <Keyword name="FJ_FCS_VERSION"  value="3.1" />
         <Keyword name="#CoincidentCount"  value="6957" />
         <Keyword name="#FLOWRATE"  value="100" />
         <Keyword name="#LASER1ASF"  value="1.20" />
         <Keyword name="#LASER1COLOR"  value="Blue" />
         <Keyword name="#LASER1DELAY"  value="1100" />
         <Keyword name="#LASER2ASF"  value="1.13" />
         <Keyword name="#LASER2COLOR"  value="Red" />
         <Keyword name="#LASER2DELAY"  value="1462" />
         <Keyword name="#LASER3ASF"  value="1.20" />
         <Keyword name="#LASER3COLOR"  value="Violet" />
         <Keyword name="#LASER3DELAY"  value="734" />
         <Keyword name="#LASER4ASF"  value="1.06" />
         <Keyword name="#LASER4COLOR"  value="Yellow" />
         <Keyword name="#LASER4DELAY"  value="319" />
         <Keyword name="#LASERCONFIG"  value="BRVY" />
         <Keyword name="#P1Label"  value="NA" />
         <Keyword name="#P1Target"  value="NA" />
         <Keyword name="#P4Label"  value="GFP" />
         <Keyword name="#P5Label"  value="PE-Cy7" />
         <Keyword name="#P6Label"  value="R-PE" />
         <Keyword name="#P7Label"  value="Alexa Fluor    647" />
         <Keyword name="#P8Label"  value="Pacific Blue   " />
         <Keyword name="#PTDATE"  value="05-Nov-2025" />
         <Keyword name="#PTRESULT"  value="Pass" />
         <Keyword name="#TR1"  value="OR_FSC,25000" />
         <Keyword name="#WIDTHTHRESHOLD"  value="1000" />
         <Keyword name="#WINEXT"  value="0" />
         <Keyword name="$BTIM"  value="11:39:51" />
         <Keyword name="$BYTEORD"  value="1,2,3,4" />
         <Keyword name="$CELLS"  value="NA" />
         <Keyword name="$COM"  value="NA" />
         <Keyword name="$CYT"  value="4486521 Attune NxT Acoustic Focusing Cytometer (Lasers: BRVY)" />
         <Keyword name="$CYTSN"  value="2AFC212610616" />
         <Keyword name="$DATATYPE"  value="F" />
         <Keyword name="$DATE"  value="05-Nov-2025" />
         <Keyword name="$ETIM"  value="11:40:18" />
         <Keyword name="$EXP"  value="NA" />
         <Keyword name="$FIL"  value="KO.fcs" />
         <Keyword name="$INST"  value="NA" />
         <Keyword name="$LAST_MODIFIED"  value="05-Nov-2025 12:05:06" />
         <Keyword name="$LAST_MODIFIER"  value="Kathrin" />
         <Keyword name="$LOST"  value="0" />
         <Keyword name="$MODE"  value="L" />
         <Keyword name="$OP"  value="Kathrin Klaesener" />
         <Keyword name="$ORIGINALITY"  value="NonDataModified" />
         <Keyword name="$P10B"  value="32" />
         <Keyword name="$P10E"  value="0,0" />
         <Keyword name="$P10F"  value="NA" />
         <Keyword name="$P10L"  value="488" />
         <Keyword name="$P10N"  value="SSC-H" />
         <Keyword name="$P10R"  value="1048576" />
         <Keyword name="$P10S"  value="SSC-H" />
         <Keyword name="$P10V"  value="310" />
         <Keyword name="$P11B"  value="32" />
         <Keyword name="$P11E"  value="0,0" />
         <Keyword name="$P11F"  value="NA" />
         <Keyword name="$P11L"  value="488" />
         <Keyword name="$P11N"  value="FSC-W" />
         <Keyword name="$P11R"  value="1024" />
         <Keyword name="$P11S"  value="FSC-W" />
         <Keyword name="$P11V"  value="150" />
         <Keyword name="$P12B"  value="32" />
         <Keyword name="$P12E"  value="0,0" />
         <Keyword name="$P12F"  value="NA" />
         <Keyword name="$P12L"  value="488" />
         <Keyword name="$P12N"  value="SSC-W" />
         <Keyword name="$P12R"  value="1024" />
         <Keyword name="$P12S"  value="SSC-W" />
         <Keyword name="$P12V"  value="310" />
         <Keyword name="$P1B"  value="32" />
         <Keyword name="$P1E"  value="0,0" />
         <Keyword name="$P1F"  value="NA" />
         <Keyword name="$P1L"  value="NA" />
         <Keyword name="$P1N"  value="Time" />
         <Keyword name="$P1R"  value="67108864" />
         <Keyword name="$P1S"  value="Time" />
         <Keyword name="$P1V"  value="NA" />
         <Keyword name="$P2B"  value="32" />
         <Keyword name="$P2E"  value="0,0" />
         <Keyword name="$P2F"  value="NA" />
         <Keyword name="$P2L"  value="488" />
         <Keyword name="$P2N"  value="FSC-A" />
         <Keyword name="$P2R"  value="1048576" />
         <Keyword name="$P2S"  value="FSC-A" />
         <Keyword name="$P2V"  value="150" />
         <Keyword name="$P3B"  value="32" />
         <Keyword name="$P3E"  value="0,0" />
         <Keyword name="$P3F"  value="NA" />
         <Keyword name="$P3L"  value="488" />
         <Keyword name="$P3N"  value="SSC-A" />
         <Keyword name="$P3R"  value="1048576" />
         <Keyword name="$P3S"  value="SSC-A" />
         <Keyword name="$P3V"  value="310" />
         <Keyword name="$P4B"  value="32" />
         <Keyword name="$P4E"  value="0,0" />
         <Keyword name="$P4F"  value="NA" />
         <Keyword name="$P4L"  value="488" />
         <Keyword name="$P4N"  value="BL1-A" />
         <Keyword name="$P4R"  value="1048576" />
         <Keyword name="$P4S"  value="GFP-A" />
         <Keyword name="$P4V"  value="300" />
         <Keyword name="$P5B"  value="32" />
         <Keyword name="$P5E"  value="0,0" />
         <Keyword name="$P5F"  value="NA" />
         <Keyword name="$P5L"  value="561" />
         <Keyword name="$P5N"  value="YL4-A" />
         <Keyword name="$P5R"  value="1048576" />
         <Keyword name="$P5S"  value="PE-Cy7-A" />
         <Keyword name="$P5V"  value="400" />
         <Keyword name="$P6B"  value="32" />
         <Keyword name="$P6E"  value="0,0" />
         <Keyword name="$P6F"  value="NA" />
         <Keyword name="$P6L"  value="561" />
         <Keyword name="$P6N"  value="YL1-A" />
         <Keyword name="$P6R"  value="1048576" />
         <Keyword name="$P6S"  value="R-PE-A" />
         <Keyword name="$P6V"  value="350" />
         <Keyword name="$P7B"  value="32" />
         <Keyword name="$P7E"  value="0,0" />
         <Keyword name="$P7F"  value="NA" />
         <Keyword name="$P7L"  value="640" />
         <Keyword name="$P7N"  value="RL1-A" />
         <Keyword name="$P7R"  value="1048576" />
         <Keyword name="$P7S"  value="Alexa Fluor    647-A" />
         <Keyword name="$P7V"  value="400" />
         <Keyword name="$P8B"  value="32" />
         <Keyword name="$P8E"  value="0,0" />
         <Keyword name="$P8F"  value="NA" />
         <Keyword name="$P8L"  value="405" />
         <Keyword name="$P8N"  value="VL1-A" />
         <Keyword name="$P8R"  value="1048576" />
         <Keyword name="$P8S"  value="Pacific Blue   -A" />
         <Keyword name="$P8V"  value="300" />
         <Keyword name="$P9B"  value="32" />
         <Keyword name="$P9E"  value="0,0" />
         <Keyword name="$P9F"  value="NA" />
         <Keyword name="$P9L"  value="488" />
         <Keyword name="$P9N"  value="FSC-H" />
         <Keyword name="$P9R"  value="1048576" />
         <Keyword name="$P9S"  value="FSC-H" />
         <Keyword name="$P9V"  value="150" />
         <Keyword name="$PAR"  value="12" />
         <Keyword name="$PLATEID"  value="NA" />
         <Keyword name="$PLATENAME"  value="NA" />
         <Keyword name="$PROJ"  value="251105 PKCd, S1P1R, CD79b)" />
         <Keyword name="$SMNO"  value="s3 PKCd-KO" />
         <Keyword name="$SPILLOVER"  value="5,BL1-A,YL4-A,YL1-A,RL1-A,VL1-A,1.000000,0.000000,0.000000,0.000000,0.000000,0.000000,1.000000,0.000000,0.000000,0.000000,0.000000,0.000000,1.000000,0.000000,0.000000,0.000000,0.000000,0.000000,1.000000,0.000000,0.000000,0.000000,0.000000,0.000000,1.000000" />
         <Keyword name="$SRC"  value="NA" />
         <Keyword name="$SYS"  value="SNAKE Microsoft Windows 10 Enterprise LTSC" />
         <Keyword name="$TIMESTEP"  value="0.001" />
         <Keyword name="$TOT"  value="80405" />
         <Keyword name="$VOL"  value="46000" />
         <Keyword name="HOSTID"  value="snake" />
         <Keyword name="$BEGINDATA"  value="000000008192" />
         <Keyword name="$ENDDATA"  value="000003867631" />
         <Keyword name="$NEXTDATA"  value="000000000000" />
         <Keyword name="$BEGINSTEXT"  value="000000000000" />
         <Keyword name="$ENDSTEXT"  value="000000000000" />
         <Keyword name="$BEGINANALYSIS"  value="000000000000" />
         <Keyword name="$ENDANALYSIS"  value="000000000000" />
         <Keyword name="state"  value="3" />
       </Keywords>
       <SampleNode name="KO.fcs"  annotation=""  owningGroup=""  expanded="1"  sortPriority="10"  count="80405"  sampleID="7" >
         <Graph smoothing="0"  backColor="#ffffff"  foreColor="#000000"  type="Pseudocolor"  fast="1" >
           <Axis dimension="x"  name="FSC-A"  label=""  auto="auto" />
           <Axis dimension="y"  name="SSC-A"  label=""  auto="auto" />
           <GraphSettings level="5%"  smoothingHighResolution="1"  contourHighResolution="1"  histogramSmoothingCount="0"  graphResolution="256"  showOutliers="0"  drawLargeDots="0"  dotsToDraw="8000"  tint="le.chartfill.tinted.40"  lineWeight="le.lineweight.normal"  lineStyle="le.linestyle.solid" />
           <GraphEnvironment showGrid="0"  showAxes="tl"  showGates="1"  showFreqOnPlots="1"  showGateNameOnPlots="1"  showMedians="0"  showUncomped="0"  addEventParam="0"  lastYAxisName="" >
             <TextTraits font="SansSerif"  size="11"  name="Labels"  style="plain"  color="#000000"  background="#00ffffff"  just="left" />
             <TextTraits font="SansSerif"  size="11"  name="LayoutGates"  style="plain"  color="#000000"  background="#00ffffff"  just="left" />
             <TextTraits font="SansSerif"  size="9"  name="Numbers"  style="plain"  color="#000000"  background="#00ffffff"  just="left" />
             <TextTraits font="SansSerif"  size="9"  name="Legend"  style="plain"  color="#000000"  background="#00ffffff"  just="left" />
             <WindowPosition x="0"  y="0"  width="0"  height="0"  displayed="0"  panelState="" />
           </GraphEnvironment>
         </Graph>
         <Subpopulations>
           <Population name="Ramos"  annotation=""  owningGroup=""  expanded="1"  sortPriority="10"  count="19256" >
             <Graph smoothing="0"  backColor="#ffffff"  foreColor="#000000"  heatMapStatParameter="BL1-A"  type="Pseudocolor"  fast="1" >
               <Axis dimension="x"  name="FSC-A"  label=""  auto="auto" />
               <Axis dimension="y"  name="SSC-A"  label=""  auto="auto" />
               <GraphSettings level="5%"  smoothingHighResolution="1"  contourHighResolution="1"  histogramSmoothingCount="0"  graphResolution="256"  showOutliers="0"  drawLargeDots="0"  dotsToDraw="8000"  tint="le.chartfill.tinted.40"  lineWeight="le.lineweight.normal"  lineStyle="le.linestyle.solid" />
               <GraphEnvironment showGrid="0"  showAxes="tl"  showGates="1"  showFreqOnPlots="1"  showGateNameOnPlots="1"  showMedians="0"  showUncomped="0"  addEventParam="0"  lastYAxisName="" >
                 <TextTraits font="SansSerif"  size="11"  name="Labels"  style="plain"  color="#000000"  background="#00ffffff"  just="left" />
                 <TextTraits font="SansSerif"  size="11"  name="LayoutGates"  style="plain"  color="#000000"  background="#00ffffff"  just="left" />
                 <TextTraits font="SansSerif"  size="9"  name="Numbers"  style="plain"  color="#000000"  background="#00ffffff"  just="left" />
                 <TextTraits font="SansSerif"  size="9"  name="Legend"  style="plain"  color="#000000"  background="#00ffffff"  just="left" />
                 <WindowPosition x="687"  y="25"  width="390"  height="582"  displayed="1"  panelState="---" />
               </GraphEnvironment>
             </Graph>
             <Gate gating:id="ID446729054" >
               <gating:EllipsoidGate eventsInside="1"  annoOffsetX="0"  annoOffsetY="0"  tint="#000000"  isTinted="0"  lineWeight="Normal"  userDefined="1"  gating:distance="149.47227428475725" >
                 <gating:dimension>
                   <data-type:fcs-dimension data-type:name="FSC-A" />
                 </gating:dimension>
                 <gating:dimension>
                   <data-type:fcs-dimension data-type:name="SSC-A" />
                 </gating:dimension>
                 <gating:foci>
                   <gating:vertex>
                     <gating:coordinate data-type:value="141.5054503983" />
                     <gating:coordinate data-type:value="44.9956453628" />
                   </gating:vertex>
                   <gating:vertex>
                     <gating:coordinate data-type:value="246.4945496017" />
                     <gating:coordinate data-type:value="119.0043546372" />
                   </gating:vertex>
                 </gating:foci>
                 <gating:edge>
                   <gating:vertex>
                     <gating:coordinate data-type:value="133" />
                     <gating:coordinate data-type:value="39" />
                   </gating:vertex>
                   <gating:vertex>
                     <gating:coordinate data-type:value="255" />
                     <gating:coordinate data-type:value="125" />
                   </gating:vertex>
                   <gating:vertex>
                     <gating:coordinate data-type:value="216" />
                     <gating:coordinate data-type:value="51" />
                   </gating:vertex>
                   <gating:vertex>
                     <gating:coordinate data-type:value="172" />
                     <gating:coordinate data-type:value="113" />
                   </gating:vertex>
                 </gating:edge>
               </gating:EllipsoidGate>
             </Gate>
             <Subpopulations>
               <Population name="Single Cells"  annotation=""  owningGroup="All Samples"  expanded="1"  sortPriority="10"  count="18523" >
                 <Graph smoothing="0"  backColor="#ffffff"  foreColor="#000000"  heatMapStatParameter="BL1-A"  type="Pseudocolor"  fast="1" >
                   <Axis dimension="x"  name="SSC-H"  label=""  auto="auto" />
                   <Axis dimension="y"  name="SSC-A"  label=""  auto="auto" />
                   <GraphSettings level="5%"  smoothingHighResolution="1"  contourHighResolution="1"  histogramSmoothingCount="0"  graphResolution="256"  showOutliers="0"  drawLargeDots="0"  dotsToDraw="8000"  tint="le.chartfill.tinted.40"  lineWeight="le.lineweight.normal"  lineStyle="le.linestyle.solid" />
                   <GraphEnvironment showGrid="0"  showAxes="tl"  showGates="1"  showFreqOnPlots="1"  showGateNameOnPlots="1"  showMedians="0"  showUncomped="0"  addEventParam="0"  lastYAxisName="" >
                     <TextTraits font="SansSerif"  size="11"  name="Labels"  style="plain"  color="#000000"  background="#00ffffff"  just="left" />
                     <TextTraits font="SansSerif"  size="11"  name="LayoutGates"  style="plain"  color="#000000"  background="#00ffffff"  just="left" />
                     <TextTraits font="SansSerif"  size="9"  name="Numbers"  style="plain"  color="#000000"  background="#00ffffff"  just="left" />
                     <TextTraits font="SansSerif"  size="9"  name="Legend"  style="plain"  color="#000000"  background="#00ffffff"  just="left" />
                     <WindowPosition x="687"  y="25"  width="390"  height="582"  displayed="1"  panelState="---" />
                   </GraphEnvironment>
                 </Graph>
                 <Gate gating:id="ID785755603"  gating:parent_id="ID446729054" >
                   <gating:EllipsoidGate eventsInside="1"  annoOffsetX="145"  annoOffsetY="3"  tint="#000000"  isTinted="0"  lineWeight="Normal"  userDefined="1"  gating:distance="136.36024913865506" >
                     <gating:dimension>
                       <data-type:fcs-dimension data-type:name="SSC-H" />
                     </gating:dimension>
                     <gating:dimension>
                       <data-type:fcs-dimension data-type:name="SSC-A" />
                     </gating:dimension>
                     <gating:foci>
                       <gating:vertex>
                         <gating:coordinate data-type:value="29.3847586698" />
                         <gating:coordinate data-type:value="35.8093199605" />
                       </gating:vertex>
                       <gating:vertex>
                         <gating:coordinate data-type:value="86.6152413302" />
                         <gating:coordinate data-type:value="156.1906800395" />
                       </gating:vertex>
                     </gating:foci>
                     <gating:edge>
                       <gating:vertex>
                         <gating:coordinate data-type:value="29" />
                         <gating:coordinate data-type:value="35" />
                       </gating:vertex>
                       <gating:vertex>
                         <gating:coordinate data-type:value="87" />
                         <gating:coordinate data-type:value="157" />
                       </gating:vertex>
                       <gating:vertex>
                         <gating:coordinate data-type:value="68" />
                         <gating:coordinate data-type:value="92" />
                       </gating:vertex>
                       <gating:vertex>
                         <gating:coordinate data-type:value="48" />
                         <gating:coordinate data-type:value="101" />
                       </gating:vertex>
                     </gating:edge>
                   </gating:EllipsoidGate>
                 </Gate>
               </Population>
             </Subpopulations>
           </Population>
         </Subpopulations>
       </SampleNode>
     </Sample>
     <Sample>
       <DataSet uri="file:/Volumes/NO%20NAME/251105%20PKCd,%20S1P1R,%20Cd79b/251105%20PKCd,%20S1P1R,%20CD79b)_s3%20PKCd-KO_us.fcs"  sampleID="8" />
       <Transformations>
         <transforms:linear transforms:minRange="0.016"  transforms:maxRange="38.521"  gain="1" >
           <data-type:parameter data-type:name="Time" />
         </transforms:linear>
         <transforms:linear transforms:minRange="0"  transforms:maxRange="1048576"  gain="1" >
           <data-type:parameter data-type:name="FSC-A" />
         </transforms:linear>
         <transforms:linear transforms:minRange="0"  transforms:maxRange="1048576"  gain="1" >
           <data-type:parameter data-type:name="SSC-A" />
         </transforms:linear>
         <transforms:log transforms:offset="10"  transforms:decades="6.0205999133" >
           <data-type:parameter data-type:name="BL1-A" />
         </transforms:log>
         <transforms:log transforms:offset="1"  transforms:decades="6.0205999133" >
           <data-type:parameter data-type:name="YL4-A" />
         </transforms:log>
         <transforms:log transforms:offset="10"  transforms:decades="6.0205999133" >
           <data-type:parameter data-type:name="YL1-A" />
         </transforms:log>
         <transforms:log transforms:offset="1"  transforms:decades="6.0205999133" >
           <data-type:parameter data-type:name="RL1-A" />
         </transforms:log>
         <transforms:log transforms:offset="31.6227766017"  transforms:decades="5.5205999133" >
           <data-type:parameter data-type:name="VL1-A" />
         </transforms:log>
         <transforms:linear transforms:minRange="0"  transforms:maxRange="1048576"  gain="1" >
           <data-type:parameter data-type:name="FSC-H" />
         </transforms:linear>
         <transforms:linear transforms:minRange="0"  transforms:maxRange="1048576"  gain="1" >
           <data-type:parameter data-type:name="SSC-H" />
         </transforms:linear>
         <transforms:linear transforms:minRange="0"  transforms:maxRange="1024"  gain="1" >
           <data-type:parameter data-type:name="FSC-W" />
         </transforms:linear>
         <transforms:linear transforms:minRange="0"  transforms:maxRange="1024"  gain="1" >
           <data-type:parameter data-type:name="SSC-W" />
         </transforms:linear>
       </Transformations>
       <Keywords>
         <Keyword name="FJ_FCS_VERSION"  value="3.1" />
         <Keyword name="#CoincidentCount"  value="1234" />
         <Keyword name="#FLOWRATE"  value="100" />
         <Keyword name="#LASER1ASF"  value="1.20" />
         <Keyword name="#LASER1COLOR"  value="Blue" />
         <Keyword name="#LASER1DELAY"  value="1100" />
         <Keyword name="#LASER2ASF"  value="1.13" />
         <Keyword name="#LASER2COLOR"  value="Red" />
         <Keyword name="#LASER2DELAY"  value="1462" />
         <Keyword name="#LASER3ASF"  value="1.20" />
         <Keyword name="#LASER3COLOR"  value="Violet" />
         <Keyword name="#LASER3DELAY"  value="734" />
         <Keyword name="#LASER4ASF"  value="1.06" />
         <Keyword name="#LASER4COLOR"  value="Yellow" />
         <Keyword name="#LASER4DELAY"  value="319" />
         <Keyword name="#LASERCONFIG"  value="BRVY" />
         <Keyword name="#P1Label"  value="NA" />
         <Keyword name="#P1Target"  value="NA" />
         <Keyword name="#P4Label"  value="GFP" />
         <Keyword name="#P5Label"  value="PE-Cy7" />
         <Keyword name="#P6Label"  value="R-PE" />
         <Keyword name="#P7Label"  value="Alexa Fluor    647" />
         <Keyword name="#P8Label"  value="Pacific Blue   " />
         <Keyword name="#PTDATE"  value="05-Nov-2025" />
         <Keyword name="#PTRESULT"  value="Pass" />
         <Keyword name="#TR1"  value="OR_FSC,25000" />
         <Keyword name="#WIDTHTHRESHOLD"  value="1000" />
         <Keyword name="#WINEXT"  value="0" />
         <Keyword name="$BTIM"  value="11:41:01" />
         <Keyword name="$BYTEORD"  value="1,2,3,4" />
         <Keyword name="$CELLS"  value="NA" />
         <Keyword name="$COM"  value="NA" />
         <Keyword name="$CYT"  value="4486521 Attune NxT Acoustic Focusing Cytometer (Lasers: BRVY)" />
         <Keyword name="$CYTSN"  value="2AFC212610616" />
         <Keyword name="$DATATYPE"  value="F" />
         <Keyword name="$DATE"  value="05-Nov-2025" />
         <Keyword name="$ETIM"  value="11:41:40" />
         <Keyword name="$EXP"  value="NA" />
         <Keyword name="$FIL"  value="us.fcs" />
         <Keyword name="$INST"  value="NA" />
         <Keyword name="$LAST_MODIFIED"  value="05-Nov-2025 12:05:08" />
         <Keyword name="$LAST_MODIFIER"  value="Kathrin" />
         <Keyword name="$LOST"  value="0" />
         <Keyword name="$MODE"  value="L" />
         <Keyword name="$OP"  value="Kathrin Klaesener" />
         <Keyword name="$ORIGINALITY"  value="NonDataModified" />
         <Keyword name="$P10B"  value="32" />
         <Keyword name="$P10E"  value="0,0" />
         <Keyword name="$P10F"  value="NA" />
         <Keyword name="$P10L"  value="488" />
         <Keyword name="$P10N"  value="SSC-H" />
         <Keyword name="$P10R"  value="1048576" />
         <Keyword name="$P10S"  value="SSC-H" />
         <Keyword name="$P10V"  value="310" />
         <Keyword name="$P11B"  value="32" />
         <Keyword name="$P11E"  value="0,0" />
         <Keyword name="$P11F"  value="NA" />
         <Keyword name="$P11L"  value="488" />
         <Keyword name="$P11N"  value="FSC-W" />
         <Keyword name="$P11R"  value="1024" />
         <Keyword name="$P11S"  value="FSC-W" />
         <Keyword name="$P11V"  value="150" />
         <Keyword name="$P12B"  value="32" />
         <Keyword name="$P12E"  value="0,0" />
         <Keyword name="$P12F"  value="NA" />
         <Keyword name="$P12L"  value="488" />
         <Keyword name="$P12N"  value="SSC-W" />
         <Keyword name="$P12R"  value="1024" />
         <Keyword name="$P12S"  value="SSC-W" />
         <Keyword name="$P12V"  value="310" />
         <Keyword name="$P1B"  value="32" />
         <Keyword name="$P1E"  value="0,0" />
         <Keyword name="$P1F"  value="NA" />
         <Keyword name="$P1L"  value="NA" />
         <Keyword name="$P1N"  value="Time" />
         <Keyword name="$P1R"  value="67108864" />
         <Keyword name="$P1S"  value="Time" />
         <Keyword name="$P1V"  value="NA" />
         <Keyword name="$P2B"  value="32" />
         <Keyword name="$P2E"  value="0,0" />
         <Keyword name="$P2F"  value="NA" />
         <Keyword name="$P2L"  value="488" />
         <Keyword name="$P2N"  value="FSC-A" />
         <Keyword name="$P2R"  value="1048576" />
         <Keyword name="$P2S"  value="FSC-A" />
         <Keyword name="$P2V"  value="150" />
         <Keyword name="$P3B"  value="32" />
         <Keyword name="$P3E"  value="0,0" />
         <Keyword name="$P3F"  value="NA" />
         <Keyword name="$P3L"  value="488" />
         <Keyword name="$P3N"  value="SSC-A" />
         <Keyword name="$P3R"  value="1048576" />
         <Keyword name="$P3S"  value="SSC-A" />
         <Keyword name="$P3V"  value="310" />
         <Keyword name="$P4B"  value="32" />
         <Keyword name="$P4E"  value="0,0" />
         <Keyword name="$P4F"  value="NA" />
         <Keyword name="$P4L"  value="488" />
         <Keyword name="$P4N"  value="BL1-A" />
         <Keyword name="$P4R"  value="1048576" />
         <Keyword name="$P4S"  value="GFP-A" />
         <Keyword name="$P4V"  value="300" />
         <Keyword name="$P5B"  value="32" />
         <Keyword name="$P5E"  value="0,0" />
         <Keyword name="$P5F"  value="NA" />
         <Keyword name="$P5L"  value="561" />
         <Keyword name="$P5N"  value="YL4-A" />
         <Keyword name="$P5R"  value="1048576" />
         <Keyword name="$P5S"  value="PE-Cy7-A" />
         <Keyword name="$P5V"  value="400" />
         <Keyword name="$P6B"  value="32" />
         <Keyword name="$P6E"  value="0,0" />
         <Keyword name="$P6F"  value="NA" />
         <Keyword name="$P6L"  value="561" />
         <Keyword name="$P6N"  value="YL1-A" />
         <Keyword name="$P6R"  value="1048576" />
         <Keyword name="$P6S"  value="R-PE-A" />
         <Keyword name="$P6V"  value="350" />
         <Keyword name="$P7B"  value="32" />
         <Keyword name="$P7E"  value="0,0" />
         <Keyword name="$P7F"  value="NA" />
         <Keyword name="$P7L"  value="640" />
         <Keyword name="$P7N"  value="RL1-A" />
         <Keyword name="$P7R"  value="1048576" />
         <Keyword name="$P7S"  value="Alexa Fluor    647-A" />
         <Keyword name="$P7V"  value="400" />
         <Keyword name="$P8B"  value="32" />
         <Keyword name="$P8E"  value="0,0" />
         <Keyword name="$P8F"  value="NA" />
         <Keyword name="$P8L"  value="405" />
         <Keyword name="$P8N"  value="VL1-A" />
         <Keyword name="$P8R"  value="1048576" />
         <Keyword name="$P8S"  value="Pacific Blue   -A" />
         <Keyword name="$P8V"  value="300" />
         <Keyword name="$P9B"  value="32" />
         <Keyword name="$P9E"  value="0,0" />
         <Keyword name="$P9F"  value="NA" />
         <Keyword name="$P9L"  value="488" />
         <Keyword name="$P9N"  value="FSC-H" />
         <Keyword name="$P9R"  value="1048576" />
         <Keyword name="$P9S"  value="FSC-H" />
         <Keyword name="$P9V"  value="150" />
         <Keyword name="$PAR"  value="12" />
         <Keyword name="$PLATEID"  value="NA" />
         <Keyword name="$PLATENAME"  value="NA" />
         <Keyword name="$PROJ"  value="251105 PKCd, S1P1R, CD79b)" />
         <Keyword name="$SMNO"  value="s3 PKCd-KO" />
         <Keyword name="$SPILLOVER"  value="5,BL1-A,YL4-A,YL1-A,RL1-A,VL1-A,1.000000,0.000000,0.000000,0.000000,0.000000,0.000000,1.000000,0.000000,0.000000,0.000000,0.000000,0.000000,1.000000,0.000000,0.000000,0.000000,0.000000,0.000000,1.000000,0.000000,0.000000,0.000000,0.000000,0.000000,1.000000" />
         <Keyword name="$SRC"  value="NA" />
         <Keyword name="$SYS"  value="SNAKE Microsoft Windows 10 Enterprise LTSC" />
         <Keyword name="$TIMESTEP"  value="0.001" />
         <Keyword name="$TOT"  value="27783" />
         <Keyword name="$VOL"  value="67000" />
         <Keyword name="HOSTID"  value="snake" />
         <Keyword name="$BEGINDATA"  value="000000008192" />
         <Keyword name="$ENDDATA"  value="000001341775" />
         <Keyword name="$NEXTDATA"  value="000000000000" />
         <Keyword name="$BEGINSTEXT"  value="000000000000" />
         <Keyword name="$ENDSTEXT"  value="000000000000" />
         <Keyword name="$BEGINANALYSIS"  value="000000000000" />
         <Keyword name="$ENDANALYSIS"  value="000000000000" />
         <Keyword name="state"  value="3" />
       </Keywords>
       <SampleNode name="us.fcs"  annotation=""  owningGroup=""  expanded="1"  sortPriority="10"  count="27783"  sampleID="8" >
         <Graph smoothing="0"  backColor="#ffffff"  foreColor="#000000"  type="Pseudocolor"  fast="1" >
           <Axis dimension="x"  name="FSC-A"  label=""  auto="auto" />
           <Axis dimension="y"  name="SSC-A"  label=""  auto="auto" />
           <GraphSettings level="5%"  smoothingHighResolution="1"  contourHighResolution="1"  histogramSmoothingCount="0"  graphResolution="256"  showOutliers="0"  drawLargeDots="0"  dotsToDraw="8000"  tint="le.chartfill.tinted.40"  lineWeight="le.lineweight.normal"  lineStyle="le.linestyle.solid" />
           <GraphEnvironment showGrid="0"  showAxes="tl"  showGates="1"  showFreqOnPlots="1"  showGateNameOnPlots="1"  showMedians="0"  showUncomped="0"  addEventParam="0"  lastYAxisName="" >
             <TextTraits font="SansSerif"  size="11"  name="Labels"  style="plain"  color="#000000"  background="#00ffffff"  just="left" />
             <TextTraits font="SansSerif"  size="11"  name="LayoutGates"  style="plain"  color="#000000"  background="#00ffffff"  just="left" />
             <TextTraits font="SansSerif"  size="9"  name="Numbers"  style="plain"  color="#000000"  background="#00ffffff"  just="left" />
             <TextTraits font="SansSerif"  size="9"  name="Legend"  style="plain"  color="#000000"  background="#00ffffff"  just="left" />
             <WindowPosition x="0"  y="0"  width="0"  height="0"  displayed="0"  panelState="" />
           </GraphEnvironment>
         </Graph>
         <Subpopulations>
           <Population name="Ramos"  annotation=""  owningGroup="All Samples"  expanded="1"  sortPriority="10"  count="9347" >
             <Graph smoothing="0"  backColor="#ffffff"  foreColor="#000000"  heatMapStatParameter="BL1-A"  type="Pseudocolor"  fast="1" >
               <Axis dimension="x"  name="FSC-A"  label=""  auto="auto" />
               <Axis dimension="y"  name="SSC-A"  label=""  auto="auto" />
               <GraphSettings level="5%"  smoothingHighResolution="1"  contourHighResolution="1"  histogramSmoothingCount="0"  graphResolution="256"  showOutliers="0"  drawLargeDots="0"  dotsToDraw="8000"  tint="le.chartfill.tinted.40"  lineWeight="le.lineweight.normal"  lineStyle="le.linestyle.solid" />
               <GraphEnvironment showGrid="0"  showAxes="tl"  showGates="1"  showFreqOnPlots="1"  showGateNameOnPlots="1"  showMedians="0"  showUncomped="0"  addEventParam="0"  lastYAxisName="" >
                 <TextTraits font="SansSerif"  size="11"  name="Labels"  style="plain"  color="#000000"  background="#00ffffff"  just="left" />
                 <TextTraits font="SansSerif"  size="11"  name="LayoutGates"  style="plain"  color="#000000"  background="#00ffffff"  just="left" />
                 <TextTraits font="SansSerif"  size="9"  name="Numbers"  style="plain"  color="#000000"  background="#00ffffff"  just="left" />
                 <TextTraits font="SansSerif"  size="9"  name="Legend"  style="plain"  color="#000000"  background="#00ffffff"  just="left" />
                 <WindowPosition x="687"  y="25"  width="390"  height="582"  displayed="1"  panelState="---" />
               </GraphEnvironment>
             </Graph>
             <Gate gating:id="ID122127805" >
               <gating:EllipsoidGate eventsInside="1"  annoOffsetX="0"  annoOffsetY="0"  tint="#000000"  isTinted="0"  lineWeight="Normal"  userDefined="1"  gating:distance="150.1949325476579" >
                 <gating:dimension>
                   <data-type:fcs-dimension data-type:name="FSC-A" />
                 </gating:dimension>
                 <gating:dimension>
                   <data-type:fcs-dimension data-type:name="SSC-A" />
                 </gating:dimension>
                 <gating:foci>
                   <gating:vertex>
                     <gating:coordinate data-type:value="138.2411185022" />
                     <gating:coordinate data-type:value="50.8768631942" />
                   </gating:vertex>
                   <gating:vertex>
                     <gating:coordinate data-type:value="243.7588814978" />
                     <gating:coordinate data-type:value="126.1231368058" />
                   </gating:vertex>
                 </gating:foci>
                 <gating:edge>
                   <gating:vertex>
                     <gating:coordinate data-type:value="130" />
                     <gating:coordinate data-type:value="45" />
                   </gating:vertex>
                   <gating:vertex>
                     <gating:coordinate data-type:value="252" />
                     <gating:coordinate data-type:value="132" />
                   </gating:vertex>
                   <gating:vertex>
                     <gating:coordinate data-type:value="213" />
                     <gating:coordinate data-type:value="58" />
                   </gating:vertex>
                   <gating:vertex>
                     <gating:coordinate data-type:value="169" />
                     <gating:coordinate data-type:value="119" />
                   </gating:vertex>
                 </gating:edge>
               </gating:EllipsoidGate>
             </Gate>
             <Subpopulations>
               <Population name="Single Cells"  annotation=""  owningGroup="All Samples"  expanded="1"  sortPriority="10"  count="9179" >
                 <Graph smoothing="0"  backColor="#ffffff"  foreColor="#000000"  heatMapStatParameter="BL1-A"  type="Pseudocolor"  fast="1" >
                   <Axis dimension="x"  name="SSC-H"  label=""  auto="auto" />
                   <Axis dimension="y"  name="SSC-A"  label=""  auto="auto" />
                   <GraphSettings level="5%"  smoothingHighResolution="1"  contourHighResolution="1"  histogramSmoothingCount="0"  graphResolution="256"  showOutliers="0"  drawLargeDots="0"  dotsToDraw="8000"  tint="le.chartfill.tinted.40"  lineWeight="le.lineweight.normal"  lineStyle="le.linestyle.solid" />
                   <GraphEnvironment showGrid="0"  showAxes="tl"  showGates="1"  showFreqOnPlots="1"  showGateNameOnPlots="1"  showMedians="0"  showUncomped="0"  addEventParam="0"  lastYAxisName="" >
                     <TextTraits font="SansSerif"  size="11"  name="Labels"  style="plain"  color="#000000"  background="#00ffffff"  just="left" />
                     <TextTraits font="SansSerif"  size="11"  name="LayoutGates"  style="plain"  color="#000000"  background="#00ffffff"  just="left" />
                     <TextTraits font="SansSerif"  size="9"  name="Numbers"  style="plain"  color="#000000"  background="#00ffffff"  just="left" />
                     <TextTraits font="SansSerif"  size="9"  name="Legend"  style="plain"  color="#000000"  background="#00ffffff"  just="left" />
                     <WindowPosition x="687"  y="25"  width="390"  height="582"  displayed="1"  panelState="---" />
                   </GraphEnvironment>
                 </Graph>
                 <Gate gating:id="ID785508543"  gating:parent_id="ID122127805" >
                   <gating:EllipsoidGate eventsInside="1"  annoOffsetX="145"  annoOffsetY="3"  tint="#000000"  isTinted="0"  lineWeight="Normal"  userDefined="1"  gating:distance="136.36024913865506" >
                     <gating:dimension>
                       <data-type:fcs-dimension data-type:name="SSC-H" />
                     </gating:dimension>
                     <gating:dimension>
                       <data-type:fcs-dimension data-type:name="SSC-A" />
                     </gating:dimension>
                     <gating:foci>
                       <gating:vertex>
                         <gating:coordinate data-type:value="29.3847586698" />
                         <gating:coordinate data-type:value="35.8093199605" />
                       </gating:vertex>
                       <gating:vertex>
                         <gating:coordinate data-type:value="86.6152413302" />
                         <gating:coordinate data-type:value="156.1906800395" />
                       </gating:vertex>
                     </gating:foci>
                     <gating:edge>
                       <gating:vertex>
                         <gating:coordinate data-type:value="29" />
                         <gating:coordinate data-type:value="35" />
                       </gating:vertex>
                       <gating:vertex>
                         <gating:coordinate data-type:value="87" />
                         <gating:coordinate data-type:value="157" />
                       </gating:vertex>
                       <gating:vertex>
                         <gating:coordinate data-type:value="68" />
                         <gating:coordinate data-type:value="92" />
                       </gating:vertex>
                       <gating:vertex>
                         <gating:coordinate data-type:value="48" />
                         <gating:coordinate data-type:value="101" />
                       </gating:vertex>
                     </gating:edge>
                   </gating:EllipsoidGate>
                 </Gate>
               </Population>
             </Subpopulations>
           </Population>
         </Subpopulations>
       </SampleNode>
     </Sample>
     <Sample>
       <DataSet uri="file:/Volumes/NO%20NAME/251105%20PKCd,%20S1P1R,%20Cd79b/251105%20PKCd,%20S1P1R,%20CD79b)_s3%20PKCd-KO_WT.fcs"  sampleID="9" />
       <Transformations>
         <transforms:linear transforms:minRange="0.014"  transforms:maxRange="3.439"  gain="1" >
           <data-type:parameter data-type:name="Time" />
         </transforms:linear>
         <transforms:linear transforms:minRange="0"  transforms:maxRange="1048576"  gain="1" >
           <data-type:parameter data-type:name="FSC-A" />
         </transforms:linear>
         <transforms:linear transforms:minRange="0"  transforms:maxRange="1048576"  gain="1" >
           <data-type:parameter data-type:name="SSC-A" />
         </transforms:linear>
         <transforms:log transforms:offset="10"  transforms:decades="6.0205999133" >
           <data-type:parameter data-type:name="BL1-A" />
         </transforms:log>
         <transforms:log transforms:offset="1"  transforms:decades="6.0205999133" >
           <data-type:parameter data-type:name="YL4-A" />
         </transforms:log>
         <transforms:log transforms:offset="10"  transforms:decades="6.0205999133" >
           <data-type:parameter data-type:name="YL1-A" />
         </transforms:log>
         <transforms:log transforms:offset="1"  transforms:decades="6.0205999133" >
           <data-type:parameter data-type:name="RL1-A" />
         </transforms:log>
         <transforms:log transforms:offset="31.6227766017"  transforms:decades="5.5205999133" >
           <data-type:parameter data-type:name="VL1-A" />
         </transforms:log>
         <transforms:linear transforms:minRange="0"  transforms:maxRange="1048576"  gain="1" >
           <data-type:parameter data-type:name="FSC-H" />
         </transforms:linear>
         <transforms:linear transforms:minRange="0"  transforms:maxRange="1048576"  gain="1" >
           <data-type:parameter data-type:name="SSC-H" />
         </transforms:linear>
         <transforms:linear transforms:minRange="0"  transforms:maxRange="1024"  gain="1" >
           <data-type:parameter data-type:name="FSC-W" />
         </transforms:linear>
         <transforms:linear transforms:minRange="0"  transforms:maxRange="1024"  gain="1" >
           <data-type:parameter data-type:name="SSC-W" />
         </transforms:linear>
       </Transformations>
       <Keywords>
         <Keyword name="FJ_FCS_VERSION"  value="3.1" />
         <Keyword name="#CoincidentCount"  value="3330" />
         <Keyword name="#FLOWRATE"  value="100" />
         <Keyword name="#LASER1ASF"  value="1.20" />
         <Keyword name="#LASER1COLOR"  value="Blue" />
         <Keyword name="#LASER1DELAY"  value="1100" />
         <Keyword name="#LASER2ASF"  value="1.13" />
         <Keyword name="#LASER2COLOR"  value="Red" />
         <Keyword name="#LASER2DELAY"  value="1462" />
         <Keyword name="#LASER3ASF"  value="1.20" />
         <Keyword name="#LASER3COLOR"  value="Violet" />
         <Keyword name="#LASER3DELAY"  value="734" />
         <Keyword name="#LASER4ASF"  value="1.06" />
         <Keyword name="#LASER4COLOR"  value="Yellow" />
         <Keyword name="#LASER4DELAY"  value="319" />
         <Keyword name="#LASERCONFIG"  value="BRVY" />
         <Keyword name="#P1Label"  value="NA" />
         <Keyword name="#P1Target"  value="NA" />
         <Keyword name="#P4Label"  value="GFP" />
         <Keyword name="#P5Label"  value="PE-Cy7" />
         <Keyword name="#P6Label"  value="R-PE" />
         <Keyword name="#P7Label"  value="Alexa Fluor    647" />
         <Keyword name="#P8Label"  value="Pacific Blue   " />
         <Keyword name="#PTDATE"  value="05-Nov-2025" />
         <Keyword name="#PTRESULT"  value="Pass" />
         <Keyword name="#TR1"  value="OR_FSC,25000" />
         <Keyword name="#WIDTHTHRESHOLD"  value="1000" />
         <Keyword name="#WINEXT"  value="0" />
         <Keyword name="$BTIM"  value="11:38:58" />
         <Keyword name="$BYTEORD"  value="1,2,3,4" />
         <Keyword name="$CELLS"  value="NA" />
         <Keyword name="$COM"  value="NA" />
         <Keyword name="$CYT"  value="4486521 Attune NxT Acoustic Focusing Cytometer (Lasers: BRVY)" />
         <Keyword name="$CYTSN"  value="2AFC212610616" />
         <Keyword name="$DATATYPE"  value="F" />
         <Keyword name="$DATE"  value="05-Nov-2025" />
         <Keyword name="$ETIM"  value="11:39:03" />
         <Keyword name="$EXP"  value="NA" />
         <Keyword name="$FIL"  value="WT.fcs" />
         <Keyword name="$INST"  value="NA" />
         <Keyword name="$LAST_MODIFIED"  value="05-Nov-2025 12:05:05" />
         <Keyword name="$LAST_MODIFIER"  value="Kathrin" />
         <Keyword name="$LOST"  value="0" />
         <Keyword name="$MODE"  value="L" />
         <Keyword name="$OP"  value="Kathrin Klaesener" />
         <Keyword name="$ORIGINALITY"  value="NonDataModified" />
         <Keyword name="$P10B"  value="32" />
         <Keyword name="$P10E"  value="0,0" />
         <Keyword name="$P10F"  value="NA" />
         <Keyword name="$P10L"  value="488" />
         <Keyword name="$P10N"  value="SSC-H" />
         <Keyword name="$P10R"  value="1048576" />
         <Keyword name="$P10S"  value="SSC-H" />
         <Keyword name="$P10V"  value="310" />
         <Keyword name="$P11B"  value="32" />
         <Keyword name="$P11E"  value="0,0" />
         <Keyword name="$P11F"  value="NA" />
         <Keyword name="$P11L"  value="488" />
         <Keyword name="$P11N"  value="FSC-W" />
         <Keyword name="$P11R"  value="1024" />
         <Keyword name="$P11S"  value="FSC-W" />
         <Keyword name="$P11V"  value="150" />
         <Keyword name="$P12B"  value="32" />
         <Keyword name="$P12E"  value="0,0" />
         <Keyword name="$P12F"  value="NA" />
         <Keyword name="$P12L"  value="488" />
         <Keyword name="$P12N"  value="SSC-W" />
         <Keyword name="$P12R"  value="1024" />
         <Keyword name="$P12S"  value="SSC-W" />
         <Keyword name="$P12V"  value="310" />
         <Keyword name="$P1B"  value="32" />
         <Keyword name="$P1E"  value="0,0" />
         <Keyword name="$P1F"  value="NA" />
         <Keyword name="$P1L"  value="NA" />
         <Keyword name="$P1N"  value="Time" />
         <Keyword name="$P1R"  value="67108864" />
         <Keyword name="$P1S"  value="Time" />
         <Keyword name="$P1V"  value="NA" />
         <Keyword name="$P2B"  value="32" />
         <Keyword name="$P2E"  value="0,0" />
         <Keyword name="$P2F"  value="NA" />
         <Keyword name="$P2L"  value="488" />
         <Keyword name="$P2N"  value="FSC-A" />
         <Keyword name="$P2R"  value="1048576" />
         <Keyword name="$P2S"  value="FSC-A" />
         <Keyword name="$P2V"  value="150" />
         <Keyword name="$P3B"  value="32" />
         <Keyword name="$P3E"  value="0,0" />
         <Keyword name="$P3F"  value="NA" />
         <Keyword name="$P3L"  value="488" />
         <Keyword name="$P3N"  value="SSC-A" />
         <Keyword name="$P3R"  value="1048576" />
         <Keyword name="$P3S"  value="SSC-A" />
         <Keyword name="$P3V"  value="310" />
         <Keyword name="$P4B"  value="32" />
         <Keyword name="$P4E"  value="0,0" />
         <Keyword name="$P4F"  value="NA" />
         <Keyword name="$P4L"  value="488" />
         <Keyword name="$P4N"  value="BL1-A" />
         <Keyword name="$P4R"  value="1048576" />
         <Keyword name="$P4S"  value="GFP-A" />
         <Keyword name="$P4V"  value="300" />
         <Keyword name="$P5B"  value="32" />
         <Keyword name="$P5E"  value="0,0" />
         <Keyword name="$P5F"  value="NA" />
         <Keyword name="$P5L"  value="561" />
         <Keyword name="$P5N"  value="YL4-A" />
         <Keyword name="$P5R"  value="1048576" />
         <Keyword name="$P5S"  value="PE-Cy7-A" />
         <Keyword name="$P5V"  value="400" />
         <Keyword name="$P6B"  value="32" />
         <Keyword name="$P6E"  value="0,0" />
         <Keyword name="$P6F"  value="NA" />
         <Keyword name="$P6L"  value="561" />
         <Keyword name="$P6N"  value="YL1-A" />
         <Keyword name="$P6R"  value="1048576" />
         <Keyword name="$P6S"  value="R-PE-A" />
         <Keyword name="$P6V"  value="350" />
         <Keyword name="$P7B"  value="32" />
         <Keyword name="$P7E"  value="0,0" />
         <Keyword name="$P7F"  value="NA" />
         <Keyword name="$P7L"  value="640" />
         <Keyword name="$P7N"  value="RL1-A" />
         <Keyword name="$P7R"  value="1048576" />
         <Keyword name="$P7S"  value="Alexa Fluor    647-A" />
         <Keyword name="$P7V"  value="400" />
         <Keyword name="$P8B"  value="32" />
         <Keyword name="$P8E"  value="0,0" />
         <Keyword name="$P8F"  value="NA" />
         <Keyword name="$P8L"  value="405" />
         <Keyword name="$P8N"  value="VL1-A" />
         <Keyword name="$P8R"  value="1048576" />
         <Keyword name="$P8S"  value="Pacific Blue   -A" />
         <Keyword name="$P8V"  value="300" />
         <Keyword name="$P9B"  value="32" />
         <Keyword name="$P9E"  value="0,0" />
         <Keyword name="$P9F"  value="NA" />
         <Keyword name="$P9L"  value="488" />
         <Keyword name="$P9N"  value="FSC-H" />
         <Keyword name="$P9R"  value="1048576" />
         <Keyword name="$P9S"  value="FSC-H" />
         <Keyword name="$P9V"  value="150" />
         <Keyword name="$PAR"  value="12" />
         <Keyword name="$PLATEID"  value="NA" />
         <Keyword name="$PLATENAME"  value="NA" />
         <Keyword name="$PROJ"  value="251105 PKCd, S1P1R, CD79b)" />
         <Keyword name="$SMNO"  value="s3 PKCd-KO" />
         <Keyword name="$SPILLOVER"  value="5,BL1-A,YL4-A,YL1-A,RL1-A,VL1-A,1.000000,0.000000,0.000000,0.000000,0.000000,0.000000,1.000000,0.000000,0.000000,0.000000,0.000000,0.000000,1.000000,0.000000,0.000000,0.000000,0.000000,0.000000,1.000000,0.000000,0.000000,0.000000,0.000000,0.000000,1.000000" />
         <Keyword name="$SRC"  value="NA" />
         <Keyword name="$SYS"  value="SNAKE Microsoft Windows 10 Enterprise LTSC" />
         <Keyword name="$TIMESTEP"  value="0.001" />
         <Keyword name="$TOT"  value="32066" />
         <Keyword name="$VOL"  value="9000" />
         <Keyword name="HOSTID"  value="snake" />
         <Keyword name="$BEGINDATA"  value="000000008192" />
         <Keyword name="$ENDDATA"  value="000001547359" />
         <Keyword name="$NEXTDATA"  value="000000000000" />
         <Keyword name="$BEGINSTEXT"  value="000000000000" />
         <Keyword name="$ENDSTEXT"  value="000000000000" />
         <Keyword name="$BEGINANALYSIS"  value="000000000000" />
         <Keyword name="$ENDANALYSIS"  value="000000000000" />
         <Keyword name="state"  value="3" />
       </Keywords>
       <SampleNode name="WT.fcs"  annotation=""  owningGroup=""  expanded="1"  sortPriority="10"  count="32066"  sampleID="9" >
         <Graph smoothing="0"  backColor="#ffffff"  foreColor="#000000"  type="Pseudocolor"  fast="1" >
           <Axis dimension="x"  name="FSC-A"  label=""  auto="auto" />
           <Axis dimension="y"  name="SSC-A"  label=""  auto="auto" />
           <GraphSettings level="5%"  smoothingHighResolution="1"  contourHighResolution="1"  histogramSmoothingCount="0"  graphResolution="256"  showOutliers="0"  drawLargeDots="0"  dotsToDraw="8000"  tint="le.chartfill.tinted.40"  lineWeight="le.lineweight.normal"  lineStyle="le.linestyle.solid" />
           <GraphEnvironment showGrid="0"  showAxes="tl"  showGates="1"  showFreqOnPlots="1"  showGateNameOnPlots="1"  showMedians="0"  showUncomped="0"  addEventParam="0"  lastYAxisName="" >
             <TextTraits font="SansSerif"  size="11"  name="Labels"  style="plain"  color="#000000"  background="#00ffffff"  just="left" />
             <TextTraits font="SansSerif"  size="11"  name="LayoutGates"  style="plain"  color="#000000"  background="#00ffffff"  just="left" />
             <TextTraits font="SansSerif"  size="9"  name="Numbers"  style="plain"  color="#000000"  background="#00ffffff"  just="left" />
             <TextTraits font="SansSerif"  size="9"  name="Legend"  style="plain"  color="#000000"  background="#00ffffff"  just="left" />
             <WindowPosition x="0"  y="0"  width="0"  height="0"  displayed="0"  panelState="" />
           </GraphEnvironment>
         </Graph>
         <Subpopulations>
           <Population name="Ramos"  annotation=""  owningGroup=""  expanded="1"  sortPriority="10"  count="17930" >
             <Graph smoothing="0"  backColor="#ffffff"  foreColor="#000000"  heatMapStatParameter="BL1-A"  type="Pseudocolor"  fast="1" >
               <Axis dimension="x"  name="FSC-A"  label=""  auto="auto" />
               <Axis dimension="y"  name="SSC-A"  label=""  auto="auto" />
               <GraphSettings level="5%"  smoothingHighResolution="1"  contourHighResolution="1"  histogramSmoothingCount="0"  graphResolution="256"  showOutliers="0"  drawLargeDots="0"  dotsToDraw="8000"  tint="le.chartfill.tinted.40"  lineWeight="le.lineweight.normal"  lineStyle="le.linestyle.solid" />
               <GraphEnvironment showGrid="0"  showAxes="tl"  showGates="1"  showFreqOnPlots="1"  showGateNameOnPlots="1"  showMedians="0"  showUncomped="0"  addEventParam="0"  lastYAxisName="" >
                 <TextTraits font="SansSerif"  size="11"  name="Labels"  style="plain"  color="#000000"  background="#00ffffff"  just="left" />
                 <TextTraits font="SansSerif"  size="11"  name="LayoutGates"  style="plain"  color="#000000"  background="#00ffffff"  just="left" />
                 <TextTraits font="SansSerif"  size="9"  name="Numbers"  style="plain"  color="#000000"  background="#00ffffff"  just="left" />
                 <TextTraits font="SansSerif"  size="9"  name="Legend"  style="plain"  color="#000000"  background="#00ffffff"  just="left" />
                 <WindowPosition x="687"  y="25"  width="390"  height="582"  displayed="1"  panelState="---" />
               </GraphEnvironment>
             </Graph>
             <Gate gating:id="ID1075919397" >
               <gating:EllipsoidGate eventsInside="1"  annoOffsetX="0"  annoOffsetY="0"  tint="#000000"  isTinted="0"  lineWeight="Normal"  userDefined="1"  gating:distance="135.51826530894363" >
                 <gating:dimension>
                   <data-type:fcs-dimension data-type:name="FSC-A" />
                 </gating:dimension>
                 <gating:dimension>
                   <data-type:fcs-dimension data-type:name="SSC-A" />
                 </gating:dimension>
                 <gating:foci>
                   <gating:vertex>
                     <gating:coordinate data-type:value="120.0543233642" />
                     <gating:coordinate data-type:value="46.3870879938" />
                   </gating:vertex>
                   <gating:vertex>
                     <gating:coordinate data-type:value="187.9456766358" />
                     <gating:coordinate data-type:value="145.6129120062" />
                   </gating:vertex>
                 </gating:foci>
                 <gating:edge>
                   <gating:vertex>
                     <gating:coordinate data-type:value="115" />
                     <gating:coordinate data-type:value="39" />
                   </gating:vertex>
                   <gating:vertex>
                     <gating:coordinate data-type:value="193" />
                     <gating:coordinate data-type:value="153" />
                   </gating:vertex>
                   <gating:vertex>
                     <gating:coordinate data-type:value="181" />
                     <gating:coordinate data-type:value="76" />
                   </gating:vertex>
                   <gating:vertex>
                     <gating:coordinate data-type:value="126" />
                     <gating:coordinate data-type:value="116" />
                   </gating:vertex>
                 </gating:edge>
               </gating:EllipsoidGate>
             </Gate>
             <Subpopulations>
               <Population name="Single Cells"  annotation=""  owningGroup=""  expanded="1"  sortPriority="10"  count="17540" >
                 <Graph smoothing="0"  backColor="#ffffff"  foreColor="#000000"  heatMapStatParameter="BL1-A"  type="Pseudocolor"  fast="1" >
                   <Axis dimension="x"  name="SSC-H"  label=""  auto="auto" />
                   <Axis dimension="y"  name="SSC-A"  label=""  auto="auto" />
                   <GraphSettings level="5%"  smoothingHighResolution="1"  contourHighResolution="1"  histogramSmoothingCount="0"  graphResolution="256"  showOutliers="0"  drawLargeDots="0"  dotsToDraw="8000"  tint="le.chartfill.tinted.40"  lineWeight="le.lineweight.normal"  lineStyle="le.linestyle.solid" />
                   <GraphEnvironment showGrid="0"  showAxes="tl"  showGates="1"  showFreqOnPlots="1"  showGateNameOnPlots="1"  showMedians="0"  showUncomped="0"  addEventParam="0"  lastYAxisName="" >
                     <TextTraits font="SansSerif"  size="11"  name="Labels"  style="plain"  color="#000000"  background="#00ffffff"  just="left" />
                     <TextTraits font="SansSerif"  size="11"  name="LayoutGates"  style="plain"  color="#000000"  background="#00ffffff"  just="left" />
                     <TextTraits font="SansSerif"  size="9"  name="Numbers"  style="plain"  color="#000000"  background="#00ffffff"  just="left" />
                     <TextTraits font="SansSerif"  size="9"  name="Legend"  style="plain"  color="#000000"  background="#00ffffff"  just="left" />
                     <WindowPosition x="687"  y="25"  width="390"  height="582"  displayed="1"  panelState="---" />
                   </GraphEnvironment>
                 </Graph>
                 <Gate gating:id="ID1093320556"  gating:parent_id="ID1075919397" >
                   <gating:EllipsoidGate eventsInside="1"  annoOffsetX="145"  annoOffsetY="3"  tint="#000000"  isTinted="0"  lineWeight="Normal"  userDefined="1"  gating:distance="137.1288003579488" >
                     <gating:dimension>
                       <data-type:fcs-dimension data-type:name="SSC-H" />
                     </gating:dimension>
                     <gating:dimension>
                       <data-type:fcs-dimension data-type:name="SSC-A" />
                     </gating:dimension>
                     <gating:foci>
                       <gating:vertex>
                         <gating:coordinate data-type:value="36.3925997235" />
                         <gating:coordinate data-type:value="36.7540407388" />
                       </gating:vertex>
                       <gating:vertex>
                         <gating:coordinate data-type:value="98.6074002765" />
                         <gating:coordinate data-type:value="156.2459592612" />
                       </gating:vertex>
                     </gating:foci>
                     <gating:edge>
                       <gating:vertex>
                         <gating:coordinate data-type:value="99" />
                         <gating:coordinate data-type:value="157" />
                       </gating:vertex>
                       <gating:vertex>
                         <gating:coordinate data-type:value="36" />
                         <gating:coordinate data-type:value="36" />
                       </gating:vertex>
                       <gating:vertex>
                         <gating:coordinate data-type:value="77" />
                         <gating:coordinate data-type:value="92" />
                       </gating:vertex>
                       <gating:vertex>
                         <gating:coordinate data-type:value="58" />
                         <gating:coordinate data-type:value="102" />
                       </gating:vertex>
                     </gating:edge>
                   </gating:EllipsoidGate>
                 </Gate>
               </Population>
             </Subpopulations>
           </Population>
         </Subpopulations>
       </SampleNode>
     </Sample>
     <Sample>
       <DataSet uri="file:/Volumes/NO%20NAME/251105%20PKCd,%20S1P1R,%20Cd79b/251105%20PKCd,%20S1P1R,%20CD79b)_s4%20PKCd-KO_KO.fcs"  sampleID="10" />
       <Transformations>
         <transforms:linear transforms:minRange="0.003"  transforms:maxRange="19.953"  gain="1" >
           <data-type:parameter data-type:name="Time" />
         </transforms:linear>
         <transforms:linear transforms:minRange="0"  transforms:maxRange="1048576"  gain="1" >
           <data-type:parameter data-type:name="FSC-A" />
         </transforms:linear>
         <transforms:linear transforms:minRange="0"  transforms:maxRange="1048576"  gain="1" >
           <data-type:parameter data-type:name="SSC-A" />
         </transforms:linear>
         <transforms:log transforms:offset="10"  transforms:decades="6.0205999133" >
           <data-type:parameter data-type:name="BL1-A" />
         </transforms:log>
         <transforms:log transforms:offset="1"  transforms:decades="6.0205999133" >
           <data-type:parameter data-type:name="YL4-A" />
         </transforms:log>
         <transforms:log transforms:offset="10"  transforms:decades="6.0205999133" >
           <data-type:parameter data-type:name="YL1-A" />
         </transforms:log>
         <transforms:log transforms:offset="1"  transforms:decades="6.0205999133" >
           <data-type:parameter data-type:name="RL1-A" />
         </transforms:log>
         <transforms:log transforms:offset="31.6227766017"  transforms:decades="5.5205999133" >
           <data-type:parameter data-type:name="VL1-A" />
         </transforms:log>
         <transforms:linear transforms:minRange="0"  transforms:maxRange="1048576"  gain="1" >
           <data-type:parameter data-type:name="FSC-H" />
         </transforms:linear>
         <transforms:linear transforms:minRange="0"  transforms:maxRange="1048576"  gain="1" >
           <data-type:parameter data-type:name="SSC-H" />
         </transforms:linear>
         <transforms:linear transforms:minRange="0"  transforms:maxRange="1024"  gain="1" >
           <data-type:parameter data-type:name="FSC-W" />
         </transforms:linear>
         <transforms:linear transforms:minRange="0"  transforms:maxRange="1024"  gain="1" >
           <data-type:parameter data-type:name="SSC-W" />
         </transforms:linear>
       </Transformations>
       <Keywords>
         <Keyword name="FJ_FCS_VERSION"  value="3.1" />
         <Keyword name="#CoincidentCount"  value="8043" />
         <Keyword name="#FLOWRATE"  value="100" />
         <Keyword name="#LASER1ASF"  value="1.20" />
         <Keyword name="#LASER1COLOR"  value="Blue" />
         <Keyword name="#LASER1DELAY"  value="1100" />
         <Keyword name="#LASER2ASF"  value="1.13" />
         <Keyword name="#LASER2COLOR"  value="Red" />
         <Keyword name="#LASER2DELAY"  value="1462" />
         <Keyword name="#LASER3ASF"  value="1.20" />
         <Keyword name="#LASER3COLOR"  value="Violet" />
         <Keyword name="#LASER3DELAY"  value="734" />
         <Keyword name="#LASER4ASF"  value="1.06" />
         <Keyword name="#LASER4COLOR"  value="Yellow" />
         <Keyword name="#LASER4DELAY"  value="319" />
         <Keyword name="#LASERCONFIG"  value="BRVY" />
         <Keyword name="#P1Label"  value="NA" />
         <Keyword name="#P1Target"  value="NA" />
         <Keyword name="#P4Label"  value="GFP" />
         <Keyword name="#P5Label"  value="PE-Cy7" />
         <Keyword name="#P6Label"  value="R-PE" />
         <Keyword name="#P7Label"  value="Alexa Fluor    647" />
         <Keyword name="#P8Label"  value="Pacific Blue   " />
         <Keyword name="#PTDATE"  value="05-Nov-2025" />
         <Keyword name="#PTRESULT"  value="Pass" />
         <Keyword name="#TR1"  value="OR_FSC,25000" />
         <Keyword name="#WIDTHTHRESHOLD"  value="1000" />
         <Keyword name="#WINEXT"  value="0" />
         <Keyword name="$BTIM"  value="11:42:58" />
         <Keyword name="$BYTEORD"  value="1,2,3,4" />
         <Keyword name="$CELLS"  value="NA" />
         <Keyword name="$COM"  value="NA" />
         <Keyword name="$CYT"  value="4486521 Attune NxT Acoustic Focusing Cytometer (Lasers: BRVY)" />
         <Keyword name="$CYTSN"  value="2AFC212610616" />
         <Keyword name="$DATATYPE"  value="F" />
         <Keyword name="$DATE"  value="05-Nov-2025" />
         <Keyword name="$ETIM"  value="11:43:19" />
         <Keyword name="$EXP"  value="NA" />
         <Keyword name="$FIL"  value="KO.fcs" />
         <Keyword name="$INST"  value="NA" />
         <Keyword name="$LAST_MODIFIED"  value="05-Nov-2025 12:05:10" />
         <Keyword name="$LAST_MODIFIER"  value="Kathrin" />
         <Keyword name="$LOST"  value="0" />
         <Keyword name="$MODE"  value="L" />
         <Keyword name="$OP"  value="Kathrin Klaesener" />
         <Keyword name="$ORIGINALITY"  value="NonDataModified" />
         <Keyword name="$P10B"  value="32" />
         <Keyword name="$P10E"  value="0,0" />
         <Keyword name="$P10F"  value="NA" />
         <Keyword name="$P10L"  value="488" />
         <Keyword name="$P10N"  value="SSC-H" />
         <Keyword name="$P10R"  value="1048576" />
         <Keyword name="$P10S"  value="SSC-H" />
         <Keyword name="$P10V"  value="310" />
         <Keyword name="$P11B"  value="32" />
         <Keyword name="$P11E"  value="0,0" />
         <Keyword name="$P11F"  value="NA" />
         <Keyword name="$P11L"  value="488" />
         <Keyword name="$P11N"  value="FSC-W" />
         <Keyword name="$P11R"  value="1024" />
         <Keyword name="$P11S"  value="FSC-W" />
         <Keyword name="$P11V"  value="150" />
         <Keyword name="$P12B"  value="32" />
         <Keyword name="$P12E"  value="0,0" />
         <Keyword name="$P12F"  value="NA" />
         <Keyword name="$P12L"  value="488" />
         <Keyword name="$P12N"  value="SSC-W" />
         <Keyword name="$P12R"  value="1024" />
         <Keyword name="$P12S"  value="SSC-W" />
         <Keyword name="$P12V"  value="310" />
         <Keyword name="$P1B"  value="32" />
         <Keyword name="$P1E"  value="0,0" />
         <Keyword name="$P1F"  value="NA" />
         <Keyword name="$P1L"  value="NA" />
         <Keyword name="$P1N"  value="Time" />
         <Keyword name="$P1R"  value="67108864" />
         <Keyword name="$P1S"  value="Time" />
         <Keyword name="$P1V"  value="NA" />
         <Keyword name="$P2B"  value="32" />
         <Keyword name="$P2E"  value="0,0" />
         <Keyword name="$P2F"  value="NA" />
         <Keyword name="$P2L"  value="488" />
         <Keyword name="$P2N"  value="FSC-A" />
         <Keyword name="$P2R"  value="1048576" />
         <Keyword name="$P2S"  value="FSC-A" />
         <Keyword name="$P2V"  value="150" />
         <Keyword name="$P3B"  value="32" />
         <Keyword name="$P3E"  value="0,0" />
         <Keyword name="$P3F"  value="NA" />
         <Keyword name="$P3L"  value="488" />
         <Keyword name="$P3N"  value="SSC-A" />
         <Keyword name="$P3R"  value="1048576" />
         <Keyword name="$P3S"  value="SSC-A" />
         <Keyword name="$P3V"  value="310" />
         <Keyword name="$P4B"  value="32" />
         <Keyword name="$P4E"  value="0,0" />
         <Keyword name="$P4F"  value="NA" />
         <Keyword name="$P4L"  value="488" />
         <Keyword name="$P4N"  value="BL1-A" />
         <Keyword name="$P4R"  value="1048576" />
         <Keyword name="$P4S"  value="GFP-A" />
         <Keyword name="$P4V"  value="300" />
         <Keyword name="$P5B"  value="32" />
         <Keyword name="$P5E"  value="0,0" />
         <Keyword name="$P5F"  value="NA" />
         <Keyword name="$P5L"  value="561" />
         <Keyword name="$P5N"  value="YL4-A" />
         <Keyword name="$P5R"  value="1048576" />
         <Keyword name="$P5S"  value="PE-Cy7-A" />
         <Keyword name="$P5V"  value="400" />
         <Keyword name="$P6B"  value="32" />
         <Keyword name="$P6E"  value="0,0" />
         <Keyword name="$P6F"  value="NA" />
         <Keyword name="$P6L"  value="561" />
         <Keyword name="$P6N"  value="YL1-A" />
         <Keyword name="$P6R"  value="1048576" />
         <Keyword name="$P6S"  value="R-PE-A" />
         <Keyword name="$P6V"  value="350" />
         <Keyword name="$P7B"  value="32" />
         <Keyword name="$P7E"  value="0,0" />
         <Keyword name="$P7F"  value="NA" />
         <Keyword name="$P7L"  value="640" />
         <Keyword name="$P7N"  value="RL1-A" />
         <Keyword name="$P7R"  value="1048576" />
         <Keyword name="$P7S"  value="Alexa Fluor    647-A" />
         <Keyword name="$P7V"  value="400" />
         <Keyword name="$P8B"  value="32" />
         <Keyword name="$P8E"  value="0,0" />
         <Keyword name="$P8F"  value="NA" />
         <Keyword name="$P8L"  value="405" />
         <Keyword name="$P8N"  value="VL1-A" />
         <Keyword name="$P8R"  value="1048576" />
         <Keyword name="$P8S"  value="Pacific Blue   -A" />
         <Keyword name="$P8V"  value="300" />
         <Keyword name="$P9B"  value="32" />
         <Keyword name="$P9E"  value="0,0" />
         <Keyword name="$P9F"  value="NA" />
         <Keyword name="$P9L"  value="488" />
         <Keyword name="$P9N"  value="FSC-H" />
         <Keyword name="$P9R"  value="1048576" />
         <Keyword name="$P9S"  value="FSC-H" />
         <Keyword name="$P9V"  value="150" />
         <Keyword name="$PAR"  value="12" />
         <Keyword name="$PLATEID"  value="NA" />
         <Keyword name="$PLATENAME"  value="NA" />
         <Keyword name="$PROJ"  value="251105 PKCd, S1P1R, CD79b)" />
         <Keyword name="$SMNO"  value="s4 PKCd-KO" />
         <Keyword name="$SPILLOVER"  value="5,BL1-A,YL4-A,YL1-A,RL1-A,VL1-A,1.000000,0.000000,0.000000,0.000000,0.000000,0.000000,1.000000,0.000000,0.000000,0.000000,0.000000,0.000000,1.000000,0.000000,0.000000,0.000000,0.000000,0.000000,1.000000,0.000000,0.000000,0.000000,0.000000,0.000000,1.000000" />
         <Keyword name="$SRC"  value="NA" />
         <Keyword name="$SYS"  value="SNAKE Microsoft Windows 10 Enterprise LTSC" />
         <Keyword name="$TIMESTEP"  value="0.001" />
         <Keyword name="$TOT"  value="73193" />
         <Keyword name="$VOL"  value="36000" />
         <Keyword name="HOSTID"  value="snake" />
         <Keyword name="$BEGINDATA"  value="000000008192" />
         <Keyword name="$ENDDATA"  value="000003521455" />
         <Keyword name="$NEXTDATA"  value="000000000000" />
         <Keyword name="$BEGINSTEXT"  value="000000000000" />
         <Keyword name="$ENDSTEXT"  value="000000000000" />
         <Keyword name="$BEGINANALYSIS"  value="000000000000" />
         <Keyword name="$ENDANALYSIS"  value="000000000000" />
         <Keyword name="state"  value="4" />
       </Keywords>
       <SampleNode name="KO.fcs"  annotation=""  owningGroup=""  expanded="1"  sortPriority="10"  count="73193"  sampleID="10" >
         <Graph smoothing="0"  backColor="#ffffff"  foreColor="#000000"  type="Pseudocolor"  fast="1" >
           <Axis dimension="x"  name="FSC-A"  label=""  auto="auto" />
           <Axis dimension="y"  name="SSC-A"  label=""  auto="auto" />
           <GraphSettings level="5%"  smoothingHighResolution="1"  contourHighResolution="1"  histogramSmoothingCount="0"  graphResolution="256"  showOutliers="0"  drawLargeDots="0"  dotsToDraw="8000"  tint="le.chartfill.tinted.40"  lineWeight="le.lineweight.normal"  lineStyle="le.linestyle.solid" />
           <GraphEnvironment showGrid="0"  showAxes="tl"  showGates="1"  showFreqOnPlots="1"  showGateNameOnPlots="1"  showMedians="0"  showUncomped="0"  addEventParam="0"  lastYAxisName="" >
             <TextTraits font="SansSerif"  size="11"  name="Labels"  style="plain"  color="#000000"  background="#00ffffff"  just="left" />
             <TextTraits font="SansSerif"  size="11"  name="LayoutGates"  style="plain"  color="#000000"  background="#00ffffff"  just="left" />
             <TextTraits font="SansSerif"  size="9"  name="Numbers"  style="plain"  color="#000000"  background="#00ffffff"  just="left" />
             <TextTraits font="SansSerif"  size="9"  name="Legend"  style="plain"  color="#000000"  background="#00ffffff"  just="left" />
             <WindowPosition x="0"  y="0"  width="0"  height="0"  displayed="0"  panelState="" />
           </GraphEnvironment>
         </Graph>
         <Subpopulations>
           <Population name="Ramos"  annotation=""  owningGroup="All Samples"  expanded="1"  sortPriority="10"  count="19066" >
             <Graph smoothing="0"  backColor="#ffffff"  foreColor="#000000"  heatMapStatParameter="BL1-A"  type="Pseudocolor"  fast="1" >
               <Axis dimension="x"  name="FSC-A"  label=""  auto="auto" />
               <Axis dimension="y"  name="SSC-A"  label=""  auto="auto" />
               <GraphSettings level="5%"  smoothingHighResolution="1"  contourHighResolution="1"  histogramSmoothingCount="0"  graphResolution="256"  showOutliers="0"  drawLargeDots="0"  dotsToDraw="8000"  tint="le.chartfill.tinted.40"  lineWeight="le.lineweight.normal"  lineStyle="le.linestyle.solid" />
               <GraphEnvironment showGrid="0"  showAxes="tl"  showGates="1"  showFreqOnPlots="1"  showGateNameOnPlots="1"  showMedians="0"  showUncomped="0"  addEventParam="0"  lastYAxisName="" >
                 <TextTraits font="SansSerif"  size="11"  name="Labels"  style="plain"  color="#000000"  background="#00ffffff"  just="left" />
                 <TextTraits font="SansSerif"  size="11"  name="LayoutGates"  style="plain"  color="#000000"  background="#00ffffff"  just="left" />
                 <TextTraits font="SansSerif"  size="9"  name="Numbers"  style="plain"  color="#000000"  background="#00ffffff"  just="left" />
                 <TextTraits font="SansSerif"  size="9"  name="Legend"  style="plain"  color="#000000"  background="#00ffffff"  just="left" />
                 <WindowPosition x="687"  y="25"  width="390"  height="582"  displayed="1"  panelState="---" />
               </GraphEnvironment>
             </Graph>
             <Gate gating:id="ID989630322" >
               <gating:EllipsoidGate eventsInside="1"  annoOffsetX="0"  annoOffsetY="0"  tint="#000000"  isTinted="0"  lineWeight="Normal"  userDefined="1"  gating:distance="150.1949325476579" >
                 <gating:dimension>
                   <data-type:fcs-dimension data-type:name="FSC-A" />
                 </gating:dimension>
                 <gating:dimension>
                   <data-type:fcs-dimension data-type:name="SSC-A" />
                 </gating:dimension>
                 <gating:foci>
                   <gating:vertex>
                     <gating:coordinate data-type:value="138.2411185022" />
                     <gating:coordinate data-type:value="50.8768631942" />
                   </gating:vertex>
                   <gating:vertex>
                     <gating:coordinate data-type:value="243.7588814978" />
                     <gating:coordinate data-type:value="126.1231368058" />
                   </gating:vertex>
                 </gating:foci>
                 <gating:edge>
                   <gating:vertex>
                     <gating:coordinate data-type:value="130" />
                     <gating:coordinate data-type:value="45" />
                   </gating:vertex>
                   <gating:vertex>
                     <gating:coordinate data-type:value="252" />
                     <gating:coordinate data-type:value="132" />
                   </gating:vertex>
                   <gating:vertex>
                     <gating:coordinate data-type:value="213" />
                     <gating:coordinate data-type:value="58" />
                   </gating:vertex>
                   <gating:vertex>
                     <gating:coordinate data-type:value="169" />
                     <gating:coordinate data-type:value="119" />
                   </gating:vertex>
                 </gating:edge>
               </gating:EllipsoidGate>
             </Gate>
             <Subpopulations>
               <Population name="Single Cells"  annotation=""  owningGroup="All Samples"  expanded="1"  sortPriority="10"  count="18393" >
                 <Graph smoothing="0"  backColor="#ffffff"  foreColor="#000000"  heatMapStatParameter="BL1-A"  type="Pseudocolor"  fast="1" >
                   <Axis dimension="x"  name="SSC-H"  label=""  auto="auto" />
                   <Axis dimension="y"  name="SSC-A"  label=""  auto="auto" />
                   <GraphSettings level="5%"  smoothingHighResolution="1"  contourHighResolution="1"  histogramSmoothingCount="0"  graphResolution="256"  showOutliers="0"  drawLargeDots="0"  dotsToDraw="8000"  tint="le.chartfill.tinted.40"  lineWeight="le.lineweight.normal"  lineStyle="le.linestyle.solid" />
                   <GraphEnvironment showGrid="0"  showAxes="tl"  showGates="1"  showFreqOnPlots="1"  showGateNameOnPlots="1"  showMedians="0"  showUncomped="0"  addEventParam="0"  lastYAxisName="" >
                     <TextTraits font="SansSerif"  size="11"  name="Labels"  style="plain"  color="#000000"  background="#00ffffff"  just="left" />
                     <TextTraits font="SansSerif"  size="11"  name="LayoutGates"  style="plain"  color="#000000"  background="#00ffffff"  just="left" />
                     <TextTraits font="SansSerif"  size="9"  name="Numbers"  style="plain"  color="#000000"  background="#00ffffff"  just="left" />
                     <TextTraits font="SansSerif"  size="9"  name="Legend"  style="plain"  color="#000000"  background="#00ffffff"  just="left" />
                     <WindowPosition x="687"  y="25"  width="390"  height="582"  displayed="1"  panelState="---" />
                   </GraphEnvironment>
                 </Graph>
                 <Gate gating:id="ID1315533178"  gating:parent_id="ID989630322" >
                   <gating:EllipsoidGate eventsInside="1"  annoOffsetX="145"  annoOffsetY="3"  tint="#000000"  isTinted="0"  lineWeight="Normal"  userDefined="1"  gating:distance="136.36024913865506" >
                     <gating:dimension>
                       <data-type:fcs-dimension data-type:name="SSC-H" />
                     </gating:dimension>
                     <gating:dimension>
                       <data-type:fcs-dimension data-type:name="SSC-A" />
                     </gating:dimension>
                     <gating:foci>
                       <gating:vertex>
                         <gating:coordinate data-type:value="29.3847586698" />
                         <gating:coordinate data-type:value="35.8093199605" />
                       </gating:vertex>
                       <gating:vertex>
                         <gating:coordinate data-type:value="86.6152413302" />
                         <gating:coordinate data-type:value="156.1906800395" />
                       </gating:vertex>
                     </gating:foci>
                     <gating:edge>
                       <gating:vertex>
                         <gating:coordinate data-type:value="29" />
                         <gating:coordinate data-type:value="35" />
                       </gating:vertex>
                       <gating:vertex>
                         <gating:coordinate data-type:value="87" />
                         <gating:coordinate data-type:value="157" />
                       </gating:vertex>
                       <gating:vertex>
                         <gating:coordinate data-type:value="68" />
                         <gating:coordinate data-type:value="92" />
                       </gating:vertex>
                       <gating:vertex>
                         <gating:coordinate data-type:value="48" />
                         <gating:coordinate data-type:value="101" />
                       </gating:vertex>
                     </gating:edge>
                   </gating:EllipsoidGate>
                 </Gate>
               </Population>
             </Subpopulations>
           </Population>
         </Subpopulations>
       </SampleNode>
     </Sample>
   </SampleList>
   <TableEditor title="FlowJo Tables: Fig 2A PKCd KO s4.wsp"  current="Table" >
     <Table name="Table"  outputFile="file:/Users/kklaesener/Table"  color="#00ffffff"  isBatch="0"  quickclose="0"  destination="toDisplay"  outputFormat="fj.document.type.table"  autoColumnName="" >
       <PrintLayout flipPattern0="0"  rows="1"  columns="1"  padding="36"  header=""  footer=""  headerActive="0"  footerActive="0"  scalingMode="fj.print.scale.none"  scaling="1"  orientation="1"  width="595.2744"  height="841.8888"  imageableX="72"  imageableY="72"  imageableWidth="451.2744"  imageableHeight="697.8888" />
       <PageSection sectionName="header" >&lt;table width=&quot;100%&quot;&gt;&lt;tr&gt;&lt;td align=&quot;left&quot; valign=&quot;top&quot;&gt;&amp;NBSP&amp;NBSP&amp;NBSP&amp;NBSP&lt;IMG SRC=&quot;file:/Applications/FlowJo.app/Contents/Resources/Java/images/fj_icon.png&quot;&gt;&lt;/IMG&gt;&lt;br/&gt;FlowJo, LLC&lt;/td&gt;&lt;td align=&quot;right&quot; valign=&quot;top&quot;&gt;Page &lt;PageNumber/&gt;&lt;/td&gt;&lt;/tr&gt;&lt;/table&gt;</PageSection>
       <PageSection sectionName="footer" >&lt;table width=&quot;100%&quot;&gt;&lt;tr&gt;&lt;td align=&quot;left&quot;  valign=&quot;bottom&quot;&gt;&lt;LongDate/&gt;&lt;/td&gt;&lt;td align=&quot;right&quot; valign=&quot;bottom&quot;&gt;&lt;Version/&gt;&lt;/td&gt;&lt;/tr&gt;&lt;/table&gt;</PageSection>
       <Iteration iterationType="SAMPLE"  iterationValue="1"  iterationKeyword=""  discriminator=""  panelSize="1"  groupName="workspaceSelection" />
     </Table>
   </TableEditor>
   <LayoutEditor title="FlowJo Layouts: Fig 2A PKCd KO s4.wsp"  current="Layout"  showGrid="0"  showPageBreaks="0"  showGuides="0"  showDebugOutput="0" >
     <Layout name="Layout"  outputFile="file:/Users/kklaesener/Layout"  color="#00ffffff"  isBatch="0"  showGrid="1"  showRulers="1"  showDebugOutput="0"  showGuides="0"  showPageBreaks="1"  scale="1" >
       <PrintLayout flipPattern0="0"  rows="1"  columns="1"  padding="36"  header=""  footer=""  headerActive="0"  footerActive="0"  scalingMode="fj.print.scale.none"  scaling="1"  orientation="1"  width="595.2744"  height="841.8888"  imageableX="72"  imageableY="72"  imageableWidth="451.2744"  imageableHeight="697.8888" />
       <PageSection sectionName="header" >&lt;table width=&quot;100%&quot;&gt;&lt;tr&gt;&lt;td align=&quot;left&quot; valign=&quot;top&quot;&gt;&amp;NBSP&amp;NBSP&amp;NBSP&amp;NBSP&lt;IMG SRC=&quot;file:/Applications/FlowJo.app/Contents/Resources/Java/images/fj_icon.png&quot;&gt;&lt;/IMG&gt;&lt;br/&gt;FlowJo, LLC&lt;/td&gt;&lt;td align=&quot;right&quot; valign=&quot;top&quot;&gt;Page &lt;PageNumber/&gt;&lt;/td&gt;&lt;/tr&gt;&lt;/table&gt;</PageSection>
       <PageSection sectionName="footer" >&lt;table width=&quot;100%&quot;&gt;&lt;tr&gt;&lt;td align=&quot;left&quot;  valign=&quot;bottom&quot;&gt;&lt;LongDate/&gt;&lt;/td&gt;&lt;td align=&quot;right&quot; valign=&quot;bottom&quot;&gt;&lt;Version/&gt;&lt;/td&gt;&lt;/tr&gt;&lt;/table&gt;</PageSection>
       <Iteration iterationType="OFF"  iterationValue="1"  iterationKeyword=""  discriminator=""  panelSize="1"  groupName="All Samples" />
       <BatchSettings useCurrentGroup="1"  length="3"  name=""  order="ACROSS"  direction="COLUMNS"  append="0"  destination="toLayout"  separatePages="0"  launchApp="1"  header="0"  footer="0"  commandLineBatch="0" />
       <FigList>
         <ChartData x="71"  y="37"  width="176"  height="179"  lineWeight="Hairline"  fill="#ffffff"  stroke="#000000"  lineStyle="Solid"  gradientColor="#808080"  gradientStyle="le.gradientstyle.none"  enabled="1"  xScale="0.006875"  yScale="0.0069921875"  aspectRatioLock="0"  alpha="1"  figID="com.treestar.flowjo.charting.FigChartBox@473a338c#1762421155199"  rotation="0"  lock="0"  sizeLock="0"  contentLock="0"  wantsDrops="0"  dependents="1"  showSampleName="1"  showFullPath="1"  showFreq="0"  showCount="1"  showPopulationName="1"  showGraphTitle="0"  showMedians="0"  useShortName="1"  showKeyword="0"  keyword=""  showStatistic="0"  statistic=""  offsetHistograms="1"  offsetX="0"  offsetY="50"  flipH="0"  flipV="0"  showAdjunctHistograms="0"  scaleH="0.6875"  scaleV="0.69921875"  panelIndex="-1"  z="0" >
           <Graph smoothing="13"  backColor="#ffffff"  foreColor="#000000"  heatMapStatistic="Median"  heatMapStatParameter="BL1-A"  type="Histogram"  fast="1" >
             <Axis dimension="x"  name="VL1-A"  label="IgM"  auto="auto" />
             <Axis dimension="y"  name=""  label=""  auto="modal" />
             <GraphSettings level="5%"  smoothingHighResolution="1"  contourHighResolution="1"  histogramSmoothingCount="0"  graphResolution="256"  showOutliers="0"  drawLargeDots="0"  dotsToDraw="8000"  tint="le.chartfill.tinted.40"  lineWeight="le.lineweight.normal"  lineStyle="le.linestyle.solid" />
             <GraphEnvironment showGrid="0"  showAxes="tl"  showGates="1"  showFreqOnPlots="1"  showGateNameOnPlots="1"  showMedians="0"  showUncomped="0"  addEventParam="0"  lastYAxisName="" >
               <TextTraits font="SansSerif"  size="18"  name="Labels"  style="bold"  color="#000000"  background="#00ffffff"  just="left" />
               <TextTraits font="SansSerif"  size="11"  name="LayoutGates"  style="plain"  color="#000000"  background="#00ffffff"  just="left" />
               <TextTraits font="SansSerif"  size="9"  name="Numbers"  style="plain"  color="#000000"  background="#00ffffff"  just="left" />
               <TextTraits font="SansSerif"  size="9"  name="Legend"  style="plain"  color="#000000"  background="#00ffffff"  just="left" />
               <WindowPosition x="687"  y="25"  width="390"  height="582"  displayed="1"  panelState="---" />
             </GraphEnvironment>
           </Graph>
           <Annotation lineWeight="NoLine"  fill="#ffffff"  stroke="#808080"  lineStyle="Solid"  gradientColor="#808080"  gradientStyle="le.gradientstyle.none"  enabled="1"  xScale="1"  yScale="1"  aspectRatioLock="0"  alpha="1"  figID="com.treestar.flowjo.charting.FigChartAnnotation@2ccf68d3#1762345335882"  rotation="0"  lock="0"  sizeLock="0"  contentLock="0"  wantsDrops="0"  autoFitContents="0"  autoMinimumSize="1"  padding="5,5,5,5" >
             <Content>&amp;#xA;&amp;#xA;    &amp;lt;p style=&amp;quot;margin-top:0; text-align:left;&amp;quot;&amp;gt;&amp;#xA;      &amp;lt;font face=&amp;quot;SansSerif&amp;quot; color=&amp;quot;#000000&amp;quot; style=&amp;quot;font-size:11pt;&amp;quot;&amp;gt;&amp;lt;input type=&amp;quot;fjml&amp;quot; value=&amp;quot;%3CAnno+originalDataset%3D%22null%22+name%3D%22fj.anno.samplename%22+%2F%3E&amp;quot; style=&amp;quot;font-family:SansSerif; color:#000000; font-weight:normal;&amp;quot;&amp;gt;&amp;#xA;      &amp;lt;/font&amp;gt;&amp;#xA;    &amp;lt;/p&amp;gt;&amp;#xA;    &amp;lt;p style=&amp;quot;margin-top:0; text-align:left;&amp;quot;&amp;gt;&amp;#xA;      &amp;lt;font face=&amp;quot;SansSerif&amp;quot; color=&amp;quot;#000000&amp;quot; style=&amp;quot;font-size:11pt;&amp;quot;&amp;gt;&amp;lt;input type=&amp;quot;fjml&amp;quot; value=&amp;quot;%3CAnno+originalDataset%3D%22null%22+name%3D%22fj.anno.popname%22+%2F%3E&amp;quot; style=&amp;quot;font-family:SansSerif; color:#000000; font-weight:normal;&amp;quot;&amp;gt;&amp;#xA;      &amp;lt;/font&amp;gt;&amp;#xA;    &amp;lt;/p&amp;gt;&amp;#xA;    &amp;lt;p style=&amp;quot;margin-top:0; text-align:left;&amp;quot;&amp;gt;&amp;#xA;      &amp;lt;font face=&amp;quot;SansSerif&amp;quot; color=&amp;quot;#000000&amp;quot; style=&amp;quot;font-size:11pt;&amp;quot;&amp;gt;&amp;lt;input type=&amp;quot;fjml&amp;quot; value=&amp;quot;%3CStatistic+originalDataset%3D%22null%22+ancestor%3D%22%22+name%3D%22Count%22+id%3D%22%22+%2F%3E&amp;quot; style=&amp;quot;font-family:SansSerif; color:#000000; font-weight:normal;&amp;quot;&amp;gt;&amp;#xA;&amp;lt;/font&amp;gt;    &amp;lt;/p&amp;gt;&amp;#xA;</Content>
             <WindowPosition x="0"  y="340"  width="71"  height="52"  displayed="0"  panelState="" />
           </Annotation>
           <Legend lineWeight="Hairline"  fill="#ffffff"  stroke="#000000"  lineStyle="Solid"  gradientColor="#808080"  gradientStyle="le.gradientstyle.none"  enabled="1"  xScale="1"  yScale="1"  aspectRatioLock="0"  alpha="1"  figID="com.treestar.flowjo.charting.legend.FigLegend@b51f127#1762345335883"  rotation="0"  lock="0"  sizeLock="0"  contentLock="0"  wantsDrops="0"  rows="4"  columns="6"  drawGrid="1"  autoFitContents="0"  showHeader="1" >
             <RowSizes>
               <Size index="0"  value="15.25" />
               <Size index="1"  value="15.25" />
               <Size index="2"  value="15.25" />
               <Size index="3"  value="15.25" />
             </RowSizes>
             <ColSizes>
               <Size index="0"  value="15" />
               <Size index="1"  value="71" />
               <Size index="2"  value="34" />
               <Size index="3"  value="71" />
               <Size index="4"  value="71" />
               <Size index="5"  value="71" />
             </ColSizes>
             <WindowPosition x="-1"  y="235"  width="333"  height="60"  displayed="1"  panelState="" />
             <Columns>
               <Anno name="fj.anno.samplename" />
               <Key name="state" />
               <Statistic name="Mean"  id="VL1-A"  ancestor=""  correlate="" />
               <Statistic name="Mean"  id="YL1-A"  ancestor=""  correlate="" />
               <Statistic name="Mean"  id="YL4-A"  ancestor=""  correlate="" />
             </Columns>
           </Legend>
           <Ancestry lineWeight="Hairline"  fill="#ffffff"  stroke="#000000"  lineStyle="Solid"  gradientColor="#808080"  gradientStyle="le.gradientstyle.none"  enabled="1"  xScale="1"  yScale="1"  aspectRatioLock="0"  alpha="1"  figID="com.treestar.flowjo.charting.FigChartRow@2dd8f600#1762345335882"  rotation="0"  lock="0"  sizeLock="0"  contentLock="0"  wantsDrops="0"  backgating="0"  horizontal="0"  backgatingLargeDots="0"  backgatingContours="0" >
             <WindowPosition x="0"  y="0"  width="0"  height="1"  displayed="0"  panelState="" />
           </Ancestry>
           <Multigraph lineWeight="NoLine"  fill="#00ffffff"  stroke="#000000"  lineStyle="Solid"  gradientColor="#808080"  gradientStyle="le.gradientstyle.none"  enabled="1"  xScale="1"  yScale="1"  aspectRatioLock="1"  alpha="1"  figID="com.treestar.flowjo.charting.FigChartGrid@78220275#1762345335882"  rotation="0"  lock="0"  sizeLock="0"  contentLock="0"  wantsDrops="0"  annoOffsetX="0"  annoOffsetY="0"  type="NONE"  displayType="DotPlot"  rows="0"  columns="0" >
             <WindowPosition x="0"  y="0"  width="0"  height="1"  displayed="0"  panelState="" />
             <Parameters/>
           </Multigraph>
           <PopModelList>
             <DataLayer path="Ramos/Single Cells"  panelValue="1"  discriminatorValue=""  sampleGMID="2"  sampleID="2" >
               <LegendSpec color="#cccccc"  text=""  chartFill="le.chartfill.tinted.60"  lineWeight="Normal"  lineStyle="Solid"  control="0" />
             </DataLayer>
             <DataLayer path="Ramos/Single Cells/IgM subset"  panelValue="1"  discriminatorValue=""  sampleGMID="1"  sampleID="3" >
               <LegendSpec color="#48a4ff"  text=""  chartFill="le.chartfill.tinted.60"  lineWeight="Normal"  lineStyle="Solid"  control="0" />
             </DataLayer>
             <DataLayer path="Ramos/Single Cells/IgM subset"  panelValue="1"  discriminatorValue=""  sampleGMID="0"  sampleID="1" >
               <LegendSpec color="#824100"  text=""  chartFill="le.chartfill.tinted.60"  lineWeight="Normal"  lineStyle="Solid"  control="0" />
             </DataLayer>
           </PopModelList>
           <WindowPosition x="71"  y="37"  width="176"  height="179"  displayed="1"  panelState="" />
         </ChartData>
         <FigColorLegend x="65"  y="241"  width="70"  height="12"  lineWeight="Hairline"  fill="#ffffff"  stroke="#000000"  lineStyle="Solid"  gradientColor="#808080"  gradientStyle="le.gradientstyle.none"  enabled="1"  xScale="1"  yScale="1"  aspectRatioLock="0"  alpha="1"  figID="com.treestar.layout.presentation.FigHeatmapStatAxis@10a555ff#1764660865338"  rotation="0"  lock="0"  sizeLock="0"  contentLock="0"  wantsDrops="0"  colorMapName="Default (blue,green,yellow,red)"  z="5" />
         <ChartData x="718"  y="35"  width="179"  height="179"  lineWeight="Hairline"  fill="#ffffff"  stroke="#000000"  lineStyle="Solid"  gradientColor="#808080"  gradientStyle="le.gradientstyle.none"  enabled="1"  xScale="0.0069921875"  yScale="0.0069921875"  aspectRatioLock="0"  alpha="1"  figID="com.treestar.flowjo.charting.FigChartBox@4906d93a#1762421171064"  rotation="0"  lock="0"  sizeLock="0"  contentLock="0"  wantsDrops="0"  dependents="1"  showSampleName="1"  showFullPath="1"  showFreq="0"  showCount="1"  showPopulationName="1"  showGraphTitle="0"  showMedians="0"  useShortName="1"  showKeyword="0"  keyword=""  showStatistic="0"  statistic=""  offsetHistograms="1"  offsetX="0"  offsetY="50"  flipH="0"  flipV="0"  showAdjunctHistograms="0"  scaleH="0.69921875"  scaleV="0.69921875"  panelIndex="-1"  z="10" >
           <Graph smoothing="13"  backColor="#ffffff"  foreColor="#000000"  heatMapStatistic="Median"  heatMapStatParameter="BL1-A"  type="Histogram"  fast="1" >
             <Axis dimension="x"  name="VL1-A"  label="IgD"  auto="auto" />
             <Axis dimension="y"  name=""  label=""  auto="modal" />
             <GraphSettings level="5%"  smoothingHighResolution="1"  contourHighResolution="1"  histogramSmoothingCount="0"  graphResolution="256"  showOutliers="0"  drawLargeDots="0"  dotsToDraw="8000"  tint="le.chartfill.tinted.40"  lineWeight="le.lineweight.normal"  lineStyle="le.linestyle.solid" />
             <GraphEnvironment showGrid="0"  showAxes="tl"  showGates="1"  showFreqOnPlots="1"  showGateNameOnPlots="1"  showMedians="0"  showUncomped="0"  addEventParam="0"  lastYAxisName="" >
               <TextTraits font="SansSerif"  size="18"  name="Labels"  style="bold"  color="#000000"  background="#00ffffff"  just="left" />
               <TextTraits font="SansSerif"  size="11"  name="LayoutGates"  style="plain"  color="#000000"  background="#00ffffff"  just="left" />
               <TextTraits font="SansSerif"  size="9"  name="Numbers"  style="plain"  color="#000000"  background="#00ffffff"  just="left" />
               <TextTraits font="SansSerif"  size="9"  name="Legend"  style="plain"  color="#000000"  background="#00ffffff"  just="left" />
               <WindowPosition x="687"  y="25"  width="390"  height="582"  displayed="1"  panelState="---" />
             </GraphEnvironment>
           </Graph>
           <Annotation lineWeight="NoLine"  fill="#ffffff"  stroke="#808080"  lineStyle="Solid"  gradientColor="#808080"  gradientStyle="le.gradientstyle.none"  enabled="1"  xScale="1"  yScale="1"  aspectRatioLock="0"  alpha="1"  figID="com.treestar.flowjo.charting.FigChartAnnotation@2ccf68d3#1762345335882"  rotation="0"  lock="0"  sizeLock="0"  contentLock="0"  wantsDrops="0"  autoFitContents="0"  autoMinimumSize="1"  padding="5,5,5,5" >
             <Content>&amp;#xA;&amp;#xA;    &amp;lt;p style=&amp;quot;margin-top:0; text-align:left;&amp;quot;&amp;gt;&amp;#xA;      &amp;lt;font face=&amp;quot;SansSerif&amp;quot; color=&amp;quot;#000000&amp;quot; style=&amp;quot;font-size:11pt;&amp;quot;&amp;gt;&amp;lt;input type=&amp;quot;fjml&amp;quot; value=&amp;quot;%3CAnno+originalDataset%3D%22null%22+name%3D%22fj.anno.samplename%22+%2F%3E&amp;quot; style=&amp;quot;font-family:SansSerif; color:#000000; font-weight:normal;&amp;quot;&amp;gt;&amp;#xA;      &amp;lt;/font&amp;gt;&amp;#xA;    &amp;lt;/p&amp;gt;&amp;#xA;    &amp;lt;p style=&amp;quot;margin-top:0; text-align:left;&amp;quot;&amp;gt;&amp;#xA;      &amp;lt;font face=&amp;quot;SansSerif&amp;quot; color=&amp;quot;#000000&amp;quot; style=&amp;quot;font-size:11pt;&amp;quot;&amp;gt;&amp;lt;input type=&amp;quot;fjml&amp;quot; value=&amp;quot;%3CAnno+originalDataset%3D%22null%22+name%3D%22fj.anno.popname%22+%2F%3E&amp;quot; style=&amp;quot;font-family:SansSerif; color:#000000; font-weight:normal;&amp;quot;&amp;gt;&amp;#xA;      &amp;lt;/font&amp;gt;&amp;#xA;    &amp;lt;/p&amp;gt;&amp;#xA;    &amp;lt;p style=&amp;quot;margin-top:0; text-align:left;&amp;quot;&amp;gt;&amp;#xA;      &amp;lt;font face=&amp;quot;SansSerif&amp;quot; color=&amp;quot;#000000&amp;quot; style=&amp;quot;font-size:11pt;&amp;quot;&amp;gt;&amp;lt;input type=&amp;quot;fjml&amp;quot; value=&amp;quot;%3CStatistic+originalDataset%3D%22null%22+ancestor%3D%22%22+name%3D%22Count%22+id%3D%22%22+%2F%3E&amp;quot; style=&amp;quot;font-family:SansSerif; color:#000000; font-weight:normal;&amp;quot;&amp;gt;&amp;#xA;&amp;lt;/font&amp;gt;    &amp;lt;/p&amp;gt;&amp;#xA;</Content>
             <WindowPosition x="0"  y="340"  width="71"  height="52"  displayed="0"  panelState="" />
           </Annotation>
           <Legend lineWeight="Hairline"  fill="#ffffff"  stroke="#000000"  lineStyle="Solid"  gradientColor="#808080"  gradientStyle="le.gradientstyle.none"  enabled="1"  xScale="1"  yScale="1"  aspectRatioLock="0"  alpha="1"  figID="com.treestar.flowjo.charting.legend.FigLegend@b51f127#1762345335883"  rotation="0"  lock="0"  sizeLock="0"  contentLock="0"  wantsDrops="0"  rows="4"  columns="7"  drawGrid="1"  autoFitContents="0"  showHeader="1" >
             <RowSizes>
               <Size index="0"  value="16.5" />
               <Size index="1"  value="16.5" />
               <Size index="2"  value="15" />
               <Size index="3"  value="15" />
             </RowSizes>
             <ColSizes>
               <Size index="0"  value="15" />
               <Size index="1"  value="71" />
               <Size index="2"  value="31" />
               <Size index="3"  value="71" />
               <Size index="4"  value="71" />
               <Size index="5"  value="71" />
               <Size index="6"  value="71" />
             </ColSizes>
             <WindowPosition x="-2"  y="236"  width="401"  height="63"  displayed="1"  panelState="" />
             <Columns>
               <Anno name="fj.anno.samplename" />
               <Key name="state" />
               <Statistic name="Mean"  id="VL1-A"  ancestor=""  correlate="" />
               <Statistic name="Mean"  id="BL1-A"  ancestor=""  correlate="" />
               <Statistic name="Mean"  id="RL1-A"  ancestor=""  correlate="" />
               <Statistic name="Mean"  id="YL4-A"  ancestor=""  correlate="" />
             </Columns>
           </Legend>
           <Ancestry lineWeight="Hairline"  fill="#ffffff"  stroke="#000000"  lineStyle="Solid"  gradientColor="#808080"  gradientStyle="le.gradientstyle.none"  enabled="1"  xScale="1"  yScale="1"  aspectRatioLock="0"  alpha="1"  figID="com.treestar.flowjo.charting.FigChartRow@2dd8f600#1762345335882"  rotation="0"  lock="0"  sizeLock="0"  contentLock="0"  wantsDrops="0"  backgating="0"  horizontal="0"  backgatingLargeDots="0"  backgatingContours="0" >
             <WindowPosition x="0"  y="0"  width="0"  height="1"  displayed="0"  panelState="" />
           </Ancestry>
           <Multigraph lineWeight="NoLine"  fill="#00ffffff"  stroke="#000000"  lineStyle="Solid"  gradientColor="#808080"  gradientStyle="le.gradientstyle.none"  enabled="1"  xScale="1"  yScale="1"  aspectRatioLock="1"  alpha="1"  figID="com.treestar.flowjo.charting.FigChartGrid@78220275#1762345335882"  rotation="0"  lock="0"  sizeLock="0"  contentLock="0"  wantsDrops="0"  annoOffsetX="0"  annoOffsetY="0"  type="NONE"  displayType="DotPlot"  rows="0"  columns="0" >
             <WindowPosition x="0"  y="0"  width="0"  height="1"  displayed="0"  panelState="" />
             <Parameters/>
           </Multigraph>
           <PopModelList>
             <DataLayer path="Ramos/Single Cells"  panelValue="1"  discriminatorValue=""  sampleGMID="5"  sampleID="5" >
               <LegendSpec color="#cccccc"  text=""  chartFill="le.chartfill.tinted.60"  lineWeight="Normal"  lineStyle="Solid"  control="0" />
             </DataLayer>
             <DataLayer path="Ramos/Single Cells"  panelValue="1"  discriminatorValue=""  sampleGMID="4"  sampleID="6" >
               <LegendSpec color="#48a4ff"  text=""  chartFill="le.chartfill.tinted.60"  lineWeight="Normal"  lineStyle="Solid"  control="0" />
             </DataLayer>
             <DataLayer path="Ramos/Single Cells"  panelValue="1"  discriminatorValue=""  sampleGMID="3"  sampleID="4" >
               <LegendSpec color="#824100"  text=""  chartFill="le.chartfill.tinted.60"  lineWeight="Normal"  lineStyle="Solid"  control="0" />
             </DataLayer>
           </PopModelList>
           <WindowPosition x="718"  y="35"  width="179"  height="179"  displayed="1"  panelState="" />
         </ChartData>
         <FigColorLegend x="712"  y="239"  width="70"  height="12"  lineWeight="Hairline"  fill="#ffffff"  stroke="#000000"  lineStyle="Solid"  gradientColor="#808080"  gradientStyle="le.gradientstyle.none"  enabled="1"  xScale="1"  yScale="1"  aspectRatioLock="0"  alpha="1"  figID="com.treestar.layout.presentation.FigHeatmapStatAxis@dd4564a#1764660865338"  rotation="0"  lock="0"  sizeLock="0"  contentLock="0"  wantsDrops="0"  colorMapName="Default (blue,green,yellow,red)"  z="15" />
         <ChartData x="73"  y="358"  width="179"  height="179"  lineWeight="Hairline"  fill="#ffffff"  stroke="#000000"  lineStyle="Solid"  gradientColor="#808080"  gradientStyle="le.gradientstyle.none"  enabled="1"  xScale="0.0069921875"  yScale="0.0069921875"  aspectRatioLock="0"  alpha="1"  figID="com.treestar.flowjo.charting.FigChartBox@2bbcd7ad#1762421189497"  rotation="0"  lock="0"  sizeLock="0"  contentLock="0"  wantsDrops="0"  dependents="1"  showSampleName="1"  showFullPath="1"  showFreq="0"  showCount="1"  showPopulationName="1"  showGraphTitle="0"  showMedians="0"  useShortName="1"  showKeyword="0"  keyword=""  showStatistic="0"  statistic=""  offsetHistograms="1"  offsetX="0"  offsetY="50"  flipH="0"  flipV="0"  showAdjunctHistograms="0"  scaleH="0.69921875"  scaleV="0.69921875"  panelIndex="-1"  z="20" >
           <Graph smoothing="13"  backColor="#ffffff"  foreColor="#000000"  heatMapStatistic="Median"  heatMapStatParameter="BL1-A"  type="Histogram"  fast="1" >
             <Axis dimension="x"  name="VL1-A"  label="CD138"  auto="auto" />
             <Axis dimension="y"  name=""  label=""  auto="modal" />
             <GraphSettings level="5%"  smoothingHighResolution="1"  contourHighResolution="1"  histogramSmoothingCount="0"  graphResolution="256"  showOutliers="0"  drawLargeDots="0"  dotsToDraw="8000"  tint="le.chartfill.tinted.40"  lineWeight="le.lineweight.normal"  lineStyle="le.linestyle.solid" />
             <GraphEnvironment showGrid="0"  showAxes="tl"  showGates="1"  showFreqOnPlots="1"  showGateNameOnPlots="1"  showMedians="0"  showUncomped="0"  addEventParam="0"  lastYAxisName="" >
               <TextTraits font="SansSerif"  size="18"  name="Labels"  style="bold"  color="#000000"  background="#00ffffff"  just="left" />
               <TextTraits font="SansSerif"  size="11"  name="LayoutGates"  style="plain"  color="#000000"  background="#00ffffff"  just="left" />
               <TextTraits font="SansSerif"  size="9"  name="Numbers"  style="plain"  color="#000000"  background="#00ffffff"  just="left" />
               <TextTraits font="SansSerif"  size="9"  name="Legend"  style="plain"  color="#000000"  background="#00ffffff"  just="left" />
               <WindowPosition x="687"  y="25"  width="390"  height="582"  displayed="1"  panelState="---" />
             </GraphEnvironment>
           </Graph>
           <Annotation lineWeight="NoLine"  fill="#ffffff"  stroke="#808080"  lineStyle="Solid"  gradientColor="#808080"  gradientStyle="le.gradientstyle.none"  enabled="1"  xScale="1"  yScale="1"  aspectRatioLock="0"  alpha="1"  figID="com.treestar.flowjo.charting.FigChartAnnotation@2ccf68d3#1762345335882"  rotation="0"  lock="0"  sizeLock="0"  contentLock="0"  wantsDrops="0"  autoFitContents="0"  autoMinimumSize="1"  padding="5,5,5,5" >
             <Content>&amp;#xA;&amp;#xA;    &amp;lt;p style=&amp;quot;margin-top:0; text-align:left;&amp;quot;&amp;gt;&amp;#xA;      &amp;lt;font face=&amp;quot;SansSerif&amp;quot; color=&amp;quot;#000000&amp;quot; style=&amp;quot;font-size:11pt;&amp;quot;&amp;gt;&amp;lt;input type=&amp;quot;fjml&amp;quot; value=&amp;quot;%3CAnno+originalDataset%3D%22null%22+name%3D%22fj.anno.samplename%22+%2F%3E&amp;quot; style=&amp;quot;font-family:SansSerif; color:#000000; font-weight:normal;&amp;quot;&amp;gt;&amp;#xA;      &amp;lt;/font&amp;gt;&amp;#xA;    &amp;lt;/p&amp;gt;&amp;#xA;    &amp;lt;p style=&amp;quot;margin-top:0; text-align:left;&amp;quot;&amp;gt;&amp;#xA;      &amp;lt;font face=&amp;quot;SansSerif&amp;quot; color=&amp;quot;#000000&amp;quot; style=&amp;quot;font-size:11pt;&amp;quot;&amp;gt;&amp;lt;input type=&amp;quot;fjml&amp;quot; value=&amp;quot;%3CAnno+originalDataset%3D%22null%22+name%3D%22fj.anno.popname%22+%2F%3E&amp;quot; style=&amp;quot;font-family:SansSerif; color:#000000; font-weight:normal;&amp;quot;&amp;gt;&amp;#xA;      &amp;lt;/font&amp;gt;&amp;#xA;    &amp;lt;/p&amp;gt;&amp;#xA;    &amp;lt;p style=&amp;quot;margin-top:0; text-align:left;&amp;quot;&amp;gt;&amp;#xA;      &amp;lt;font face=&amp;quot;SansSerif&amp;quot; color=&amp;quot;#000000&amp;quot; style=&amp;quot;font-size:11pt;&amp;quot;&amp;gt;&amp;lt;input type=&amp;quot;fjml&amp;quot; value=&amp;quot;%3CStatistic+originalDataset%3D%22null%22+ancestor%3D%22%22+name%3D%22Count%22+id%3D%22%22+%2F%3E&amp;quot; style=&amp;quot;font-family:SansSerif; color:#000000; font-weight:normal;&amp;quot;&amp;gt;&amp;#xA;&amp;lt;/font&amp;gt;    &amp;lt;/p&amp;gt;&amp;#xA;</Content>
             <WindowPosition x="0"  y="340"  width="71"  height="52"  displayed="0"  panelState="" />
           </Annotation>
           <Legend lineWeight="Hairline"  fill="#ffffff"  stroke="#000000"  lineStyle="Solid"  gradientColor="#808080"  gradientStyle="le.gradientstyle.none"  enabled="1"  xScale="1"  yScale="1"  aspectRatioLock="0"  alpha="1"  figID="com.treestar.flowjo.charting.legend.FigLegend@b51f127#1762345335883"  rotation="0"  lock="0"  sizeLock="0"  contentLock="0"  wantsDrops="0"  rows="4"  columns="6"  drawGrid="1"  autoFitContents="0"  showHeader="1" >
             <RowSizes>
               <Size index="0"  value="15.25" />
               <Size index="1"  value="15.25" />
               <Size index="2"  value="15.25" />
               <Size index="3"  value="15.25" />
             </RowSizes>
             <ColSizes>
               <Size index="0"  value="15" />
               <Size index="1"  value="71" />
               <Size index="2"  value="31" />
               <Size index="3"  value="71" />
               <Size index="4"  value="71" />
               <Size index="5"  value="71" />
             </ColSizes>
             <WindowPosition x="1"  y="236"  width="330"  height="60"  displayed="1"  panelState="" />
             <Columns>
               <Anno name="fj.anno.samplename" />
               <Key name="state" />
               <Statistic name="Mean"  id="VL1-A"  ancestor=""  correlate="" />
               <Statistic name="Mean"  id="RL1-A"  ancestor=""  correlate="" />
               <Statistic name="Mean"  id="YL4-A"  ancestor=""  correlate="" />
             </Columns>
           </Legend>
           <Ancestry lineWeight="Hairline"  fill="#ffffff"  stroke="#000000"  lineStyle="Solid"  gradientColor="#808080"  gradientStyle="le.gradientstyle.none"  enabled="1"  xScale="1"  yScale="1"  aspectRatioLock="0"  alpha="1"  figID="com.treestar.flowjo.charting.FigChartRow@2dd8f600#1762345335882"  rotation="0"  lock="0"  sizeLock="0"  contentLock="0"  wantsDrops="0"  backgating="0"  horizontal="0"  backgatingLargeDots="0"  backgatingContours="0" >
             <WindowPosition x="0"  y="0"  width="0"  height="1"  displayed="0"  panelState="" />
           </Ancestry>
           <Multigraph lineWeight="NoLine"  fill="#00ffffff"  stroke="#000000"  lineStyle="Solid"  gradientColor="#808080"  gradientStyle="le.gradientstyle.none"  enabled="1"  xScale="1"  yScale="1"  aspectRatioLock="1"  alpha="1"  figID="com.treestar.flowjo.charting.FigChartGrid@78220275#1762345335882"  rotation="0"  lock="0"  sizeLock="0"  contentLock="0"  wantsDrops="0"  annoOffsetX="0"  annoOffsetY="0"  type="NONE"  displayType="DotPlot"  rows="0"  columns="0" >
             <WindowPosition x="0"  y="0"  width="0"  height="1"  displayed="0"  panelState="" />
             <Parameters/>
           </Multigraph>
           <PopModelList>
             <DataLayer path="Ramos/Single Cells"  panelValue="1"  discriminatorValue=""  sampleGMID="6"  sampleID="8" >
               <LegendSpec color="#cccccc"  text=""  chartFill="le.chartfill.tinted.60"  lineWeight="Normal"  lineStyle="Solid"  control="0" />
             </DataLayer>
             <DataLayer path="Ramos/Single Cells"  panelValue="1"  discriminatorValue=""  sampleGMID="8"  sampleID="9" >
               <LegendSpec color="#48a4ff"  text=""  chartFill="le.chartfill.tinted.60"  lineWeight="Normal"  lineStyle="Solid"  control="0" />
             </DataLayer>
             <DataLayer path="Ramos/Single Cells"  panelValue="1"  discriminatorValue=""  sampleGMID="7"  sampleID="7" >
               <LegendSpec color="#824100"  text=""  chartFill="le.chartfill.tinted.60"  lineWeight="Normal"  lineStyle="Solid"  control="0" />
             </DataLayer>
           </PopModelList>
           <WindowPosition x="73"  y="358"  width="179"  height="179"  displayed="1"  panelState="" />
         </ChartData>
         <FigColorLegend x="67"  y="562"  width="70"  height="12"  lineWeight="Hairline"  fill="#ffffff"  stroke="#000000"  lineStyle="Solid"  gradientColor="#808080"  gradientStyle="le.gradientstyle.none"  enabled="1"  xScale="1"  yScale="1"  aspectRatioLock="0"  alpha="1"  figID="com.treestar.layout.presentation.FigHeatmapStatAxis@58235df9#1764660865338"  rotation="0"  lock="0"  sizeLock="0"  contentLock="0"  wantsDrops="0"  colorMapName="Default (blue,green,yellow,red)"  z="25" />
         <ChartData x="722"  y="359"  width="176"  height="176"  lineWeight="Hairline"  fill="#ffffff"  stroke="#000000"  lineStyle="Solid"  gradientColor="#808080"  gradientStyle="le.gradientstyle.none"  enabled="1"  xScale="0.69"  yScale="0.69"  aspectRatioLock="0"  alpha="1"  figID="com.treestar.flowjo.charting.FigChartBox@2548e90f#1762421209746"  rotation="0"  lock="0"  sizeLock="0"  contentLock="0"  wantsDrops="0"  dependents="1"  showSampleName="1"  showFullPath="1"  showFreq="0"  showCount="1"  showPopulationName="1"  showGraphTitle="0"  showMedians="0"  useShortName="1"  showKeyword="0"  keyword=""  showStatistic="0"  statistic=""  offsetHistograms="1"  offsetX="0"  offsetY="50"  flipH="0"  flipV="0"  showAdjunctHistograms="0"  scaleH="0.6875"  scaleV="0.6875"  panelIndex="-1"  z="30" >
           <Graph smoothing="13"  backColor="#ffffff"  foreColor="#000000"  heatMapStatistic="Median"  heatMapStatParameter="BL1-A"  type="Histogram"  fast="1" >
             <Axis dimension="x"  name="VL1-A"  label="CD45"  auto="auto" />
             <Axis dimension="y"  name=""  label=""  auto="modal" />
             <GraphSettings level="5%"  smoothingHighResolution="1"  contourHighResolution="1"  histogramSmoothingCount="0"  graphResolution="256"  showOutliers="0"  drawLargeDots="0"  dotsToDraw="8000"  tint="le.chartfill.tinted.40"  lineWeight="le.lineweight.normal"  lineStyle="le.linestyle.solid" />
             <GraphEnvironment showGrid="0"  showAxes="tl"  showGates="1"  showFreqOnPlots="1"  showGateNameOnPlots="1"  showMedians="0"  showUncomped="0"  addEventParam="0"  lastYAxisName="" >
               <TextTraits font="SansSerif"  size="18"  name="Labels"  style="bold"  color="#000000"  background="#00ffffff"  just="left" />
               <TextTraits font="SansSerif"  size="11"  name="LayoutGates"  style="plain"  color="#000000"  background="#00ffffff"  just="left" />
               <TextTraits font="SansSerif"  size="9"  name="Numbers"  style="plain"  color="#000000"  background="#00ffffff"  just="left" />
               <TextTraits font="SansSerif"  size="9"  name="Legend"  style="plain"  color="#000000"  background="#00ffffff"  just="left" />
               <WindowPosition x="687"  y="25"  width="390"  height="582"  displayed="1"  panelState="---" />
             </GraphEnvironment>
           </Graph>
           <Annotation lineWeight="NoLine"  fill="#ffffff"  stroke="#808080"  lineStyle="Solid"  gradientColor="#808080"  gradientStyle="le.gradientstyle.none"  enabled="1"  xScale="1"  yScale="1"  aspectRatioLock="0"  alpha="1"  figID="com.treestar.flowjo.charting.FigChartAnnotation@2ccf68d3#1762345335882"  rotation="0"  lock="0"  sizeLock="0"  contentLock="0"  wantsDrops="0"  autoFitContents="0"  autoMinimumSize="1"  padding="5,5,5,5" >
             <Content>&amp;#xA;&amp;#xA;    &amp;lt;p style=&amp;quot;margin-top:0; text-align:left;&amp;quot;&amp;gt;&amp;#xA;      &amp;lt;font face=&amp;quot;SansSerif&amp;quot; color=&amp;quot;#000000&amp;quot; style=&amp;quot;font-size:11pt;&amp;quot;&amp;gt;&amp;lt;input type=&amp;quot;fjml&amp;quot; value=&amp;quot;%3CAnno+originalDataset%3D%22null%22+name%3D%22fj.anno.samplename%22+%2F%3E&amp;quot; style=&amp;quot;font-family:SansSerif; color:#000000; font-weight:normal;&amp;quot;&amp;gt;&amp;#xA;      &amp;lt;/font&amp;gt;&amp;#xA;    &amp;lt;/p&amp;gt;&amp;#xA;    &amp;lt;p style=&amp;quot;margin-top:0; text-align:left;&amp;quot;&amp;gt;&amp;#xA;      &amp;lt;font face=&amp;quot;SansSerif&amp;quot; color=&amp;quot;#000000&amp;quot; style=&amp;quot;font-size:11pt;&amp;quot;&amp;gt;&amp;lt;input type=&amp;quot;fjml&amp;quot; value=&amp;quot;%3CAnno+originalDataset%3D%22null%22+name%3D%22fj.anno.popname%22+%2F%3E&amp;quot; style=&amp;quot;font-family:SansSerif; color:#000000; font-weight:normal;&amp;quot;&amp;gt;&amp;#xA;      &amp;lt;/font&amp;gt;&amp;#xA;    &amp;lt;/p&amp;gt;&amp;#xA;    &amp;lt;p style=&amp;quot;margin-top:0; text-align:left;&amp;quot;&amp;gt;&amp;#xA;      &amp;lt;font face=&amp;quot;SansSerif&amp;quot; color=&amp;quot;#000000&amp;quot; style=&amp;quot;font-size:11pt;&amp;quot;&amp;gt;&amp;lt;input type=&amp;quot;fjml&amp;quot; value=&amp;quot;%3CStatistic+originalDataset%3D%22null%22+ancestor%3D%22%22+name%3D%22Count%22+id%3D%22%22+%2F%3E&amp;quot; style=&amp;quot;font-family:SansSerif; color:#000000; font-weight:normal;&amp;quot;&amp;gt;&amp;#xA;&amp;lt;/font&amp;gt;    &amp;lt;/p&amp;gt;&amp;#xA;</Content>
             <WindowPosition x="0"  y="340"  width="71"  height="52"  displayed="0"  panelState="" />
           </Annotation>
           <Legend lineWeight="Hairline"  fill="#ffffff"  stroke="#000000"  lineStyle="Solid"  gradientColor="#808080"  gradientStyle="le.gradientstyle.none"  enabled="1"  xScale="1"  yScale="1"  aspectRatioLock="0"  alpha="1"  figID="com.treestar.flowjo.charting.legend.FigLegend@b51f127#1762345335883"  rotation="0"  lock="0"  sizeLock="0"  contentLock="0"  wantsDrops="0"  rows="4"  columns="6"  drawGrid="1"  autoFitContents="0"  showHeader="1" >
             <RowSizes>
               <Size index="0"  value="15" />
               <Size index="1"  value="15" />
               <Size index="2"  value="15" />
               <Size index="3"  value="15" />
             </RowSizes>
             <ColSizes>
               <Size index="0"  value="15" />
               <Size index="1"  value="71" />
               <Size index="2"  value="31" />
               <Size index="3"  value="71" />
               <Size index="4"  value="71" />
               <Size index="5"  value="71" />
             </ColSizes>
             <WindowPosition x="0"  y="235"  width="330"  height="60"  displayed="1"  panelState="" />
             <Columns>
               <Anno name="fj.anno.samplename" />
               <Key name="state" />
               <Statistic name="Mean"  id="VL1-A"  ancestor=""  correlate="" />
               <Statistic name="Mean"  id="RL1-A"  ancestor=""  correlate="" />
               <Statistic name="Mean"  id="YL4-A"  ancestor=""  correlate="" />
             </Columns>
           </Legend>
           <Ancestry lineWeight="Hairline"  fill="#ffffff"  stroke="#000000"  lineStyle="Solid"  gradientColor="#808080"  gradientStyle="le.gradientstyle.none"  enabled="1"  xScale="1"  yScale="1"  aspectRatioLock="0"  alpha="1"  figID="com.treestar.flowjo.charting.FigChartRow@2dd8f600#1762345335882"  rotation="0"  lock="0"  sizeLock="0"  contentLock="0"  wantsDrops="0"  backgating="0"  horizontal="0"  backgatingLargeDots="0"  backgatingContours="0" >
             <WindowPosition x="0"  y="0"  width="0"  height="1"  displayed="0"  panelState="" />
           </Ancestry>
           <Multigraph lineWeight="NoLine"  fill="#00ffffff"  stroke="#000000"  lineStyle="Solid"  gradientColor="#808080"  gradientStyle="le.gradientstyle.none"  enabled="1"  xScale="1"  yScale="1"  aspectRatioLock="1"  alpha="1"  figID="com.treestar.flowjo.charting.FigChartGrid@78220275#1762345335882"  rotation="0"  lock="0"  sizeLock="0"  contentLock="0"  wantsDrops="0"  annoOffsetX="0"  annoOffsetY="0"  type="NONE"  displayType="DotPlot"  rows="0"  columns="0" >
             <WindowPosition x="0"  y="0"  width="0"  height="1"  displayed="0"  panelState="" />
             <Parameters/>
           </Multigraph>
           <PopModelList>
             <DataLayer path="Ramos/Single Cells"  panelValue="1"  discriminatorValue=""  sampleGMID="6"  sampleID="8" >
               <LegendSpec color="#cccccc"  text=""  chartFill="le.chartfill.tinted.60"  lineWeight="Normal"  lineStyle="Solid"  control="0" />
             </DataLayer>
             <DataLayer path="Ramos/Single Cells"  panelValue="1"  discriminatorValue=""  sampleGMID="10"  sampleID="11" >
               <LegendSpec color="#48a4ff"  text=""  chartFill="le.chartfill.tinted.60"  lineWeight="Normal"  lineStyle="Solid"  control="0" />
             </DataLayer>
             <DataLayer path="Ramos/Single Cells"  panelValue="1"  discriminatorValue=""  sampleGMID="9"  sampleID="10" >
               <LegendSpec color="#824100"  text=""  chartFill="le.chartfill.tinted.60"  lineWeight="Normal"  lineStyle="Solid"  control="0" />
             </DataLayer>
           </PopModelList>
           <WindowPosition x="722"  y="359"  width="176"  height="176"  displayed="1"  panelState="" />
         </ChartData>
         <FigColorLegend x="716"  y="560"  width="70"  height="12"  lineWeight="Hairline"  fill="#ffffff"  stroke="#000000"  lineStyle="Solid"  gradientColor="#808080"  gradientStyle="le.gradientstyle.none"  enabled="1"  xScale="1"  yScale="1"  aspectRatioLock="0"  alpha="1"  figID="com.treestar.layout.presentation.FigHeatmapStatAxis@434ded73#1764660865338"  rotation="0"  lock="0"  sizeLock="0"  contentLock="0"  wantsDrops="0"  colorMapName="Default (blue,green,yellow,red)"  z="35" />
         <ChartData x="286"  y="36"  width="176"  height="179"  lineWeight="Hairline"  fill="#ffffff"  stroke="#000000"  lineStyle="Solid"  gradientColor="#808080"  gradientStyle="le.gradientstyle.none"  enabled="1"  xScale="0.006875"  yScale="0.0069921875"  aspectRatioLock="0"  alpha="1"  figID="com.treestar.flowjo.charting.FigChartBox@4c863106#1762421552857"  rotation="0"  lock="0"  sizeLock="0"  contentLock="0"  wantsDrops="0"  dependents="1"  showSampleName="1"  showFullPath="1"  showFreq="0"  showCount="1"  showPopulationName="1"  showGraphTitle="0"  showMedians="0"  useShortName="1"  showKeyword="0"  keyword=""  showStatistic="0"  statistic=""  offsetHistograms="1"  offsetX="0"  offsetY="50"  flipH="0"  flipV="0"  showAdjunctHistograms="0"  scaleH="0.6875"  scaleV="0.69921875"  panelIndex="-1"  z="40" >
           <Graph smoothing="13"  backColor="#ffffff"  foreColor="#000000"  heatMapStatistic="Median"  heatMapStatParameter="BL1-A"  type="Histogram"  fast="1" >
             <Axis dimension="x"  name="YL1-A"  label="MHC-II"  auto="auto" />
             <Axis dimension="y"  name=""  label=""  auto="modal" />
             <GraphSettings level="5%"  smoothingHighResolution="1"  contourHighResolution="1"  histogramSmoothingCount="0"  graphResolution="256"  showOutliers="0"  drawLargeDots="0"  dotsToDraw="8000"  tint="le.chartfill.tinted.40"  lineWeight="le.lineweight.normal"  lineStyle="le.linestyle.solid" />
             <GraphEnvironment showGrid="0"  showAxes="tl"  showGates="1"  showFreqOnPlots="1"  showGateNameOnPlots="1"  showMedians="0"  showUncomped="0"  addEventParam="0"  lastYAxisName="" >
               <TextTraits font="SansSerif"  size="18"  name="Labels"  style="bold"  color="#000000"  background="#00ffffff"  just="left" />
               <TextTraits font="SansSerif"  size="11"  name="LayoutGates"  style="plain"  color="#000000"  background="#00ffffff"  just="left" />
               <TextTraits font="SansSerif"  size="9"  name="Numbers"  style="plain"  color="#000000"  background="#00ffffff"  just="left" />
               <TextTraits font="SansSerif"  size="9"  name="Legend"  style="plain"  color="#000000"  background="#00ffffff"  just="left" />
               <WindowPosition x="687"  y="25"  width="390"  height="582"  displayed="1"  panelState="---" />
             </GraphEnvironment>
           </Graph>
           <Annotation lineWeight="NoLine"  fill="#ffffff"  stroke="#808080"  lineStyle="Solid"  gradientColor="#808080"  gradientStyle="le.gradientstyle.none"  enabled="1"  xScale="1"  yScale="1"  aspectRatioLock="0"  alpha="1"  figID="com.treestar.flowjo.charting.FigChartAnnotation@2ccf68d3#1762345335882"  rotation="0"  lock="0"  sizeLock="0"  contentLock="0"  wantsDrops="0"  autoFitContents="0"  autoMinimumSize="1"  padding="5,5,5,5" >
             <Content>&amp;#xA;&amp;#xA;    &amp;lt;p style=&amp;quot;margin-top:0; text-align:left;&amp;quot;&amp;gt;&amp;#xA;      &amp;lt;font face=&amp;quot;SansSerif&amp;quot; color=&amp;quot;#000000&amp;quot; style=&amp;quot;font-size:11pt;&amp;quot;&amp;gt;&amp;lt;input type=&amp;quot;fjml&amp;quot; value=&amp;quot;%3CAnno+originalDataset%3D%22null%22+name%3D%22fj.anno.samplename%22+%2F%3E&amp;quot; style=&amp;quot;font-family:SansSerif; color:#000000; font-weight:normal;&amp;quot;&amp;gt;&amp;#xA;      &amp;lt;/font&amp;gt;&amp;#xA;    &amp;lt;/p&amp;gt;&amp;#xA;    &amp;lt;p style=&amp;quot;margin-top:0; text-align:left;&amp;quot;&amp;gt;&amp;#xA;      &amp;lt;font face=&amp;quot;SansSerif&amp;quot; color=&amp;quot;#000000&amp;quot; style=&amp;quot;font-size:11pt;&amp;quot;&amp;gt;&amp;lt;input type=&amp;quot;fjml&amp;quot; value=&amp;quot;%3CAnno+originalDataset%3D%22null%22+name%3D%22fj.anno.popname%22+%2F%3E&amp;quot; style=&amp;quot;font-family:SansSerif; color:#000000; font-weight:normal;&amp;quot;&amp;gt;&amp;#xA;      &amp;lt;/font&amp;gt;&amp;#xA;    &amp;lt;/p&amp;gt;&amp;#xA;    &amp;lt;p style=&amp;quot;margin-top:0; text-align:left;&amp;quot;&amp;gt;&amp;#xA;      &amp;lt;font face=&amp;quot;SansSerif&amp;quot; color=&amp;quot;#000000&amp;quot; style=&amp;quot;font-size:11pt;&amp;quot;&amp;gt;&amp;lt;input type=&amp;quot;fjml&amp;quot; value=&amp;quot;%3CStatistic+originalDataset%3D%22null%22+ancestor%3D%22%22+name%3D%22Count%22+id%3D%22%22+%2F%3E&amp;quot; style=&amp;quot;font-family:SansSerif; color:#000000; font-weight:normal;&amp;quot;&amp;gt;&amp;#xA;&amp;lt;/font&amp;gt;    &amp;lt;/p&amp;gt;&amp;#xA;</Content>
             <WindowPosition x="0"  y="340"  width="71"  height="52"  displayed="0"  panelState="" />
           </Annotation>
           <Legend lineWeight="Hairline"  fill="#ffffff"  stroke="#000000"  lineStyle="Solid"  gradientColor="#808080"  gradientStyle="le.gradientstyle.none"  enabled="1"  xScale="1"  yScale="1"  aspectRatioLock="0"  alpha="1"  figID="com.treestar.flowjo.charting.legend.FigLegend@b51f127#1762345335883"  rotation="0"  lock="0"  sizeLock="0"  contentLock="0"  wantsDrops="0"  rows="3"  columns="4"  drawGrid="1"  autoFitContents="0"  showHeader="1" >
             <RowSizes>
               <Size index="0"  value="15.25" />
               <Size index="1"  value="15.25" />
               <Size index="2"  value="15.25" />
             </RowSizes>
             <ColSizes>
               <Size index="0"  value="15" />
               <Size index="1"  value="71" />
               <Size index="2"  value="34" />
               <Size index="3"  value="71" />
             </ColSizes>
             <WindowPosition x="0"  y="252"  width="191"  height="45"  displayed="0"  panelState="" />
             <Columns>
               <Anno name="fj.anno.samplename" />
               <Key name="state" />
               <Statistic name="Mean"  id="VL1-A"  ancestor=""  correlate="" />
               <Statistic name="Mean"  id="YL1-A"  ancestor=""  correlate="" />
               <Statistic name="Mean"  id="YL4-A"  ancestor=""  correlate="" />
             </Columns>
           </Legend>
           <Ancestry lineWeight="Hairline"  fill="#ffffff"  stroke="#000000"  lineStyle="Solid"  gradientColor="#808080"  gradientStyle="le.gradientstyle.none"  enabled="1"  xScale="1"  yScale="1"  aspectRatioLock="0"  alpha="1"  figID="com.treestar.flowjo.charting.FigChartRow@2dd8f600#1762345335882"  rotation="0"  lock="0"  sizeLock="0"  contentLock="0"  wantsDrops="0"  backgating="0"  horizontal="0"  backgatingLargeDots="0"  backgatingContours="0" >
             <WindowPosition x="0"  y="0"  width="0"  height="1"  displayed="0"  panelState="" />
           </Ancestry>
           <Multigraph lineWeight="NoLine"  fill="#00ffffff"  stroke="#000000"  lineStyle="Solid"  gradientColor="#808080"  gradientStyle="le.gradientstyle.none"  enabled="1"  xScale="1"  yScale="1"  aspectRatioLock="1"  alpha="1"  figID="com.treestar.flowjo.charting.FigChartGrid@78220275#1762345335882"  rotation="0"  lock="0"  sizeLock="0"  contentLock="0"  wantsDrops="0"  annoOffsetX="0"  annoOffsetY="0"  type="NONE"  displayType="DotPlot"  rows="0"  columns="0" >
             <WindowPosition x="0"  y="0"  width="0"  height="1"  displayed="0"  panelState="" />
             <Parameters/>
           </Multigraph>
           <PopModelList>
             <DataLayer path="Ramos/Single Cells"  panelValue="1"  discriminatorValue=""  sampleGMID="2"  sampleID="2" >
               <LegendSpec color="#cccccc"  text=""  chartFill="le.chartfill.tinted.60"  lineWeight="Normal"  lineStyle="Solid"  control="0" />
             </DataLayer>
             <DataLayer path="Ramos/Single Cells/IgM subset"  panelValue="1"  discriminatorValue=""  sampleGMID="1"  sampleID="3" >
               <LegendSpec color="#48a4ff"  text=""  chartFill="le.chartfill.tinted.60"  lineWeight="Normal"  lineStyle="Solid"  control="0" />
             </DataLayer>
             <DataLayer path="Ramos/Single Cells/IgM subset"  panelValue="1"  discriminatorValue=""  sampleGMID="0"  sampleID="1" >
               <LegendSpec color="#824100"  text=""  chartFill="le.chartfill.tinted.60"  lineWeight="Normal"  lineStyle="Solid"  control="0" />
             </DataLayer>
           </PopModelList>
           <WindowPosition x="286"  y="36"  width="176"  height="179"  displayed="1"  panelState="" />
         </ChartData>
         <FigColorLegend x="280"  y="240"  width="70"  height="12"  lineWeight="Hairline"  fill="#ffffff"  stroke="#000000"  lineStyle="Solid"  gradientColor="#808080"  gradientStyle="le.gradientstyle.none"  enabled="1"  xScale="1"  yScale="1"  aspectRatioLock="0"  alpha="1"  figID="com.treestar.layout.presentation.FigHeatmapStatAxis@c00eb67#1764660865338"  rotation="0"  lock="0"  sizeLock="0"  contentLock="0"  wantsDrops="0"  colorMapName="Default (blue,green,yellow,red)"  z="45" />
         <ChartData x="501"  y="36"  width="176"  height="179"  lineWeight="Hairline"  fill="#ffffff"  stroke="#000000"  lineStyle="Solid"  gradientColor="#808080"  gradientStyle="le.gradientstyle.none"  enabled="1"  xScale="0.006875"  yScale="0.0069921875"  aspectRatioLock="0"  alpha="1"  figID="com.treestar.flowjo.charting.FigChartBox@5a9a7e62#1762421603488"  rotation="0"  lock="0"  sizeLock="0"  contentLock="0"  wantsDrops="0"  dependents="1"  showSampleName="1"  showFullPath="1"  showFreq="0"  showCount="1"  showPopulationName="1"  showGraphTitle="0"  showMedians="0"  useShortName="1"  showKeyword="0"  keyword=""  showStatistic="0"  statistic=""  offsetHistograms="1"  offsetX="0"  offsetY="50"  flipH="0"  flipV="0"  showAdjunctHistograms="0"  scaleH="0.6875"  scaleV="0.69921875"  panelIndex="-1"  z="50" >
           <Graph smoothing="13"  backColor="#ffffff"  foreColor="#000000"  heatMapStatistic="Median"  heatMapStatParameter="BL1-A"  type="Histogram"  fast="1" >
             <Axis dimension="x"  name="YL4-A"  label="CD69"  auto="auto" />
             <Axis dimension="y"  name=""  label=""  auto="modal" />
             <GraphSettings level="5%"  smoothingHighResolution="1"  contourHighResolution="1"  histogramSmoothingCount="0"  graphResolution="256"  showOutliers="0"  drawLargeDots="0"  dotsToDraw="8000"  tint="le.chartfill.tinted.40"  lineWeight="le.lineweight.normal"  lineStyle="le.linestyle.solid" />
             <GraphEnvironment showGrid="0"  showAxes="tl"  showGates="1"  showFreqOnPlots="1"  showGateNameOnPlots="1"  showMedians="0"  showUncomped="0"  addEventParam="0"  lastYAxisName="" >
               <TextTraits font="SansSerif"  size="18"  name="Labels"  style="bold"  color="#000000"  background="#00ffffff"  just="left" />
               <TextTraits font="SansSerif"  size="11"  name="LayoutGates"  style="plain"  color="#000000"  background="#00ffffff"  just="left" />
               <TextTraits font="SansSerif"  size="9"  name="Numbers"  style="plain"  color="#000000"  background="#00ffffff"  just="left" />
               <TextTraits font="SansSerif"  size="9"  name="Legend"  style="plain"  color="#000000"  background="#00ffffff"  just="left" />
               <WindowPosition x="687"  y="25"  width="390"  height="582"  displayed="1"  panelState="---" />
             </GraphEnvironment>
           </Graph>
           <Annotation lineWeight="NoLine"  fill="#ffffff"  stroke="#808080"  lineStyle="Solid"  gradientColor="#808080"  gradientStyle="le.gradientstyle.none"  enabled="1"  xScale="1"  yScale="1"  aspectRatioLock="0"  alpha="1"  figID="com.treestar.flowjo.charting.FigChartAnnotation@2ccf68d3#1762345335882"  rotation="0"  lock="0"  sizeLock="0"  contentLock="0"  wantsDrops="0"  autoFitContents="0"  autoMinimumSize="1"  padding="5,5,5,5" >
             <Content>&amp;#xA;&amp;#xA;    &amp;lt;p style=&amp;quot;margin-top:0; text-align:left;&amp;quot;&amp;gt;&amp;#xA;      &amp;lt;font face=&amp;quot;SansSerif&amp;quot; color=&amp;quot;#000000&amp;quot; style=&amp;quot;font-size:11pt;&amp;quot;&amp;gt;&amp;lt;input type=&amp;quot;fjml&amp;quot; value=&amp;quot;%3CAnno+originalDataset%3D%22null%22+name%3D%22fj.anno.samplename%22+%2F%3E&amp;quot; style=&amp;quot;font-family:SansSerif; color:#000000; font-weight:normal;&amp;quot;&amp;gt;&amp;#xA;      &amp;lt;/font&amp;gt;&amp;#xA;    &amp;lt;/p&amp;gt;&amp;#xA;    &amp;lt;p style=&amp;quot;margin-top:0; text-align:left;&amp;quot;&amp;gt;&amp;#xA;      &amp;lt;font face=&amp;quot;SansSerif&amp;quot; color=&amp;quot;#000000&amp;quot; style=&amp;quot;font-size:11pt;&amp;quot;&amp;gt;&amp;lt;input type=&amp;quot;fjml&amp;quot; value=&amp;quot;%3CAnno+originalDataset%3D%22null%22+name%3D%22fj.anno.popname%22+%2F%3E&amp;quot; style=&amp;quot;font-family:SansSerif; color:#000000; font-weight:normal;&amp;quot;&amp;gt;&amp;#xA;      &amp;lt;/font&amp;gt;&amp;#xA;    &amp;lt;/p&amp;gt;&amp;#xA;    &amp;lt;p style=&amp;quot;margin-top:0; text-align:left;&amp;quot;&amp;gt;&amp;#xA;      &amp;lt;font face=&amp;quot;SansSerif&amp;quot; color=&amp;quot;#000000&amp;quot; style=&amp;quot;font-size:11pt;&amp;quot;&amp;gt;&amp;lt;input type=&amp;quot;fjml&amp;quot; value=&amp;quot;%3CStatistic+originalDataset%3D%22null%22+ancestor%3D%22%22+name%3D%22Count%22+id%3D%22%22+%2F%3E&amp;quot; style=&amp;quot;font-family:SansSerif; color:#000000; font-weight:normal;&amp;quot;&amp;gt;&amp;#xA;&amp;lt;/font&amp;gt;    &amp;lt;/p&amp;gt;&amp;#xA;</Content>
             <WindowPosition x="0"  y="340"  width="71"  height="52"  displayed="0"  panelState="" />
           </Annotation>
           <Legend lineWeight="Hairline"  fill="#ffffff"  stroke="#000000"  lineStyle="Solid"  gradientColor="#808080"  gradientStyle="le.gradientstyle.none"  enabled="1"  xScale="1"  yScale="1"  aspectRatioLock="0"  alpha="1"  figID="com.treestar.flowjo.charting.legend.FigLegend@b51f127#1762345335883"  rotation="0"  lock="0"  sizeLock="0"  contentLock="0"  wantsDrops="0"  rows="3"  columns="4"  drawGrid="1"  autoFitContents="0"  showHeader="1" >
             <RowSizes>
               <Size index="0"  value="15.25" />
               <Size index="1"  value="15.25" />
               <Size index="2"  value="15.25" />
             </RowSizes>
             <ColSizes>
               <Size index="0"  value="15" />
               <Size index="1"  value="71" />
               <Size index="2"  value="34" />
               <Size index="3"  value="71" />
             </ColSizes>
             <WindowPosition x="0"  y="252"  width="191"  height="45"  displayed="0"  panelState="" />
             <Columns>
               <Anno name="fj.anno.samplename" />
               <Key name="state" />
               <Statistic name="Mean"  id="VL1-A"  ancestor=""  correlate="" />
               <Statistic name="Mean"  id="YL1-A"  ancestor=""  correlate="" />
               <Statistic name="Mean"  id="YL4-A"  ancestor=""  correlate="" />
             </Columns>
           </Legend>
           <Ancestry lineWeight="Hairline"  fill="#ffffff"  stroke="#000000"  lineStyle="Solid"  gradientColor="#808080"  gradientStyle="le.gradientstyle.none"  enabled="1"  xScale="1"  yScale="1"  aspectRatioLock="0"  alpha="1"  figID="com.treestar.flowjo.charting.FigChartRow@2dd8f600#1762345335882"  rotation="0"  lock="0"  sizeLock="0"  contentLock="0"  wantsDrops="0"  backgating="0"  horizontal="0"  backgatingLargeDots="0"  backgatingContours="0" >
             <WindowPosition x="0"  y="0"  width="0"  height="1"  displayed="0"  panelState="" />
           </Ancestry>
           <Multigraph lineWeight="NoLine"  fill="#00ffffff"  stroke="#000000"  lineStyle="Solid"  gradientColor="#808080"  gradientStyle="le.gradientstyle.none"  enabled="1"  xScale="1"  yScale="1"  aspectRatioLock="1"  alpha="1"  figID="com.treestar.flowjo.charting.FigChartGrid@78220275#1762345335882"  rotation="0"  lock="0"  sizeLock="0"  contentLock="0"  wantsDrops="0"  annoOffsetX="0"  annoOffsetY="0"  type="NONE"  displayType="DotPlot"  rows="0"  columns="0" >
             <WindowPosition x="0"  y="0"  width="0"  height="1"  displayed="0"  panelState="" />
             <Parameters/>
           </Multigraph>
           <PopModelList>
             <DataLayer path="Ramos/Single Cells"  panelValue="1"  discriminatorValue=""  sampleGMID="2"  sampleID="2" >
               <LegendSpec color="#cccccc"  text=""  chartFill="le.chartfill.tinted.60"  lineWeight="Normal"  lineStyle="Solid"  control="0" />
             </DataLayer>
             <DataLayer path="Ramos/Single Cells/IgM subset"  panelValue="1"  discriminatorValue=""  sampleGMID="1"  sampleID="3" >
               <LegendSpec color="#48a4ff"  text=""  chartFill="le.chartfill.tinted.60"  lineWeight="Normal"  lineStyle="Solid"  control="0" />
             </DataLayer>
             <DataLayer path="Ramos/Single Cells/IgM subset"  panelValue="1"  discriminatorValue=""  sampleGMID="0"  sampleID="1" >
               <LegendSpec color="#824100"  text=""  chartFill="le.chartfill.tinted.60"  lineWeight="Normal"  lineStyle="Solid"  control="0" />
             </DataLayer>
           </PopModelList>
           <WindowPosition x="501"  y="36"  width="176"  height="179"  displayed="1"  panelState="" />
         </ChartData>
         <FigColorLegend x="495"  y="240"  width="70"  height="12"  lineWeight="Hairline"  fill="#ffffff"  stroke="#000000"  lineStyle="Solid"  gradientColor="#808080"  gradientStyle="le.gradientstyle.none"  enabled="1"  xScale="1"  yScale="1"  aspectRatioLock="0"  alpha="1"  figID="com.treestar.layout.presentation.FigHeatmapStatAxis@c03365e#1764660865338"  rotation="0"  lock="0"  sizeLock="0"  contentLock="0"  wantsDrops="0"  colorMapName="Default (blue,green,yellow,red)"  z="55" />
         <ChartData x="938"  y="39"  width="179"  height="179"  lineWeight="Hairline"  fill="#ffffff"  stroke="#000000"  lineStyle="Solid"  gradientColor="#808080"  gradientStyle="le.gradientstyle.none"  enabled="1"  xScale="0.0069921875"  yScale="0.0069921875"  aspectRatioLock="0"  alpha="1"  figID="com.treestar.flowjo.charting.FigChartBox@4acd3d19#1762421997732"  rotation="0"  lock="0"  sizeLock="0"  contentLock="0"  wantsDrops="0"  dependents="1"  showSampleName="1"  showFullPath="1"  showFreq="0"  showCount="1"  showPopulationName="1"  showGraphTitle="0"  showMedians="0"  useShortName="1"  showKeyword="0"  keyword=""  showStatistic="0"  statistic=""  offsetHistograms="1"  offsetX="0"  offsetY="50"  flipH="0"  flipV="0"  showAdjunctHistograms="0"  scaleH="0.69921875"  scaleV="0.69921875"  panelIndex="-1"  z="60" >
           <Graph smoothing="13"  backColor="#ffffff"  foreColor="#000000"  heatMapStatistic="Median"  heatMapStatParameter="BL1-A"  type="Histogram"  fast="1" >
             <Axis dimension="x"  name="BL1-A"  label="CD86"  auto="auto" />
             <Axis dimension="y"  name=""  label=""  auto="modal" />
             <GraphSettings level="5%"  smoothingHighResolution="1"  contourHighResolution="1"  histogramSmoothingCount="0"  graphResolution="256"  showOutliers="0"  drawLargeDots="0"  dotsToDraw="8000"  tint="le.chartfill.tinted.40"  lineWeight="le.lineweight.normal"  lineStyle="le.linestyle.solid" />
             <GraphEnvironment showGrid="0"  showAxes="tl"  showGates="1"  showFreqOnPlots="1"  showGateNameOnPlots="1"  showMedians="0"  showUncomped="0"  addEventParam="0"  lastYAxisName="" >
               <TextTraits font="SansSerif"  size="18"  name="Labels"  style="bold"  color="#000000"  background="#00ffffff"  just="left" />
               <TextTraits font="SansSerif"  size="11"  name="LayoutGates"  style="plain"  color="#000000"  background="#00ffffff"  just="left" />
               <TextTraits font="SansSerif"  size="9"  name="Numbers"  style="plain"  color="#000000"  background="#00ffffff"  just="left" />
               <TextTraits font="SansSerif"  size="9"  name="Legend"  style="plain"  color="#000000"  background="#00ffffff"  just="left" />
               <WindowPosition x="687"  y="25"  width="390"  height="582"  displayed="1"  panelState="---" />
             </GraphEnvironment>
           </Graph>
           <Annotation lineWeight="NoLine"  fill="#ffffff"  stroke="#808080"  lineStyle="Solid"  gradientColor="#808080"  gradientStyle="le.gradientstyle.none"  enabled="1"  xScale="1"  yScale="1"  aspectRatioLock="0"  alpha="1"  figID="com.treestar.flowjo.charting.FigChartAnnotation@2ccf68d3#1762345335882"  rotation="0"  lock="0"  sizeLock="0"  contentLock="0"  wantsDrops="0"  autoFitContents="0"  autoMinimumSize="1"  padding="5,5,5,5" >
             <Content>&amp;#xA;&amp;#xA;    &amp;lt;p style=&amp;quot;margin-top:0; text-align:left;&amp;quot;&amp;gt;&amp;#xA;      &amp;lt;font face=&amp;quot;SansSerif&amp;quot; color=&amp;quot;#000000&amp;quot; style=&amp;quot;font-size:11pt;&amp;quot;&amp;gt;&amp;lt;input type=&amp;quot;fjml&amp;quot; value=&amp;quot;%3CAnno+originalDataset%3D%22null%22+name%3D%22fj.anno.samplename%22+%2F%3E&amp;quot; style=&amp;quot;font-family:SansSerif; color:#000000; font-weight:normal;&amp;quot;&amp;gt;&amp;#xA;      &amp;lt;/font&amp;gt;&amp;#xA;    &amp;lt;/p&amp;gt;&amp;#xA;    &amp;lt;p style=&amp;quot;margin-top:0; text-align:left;&amp;quot;&amp;gt;&amp;#xA;      &amp;lt;font face=&amp;quot;SansSerif&amp;quot; color=&amp;quot;#000000&amp;quot; style=&amp;quot;font-size:11pt;&amp;quot;&amp;gt;&amp;lt;input type=&amp;quot;fjml&amp;quot; value=&amp;quot;%3CAnno+originalDataset%3D%22null%22+name%3D%22fj.anno.popname%22+%2F%3E&amp;quot; style=&amp;quot;font-family:SansSerif; color:#000000; font-weight:normal;&amp;quot;&amp;gt;&amp;#xA;      &amp;lt;/font&amp;gt;&amp;#xA;    &amp;lt;/p&amp;gt;&amp;#xA;    &amp;lt;p style=&amp;quot;margin-top:0; text-align:left;&amp;quot;&amp;gt;&amp;#xA;      &amp;lt;font face=&amp;quot;SansSerif&amp;quot; color=&amp;quot;#000000&amp;quot; style=&amp;quot;font-size:11pt;&amp;quot;&amp;gt;&amp;lt;input type=&amp;quot;fjml&amp;quot; value=&amp;quot;%3CStatistic+originalDataset%3D%22null%22+ancestor%3D%22%22+name%3D%22Count%22+id%3D%22%22+%2F%3E&amp;quot; style=&amp;quot;font-family:SansSerif; color:#000000; font-weight:normal;&amp;quot;&amp;gt;&amp;#xA;&amp;lt;/font&amp;gt;    &amp;lt;/p&amp;gt;&amp;#xA;</Content>
             <WindowPosition x="0"  y="340"  width="71"  height="52"  displayed="0"  panelState="" />
           </Annotation>
           <Legend lineWeight="Hairline"  fill="#ffffff"  stroke="#000000"  lineStyle="Solid"  gradientColor="#808080"  gradientStyle="le.gradientstyle.none"  enabled="1"  xScale="1"  yScale="1"  aspectRatioLock="0"  alpha="1"  figID="com.treestar.flowjo.charting.legend.FigLegend@b51f127#1762345335883"  rotation="0"  lock="0"  sizeLock="0"  contentLock="0"  wantsDrops="0"  rows="3"  columns="4"  drawGrid="1"  autoFitContents="0"  showHeader="1" >
             <RowSizes>
               <Size index="0"  value="16.5" />
               <Size index="1"  value="16.5" />
               <Size index="2"  value="15" />
             </RowSizes>
             <ColSizes>
               <Size index="0"  value="15" />
               <Size index="1"  value="71" />
               <Size index="2"  value="31" />
               <Size index="3"  value="71" />
             </ColSizes>
             <WindowPosition x="-2"  y="236"  width="188"  height="48"  displayed="0"  panelState="" />
             <Columns>
               <Anno name="fj.anno.samplename" />
               <Key name="state" />
               <Statistic name="Mean"  id="VL1-A"  ancestor=""  correlate="" />
               <Statistic name="Mean"  id="BL1-A"  ancestor=""  correlate="" />
               <Statistic name="Mean"  id="RL1-A"  ancestor=""  correlate="" />
               <Statistic name="Mean"  id="YL4-A"  ancestor=""  correlate="" />
             </Columns>
           </Legend>
           <Ancestry lineWeight="Hairline"  fill="#ffffff"  stroke="#000000"  lineStyle="Solid"  gradientColor="#808080"  gradientStyle="le.gradientstyle.none"  enabled="1"  xScale="1"  yScale="1"  aspectRatioLock="0"  alpha="1"  figID="com.treestar.flowjo.charting.FigChartRow@2dd8f600#1762345335882"  rotation="0"  lock="0"  sizeLock="0"  contentLock="0"  wantsDrops="0"  backgating="0"  horizontal="0"  backgatingLargeDots="0"  backgatingContours="0" >
             <WindowPosition x="0"  y="0"  width="0"  height="1"  displayed="0"  panelState="" />
           </Ancestry>
           <Multigraph lineWeight="NoLine"  fill="#00ffffff"  stroke="#000000"  lineStyle="Solid"  gradientColor="#808080"  gradientStyle="le.gradientstyle.none"  enabled="1"  xScale="1"  yScale="1"  aspectRatioLock="1"  alpha="1"  figID="com.treestar.flowjo.charting.FigChartGrid@78220275#1762345335882"  rotation="0"  lock="0"  sizeLock="0"  contentLock="0"  wantsDrops="0"  annoOffsetX="0"  annoOffsetY="0"  type="NONE"  displayType="DotPlot"  rows="0"  columns="0" >
             <WindowPosition x="0"  y="0"  width="0"  height="1"  displayed="0"  panelState="" />
             <Parameters/>
           </Multigraph>
           <PopModelList>
             <DataLayer path="Ramos/Single Cells"  panelValue="1"  discriminatorValue=""  sampleGMID="5"  sampleID="5" >
               <LegendSpec color="#cccccc"  text=""  chartFill="le.chartfill.tinted.60"  lineWeight="Normal"  lineStyle="Solid"  control="0" />
             </DataLayer>
             <DataLayer path="Ramos/Single Cells"  panelValue="1"  discriminatorValue=""  sampleGMID="4"  sampleID="6" >
               <LegendSpec color="#48a4ff"  text=""  chartFill="le.chartfill.tinted.60"  lineWeight="Normal"  lineStyle="Solid"  control="0" />
             </DataLayer>
             <DataLayer path="Ramos/Single Cells"  panelValue="1"  discriminatorValue=""  sampleGMID="3"  sampleID="4" >
               <LegendSpec color="#824100"  text=""  chartFill="le.chartfill.tinted.60"  lineWeight="Normal"  lineStyle="Solid"  control="0" />
             </DataLayer>
           </PopModelList>
           <WindowPosition x="938"  y="39"  width="179"  height="179"  displayed="1"  panelState="" />
         </ChartData>
         <FigColorLegend x="932"  y="243"  width="70"  height="12"  lineWeight="Hairline"  fill="#ffffff"  stroke="#000000"  lineStyle="Solid"  gradientColor="#808080"  gradientStyle="le.gradientstyle.none"  enabled="1"  xScale="1"  yScale="1"  aspectRatioLock="0"  alpha="1"  figID="com.treestar.layout.presentation.FigHeatmapStatAxis@1e3f4647#1764660865338"  rotation="0"  lock="0"  sizeLock="0"  contentLock="0"  wantsDrops="0"  colorMapName="Default (blue,green,yellow,red)"  z="65" />
         <ChartData x="1155"  y="39"  width="179"  height="179"  lineWeight="Hairline"  fill="#ffffff"  stroke="#000000"  lineStyle="Solid"  gradientColor="#808080"  gradientStyle="le.gradientstyle.none"  enabled="1"  xScale="0.7"  yScale="0.7"  aspectRatioLock="0"  alpha="1"  figID="com.treestar.flowjo.charting.FigChartBox@55c50e5f#1762422049897"  rotation="0"  lock="0"  sizeLock="0"  contentLock="0"  wantsDrops="0"  dependents="1"  showSampleName="1"  showFullPath="1"  showFreq="0"  showCount="1"  showPopulationName="1"  showGraphTitle="0"  showMedians="0"  useShortName="1"  showKeyword="0"  keyword=""  showStatistic="0"  statistic=""  offsetHistograms="1"  offsetX="0"  offsetY="50"  flipH="0"  flipV="0"  showAdjunctHistograms="0"  scaleH="0.69921875"  scaleV="0.69921875"  panelIndex="-1"  z="70" >
           <Graph smoothing="13"  backColor="#ffffff"  foreColor="#000000"  heatMapStatistic="Median"  heatMapStatParameter="BL1-A"  type="Histogram"  fast="1" >
             <Axis dimension="x"  name="RL1-A"  label="CD32B"  auto="auto" />
             <Axis dimension="y"  name=""  label=""  auto="modal" />
             <GraphSettings level="5%"  smoothingHighResolution="1"  contourHighResolution="1"  histogramSmoothingCount="0"  graphResolution="256"  showOutliers="0"  drawLargeDots="0"  dotsToDraw="8000"  tint="le.chartfill.tinted.40"  lineWeight="le.lineweight.normal"  lineStyle="le.linestyle.solid" />
             <GraphEnvironment showGrid="0"  showAxes="tl"  showGates="1"  showFreqOnPlots="1"  showGateNameOnPlots="1"  showMedians="0"  showUncomped="0"  addEventParam="0"  lastYAxisName="" >
               <TextTraits font="SansSerif"  size="18"  name="Labels"  style="bold"  color="#000000"  background="#00ffffff"  just="left" />
               <TextTraits font="SansSerif"  size="11"  name="LayoutGates"  style="plain"  color="#000000"  background="#00ffffff"  just="left" />
               <TextTraits font="SansSerif"  size="9"  name="Numbers"  style="plain"  color="#000000"  background="#00ffffff"  just="left" />
               <TextTraits font="SansSerif"  size="9"  name="Legend"  style="plain"  color="#000000"  background="#00ffffff"  just="left" />
               <WindowPosition x="687"  y="25"  width="390"  height="582"  displayed="1"  panelState="---" />
             </GraphEnvironment>
           </Graph>
           <Annotation lineWeight="NoLine"  fill="#ffffff"  stroke="#808080"  lineStyle="Solid"  gradientColor="#808080"  gradientStyle="le.gradientstyle.none"  enabled="1"  xScale="1"  yScale="1"  aspectRatioLock="0"  alpha="1"  figID="com.treestar.flowjo.charting.FigChartAnnotation@2ccf68d3#1762345335882"  rotation="0"  lock="0"  sizeLock="0"  contentLock="0"  wantsDrops="0"  autoFitContents="0"  autoMinimumSize="1"  padding="5,5,5,5" >
             <Content>&amp;#xA;&amp;#xA;    &amp;lt;p style=&amp;quot;margin-top:0; text-align:left;&amp;quot;&amp;gt;&amp;#xA;      &amp;lt;font face=&amp;quot;SansSerif&amp;quot; color=&amp;quot;#000000&amp;quot; style=&amp;quot;font-size:11pt;&amp;quot;&amp;gt;&amp;lt;input type=&amp;quot;fjml&amp;quot; value=&amp;quot;%3CAnno+originalDataset%3D%22null%22+name%3D%22fj.anno.samplename%22+%2F%3E&amp;quot; style=&amp;quot;font-family:SansSerif; color:#000000; font-weight:normal;&amp;quot;&amp;gt;&amp;#xA;      &amp;lt;/font&amp;gt;&amp;#xA;    &amp;lt;/p&amp;gt;&amp;#xA;    &amp;lt;p style=&amp;quot;margin-top:0; text-align:left;&amp;quot;&amp;gt;&amp;#xA;      &amp;lt;font face=&amp;quot;SansSerif&amp;quot; color=&amp;quot;#000000&amp;quot; style=&amp;quot;font-size:11pt;&amp;quot;&amp;gt;&amp;lt;input type=&amp;quot;fjml&amp;quot; value=&amp;quot;%3CAnno+originalDataset%3D%22null%22+name%3D%22fj.anno.popname%22+%2F%3E&amp;quot; style=&amp;quot;font-family:SansSerif; color:#000000; font-weight:normal;&amp;quot;&amp;gt;&amp;#xA;      &amp;lt;/font&amp;gt;&amp;#xA;    &amp;lt;/p&amp;gt;&amp;#xA;    &amp;lt;p style=&amp;quot;margin-top:0; text-align:left;&amp;quot;&amp;gt;&amp;#xA;      &amp;lt;font face=&amp;quot;SansSerif&amp;quot; color=&amp;quot;#000000&amp;quot; style=&amp;quot;font-size:11pt;&amp;quot;&amp;gt;&amp;lt;input type=&amp;quot;fjml&amp;quot; value=&amp;quot;%3CStatistic+originalDataset%3D%22null%22+ancestor%3D%22%22+name%3D%22Count%22+id%3D%22%22+%2F%3E&amp;quot; style=&amp;quot;font-family:SansSerif; color:#000000; font-weight:normal;&amp;quot;&amp;gt;&amp;#xA;&amp;lt;/font&amp;gt;    &amp;lt;/p&amp;gt;&amp;#xA;</Content>
             <WindowPosition x="0"  y="340"  width="71"  height="52"  displayed="0"  panelState="" />
           </Annotation>
           <Legend lineWeight="Hairline"  fill="#ffffff"  stroke="#000000"  lineStyle="Solid"  gradientColor="#808080"  gradientStyle="le.gradientstyle.none"  enabled="1"  xScale="1"  yScale="1"  aspectRatioLock="0"  alpha="1"  figID="com.treestar.flowjo.charting.legend.FigLegend@b51f127#1762345335883"  rotation="0"  lock="0"  sizeLock="0"  contentLock="0"  wantsDrops="0"  rows="3"  columns="4"  drawGrid="1"  autoFitContents="0"  showHeader="1" >
             <RowSizes>
               <Size index="0"  value="16.5" />
               <Size index="1"  value="16.5" />
               <Size index="2"  value="15" />
             </RowSizes>
             <ColSizes>
               <Size index="0"  value="15" />
               <Size index="1"  value="71" />
               <Size index="2"  value="31" />
               <Size index="3"  value="71" />
             </ColSizes>
             <WindowPosition x="-2"  y="236"  width="188"  height="48"  displayed="0"  panelState="" />
             <Columns>
               <Anno name="fj.anno.samplename" />
               <Key name="state" />
               <Statistic name="Mean"  id="VL1-A"  ancestor=""  correlate="" />
               <Statistic name="Mean"  id="BL1-A"  ancestor=""  correlate="" />
               <Statistic name="Mean"  id="RL1-A"  ancestor=""  correlate="" />
               <Statistic name="Mean"  id="YL4-A"  ancestor=""  correlate="" />
             </Columns>
           </Legend>
           <Ancestry lineWeight="Hairline"  fill="#ffffff"  stroke="#000000"  lineStyle="Solid"  gradientColor="#808080"  gradientStyle="le.gradientstyle.none"  enabled="1"  xScale="1"  yScale="1"  aspectRatioLock="0"  alpha="1"  figID="com.treestar.flowjo.charting.FigChartRow@2dd8f600#1762345335882"  rotation="0"  lock="0"  sizeLock="0"  contentLock="0"  wantsDrops="0"  backgating="0"  horizontal="0"  backgatingLargeDots="0"  backgatingContours="0" >
             <WindowPosition x="0"  y="0"  width="0"  height="1"  displayed="0"  panelState="" />
           </Ancestry>
           <Multigraph lineWeight="NoLine"  fill="#00ffffff"  stroke="#000000"  lineStyle="Solid"  gradientColor="#808080"  gradientStyle="le.gradientstyle.none"  enabled="1"  xScale="1"  yScale="1"  aspectRatioLock="1"  alpha="1"  figID="com.treestar.flowjo.charting.FigChartGrid@78220275#1762345335882"  rotation="0"  lock="0"  sizeLock="0"  contentLock="0"  wantsDrops="0"  annoOffsetX="0"  annoOffsetY="0"  type="NONE"  displayType="DotPlot"  rows="0"  columns="0" >
             <WindowPosition x="0"  y="0"  width="0"  height="1"  displayed="0"  panelState="" />
             <Parameters/>
           </Multigraph>
           <PopModelList>
             <DataLayer path="Ramos/Single Cells"  panelValue="1"  discriminatorValue=""  sampleGMID="5"  sampleID="5" >
               <LegendSpec color="#cccccc"  text=""  chartFill="le.chartfill.tinted.60"  lineWeight="Normal"  lineStyle="Solid"  control="0" />
             </DataLayer>
             <DataLayer path="Ramos/Single Cells"  panelValue="1"  discriminatorValue=""  sampleGMID="4"  sampleID="6" >
               <LegendSpec color="#48a4ff"  text=""  chartFill="le.chartfill.tinted.60"  lineWeight="Normal"  lineStyle="Solid"  control="0" />
             </DataLayer>
             <DataLayer path="Ramos/Single Cells"  panelValue="1"  discriminatorValue=""  sampleGMID="3"  sampleID="4" >
               <LegendSpec color="#824100"  text=""  chartFill="le.chartfill.tinted.60"  lineWeight="Normal"  lineStyle="Solid"  control="0" />
             </DataLayer>
           </PopModelList>
           <WindowPosition x="1155"  y="39"  width="179"  height="179"  displayed="1"  panelState="" />
         </ChartData>
         <FigColorLegend x="1149"  y="243"  width="70"  height="12"  lineWeight="Hairline"  fill="#ffffff"  stroke="#000000"  lineStyle="Solid"  gradientColor="#808080"  gradientStyle="le.gradientstyle.none"  enabled="1"  xScale="1"  yScale="1"  aspectRatioLock="0"  alpha="1"  figID="com.treestar.layout.presentation.FigHeatmapStatAxis@71d110ef#1764660865338"  rotation="0"  lock="0"  sizeLock="0"  contentLock="0"  wantsDrops="0"  colorMapName="Default (blue,green,yellow,red)"  z="75" />
         <ChartData x="1372"  y="39"  width="179"  height="179"  lineWeight="Hairline"  fill="#ffffff"  stroke="#000000"  lineStyle="Solid"  gradientColor="#808080"  gradientStyle="le.gradientstyle.none"  enabled="1"  xScale="0.0069921875"  yScale="0.0069921875"  aspectRatioLock="0"  alpha="1"  figID="com.treestar.flowjo.charting.FigChartBox@2ecfd296#1762422086465"  rotation="0"  lock="0"  sizeLock="0"  contentLock="0"  wantsDrops="0"  dependents="1"  showSampleName="1"  showFullPath="1"  showFreq="0"  showCount="1"  showPopulationName="1"  showGraphTitle="0"  showMedians="0"  useShortName="1"  showKeyword="0"  keyword=""  showStatistic="0"  statistic=""  offsetHistograms="1"  offsetX="0"  offsetY="50"  flipH="0"  flipV="0"  showAdjunctHistograms="0"  scaleH="0.69921875"  scaleV="0.69921875"  panelIndex="-1"  z="80" >
           <Graph smoothing="13"  backColor="#ffffff"  foreColor="#000000"  heatMapStatistic="Median"  heatMapStatParameter="BL1-A"  type="Histogram"  fast="1" >
             <Axis dimension="x"  name="YL4-A"  label="CD20"  auto="auto" />
             <Axis dimension="y"  name=""  label=""  auto="modal" />
             <GraphSettings level="5%"  smoothingHighResolution="1"  contourHighResolution="1"  histogramSmoothingCount="0"  graphResolution="256"  showOutliers="0"  drawLargeDots="0"  dotsToDraw="8000"  tint="le.chartfill.tinted.40"  lineWeight="le.lineweight.normal"  lineStyle="le.linestyle.solid" />
             <GraphEnvironment showGrid="0"  showAxes="tl"  showGates="1"  showFreqOnPlots="1"  showGateNameOnPlots="1"  showMedians="0"  showUncomped="0"  addEventParam="0"  lastYAxisName="" >
               <TextTraits font="SansSerif"  size="18"  name="Labels"  style="bold"  color="#000000"  background="#00ffffff"  just="left" />
               <TextTraits font="SansSerif"  size="11"  name="LayoutGates"  style="plain"  color="#000000"  background="#00ffffff"  just="left" />
               <TextTraits font="SansSerif"  size="9"  name="Numbers"  style="plain"  color="#000000"  background="#00ffffff"  just="left" />
               <TextTraits font="SansSerif"  size="9"  name="Legend"  style="plain"  color="#000000"  background="#00ffffff"  just="left" />
               <WindowPosition x="687"  y="25"  width="390"  height="582"  displayed="1"  panelState="---" />
             </GraphEnvironment>
           </Graph>
           <Annotation lineWeight="NoLine"  fill="#ffffff"  stroke="#808080"  lineStyle="Solid"  gradientColor="#808080"  gradientStyle="le.gradientstyle.none"  enabled="1"  xScale="1"  yScale="1"  aspectRatioLock="0"  alpha="1"  figID="com.treestar.flowjo.charting.FigChartAnnotation@2ccf68d3#1762345335882"  rotation="0"  lock="0"  sizeLock="0"  contentLock="0"  wantsDrops="0"  autoFitContents="0"  autoMinimumSize="1"  padding="5,5,5,5" >
             <Content>&amp;#xA;&amp;#xA;    &amp;lt;p style=&amp;quot;margin-top:0; text-align:left;&amp;quot;&amp;gt;&amp;#xA;      &amp;lt;font face=&amp;quot;SansSerif&amp;quot; color=&amp;quot;#000000&amp;quot; style=&amp;quot;font-size:11pt;&amp;quot;&amp;gt;&amp;lt;input type=&amp;quot;fjml&amp;quot; value=&amp;quot;%3CAnno+originalDataset%3D%22null%22+name%3D%22fj.anno.samplename%22+%2F%3E&amp;quot; style=&amp;quot;font-family:SansSerif; color:#000000; font-weight:normal;&amp;quot;&amp;gt;&amp;#xA;      &amp;lt;/font&amp;gt;&amp;#xA;    &amp;lt;/p&amp;gt;&amp;#xA;    &amp;lt;p style=&amp;quot;margin-top:0; text-align:left;&amp;quot;&amp;gt;&amp;#xA;      &amp;lt;font face=&amp;quot;SansSerif&amp;quot; color=&amp;quot;#000000&amp;quot; style=&amp;quot;font-size:11pt;&amp;quot;&amp;gt;&amp;lt;input type=&amp;quot;fjml&amp;quot; value=&amp;quot;%3CAnno+originalDataset%3D%22null%22+name%3D%22fj.anno.popname%22+%2F%3E&amp;quot; style=&amp;quot;font-family:SansSerif; color:#000000; font-weight:normal;&amp;quot;&amp;gt;&amp;#xA;      &amp;lt;/font&amp;gt;&amp;#xA;    &amp;lt;/p&amp;gt;&amp;#xA;    &amp;lt;p style=&amp;quot;margin-top:0; text-align:left;&amp;quot;&amp;gt;&amp;#xA;      &amp;lt;font face=&amp;quot;SansSerif&amp;quot; color=&amp;quot;#000000&amp;quot; style=&amp;quot;font-size:11pt;&amp;quot;&amp;gt;&amp;lt;input type=&amp;quot;fjml&amp;quot; value=&amp;quot;%3CStatistic+originalDataset%3D%22null%22+ancestor%3D%22%22+name%3D%22Count%22+id%3D%22%22+%2F%3E&amp;quot; style=&amp;quot;font-family:SansSerif; color:#000000; font-weight:normal;&amp;quot;&amp;gt;&amp;#xA;&amp;lt;/font&amp;gt;    &amp;lt;/p&amp;gt;&amp;#xA;</Content>
             <WindowPosition x="0"  y="340"  width="71"  height="52"  displayed="0"  panelState="" />
           </Annotation>
           <Legend lineWeight="Hairline"  fill="#ffffff"  stroke="#000000"  lineStyle="Solid"  gradientColor="#808080"  gradientStyle="le.gradientstyle.none"  enabled="1"  xScale="1"  yScale="1"  aspectRatioLock="0"  alpha="1"  figID="com.treestar.flowjo.charting.legend.FigLegend@b51f127#1762345335883"  rotation="0"  lock="0"  sizeLock="0"  contentLock="0"  wantsDrops="0"  rows="3"  columns="4"  drawGrid="1"  autoFitContents="0"  showHeader="1" >
             <RowSizes>
               <Size index="0"  value="16.5" />
               <Size index="1"  value="16.5" />
               <Size index="2"  value="15" />
             </RowSizes>
             <ColSizes>
               <Size index="0"  value="15" />
               <Size index="1"  value="71" />
               <Size index="2"  value="31" />
               <Size index="3"  value="71" />
             </ColSizes>
             <WindowPosition x="-2"  y="236"  width="188"  height="48"  displayed="0"  panelState="" />
             <Columns>
               <Anno name="fj.anno.samplename" />
               <Key name="state" />
               <Statistic name="Mean"  id="VL1-A"  ancestor=""  correlate="" />
               <Statistic name="Mean"  id="BL1-A"  ancestor=""  correlate="" />
               <Statistic name="Mean"  id="RL1-A"  ancestor=""  correlate="" />
               <Statistic name="Mean"  id="YL4-A"  ancestor=""  correlate="" />
             </Columns>
           </Legend>
           <Ancestry lineWeight="Hairline"  fill="#ffffff"  stroke="#000000"  lineStyle="Solid"  gradientColor="#808080"  gradientStyle="le.gradientstyle.none"  enabled="1"  xScale="1"  yScale="1"  aspectRatioLock="0"  alpha="1"  figID="com.treestar.flowjo.charting.FigChartRow@2dd8f600#1762345335882"  rotation="0"  lock="0"  sizeLock="0"  contentLock="0"  wantsDrops="0"  backgating="0"  horizontal="0"  backgatingLargeDots="0"  backgatingContours="0" >
             <WindowPosition x="0"  y="0"  width="0"  height="1"  displayed="0"  panelState="" />
           </Ancestry>
           <Multigraph lineWeight="NoLine"  fill="#00ffffff"  stroke="#000000"  lineStyle="Solid"  gradientColor="#808080"  gradientStyle="le.gradientstyle.none"  enabled="1"  xScale="1"  yScale="1"  aspectRatioLock="1"  alpha="1"  figID="com.treestar.flowjo.charting.FigChartGrid@78220275#1762345335882"  rotation="0"  lock="0"  sizeLock="0"  contentLock="0"  wantsDrops="0"  annoOffsetX="0"  annoOffsetY="0"  type="NONE"  displayType="DotPlot"  rows="0"  columns="0" >
             <WindowPosition x="0"  y="0"  width="0"  height="1"  displayed="0"  panelState="" />
             <Parameters/>
           </Multigraph>
           <PopModelList>
             <DataLayer path="Ramos/Single Cells"  panelValue="1"  discriminatorValue=""  sampleGMID="5"  sampleID="5" >
               <LegendSpec color="#cccccc"  text=""  chartFill="le.chartfill.tinted.60"  lineWeight="Normal"  lineStyle="Solid"  control="0" />
             </DataLayer>
             <DataLayer path="Ramos/Single Cells"  panelValue="1"  discriminatorValue=""  sampleGMID="4"  sampleID="6" >
               <LegendSpec color="#48a4ff"  text=""  chartFill="le.chartfill.tinted.60"  lineWeight="Normal"  lineStyle="Solid"  control="0" />
             </DataLayer>
             <DataLayer path="Ramos/Single Cells"  panelValue="1"  discriminatorValue=""  sampleGMID="3"  sampleID="4" >
               <LegendSpec color="#824100"  text=""  chartFill="le.chartfill.tinted.60"  lineWeight="Normal"  lineStyle="Solid"  control="0" />
             </DataLayer>
           </PopModelList>
           <WindowPosition x="1372"  y="39"  width="179"  height="179"  displayed="1"  panelState="" />
         </ChartData>
         <FigColorLegend x="1366"  y="243"  width="70"  height="12"  lineWeight="Hairline"  fill="#ffffff"  stroke="#000000"  lineStyle="Solid"  gradientColor="#808080"  gradientStyle="le.gradientstyle.none"  enabled="1"  xScale="1"  yScale="1"  aspectRatioLock="0"  alpha="1"  figID="com.treestar.layout.presentation.FigHeatmapStatAxis@56e52c30#1764660865338"  rotation="0"  lock="0"  sizeLock="0"  contentLock="0"  wantsDrops="0"  colorMapName="Default (blue,green,yellow,red)"  z="85" />
         <ChartData x="290"  y="359"  width="179"  height="179"  lineWeight="Hairline"  fill="#ffffff"  stroke="#000000"  lineStyle="Solid"  gradientColor="#808080"  gradientStyle="le.gradientstyle.none"  enabled="1"  xScale="0.0069921875"  yScale="0.0069921875"  aspectRatioLock="0"  alpha="1"  figID="com.treestar.flowjo.charting.FigChartBox@607abcba#1762422263028"  rotation="0"  lock="0"  sizeLock="0"  contentLock="0"  wantsDrops="0"  dependents="1"  showSampleName="1"  showFullPath="1"  showFreq="0"  showCount="1"  showPopulationName="1"  showGraphTitle="0"  showMedians="0"  useShortName="1"  showKeyword="0"  keyword=""  showStatistic="0"  statistic=""  offsetHistograms="1"  offsetX="0"  offsetY="50"  flipH="0"  flipV="0"  showAdjunctHistograms="0"  scaleH="0.69921875"  scaleV="0.69921875"  panelIndex="-1"  z="90" >
           <Graph smoothing="13"  backColor="#ffffff"  foreColor="#000000"  heatMapStatistic="Median"  heatMapStatParameter="BL1-A"  type="Histogram"  fast="1" >
             <Axis dimension="x"  name="RL1-A"  label="CD44"  auto="auto" />
             <Axis dimension="y"  name=""  label=""  auto="modal" />
             <GraphSettings level="5%"  smoothingHighResolution="1"  contourHighResolution="1"  histogramSmoothingCount="0"  graphResolution="256"  showOutliers="0"  drawLargeDots="0"  dotsToDraw="8000"  tint="le.chartfill.tinted.40"  lineWeight="le.lineweight.normal"  lineStyle="le.linestyle.solid" />
             <GraphEnvironment showGrid="0"  showAxes="tl"  showGates="1"  showFreqOnPlots="1"  showGateNameOnPlots="1"  showMedians="0"  showUncomped="0"  addEventParam="0"  lastYAxisName="" >
               <TextTraits font="SansSerif"  size="18"  name="Labels"  style="bold"  color="#000000"  background="#00ffffff"  just="left" />
               <TextTraits font="SansSerif"  size="11"  name="LayoutGates"  style="plain"  color="#000000"  background="#00ffffff"  just="left" />
               <TextTraits font="SansSerif"  size="9"  name="Numbers"  style="plain"  color="#000000"  background="#00ffffff"  just="left" />
               <TextTraits font="SansSerif"  size="9"  name="Legend"  style="plain"  color="#000000"  background="#00ffffff"  just="left" />
               <WindowPosition x="687"  y="25"  width="390"  height="582"  displayed="1"  panelState="---" />
             </GraphEnvironment>
           </Graph>
           <Annotation lineWeight="NoLine"  fill="#ffffff"  stroke="#808080"  lineStyle="Solid"  gradientColor="#808080"  gradientStyle="le.gradientstyle.none"  enabled="1"  xScale="1"  yScale="1"  aspectRatioLock="0"  alpha="1"  figID="com.treestar.flowjo.charting.FigChartAnnotation@2ccf68d3#1762345335882"  rotation="0"  lock="0"  sizeLock="0"  contentLock="0"  wantsDrops="0"  autoFitContents="0"  autoMinimumSize="1"  padding="5,5,5,5" >
             <Content>&amp;#xA;&amp;#xA;    &amp;lt;p style=&amp;quot;margin-top:0; text-align:left;&amp;quot;&amp;gt;&amp;#xA;      &amp;lt;font face=&amp;quot;SansSerif&amp;quot; color=&amp;quot;#000000&amp;quot; style=&amp;quot;font-size:11pt;&amp;quot;&amp;gt;&amp;lt;input type=&amp;quot;fjml&amp;quot; value=&amp;quot;%3CAnno+originalDataset%3D%22null%22+name%3D%22fj.anno.samplename%22+%2F%3E&amp;quot; style=&amp;quot;font-family:SansSerif; color:#000000; font-weight:normal;&amp;quot;&amp;gt;&amp;#xA;      &amp;lt;/font&amp;gt;&amp;#xA;    &amp;lt;/p&amp;gt;&amp;#xA;    &amp;lt;p style=&amp;quot;margin-top:0; text-align:left;&amp;quot;&amp;gt;&amp;#xA;      &amp;lt;font face=&amp;quot;SansSerif&amp;quot; color=&amp;quot;#000000&amp;quot; style=&amp;quot;font-size:11pt;&amp;quot;&amp;gt;&amp;lt;input type=&amp;quot;fjml&amp;quot; value=&amp;quot;%3CAnno+originalDataset%3D%22null%22+name%3D%22fj.anno.popname%22+%2F%3E&amp;quot; style=&amp;quot;font-family:SansSerif; color:#000000; font-weight:normal;&amp;quot;&amp;gt;&amp;#xA;      &amp;lt;/font&amp;gt;&amp;#xA;    &amp;lt;/p&amp;gt;&amp;#xA;    &amp;lt;p style=&amp;quot;margin-top:0; text-align:left;&amp;quot;&amp;gt;&amp;#xA;      &amp;lt;font face=&amp;quot;SansSerif&amp;quot; color=&amp;quot;#000000&amp;quot; style=&amp;quot;font-size:11pt;&amp;quot;&amp;gt;&amp;lt;input type=&amp;quot;fjml&amp;quot; value=&amp;quot;%3CStatistic+originalDataset%3D%22null%22+ancestor%3D%22%22+name%3D%22Count%22+id%3D%22%22+%2F%3E&amp;quot; style=&amp;quot;font-family:SansSerif; color:#000000; font-weight:normal;&amp;quot;&amp;gt;&amp;#xA;&amp;lt;/font&amp;gt;    &amp;lt;/p&amp;gt;&amp;#xA;</Content>
             <WindowPosition x="0"  y="340"  width="71"  height="52"  displayed="0"  panelState="" />
           </Annotation>
           <Legend lineWeight="Hairline"  fill="#ffffff"  stroke="#000000"  lineStyle="Solid"  gradientColor="#808080"  gradientStyle="le.gradientstyle.none"  enabled="1"  xScale="1"  yScale="1"  aspectRatioLock="0"  alpha="1"  figID="com.treestar.flowjo.charting.legend.FigLegend@b51f127#1762345335883"  rotation="0"  lock="0"  sizeLock="0"  contentLock="0"  wantsDrops="0"  rows="3"  columns="4"  drawGrid="1"  autoFitContents="0"  showHeader="1" >
             <RowSizes>
               <Size index="0"  value="15.25" />
               <Size index="1"  value="15.25" />
               <Size index="2"  value="15.25" />
             </RowSizes>
             <ColSizes>
               <Size index="0"  value="15" />
               <Size index="1"  value="71" />
               <Size index="2"  value="31" />
               <Size index="3"  value="71" />
             </ColSizes>
             <WindowPosition x="1"  y="236"  width="188"  height="45"  displayed="0"  panelState="" />
             <Columns>
               <Anno name="fj.anno.samplename" />
               <Key name="state" />
               <Statistic name="Mean"  id="VL1-A"  ancestor=""  correlate="" />
               <Statistic name="Mean"  id="RL1-A"  ancestor=""  correlate="" />
               <Statistic name="Mean"  id="YL4-A"  ancestor=""  correlate="" />
             </Columns>
           </Legend>
           <Ancestry lineWeight="Hairline"  fill="#ffffff"  stroke="#000000"  lineStyle="Solid"  gradientColor="#808080"  gradientStyle="le.gradientstyle.none"  enabled="1"  xScale="1"  yScale="1"  aspectRatioLock="0"  alpha="1"  figID="com.treestar.flowjo.charting.FigChartRow@2dd8f600#1762345335882"  rotation="0"  lock="0"  sizeLock="0"  contentLock="0"  wantsDrops="0"  backgating="0"  horizontal="0"  backgatingLargeDots="0"  backgatingContours="0" >
             <WindowPosition x="0"  y="0"  width="0"  height="1"  displayed="0"  panelState="" />
           </Ancestry>
           <Multigraph lineWeight="NoLine"  fill="#00ffffff"  stroke="#000000"  lineStyle="Solid"  gradientColor="#808080"  gradientStyle="le.gradientstyle.none"  enabled="1"  xScale="1"  yScale="1"  aspectRatioLock="1"  alpha="1"  figID="com.treestar.flowjo.charting.FigChartGrid@78220275#1762345335882"  rotation="0"  lock="0"  sizeLock="0"  contentLock="0"  wantsDrops="0"  annoOffsetX="0"  annoOffsetY="0"  type="NONE"  displayType="DotPlot"  rows="0"  columns="0" >
             <WindowPosition x="0"  y="0"  width="0"  height="1"  displayed="0"  panelState="" />
             <Parameters/>
           </Multigraph>
           <PopModelList>
             <DataLayer path="Ramos/Single Cells"  panelValue="1"  discriminatorValue=""  sampleGMID="6"  sampleID="8" >
               <LegendSpec color="#cccccc"  text=""  chartFill="le.chartfill.tinted.60"  lineWeight="Normal"  lineStyle="Solid"  control="0" />
             </DataLayer>
             <DataLayer path="Ramos/Single Cells"  panelValue="1"  discriminatorValue=""  sampleGMID="8"  sampleID="9" >
               <LegendSpec color="#48a4ff"  text=""  chartFill="le.chartfill.tinted.60"  lineWeight="Normal"  lineStyle="Solid"  control="0" />
             </DataLayer>
             <DataLayer path="Ramos/Single Cells"  panelValue="1"  discriminatorValue=""  sampleGMID="7"  sampleID="7" >
               <LegendSpec color="#824100"  text=""  chartFill="le.chartfill.tinted.60"  lineWeight="Normal"  lineStyle="Solid"  control="0" />
             </DataLayer>
           </PopModelList>
           <WindowPosition x="290"  y="359"  width="179"  height="179"  displayed="1"  panelState="" />
         </ChartData>
         <FigColorLegend x="284"  y="563"  width="70"  height="12"  lineWeight="Hairline"  fill="#ffffff"  stroke="#000000"  lineStyle="Solid"  gradientColor="#808080"  gradientStyle="le.gradientstyle.none"  enabled="1"  xScale="1"  yScale="1"  aspectRatioLock="0"  alpha="1"  figID="com.treestar.layout.presentation.FigHeatmapStatAxis@4df36251#1764660865338"  rotation="0"  lock="0"  sizeLock="0"  contentLock="0"  wantsDrops="0"  colorMapName="Default (blue,green,yellow,red)"  z="95" />
         <ChartData x="507"  y="359"  width="179"  height="179"  lineWeight="Hairline"  fill="#ffffff"  stroke="#000000"  lineStyle="Solid"  gradientColor="#808080"  gradientStyle="le.gradientstyle.none"  enabled="1"  xScale="0.0069921875"  yScale="0.0069921875"  aspectRatioLock="0"  alpha="1"  figID="com.treestar.flowjo.charting.FigChartBox@7fb692b#1762422286678"  rotation="0"  lock="0"  sizeLock="0"  contentLock="0"  wantsDrops="0"  dependents="1"  showSampleName="1"  showFullPath="1"  showFreq="0"  showCount="1"  showPopulationName="1"  showGraphTitle="0"  showMedians="0"  useShortName="1"  showKeyword="0"  keyword=""  showStatistic="0"  statistic=""  offsetHistograms="1"  offsetX="0"  offsetY="50"  flipH="0"  flipV="0"  showAdjunctHistograms="0"  scaleH="0.69921875"  scaleV="0.69921875"  panelIndex="-1"  z="100" >
           <Graph smoothing="13"  backColor="#ffffff"  foreColor="#000000"  heatMapStatistic="Median"  heatMapStatParameter="BL1-A"  type="Histogram"  fast="1" >
             <Axis dimension="x"  name="YL4-A"  label="CD19"  auto="auto" />
             <Axis dimension="y"  name=""  label=""  auto="modal" />
             <GraphSettings level="5%"  smoothingHighResolution="1"  contourHighResolution="1"  histogramSmoothingCount="0"  graphResolution="256"  showOutliers="0"  drawLargeDots="0"  dotsToDraw="8000"  tint="le.chartfill.tinted.40"  lineWeight="le.lineweight.normal"  lineStyle="le.linestyle.solid" />
             <GraphEnvironment showGrid="0"  showAxes="tl"  showGates="1"  showFreqOnPlots="1"  showGateNameOnPlots="1"  showMedians="0"  showUncomped="0"  addEventParam="0"  lastYAxisName="" >
               <TextTraits font="SansSerif"  size="18"  name="Labels"  style="bold"  color="#000000"  background="#00ffffff"  just="left" />
               <TextTraits font="SansSerif"  size="11"  name="LayoutGates"  style="plain"  color="#000000"  background="#00ffffff"  just="left" />
               <TextTraits font="SansSerif"  size="9"  name="Numbers"  style="plain"  color="#000000"  background="#00ffffff"  just="left" />
               <TextTraits font="SansSerif"  size="9"  name="Legend"  style="plain"  color="#000000"  background="#00ffffff"  just="left" />
[truncated: 25,529 more chars]
