# Supplementary material for: CD20 tails interact with the 14-3-3/GEF-H1 complex and microtubule network upon PKCδ phosphorylation
Source: EMBO J. 2026 Apr 17;45(11):3859–79. doi: 10.1038/s44318-026-00781-5 (PMC13226681; doi:10.1038/s44318-026-00781-5)
Supplement: Supplementary file 7 — Source data Fig. 3 [file 44318_2026_781_MOESM7_ESM.zip]

Archive with 193 entries (184 files):
- Figure 3/
- __MACOSX/._Figure 3
- Figure 3/.DS_Store
- __MACOSX/Figure 3/._.DS_Store
- Figure 3/A/
- __MACOSX/Figure 3/._A
- Figure 3/F/
- __MACOSX/Figure 3/._F
- Figure 3/C/
- __MACOSX/Figure 3/._C
- Figure 3/D/
- __MACOSX/Figure 3/._D
- Figure 3/E/
- __MACOSX/Figure 3/._E
- Figure 3/B/
- __MACOSX/Figure 3/._B
- Figure 3/A/Fig 3 A CD20 human Uniprot.docx
- __MACOSX/Figure 3/A/._Fig 3 A CD20 human Uniprot.docx
- Figure 3/A/README FIG 3A.txt
- __MACOSX/Figure 3/A/._README FIG 3A.txt
- Figure 3/F/README FIG 3F.txt
- __MACOSX/Figure 3/F/._README FIG 3F.txt
- Figure 3/F/.DS_Store
- __MACOSX/Figure 3/F/._.DS_Store
- Figure 3/F/images WB.zip
- Figure 3/F/Calculation WB Figure 3F.xlsx
- __MACOSX/Figure 3/F/._Calculation WB Figure 3F.xlsx
- Figure 3/F/Fig 3F IP and WB ISL .xlsx
- __MACOSX/Figure 3/F/._Fig 3F IP and WB ISL .xlsx
- Figure 3/F/Figure 3F calculation WB.prism
- __MACOSX/Figure 3/F/._Figure 3F calculation WB.prism
- Figure 3/C/Fig 3 C -1/
- Figure 3/C/README FIG 3C.txt
- __MACOSX/Figure 3/C/._README FIG 3C.txt
- Figure 3/C/.DS_Store
- __MACOSX/Figure 3/C/._.DS_Store
- Figure 3/C/Fig 3 C -2/
- Figure 3/D/README FIG 3D.txt
- __MACOSX/Figure 3/D/._README FIG 3D.txt
- Figure 3/D/Fig 3D Cmut.png
- __MACOSX/Figure 3/D/._Fig 3D Cmut.png
- Figure 3/D/Fig 3D Nmut.png
- __MACOSX/Figure 3/D/._Fig 3D Nmut.png
- Figure 3/D/Fig 3D WT paper.png
- __MACOSX/Figure 3/D/._Fig 3D WT paper.png
- Figure 3/D/Fig 3D NCmut.png
- __MACOSX/Figure 3/D/._Fig 3D NCmut.png
- Figure 3/E/README FIG 3E.txt
- __MACOSX/Figure 3/E/._README FIG 3E.txt
- Figure 3/E/.DS_Store
- __MACOSX/Figure 3/E/._.DS_Store
- Figure 3/E/PLA CD20-14-3-3 mutants intra.prism
- __MACOSX/Figure 3/E/._PLA CD20-14-3-3 mutants intra.prism
- Figure 3/E/Fig 3E CD20_14-3-3.xlsx
- __MACOSX/Figure 3/E/._Fig 3E CD20_14-3-3.xlsx
- Figure 3/B/Protter- interactive protein feature visualization and integration with experimental proteomic data.pdf
- __MACOSX/Figure 3/B/._Protter- interactive protein feature visualization and integration with experimental proteomic data.pdf
- Figure 3/B/README FIG 3B.txt
- __MACOSX/Figure 3/B/._README FIG 3B.txt
- Figure 3/B/Fig 3 B protter.docx
- __MACOSX/Figure 3/B/._Fig 3 B protter.docx
- Figure 3/B/~$ADME FIG 3A.txt
- __MACOSX/Figure 3/B/._~$ADME FIG 3A.txt
- Figure 3/C/Fig 3 C -1/Fig 3 C-1 CD20 mutants extra.wsp
- __MACOSX/Figure 3/C/Fig 3 C -1/._Fig 3 C-1 CD20 mutants extra.wsp
- Figure 3/C/Fig 3 C -1/230906 extra_s2_CD32B NC r.fcs
- __MACOSX/Figure 3/C/Fig 3 C -1/._230906 extra_s2_CD32B NC r.fcs
- Figure 3/C/Fig 3 C -1/230906 extra_s2_CD32 re WT(1).fcs
- __MACOSX/Figure 3/C/Fig 3 C -1/._230906 extra_s2_CD32 re WT(1).fcs
- Figure 3/C/Fig 3 C -1/230906 extra_s1_WT C r.fcs
- __MACOSX/Figure 3/C/Fig 3 C -1/._230906 extra_s1_WT C r.fcs
- Figure 3/C/Fig 3 C -1/230906 extra_s1_Wt NC r.fcs
- __MACOSX/Figure 3/C/Fig 3 C -1/._230906 extra_s1_Wt NC r.fcs
- Figure 3/C/Fig 3 C -1/230906 extra_s1_CD32 re WT.fcs
- __MACOSX/Figure 3/C/Fig 3 C -1/._230906 extra_s1_CD32 re WT.fcs
- Figure 3/C/Fig 3 C -1/230906 extra_s2_WT r.fcs
- __MACOSX/Figure 3/C/Fig 3 C -1/._230906 extra_s2_WT r.fcs
- Figure 3/C/Fig 3 C -1/230906 extra_s1_CD32B C r.fcs
- __MACOSX/Figure 3/C/Fig 3 C -1/._230906 extra_s1_CD32B C r.fcs
- Figure 3/C/Fig 3 C -1/230906 extra_s1_CD32B NC r.fcs
- __MACOSX/Figure 3/C/Fig 3 C -1/._230906 extra_s1_CD32B NC r.fcs
- Figure 3/C/Fig 3 C -1/230906 extra_s1_CD32B WT.fcs
- __MACOSX/Figure 3/C/Fig 3 C -1/._230906 extra_s1_CD32B WT.fcs
- Figure 3/C/Fig 3 C -1/230906 extra_s2_Wt N r.fcs
- __MACOSX/Figure 3/C/Fig 3 C -1/._230906 extra_s2_Wt N r.fcs
- Figure 3/C/Fig 3 C -1/230906 extra_s2_Wt NC r.fcs
- __MACOSX/Figure 3/C/Fig 3 C -1/._230906 extra_s2_Wt NC r.fcs
- Figure 3/C/Fig 3 C -1/230906 extra_s2_P1316A r.fcs
- __MACOSX/Figure 3/C/Fig 3 C -1/._230906 extra_s2_P1316A r.fcs
- Figure 3/C/Fig 3 C -1/230906 extra_s1_CD32 re WT(1).fcs
- __MACOSX/Figure 3/C/Fig 3 C -1/._230906 extra_s1_CD32 re WT(1).fcs
- Figure 3/C/Fig 3 C -1/230906 extra_s2_CD32B C r.fcs
- __MACOSX/Figure 3/C/Fig 3 C -1/._230906 extra_s2_CD32B C r.fcs
- Figure 3/C/Fig 3 C -1/230906 extra_s2_CD32 re WT.fcs
- __MACOSX/Figure 3/C/Fig 3 C -1/._230906 extra_s2_CD32 re WT.fcs
- Figure 3/C/Fig 3 C -1/230906 extra_s2_CD32B WT.fcs
- __MACOSX/Figure 3/C/Fig 3 C -1/._230906 extra_s2_CD32B WT.fcs
- Figure 3/C/Fig 3 C -1/230906 extra_s1_WT r(1).fcs
- __MACOSX/Figure 3/C/Fig 3 C -1/._230906 extra_s1_WT r(1).fcs
- Figure 3/C/Fig 3 C -1/230906 extra_s1_P1316A r.fcs
- __MACOSX/Figure 3/C/Fig 3 C -1/._230906 extra_s1_P1316A r.fcs
- Figure 3/C/Fig 3 C -1/230906 extra_s1_Wt N r.fcs
- __MACOSX/Figure 3/C/Fig 3 C -1/._230906 extra_s1_Wt N r.fcs
- Figure 3/C/Fig 3 C -1/Fig 3 C-1 CD20 mutants extra-Layout-4.tiff
- __MACOSX/Figure 3/C/Fig 3 C -1/._Fig 3 C-1 CD20 mutants extra-Layout-4.tiff
- Figure 3/C/Fig 3 C -1/230906 extra_s2_CD32B N r.fcs
- __MACOSX/Figure 3/C/Fig 3 C -1/._230906 extra_s2_CD32B N r.fcs
- Figure 3/C/Fig 3 C -1/230906 extra_s1_CD32B N r.fcs
- __MACOSX/Figure 3/C/Fig 3 C -1/._230906 extra_s1_CD32B N r.fcs
- Figure 3/C/Fig 3 C -1/230906 extra_s1_WT r.fcs
- __MACOSX/Figure 3/C/Fig 3 C -1/._230906 extra_s1_WT r.fcs
- Figure 3/C/Fig 3 C -1/230906 extra_s2_WT C r.fcs
- __MACOSX/Figure 3/C/Fig 3 C -1/._230906 extra_s2_WT C r.fcs
- Figure 3/C/Fig 3 C -2/2307011 CD20 KO TF surface_CD32B 3 sa2 CD32B CD20KOwt1.fcs
- __MACOSX/Figure 3/C/Fig 3 C -2/._2307011 CD20 KO TF surface_CD32B 3 sa2 CD32B CD20KOwt1.fcs
- Figure 3/C/Fig 3 C -2/2307011 CD20 KO TF surface_WT 1 sa2 WT CD20KO N.fcs
- __MACOSX/Figure 3/C/Fig 3 C -2/._2307011 CD20 KO TF surface_WT 1 sa2 WT CD20KO N.fcs
- Figure 3/C/Fig 3 C -2/2307011 CD20 KO TF surface_WT 2 sa2 WT CD20KO N.fcs
- __MACOSX/Figure 3/C/Fig 3 C -2/._2307011 CD20 KO TF surface_WT 2 sa2 WT CD20KO N.fcs
- Figure 3/C/Fig 3 C -2/2307011 CD20 KO TF surface_WT 3 sa2 WT CD20KO N.fcs
- __MACOSX/Figure 3/C/Fig 3 C -2/._2307011 CD20 KO TF surface_WT 3 sa2 WT CD20KO N.fcs
- Figure 3/C/Fig 3 C -2/2307011 CD20 KO TF surface_WT 4 sa1 WT WT.fcs
- __MACOSX/Figure 3/C/Fig 3 C -2/._2307011 CD20 KO TF surface_WT 4 sa1 WT WT.fcs
- Figure 3/C/Fig 3 C -2/2307011 CD20 KO TF surface_WT 3 sa1 WT WT.fcs
- __MACOSX/Figure 3/C/Fig 3 C -2/._2307011 CD20 KO TF surface_WT 3 sa1 WT WT.fcs
- Figure 3/C/Fig 3 C -2/2307011 CD20 KO TF surface_WT 2 sa4 Wt CD20KO N+C.fcs
- __MACOSX/Figure 3/C/Fig 3 C -2/._2307011 CD20 KO TF surface_WT 2 sa4 Wt CD20KO N+C.fcs
- Figure 3/C/Fig 3 C -2/2307011 CD20 KO TF surface_WT 4 sa2 WT CD20KO N.fcs
- __MACOSX/Figure 3/C/Fig 3 C -2/._2307011 CD20 KO TF surface_WT 4 sa2 WT CD20KO N.fcs
- Figure 3/C/Fig 3 C -2/2307011 CD20 KO TF surface_CD32B 4 sa2 CD32B CD20KOwt1.fcs
- __MACOSX/Figure 3/C/Fig 3 C -2/._2307011 CD20 KO TF surface_CD32B 4 sa2 CD32B CD20KOwt1.fcs
- Figure 3/C/Fig 3 C -2/2307011 CD20 KO TF surface_WT 1 sa6 WT US.fcs
- __MACOSX/Figure 3/C/Fig 3 C -2/._2307011 CD20 KO TF surface_WT 1 sa6 WT US.fcs
- Figure 3/C/Fig 3 C -2/2307011 CD20 KO TF surface_WT 2 sa5 Wt.fcs
- __MACOSX/Figure 3/C/Fig 3 C -2/._2307011 CD20 KO TF surface_WT 2 sa5 Wt.fcs
- Figure 3/C/Fig 3 C -2/2307011 CD20 KO TF surface_CD32B 2 sa6 Cd32b.fcs
- __MACOSX/Figure 3/C/Fig 3 C -2/._2307011 CD20 KO TF surface_CD32B 2 sa6 Cd32b.fcs
- Figure 3/C/Fig 3 C -2/Fig. 3 C-2 CD20 mut extra paper.wsp
- __MACOSX/Figure 3/C/Fig 3 C -2/._Fig. 3 C-2 CD20 mut extra paper.wsp
- Figure 3/C/Fig 3 C -2/2307011 CD20 KO TF surface_CD32B 4 sa5 CD32b CD20KO N+C.fcs
- __MACOSX/Figure 3/C/Fig 3 C -2/._2307011 CD20 KO TF surface_CD32B 4 sa5 CD32b CD20KO N+C.fcs
- Figure 3/C/Fig 3 C -2/2307011 CD20 KO TF surface_WT 3 sa3 Wt CD20KO C.fcs
- __MACOSX/Figure 3/C/Fig 3 C -2/._2307011 CD20 KO TF surface_WT 3 sa3 Wt CD20KO C.fcs
- Figure 3/C/Fig 3 C -2/2307011 CD20 KO TF surface_CD32B 1 CD20 PECy7_sa3 CD32b CD20KO N.fcs
- __MACOSX/Figure 3/C/Fig 3 C -2/._2307011 CD20 KO TF surface_CD32B 1 CD20 PECy7_sa3 CD32b CD20KO N.fcs
- Figure 3/C/Fig 3 C -2/2307011 CD20 KO TF surface_WT 2 sa3 Wt CD20KO C.fcs
- __MACOSX/Figure 3/C/Fig 3 C -2/._2307011 CD20 KO TF surface_WT 2 sa3 Wt CD20KO C.fcs
- Figure 3/C/Fig 3 C -2/2307011 CD20 KO TF surface_CD32B 3 sa6 CD32B.fcs
- __MACOSX/Figure 3/C/Fig 3 C -2/._2307011 CD20 KO TF surface_CD32B 3 sa6 CD32B.fcs
- Figure 3/C/Fig 3 C -2/2307011 CD20 KO TF surface_WT 1 sa3 Wt CD20KO C.fcs
- __MACOSX/Figure 3/C/Fig 3 C -2/._2307011 CD20 KO TF surface_WT 1 sa3 Wt CD20KO C.fcs
- Figure 3/C/Fig 3 C -2/2307011 CD20 KO TF surface_WT 1 sa4 Wt CD20KO N+C.fcs
- __MACOSX/Figure 3/C/Fig 3 C -2/._2307011 CD20 KO TF surface_WT 1 sa4 Wt CD20KO N+C.fcs
- Figure 3/C/Fig 3 C -2/2307011 CD20 KO TF surface_CD32B 3 sa4 CD32B CD20KO C.fcs
- __MACOSX/Figure 3/C/Fig 3 C -2/._2307011 CD20 KO TF surface_CD32B 3 sa4 CD32B CD20KO C.fcs
- Figure 3/C/Fig 3 C -2/2307011 CD20 KO TF surface_WT 4 sa5 Wt.fcs
- __MACOSX/Figure 3/C/Fig 3 C -2/._2307011 CD20 KO TF surface_WT 4 sa5 Wt.fcs
- Figure 3/C/Fig 3 C -2/2307011 CD20 KO TF surface_CD32B 2 sa5 CD32b CD20KO N+C.fcs
- __MACOSX/Figure 3/C/Fig 3 C -2/._2307011 CD20 KO TF surface_CD32B 2 sa5 CD32b CD20KO N+C.fcs
- Figure 3/C/Fig 3 C -2/2307011 CD20 KO TF surface_CD32B 4 sa6 CD32B.fcs
- __MACOSX/Figure 3/C/Fig 3 C -2/._2307011 CD20 KO TF surface_CD32B 4 sa6 CD32B.fcs
- Figure 3/C/Fig 3 C -2/2307011 CD20 KO TF surface_CD32B 4 sa4 CD32B CD20KO C.fcs
- __MACOSX/Figure 3/C/Fig 3 C -2/._2307011 CD20 KO TF surface_CD32B 4 sa4 CD32B CD20KO C.fcs
- Figure 3/C/Fig 3 C -2/2307011 CD20 KO TF surface_CD32B 2 sa2 CD32B CD20KOwt1.fcs
- __MACOSX/Figure 3/C/Fig 3 C -2/._2307011 CD20 KO TF surface_CD32B 2 sa2 CD32B CD20KOwt1.fcs
- Figure 3/C/Fig 3 C -2/2307011 CD20 KO TF surface_WT 4 sa3 Wt CD20KO C.fcs
- __MACOSX/Figure 3/C/Fig 3 C -2/._2307011 CD20 KO TF surface_WT 4 sa3 Wt CD20KO C.fcs
- Figure 3/C/Fig 3 C -2/2307011 CD20 KO TF surface_WT 3 sa4 Wt CD20KO N+C.fcs
- __MACOSX/Figure 3/C/Fig 3 C -2/._2307011 CD20 KO TF surface_WT 3 sa4 Wt CD20KO N+C.fcs
- Figure 3/C/Fig 3 C -2/2307011 CD20 KO TF surface_WT 4 Wt CD20KO N+C.fcs
- __MACOSX/Figure 3/C/Fig 3 C -2/._2307011 CD20 KO TF surface_WT 4 Wt CD20KO N+C.fcs
- Figure 3/C/Fig 3 C -2/2307011 CD20 KO TF surface_CD32B 2 sa3 CD32b CD20KO N.fcs
- __MACOSX/Figure 3/C/Fig 3 C -2/._2307011 CD20 KO TF surface_CD32B 2 sa3 CD32b CD20KO N.fcs
- Figure 3/C/Fig 3 C -2/2307011 CD20 KO TF surface_CD32B 3 sa3 CD32b CD20KO N.fcs
- __MACOSX/Figure 3/C/Fig 3 C -2/._2307011 CD20 KO TF surface_CD32B 3 sa3 CD32b CD20KO N.fcs
- Figure 3/C/Fig 3 C -2/2307011 CD20 KO TF surface_WT 1 sa5 Wt WT TF.fcs
- __MACOSX/Figure 3/C/Fig 3 C -2/._2307011 CD20 KO TF surface_WT 1 sa5 Wt WT TF.fcs
- Figure 3/C/Fig 3 C -2/2307011 CD20 KO TF surface_CD32B 3 sa5 CD32b CD20KO N+C.fcs
- __MACOSX/Figure 3/C/Fig 3 C -2/._2307011 CD20 KO TF surface_CD32B 3 sa5 CD32b CD20KO N+C.fcs
- Figure 3/C/Fig 3 C -2/2307011 CD20 KO TF surface_CD32B 4 sa3 CD32b CD20KO N.fcs
- __MACOSX/Figure 3/C/Fig 3 C -2/._2307011 CD20 KO TF surface_CD32B 4 sa3 CD32b CD20KO N.fcs
- Figure 3/C/Fig 3 C -2/2307011 CD20 KO TF surface_WT 2 WT WT.fcs
- __MACOSX/Figure 3/C/Fig 3 C -2/._2307011 CD20 KO TF surface_WT 2 WT WT.fcs
- Figure 3/C/Fig 3 C -2/Fig. 3 C-2 CD20 mut extra paper-Layout-2.tiff
- __MACOSX/Figure 3/C/Fig 3 C -2/._Fig. 3 C-2 CD20 mut extra paper-Layout-2.tiff
- Figure 3/C/Fig 3 C -2/2307011 CD20 KO TF surface_WT 3 sa5 Wt.fcs
- __MACOSX/Figure 3/C/Fig 3 C -2/._2307011 CD20 KO TF surface_WT 3 sa5 Wt.fcs
- Figure 3/C/Fig 3 C -2/2307011 CD20 KO TF surface_CD32B 2 sa4 CD32B CD20KO C.fcs
- __MACOSX/Figure 3/C/Fig 3 C -2/._2307011 CD20 KO TF surface_CD32B 2 sa4 CD32B CD20KO C.fcs
- Figure 3/C/Fig 3 C -2/2307011 CD20 KO TF surface_CD32B 1 CD20 PECy7_sa4 CD32B CD20KO C.fcs
- __MACOSX/Figure 3/C/Fig 3 C -2/._2307011 CD20 KO TF surface_CD32B 1 CD20 PECy7_sa4 CD32B CD20KO C.fcs
- Figure 3/C/Fig 3 C -2/2307011 CD20 KO TF surface_WT 1 sa1 WT.fcs
- __MACOSX/Figure 3/C/Fig 3 C -2/._2307011 CD20 KO TF surface_WT 1 sa1 WT.fcs
