# Supplementary material for: CD20 tails interact with the 14-3-3/GEF-H1 complex and microtubule network upon PKCδ phosphorylation
Source: EMBO J. 2026 Apr 17;45(11):3859–79. doi: 10.1038/s44318-026-00781-5 (PMC13226681; doi:10.1038/s44318-026-00781-5)
Supplement: Supplementary file 7 — Source data Fig. 3 [file 44318_2026_781_MOESM7_ESM.zip › Figure 3/F/Calculation WB Figure 3F.xlsx]

## Sheet: Sheet1
	Calculation WT 14-3-3 IP			Pixel with ISL
WB1	WT	Nmut	Cmut	Ncmut
	116000	80300	16400	10000	14-3-3 IP
	79600	255000	206000	177000	CD20 IP
	1.45729	0.314902	0.0796117	0.0564972	delta
WB2	61000	23000	21900	2620
	8960	8230	9680	22200
	6.80804	2.79465	2.2624	0.118018
	1.70201	0.698663	0.565599	0.0295045	normalization x 0.25
WB3	24500	19300	15800	12800
	104000	154000	112000	112900
	0.235577	0.125325	0.141071	0.113375
	1.64904	0.877273	0.9875	0.793623	normalization x7
