# Supplementary material for: CD20 tails interact with the 14-3-3/GEF-H1 complex and microtubule network upon PKCδ phosphorylation
Source: EMBO J. 2026 Apr 17;45(11):3859–79. doi: 10.1038/s44318-026-00781-5 (PMC13226681; doi:10.1038/s44318-026-00781-5)
Supplement: Supplementary file 7 — Source data Fig. 3 [file 44318_2026_781_MOESM7_ESM.zip › Figure 3/F/Fig 3F IP and WB ISL .xlsx]

## Sheet: Sheet1
IP	WT	Nmut	Cmut	NCmut		Column A	WT
14-3-3 IP	1.45729	0.314902	0.0796117	0.0564972
	1.70201	0.698663	0.565599	0.0295045		Paired t test
	1.64904	0.877273	0.9875	0.793623		P value	0.0121
						P value summary	*
						Significantly different (P < 0.05)?	Yes
						One- or two-tailed P value?	Two-tailed
						t, df	t=8.997, df=2
						Number of pairs	3
						How large is the effect?
						Mean of differences (B - A)	-0.9725
						SD of differences	0.1872
						SEM of differences	0.1081
						95% confidence interval	-1.438 to -0.5074
						R squared (partial eta squared)	0.9759
						How effective was the pairing?
						Correlation coefficient (r)	0.8662
						P value (one tailed)	0.1665
						P value summary	ns
						Was the pairing significantly effective?	No
