# Supplementary material for: CD20 tails interact with the 14-3-3/GEF-H1 complex and microtubule network upon PKCδ phosphorylation
Source: EMBO J. 2026 Apr 17;45(11):3859–79. doi: 10.1038/s44318-026-00781-5 (PMC13226681; doi:10.1038/s44318-026-00781-5)
Supplement: Supplementary file 7 — Source data Fig. 3 [file 44318_2026_781_MOESM7_ESM.zip › Figure 3/C/README FIG 3C.txt]

Microtubule anchoring and coupling of CD20 to the RhoA/Rock1 pathway 
Manuscript EMBOJ-2025-122022
Kathrin Kl�sener et al.
Figure 3C:
Content:
* Analysis are replicates of the expression of B cell marker protein on the surface of CD20 Ramos, CD32b-tr, and CD20 mutants by flow cytometry in folder C1 and C2.
In each folder images of the workspaces of the analysed replicates with their original MFI values are shown (tiff). 
* Folder C1 and C2 include all original fcs files and appropriate workspaces for the analysed replicates.
0
