# Supplementary material for: CD20 tails interact with the 14-3-3/GEF-H1 complex and microtubule network upon PKCδ phosphorylation
Source: EMBO J. 2026 Apr 17;45(11):3859–79. doi: 10.1038/s44318-026-00781-5 (PMC13226681; doi:10.1038/s44318-026-00781-5)
Supplement: Supplementary file 7 — Source data Fig. 3 [file 44318_2026_781_MOESM7_ESM.zip › Figure 3/D/README FIG 3D.txt]

Microtubule anchoring and coupling of CD20 to the RhoA/Rock1 pathway 
Manuscript EMBOJ-2025-122022
Kathrin Kl�sener et al.
Figure 3D:
Content:
* Proximity ligation assay; full size complete microscope images of the section, used in the manuscript (png).

0
