# Supplementary material for: CD20 tails interact with the 14-3-3/GEF-H1 complex and microtubule network upon PKCδ phosphorylation
Source: EMBO J. 2026 Apr 17;45(11):3859–79. doi: 10.1038/s44318-026-00781-5 (PMC13226681; doi:10.1038/s44318-026-00781-5)
Supplement: Supplementary file 7 — Source data Fig. 3 [file 44318_2026_781_MOESM7_ESM.zip › Figure 3/E/Fig 3E CD20_14-3-3.xlsx]

## Sheet: Sheet1
CD32B	WT	Nmut	Cmut	NCmut												Table Analyzed	CD32B CD20:14-3-3 paper			Table Analyzed	CD32B CD20:14-3-3 paper
-	-	-	-	-																Data sets analyzed	A, C, E, G, I
15		2	5	1												Column B	-			Distribution assumption	Normal (Gaussian)
13	10	9	0	0												vs.	vs.
10	13	6	5	3												Column A	-			ANOVA summary
7	11	6	2	1																F	136.9
7	10	1	4	1												Unpaired t test				P value	<0.0001
16	10	3	4	4												P value	0.2036			P value summary	****
10	13	10	9	0												P value summary	ns			Significant diff. among means (P < 0.05)?	Yes
15	9	8	3	0												Significantly different (P < 0.05)?	No			R squared	0.5253
8	14	5	7	2												One- or two-tailed P value?	Two-tailed
20	16	5	6	0												t, df	t=1.276, df=198			Brown-Forsythe test
19	23	4	9	1																F (DFn, DFd)	14.04 (4, 495)
5	8	8	7	2												How large is the effect?				P value	<0.0001
11	10	2	6	1												Mean of column A	11.01			P value summary	****
18	12	5	8	5												Mean of column B	10.17			Are SDs significantly different (P < 0.05)?	Yes
16	5	1	4	5												Difference between means (C - A) ± SEM	-0.8400 ± 0.6585
10	8	2	4	1												95% confidence interval	-2.139 to 0.4586			Bartlett's test
18	7	3	9	3												R squared (eta squared)	0.008151			Bartlett's statistic (corrected)	75.98
8	7	3	4	8																P value	<0.0001
12	6	1	1	4												F test to compare variances				P value summary	****
13	13	1	4	7												F, DFn, Dfd	1.103, 99, 99			Are SDs significantly different (P < 0.05)?	Yes
14	19	2	2	1												P value	0.6253
9	14	3	2	2												P value summary	ns			ANOVA table	SS	DF	MS	F (DFn, DFd)	P value
10	5	3	0	0												Significantly different (P < 0.05)?	No			Treatment (between columns)	7217	4	1804	F (4, 495) = 136.9	P<0.0001
1	12	1	6	0																Residual (within columns)	6523	495	13.18
15	14	0	0	5												Data analyzed				Total	13740	499
7	11	1	4	2												Sample size, column A	100
7	18	0	5	1												Sample size, column B	100			Data summary
8	21	0	6	1																Number of treatments (columns)	5
8	14	0	4	3																Number of values (total)	500
4	7	2	4	2
6	13	2	4	2
11	12	0	5	4
13	14	0	0	0
14	11	3	3	0
7	6	0	1	2
9	13	1	6	1
14	12	0	2	0
10	5	0	2	4
13	5	0	1	1
8	12	1	2	0
18	13	0	8	3
19	11	1	9	1
7	18	1	2	4
11	21	0	4	0
14	15	11	5	0
16	7	6	7	1
12	12	12	0	2
18	11	11	6	0
12	12	5	9	2
12	14	1	4	0
14	5	0	1	1
15	10	3	4	5
6	13	1	5	2
10	15	3	0	0
2	10	0	2	0
5	10	1	2	0
12	14	7	4	2
7	9	0	2	0
13	14	1	4	1
3	16	3	2	0
9	14	1	8	2
3	7	1	7	0
3	10	2	3	1
5	13	8	4	0
15	5	6	6	1
11	8	3	0	2
7	7	3	2	6
14	7	1	2	6
17	16	10	1	0
18	16	3	4	1
16	12	2	1	0
11	14	4	3	0
15	15	5	2	3
11	12	0	1	1
20	13	1	3	0
11	8	8	0	5
5	12	4	1	10
11	9	2	2	1
18	8	2	2	1
11	3	0	4	1
10	13	13	0	0
11	9	2	2	0
8	11	5	5	1
11	12	6	6	4
13	6	0	0	0
11	11	1	1	5
9	4	5	5	6
11	10	0	0	5
1	10	9	9	2
16	1	2	2	1
11	0	3	3	3
11	4	6	6	4
8	8	7	7	0
11	1	0	0	0
19	0	4	4	12
11	1	2	2	0
12	4	3	3	0
0	2	5	5	10
11	2	1	1	0
10	3	7	7	0
	3
