# Supplementary material for: CD20 tails interact with the 14-3-3/GEF-H1 complex and microtubule network upon PKCδ phosphorylation
Source: EMBO J. 2026 Apr 17;45(11):3859–79. doi: 10.1038/s44318-026-00781-5 (PMC13226681; doi:10.1038/s44318-026-00781-5)
Supplement: Supplementary file 7 — Source data Fig. 3 [file 44318_2026_781_MOESM7_ESM.zip › Figure 3/C/Fig 3 C -1/Fig 3 C-1 CD20 mutants extra.wsp]

<?xml version="1.0" encoding="UTF-8"?>
 <Workspace version="20.0"  modDate="Mon Dec 22 21:07:58 CET 2025"  clientTimestamp="1766434078721"  flowJoVersion="10.9.0"  drawRowBorders="1"  drawColumnBorders="1"  hideCompNodes="1"  curGroup="All Samples"  groupPaneHeight="80"  xmlns:xsi="http://www.w3.org/2001/XMLSchema-instance"  xmlns:gating="http://www.isac-net.org/std/Gating-ML/v2.0/gating"  xmlns:transforms="http://www.isac-net.org/std/Gating-ML/v2.0/transformations"  xmlns:data-type="http://www.isac-net.org/std/Gating-ML/v2.0/datatypes"  xsi:schemaLocation="http://www.isac-net.org/std/Gating-ML/v2.0/gating http://www.isac-net.org/std/Gating-ML/v2.0/gating/Gating-ML.v2.0.xsd http://www.isac-net.org/std/Gating-ML/v2.0/transformations http://www.isac-net.org/std/Gating-ML/v2.0/gating/Transformations.v2.0.xsd http://www.isac-net.org/std/Gating-ML/v2.0/datatypes http://www.isac-net.org/std/Gating-ML/v2.0/gating/DataTypes.v2.0.xsd "  nonAutoSaveFileName="file:/Users/kklaesener/Desktop/Revision/figures/WSP/Fig%203%20C-2%20CD20%20mutants%20extra.wsp" >
   <WindowPosition x="20"  y="25"  width="701"  height="975"  displayed="1"  panelState="" />
   <TextTraits font="Helvetica"  size="12"  name=""  style="plain"  color="#000000"  background="#00ffffff"  just="left" />
   <Columns>
     <TColumn width="290" >
       <Property key="fj.appnode.prop.name" />
     </TColumn>
     <TColumn width="131" >
       <Property key="fj.appnode.prop.statistic" />
     </TColumn>
     <TColumn width="131" >
       <Property key="fj.appnode.prop.ncells" />
     </TColumn>
     <TColumn width="130" >
       <Keyword name="staining" />
     </TColumn>
   </Columns>
   <Matrices/>
   <Cytometers>
     <Cytometer name="ATTUNE"  cyt="4486521 Attune NxT Acoustic Focusing Cytometer (Lasers: BRVY)"  useFCS3="1"  extraNegs="0"  widthBasis="-1000"  linMin="0"  logMin="1"  linMax="1024"  logMax="1048576"  linearRescale="1"  logRescale="1"  linFromKW="1"  logFromKW="1"  useGain="0"  useTransform="1"  transformType="BIEX"  manufacturer=""  serialnumber=""  homepage="workspaces-and-samples/flowjo-and-your-cytometer/flowjo-and-your-cytometer/ws-cytometer-attune/"  icon="attune.png" >
       <LinParams>
         <Param>time</Param>
       </LinParams>
       <LogParams/>
       <FilterParams/>
       <TransformStore/>
     </Cytometer>
   </Cytometers>
   <Groups>
     <GroupNode name="All Samples"  annotation=""  owningGroup="All Samples"  expanded="1"  sortPriority="10"  count="-1" >
       <Graph smoothing="0"  backColor="#ffffff"  foreColor="#000000"  type="Pseudocolor"  fast="1" >
         <Axis dimension="x"  name=""  label=""  auto="auto" />
         <Axis dimension="y"  name=""  label=""  auto="auto" />
         <GraphSettings level="5%"  smoothingHighResolution="1"  contourHighResolution="1"  histogramSmoothingCount="0"  graphResolution="256"  showOutliers="0"  drawLargeDots="0"  dotsToDraw="8000"  tint="le.chartfill.tinted.40"  lineWeight="le.lineweight.normal"  lineStyle="le.linestyle.solid" />
         <GraphEnvironment showGrid="0"  showAxes="tl"  showGates="1"  showFreqOnPlots="1"  showGateNameOnPlots="1"  showMedians="0"  showUncomped="0"  addEventParam="0"  lastYAxisName="" >
           <TextTraits font="SansSerif"  size="11"  name="Labels"  style="plain"  color="#000000"  background="#00ffffff"  just="left" />
           <TextTraits font="SansSerif"  size="11"  name="LayoutGates"  style="plain"  color="#000000"  background="#00ffffff"  just="left" />
           <TextTraits font="SansSerif"  size="9"  name="Numbers"  style="plain"  color="#000000"  background="#00ffffff"  just="left" />
           <TextTraits font="SansSerif"  size="9"  name="Legend"  style="plain"  color="#000000"  background="#00ffffff"  just="left" />
         </GraphEnvironment>
       </Graph>
       <Subpopulations>
         <Population name="Ramos"  annotation=""  owningGroup="All Samples"  expanded="1"  sortPriority="10"  count="9556" >
           <Graph smoothing="0"  backColor="#ffffff"  foreColor="#000000"  heatMapStatParameter="BL1-A"  type="Pseudocolor"  fast="1" >
             <Axis dimension="x"  name="FSC-A"  label=""  auto="auto" />
             <Axis dimension="y"  name="SSC-A"  label=""  auto="auto" />
             <GraphSettings level="5%"  smoothingHighResolution="1"  contourHighResolution="1"  histogramSmoothingCount="0"  graphResolution="256"  showOutliers="0"  drawLargeDots="0"  dotsToDraw="8000"  tint="le.chartfill.tinted.40"  lineWeight="le.lineweight.normal"  lineStyle="le.linestyle.solid" />
             <GraphEnvironment showGrid="0"  showAxes="tl"  showGates="1"  showFreqOnPlots="1"  showGateNameOnPlots="1"  showMedians="0"  showUncomped="0"  addEventParam="0"  lastYAxisName="" >
               <TextTraits font="SansSerif"  size="11"  name="Labels"  style="plain"  color="#000000"  background="#00ffffff"  just="left" />
               <TextTraits font="SansSerif"  size="11"  name="LayoutGates"  style="plain"  color="#000000"  background="#00ffffff"  just="left" />
               <TextTraits font="SansSerif"  size="9"  name="Numbers"  style="plain"  color="#000000"  background="#00ffffff"  just="left" />
               <TextTraits font="SansSerif"  size="9"  name="Legend"  style="plain"  color="#000000"  background="#00ffffff"  just="left" />
               <WindowPosition x="620"  y="25"  width="390"  height="582"  displayed="1"  panelState="---" />
             </GraphEnvironment>
           </Graph>
           <Gate gating:id="ID736254401" >
             <gating:EllipsoidGate eventsInside="1"  annoOffsetX="0"  annoOffsetY="0"  tint="#000000"  isTinted="0"  lineWeight="Normal"  userDefined="1"  gating:distance="120.3536513828192" >
               <gating:dimension>
                 <data-type:fcs-dimension data-type:name="FSC-A" />
               </gating:dimension>
               <gating:dimension>
                 <data-type:fcs-dimension data-type:name="SSC-A" />
               </gating:dimension>
               <gating:foci>
                 <gating:vertex>
                   <gating:coordinate data-type:value="105.76573469" />
                   <gating:coordinate data-type:value="29.8335668629" />
                 </gating:vertex>
                 <gating:vertex>
                   <gating:coordinate data-type:value="179.23426531" />
                   <gating:coordinate data-type:value="104.1664331371" />
                 </gating:vertex>
               </gating:foci>
               <gating:edge>
                 <gating:vertex>
                   <gating:coordinate data-type:value="100" />
                   <gating:coordinate data-type:value="24" />
                 </gating:vertex>
                 <gating:vertex>
                   <gating:coordinate data-type:value="185" />
                   <gating:coordinate data-type:value="110" />
                 </gating:vertex>
                 <gating:vertex>
                   <gating:coordinate data-type:value="164" />
                   <gating:coordinate data-type:value="45" />
                 </gating:vertex>
                 <gating:vertex>
                   <gating:coordinate data-type:value="121" />
                   <gating:coordinate data-type:value="88" />
                 </gating:vertex>
               </gating:edge>
             </gating:EllipsoidGate>
           </Gate>
           <Subpopulations>
             <Population name="Single Cells"  annotation=""  owningGroup="All Samples"  expanded="1"  sortPriority="10"  count="9550" >
               <Graph smoothing="0"  backColor="#ffffff"  foreColor="#000000"  heatMapStatParameter="BL1-A"  type="Pseudocolor"  fast="1" >
                 <Axis dimension="x"  name="SSC-W"  label=""  auto="auto" />
                 <Axis dimension="y"  name="SSC-A"  label=""  auto="auto" />
                 <GraphSettings level="5%"  smoothingHighResolution="1"  contourHighResolution="1"  histogramSmoothingCount="0"  graphResolution="256"  showOutliers="0"  drawLargeDots="0"  dotsToDraw="8000"  tint="le.chartfill.tinted.40"  lineWeight="le.lineweight.normal"  lineStyle="le.linestyle.solid" />
                 <GraphEnvironment showGrid="0"  showAxes="tl"  showGates="1"  showFreqOnPlots="1"  showGateNameOnPlots="1"  showMedians="0"  showUncomped="0"  addEventParam="0"  lastYAxisName="" >
                   <TextTraits font="SansSerif"  size="11"  name="Labels"  style="plain"  color="#000000"  background="#00ffffff"  just="left" />
                   <TextTraits font="SansSerif"  size="11"  name="LayoutGates"  style="plain"  color="#000000"  background="#00ffffff"  just="left" />
                   <TextTraits font="SansSerif"  size="9"  name="Numbers"  style="plain"  color="#000000"  background="#00ffffff"  just="left" />
                   <TextTraits font="SansSerif"  size="9"  name="Legend"  style="plain"  color="#000000"  background="#00ffffff"  just="left" />
                   <WindowPosition x="620"  y="25"  width="390"  height="582"  displayed="1"  panelState="---" />
                 </GraphEnvironment>
               </Graph>
               <Gate gating:id="ID2130388492"  gating:parent_id="ID736254401" >
                 <gating:RectangleGate eventsInside="1"  annoOffsetX="0"  annoOffsetY="0"  tint="#000000"  isTinted="0"  lineWeight="Normal"  userDefined="1"  percentX="0"  percentY="0" >
                   <gating:dimension gating:min="76.5984251968504"  gating:max="185.4488188976378" >
                     <data-type:fcs-dimension data-type:name="SSC-W" />
                   </gating:dimension>
                   <gating:dimension gating:min="29478.04016064257"  gating:max="619038.843373494" >
                     <data-type:fcs-dimension data-type:name="SSC-A" />
                   </gating:dimension>
                 </gating:RectangleGate>
               </Gate>
             </Population>
           </Subpopulations>
         </Population>
       </Subpopulations>
       <Group name="All Samples"  live="1"  role="ws.group.dlog.test"  key=""  synchronized="0"  foreground="#000000"  fontStyle="bold" >
         <Criteria/>
         <SampleRefs>
           <SampleRef sampleID="25" />
           <SampleRef sampleID="37" />
           <SampleRef sampleID="24" />
           <SampleRef sampleID="36" />
           <SampleRef sampleID="26" />
           <SampleRef sampleID="38" />
           <SampleRef sampleID="27" />
           <SampleRef sampleID="39" />
           <SampleRef sampleID="28" />
           <SampleRef sampleID="40" />
           <SampleRef sampleID="47" />
           <SampleRef sampleID="50" />
           <SampleRef sampleID="29" />
           <SampleRef sampleID="41" />
           <SampleRef sampleID="30" />
           <SampleRef sampleID="42" />
           <SampleRef sampleID="31" />
           <SampleRef sampleID="43" />
           <SampleRef sampleID="48" />
           <SampleRef sampleID="49" />
           <SampleRef sampleID="51" />
           <SampleRef sampleID="52" />
           <SampleRef sampleID="35" />
           <SampleRef sampleID="34" />
           <SampleRef sampleID="46" />
           <SampleRef sampleID="32" />
           <SampleRef sampleID="44" />
           <SampleRef sampleID="33" />
           <SampleRef sampleID="45" />
         </SampleRefs>
         <Keywords/>
       </Group>
     </GroupNode>
     <GroupNode name="Compensation"  annotation=""  owningGroup="Compensation"  expanded="1"  sortPriority="10"  count="-1" >
       <Graph smoothing="0"  backColor="#ffffff"  foreColor="#000000"  type="Pseudocolor"  fast="1" >
         <Axis dimension="x"  name=""  label=""  auto="auto" />
         <Axis dimension="y"  name=""  label=""  auto="auto" />
         <GraphSettings level="5%"  smoothingHighResolution="1"  contourHighResolution="1"  histogramSmoothingCount="0"  graphResolution="256"  showOutliers="0"  drawLargeDots="0"  dotsToDraw="8000"  tint="le.chartfill.tinted.40"  lineWeight="le.lineweight.normal"  lineStyle="le.linestyle.solid" />
         <GraphEnvironment showGrid="0"  showAxes="tl"  showGates="1"  showFreqOnPlots="1"  showGateNameOnPlots="1"  showMedians="0"  showUncomped="0"  addEventParam="0"  lastYAxisName="" >
           <TextTraits font="SansSerif"  size="11"  name="Labels"  style="plain"  color="#000000"  background="#00ffffff"  just="left" />
           <TextTraits font="SansSerif"  size="11"  name="LayoutGates"  style="plain"  color="#000000"  background="#00ffffff"  just="left" />
           <TextTraits font="SansSerif"  size="9"  name="Numbers"  style="plain"  color="#000000"  background="#00ffffff"  just="left" />
           <TextTraits font="SansSerif"  size="9"  name="Legend"  style="plain"  color="#000000"  background="#00ffffff"  just="left" />
         </GraphEnvironment>
       </Graph>
       <Group name="Compensation"  live="1"  role="ws.group.dlog.compensation"  key=""  synchronized="0"  foreground="#bc1900"  fontStyle="bold" >
         <Criteria>
           <Criterion connector="And"  keyword="$FIL"  function="Contains"  value="unstained" />
           <Criterion connector="Or"  keyword="$FIL"  function="Contains"  value="comp" />
         </Criteria>
         <Keywords/>
       </Group>
     </GroupNode>
   </Groups>
   <SampleList>
     <Sample>
       <DataSet uri="file:/Volumes/Kathrin%20Data/FACS/2023/230906%20CD20%20extra/230906%20extra_s2_Wt%20N%20r.fcs"  sampleID="44" />
       <Transformations>
         <transforms:linear transforms:minRange="0"  transforms:maxRange="5"  gain="1" >
           <data-type:parameter data-type:name="Time" />
         </transforms:linear>
         <transforms:linear transforms:minRange="0"  transforms:maxRange="1048576"  gain="1" >
           <data-type:parameter data-type:name="FSC-A" />
         </transforms:linear>
         <transforms:linear transforms:minRange="0"  transforms:maxRange="1048576"  gain="1" >
           <data-type:parameter data-type:name="SSC-A" />
         </transforms:linear>
         <transforms:log transforms:offset="3.1622776602"  transforms:decades="6.5205999133" >
           <data-type:parameter data-type:name="BL1-A" />
         </transforms:log>
         <transforms:log transforms:offset="3.1622776602"  transforms:decades="6.5205999133" >
           <data-type:parameter data-type:name="YL4-A" />
         </transforms:log>
         <transforms:log transforms:offset="1"  transforms:decades="6.0205999133" >
           <data-type:parameter data-type:name="YL1-A" />
         </transforms:log>
         <transforms:log transforms:offset="10"  transforms:decades="5.0205999133" >
           <data-type:parameter data-type:name="RL1-A" />
         </transforms:log>
         <transforms:log transforms:offset="316.2277660168"  transforms:decades="5.5205999133" >
           <data-type:parameter data-type:name="VL1-A" />
         </transforms:log>
         <transforms:linear transforms:minRange="0"  transforms:maxRange="1048576"  gain="1" >
           <data-type:parameter data-type:name="FSC-H" />
         </transforms:linear>
         <transforms:linear transforms:minRange="0"  transforms:maxRange="1048576"  gain="1" >
           <data-type:parameter data-type:name="SSC-H" />
         </transforms:linear>
         <transforms:linear transforms:minRange="0"  transforms:maxRange="1024"  gain="1" >
           <data-type:parameter data-type:name="FSC-W" />
         </transforms:linear>
         <transforms:linear transforms:minRange="0"  transforms:maxRange="1024"  gain="1" >
           <data-type:parameter data-type:name="SSC-W" />
         </transforms:linear>
       </Transformations>
       <Keywords>
         <Keyword name="FJ_FCS_VERSION"  value="3.1" />
         <Keyword name="$PAR"  value="12" />
         <Keyword name="$TOT"  value="15309" />
         <Keyword name="$MODE"  value="L" />
         <Keyword name="$DATATYPE"  value="F" />
         <Keyword name="$BYTEORD"  value="1,2,3,4" />
         <Keyword name="$P1N"  value="Time" />
         <Keyword name="$P1S"  value="Time" />
         <Keyword name="$P1B"  value="32" />
         <Keyword name="$P1R"  value="67108864" />
         <Keyword name="$P1E"  value="0,0" />
         <Keyword name="$P1F"  value="NA" />
         <Keyword name="$P1L"  value="NA" />
         <Keyword name="$P1V"  value="NA" />
         <Keyword name="$P2N"  value="FSC-A" />
         <Keyword name="$P2S"  value="FSC-A" />
         <Keyword name="$P2B"  value="32" />
         <Keyword name="$P2R"  value="1048576" />
         <Keyword name="$P2E"  value="0,0" />
         <Keyword name="$P2F"  value="NA" />
         <Keyword name="$P2L"  value="488" />
         <Keyword name="$P2V"  value="181" />
         <Keyword name="$P3N"  value="SSC-A" />
         <Keyword name="$P3S"  value="SSC-A" />
         <Keyword name="$P3B"  value="32" />
         <Keyword name="$P3R"  value="1048576" />
         <Keyword name="$P3E"  value="0,0" />
         <Keyword name="$P3F"  value="488_10" />
         <Keyword name="$P3L"  value="488" />
         <Keyword name="$P3V"  value="320" />
         <Keyword name="$P4N"  value="BL1-A" />
         <Keyword name="$P4S"  value="GFP-A" />
         <Keyword name="$P4B"  value="32" />
         <Keyword name="$P4R"  value="1048576" />
         <Keyword name="$P4E"  value="0,0" />
         <Keyword name="$P4F"  value="530_30" />
         <Keyword name="$P4L"  value="488" />
         <Keyword name="$P4V"  value="340" />
         <Keyword name="$P5N"  value="YL4-A" />
         <Keyword name="$P5S"  value="PE-Cy7-A" />
         <Keyword name="$P5B"  value="32" />
         <Keyword name="$P5R"  value="1048576" />
         <Keyword name="$P5E"  value="0,0" />
         <Keyword name="$P5F"  value="780_60" />
         <Keyword name="$P5L"  value="561" />
         <Keyword name="$P5V"  value="450" />
         <Keyword name="$P6N"  value="YL1-A" />
         <Keyword name="$P6S"  value="R-PE-A" />
         <Keyword name="$P6B"  value="32" />
         <Keyword name="$P6R"  value="1048576" />
         <Keyword name="$P6E"  value="0,0" />
         <Keyword name="$P6F"  value="585_16" />
         <Keyword name="$P6L"  value="561" />
         <Keyword name="$P6V"  value="350" />
         <Keyword name="$P7N"  value="RL1-A" />
         <Keyword name="$P7S"  value="Alexa Fluor    647-A" />
         <Keyword name="$P7B"  value="32" />
         <Keyword name="$P7R"  value="1048576" />
         <Keyword name="$P7E"  value="0,0" />
         <Keyword name="$P7F"  value="670_14" />
         <Keyword name="$P7L"  value="640" />
         <Keyword name="$P7V"  value="400" />
         <Keyword name="$P8N"  value="VL1-A" />
         <Keyword name="$P8S"  value="Pacific Blue   -A" />
         <Keyword name="$P8B"  value="32" />
         <Keyword name="$P8R"  value="1048576" />
         <Keyword name="$P8E"  value="0,0" />
         <Keyword name="$P8F"  value="440_50" />
         <Keyword name="$P8L"  value="405" />
         <Keyword name="$P8V"  value="330" />
         <Keyword name="$P9N"  value="FSC-H" />
         <Keyword name="$P9S"  value="FSC-H" />
         <Keyword name="$P9B"  value="32" />
         <Keyword name="$P9R"  value="1048576" />
         <Keyword name="$P9E"  value="0,0" />
         <Keyword name="$P9F"  value="NA" />
         <Keyword name="$P9L"  value="488" />
         <Keyword name="$P9V"  value="181" />
         <Keyword name="$P10N"  value="SSC-H" />
         <Keyword name="$P10S"  value="SSC-H" />
         <Keyword name="$P10B"  value="32" />
         <Keyword name="$P10R"  value="1048576" />
         <Keyword name="$P10E"  value="0,0" />
         <Keyword name="$P10F"  value="488_10" />
         <Keyword name="$P10L"  value="488" />
         <Keyword name="$P10V"  value="320" />
         <Keyword name="$P11N"  value="FSC-W" />
         <Keyword name="$P11S"  value="FSC-W" />
         <Keyword name="$P11B"  value="32" />
         <Keyword name="$P11R"  value="1024" />
         <Keyword name="$P11E"  value="0,0" />
         <Keyword name="$P11F"  value="NA" />
         <Keyword name="$P11L"  value="488" />
         <Keyword name="$P11V"  value="181" />
         <Keyword name="$P12N"  value="SSC-W" />
         <Keyword name="$P12S"  value="SSC-W" />
         <Keyword name="$P12B"  value="32" />
         <Keyword name="$P12R"  value="1024" />
         <Keyword name="$P12E"  value="0,0" />
         <Keyword name="$P12F"  value="488_10" />
         <Keyword name="$P12L"  value="488" />
         <Keyword name="$P12V"  value="320" />
         <Keyword name="$CYT"  value="4486521 Attune NxT Acoustic Focusing Cytometer (Lasers: BRVY)" />
         <Keyword name="$SYS"  value="SNAKE Microsoft Windows 10 Enterprise LTSC" />
         <Keyword name="$SPILLOVER"  value="5,BL1-A,YL4-A,YL1-A,RL1-A,VL1-A,1.000000,0.000000,0.000000,0.000000,0.000000,0.000000,1.000000,0.000000,0.000000,0.000000,0.000000,0.000000,1.000000,0.000000,0.000000,0.000000,0.000000,0.000000,1.000000,0.000000,0.000000,0.000000,0.000000,0.000000,1.000000" />
         <Keyword name="$BTIM"  value="14:36:25" />
         <Keyword name="$CELLS"  value="NA" />
         <Keyword name="$COM"  value="NA" />
         <Keyword name="$CYTSN"  value="2AFC212610616" />
         <Keyword name="$DATE"  value="06-Sep-2023" />
         <Keyword name="$ETIM"  value="14:36:30" />
         <Keyword name="$EXP"  value="NA" />
         <Keyword name="$FIL"  value="Wt N r.fcs" />
         <Keyword name="$INST"  value="NA" />
         <Keyword name="$ORIGINALITY"  value="Original" />
         <Keyword name="$LOST"  value="0" />
         <Keyword name="$OP"  value="Kathrin Klaesener" />
         <Keyword name="$PLATEID"  value="NA" />
         <Keyword name="$PLATENAME"  value="NA" />
         <Keyword name="$PROJ"  value="230906 extra" />
         <Keyword name="$SMNO"  value="s2" />
         <Keyword name="$SRC"  value="NA" />
         <Keyword name="$TIMESTEP"  value="0,001" />
         <Keyword name="$VOL"  value="10000" />
         <Keyword name="#FLOWRATE"  value="100" />
         <Keyword name="#LASER1ASF"  value="1,08" />
         <Keyword name="#LASER1COLOR"  value="Blue" />
         <Keyword name="#LASER1DELAY"  value="1100" />
         <Keyword name="#LASER2ASF"  value="1,07" />
         <Keyword name="#LASER2COLOR"  value="Red" />
         <Keyword name="#LASER2DELAY"  value="1523" />
         <Keyword name="#LASER3ASF"  value="1,07" />
         <Keyword name="#LASER3COLOR"  value="Violet" />
         <Keyword name="#LASER3DELAY"  value="700" />
         <Keyword name="#LASER4ASF"  value="0,78" />
         <Keyword name="#LASER4COLOR"  value="Yellow" />
         <Keyword name="#LASER4DELAY"  value="241" />
         <Keyword name="#LASERCONFIG"  value="BRVY" />
         <Keyword name="#P1Label"  value="NA" />
         <Keyword name="#P1Target"  value="NA" />
         <Keyword name="#P4Label"  value="GFP" />
         <Keyword name="#P5Label"  value="PE-Cy7" />
         <Keyword name="#P6Label"  value="R-PE" />
         <Keyword name="#P7Label"  value="Alexa Fluor    647" />
         <Keyword name="#P8Label"  value="Pacific Blue   " />
         <Keyword name="#PTDATE"  value="30-Aug-2023" />
         <Keyword name="#PTRESULT"  value="Pass" />
         <Keyword name="#TR1"  value="OR_FSC,25000" />
         <Keyword name="#WIDTHTHRESHOLD"  value="1000" />
         <Keyword name="#WINEXT"  value="0" />
         <Keyword name="HOSTID"  value="snake" />
         <Keyword name="$BEGINDATA"  value="000000008192" />
         <Keyword name="$ENDDATA"  value="000000743023" />
         <Keyword name="$NEXTDATA"  value="000000000000" />
         <Keyword name="$BEGINSTEXT"  value="000000000000" />
         <Keyword name="$ENDSTEXT"  value="000000000000" />
         <Keyword name="$BEGINANALYSIS"  value="000000000000" />
         <Keyword name="$ENDANALYSIS"  value="000000000000" />
         <Keyword name="staining"  value="2" />
       </Keywords>
       <SampleNode name="Wt N r.fcs"  annotation=""  owningGroup=""  expanded="1"  sortPriority="10"  count="15309"  sampleID="44" >
         <Graph smoothing="0"  backColor="#ffffff"  foreColor="#000000"  type="Pseudocolor"  fast="1" >
           <Axis dimension="x"  name="FSC-A"  label=""  auto="auto" />
           <Axis dimension="y"  name="SSC-A"  label=""  auto="auto" />
           <GraphSettings level="5%"  smoothingHighResolution="1"  contourHighResolution="1"  histogramSmoothingCount="0"  graphResolution="256"  showOutliers="0"  drawLargeDots="0"  dotsToDraw="8000"  tint="le.chartfill.tinted.40"  lineWeight="le.lineweight.normal"  lineStyle="le.linestyle.solid" />
           <GraphEnvironment showGrid="0"  showAxes="tl"  showGates="1"  showFreqOnPlots="1"  showGateNameOnPlots="1"  showMedians="0"  showUncomped="0"  addEventParam="0"  lastYAxisName="" >
             <TextTraits font="SansSerif"  size="11"  name="Labels"  style="plain"  color="#000000"  background="#00ffffff"  just="left" />
             <TextTraits font="SansSerif"  size="11"  name="LayoutGates"  style="plain"  color="#000000"  background="#00ffffff"  just="left" />
             <TextTraits font="SansSerif"  size="9"  name="Numbers"  style="plain"  color="#000000"  background="#00ffffff"  just="left" />
             <TextTraits font="SansSerif"  size="9"  name="Legend"  style="plain"  color="#000000"  background="#00ffffff"  just="left" />
             <WindowPosition x="0"  y="0"  width="0"  height="0"  displayed="0"  panelState="" />
           </GraphEnvironment>
         </Graph>
         <Subpopulations>
           <Population name="Ramos"  annotation=""  owningGroup=""  expanded="1"  sortPriority="10"  count="9760" >
             <Graph smoothing="0"  backColor="#ffffff"  foreColor="#000000"  heatMapStatParameter="BL1-A"  type="Pseudocolor"  fast="1" >
               <Axis dimension="x"  name="FSC-A"  label=""  auto="auto" />
               <Axis dimension="y"  name="SSC-A"  label=""  auto="auto" />
               <GraphSettings level="5%"  smoothingHighResolution="1"  contourHighResolution="1"  histogramSmoothingCount="0"  graphResolution="256"  showOutliers="0"  drawLargeDots="0"  dotsToDraw="8000"  tint="le.chartfill.tinted.40"  lineWeight="le.lineweight.normal"  lineStyle="le.linestyle.solid" />
               <GraphEnvironment showGrid="0"  showAxes="tl"  showGates="1"  showFreqOnPlots="1"  showGateNameOnPlots="1"  showMedians="0"  showUncomped="0"  addEventParam="0"  lastYAxisName="" >
                 <TextTraits font="SansSerif"  size="11"  name="Labels"  style="plain"  color="#000000"  background="#00ffffff"  just="left" />
                 <TextTraits font="SansSerif"  size="11"  name="LayoutGates"  style="plain"  color="#000000"  background="#00ffffff"  just="left" />
                 <TextTraits font="SansSerif"  size="9"  name="Numbers"  style="plain"  color="#000000"  background="#00ffffff"  just="left" />
                 <TextTraits font="SansSerif"  size="9"  name="Legend"  style="plain"  color="#000000"  background="#00ffffff"  just="left" />
                 <WindowPosition x="620"  y="25"  width="390"  height="582"  displayed="1"  panelState="---" />
               </GraphEnvironment>
             </Graph>
             <Gate gating:id="ID35106725" >
               <gating:EllipsoidGate eventsInside="1"  annoOffsetX="0"  annoOffsetY="0"  tint="#000000"  isTinted="0"  lineWeight="Normal"  userDefined="1"  gating:distance="120.39969792776955" >
                 <gating:dimension>
                   <data-type:fcs-dimension data-type:name="FSC-A" />
                 </gating:dimension>
                 <gating:dimension>
                   <data-type:fcs-dimension data-type:name="SSC-A" />
                 </gating:dimension>
                 <gating:foci>
                   <gating:vertex>
                     <gating:coordinate data-type:value="125.7609076373" />
                     <gating:coordinate data-type:value="29.7609076373" />
                   </gating:vertex>
                   <gating:vertex>
                     <gating:coordinate data-type:value="200.2390923627" />
                     <gating:coordinate data-type:value="104.2390923627" />
                   </gating:vertex>
                 </gating:foci>
                 <gating:edge>
                   <gating:vertex>
                     <gating:coordinate data-type:value="120" />
                     <gating:coordinate data-type:value="24" />
                   </gating:vertex>
                   <gating:vertex>
                     <gating:coordinate data-type:value="206" />
                     <gating:coordinate data-type:value="110" />
                   </gating:vertex>
                   <gating:vertex>
                     <gating:coordinate data-type:value="184" />
                     <gating:coordinate data-type:value="45" />
                   </gating:vertex>
                   <gating:vertex>
                     <gating:coordinate data-type:value="141" />
                     <gating:coordinate data-type:value="88" />
                   </gating:vertex>
                 </gating:edge>
               </gating:EllipsoidGate>
             </Gate>
             <Subpopulations>
               <Population name="Single Cells"  annotation=""  owningGroup="All Samples"  expanded="1"  sortPriority="10"  count="9756" >
                 <Graph smoothing="0"  backColor="#ffffff"  foreColor="#000000"  heatMapStatParameter="BL1-A"  type="Pseudocolor"  fast="1" >
                   <Axis dimension="x"  name="SSC-W"  label=""  auto="auto" />
                   <Axis dimension="y"  name="SSC-A"  label=""  auto="auto" />
                   <GraphSettings level="5%"  smoothingHighResolution="1"  contourHighResolution="1"  histogramSmoothingCount="0"  graphResolution="256"  showOutliers="0"  drawLargeDots="0"  dotsToDraw="8000"  tint="le.chartfill.tinted.40"  lineWeight="le.lineweight.normal"  lineStyle="le.linestyle.solid" />
                   <GraphEnvironment showGrid="0"  showAxes="tl"  showGates="1"  showFreqOnPlots="1"  showGateNameOnPlots="1"  showMedians="0"  showUncomped="0"  addEventParam="0"  lastYAxisName="" >
                     <TextTraits font="SansSerif"  size="11"  name="Labels"  style="plain"  color="#000000"  background="#00ffffff"  just="left" />
                     <TextTraits font="SansSerif"  size="11"  name="LayoutGates"  style="plain"  color="#000000"  background="#00ffffff"  just="left" />
                     <TextTraits font="SansSerif"  size="9"  name="Numbers"  style="plain"  color="#000000"  background="#00ffffff"  just="left" />
                     <TextTraits font="SansSerif"  size="9"  name="Legend"  style="plain"  color="#000000"  background="#00ffffff"  just="left" />
                     <WindowPosition x="620"  y="25"  width="390"  height="582"  displayed="1"  panelState="---" />
                   </GraphEnvironment>
                 </Graph>
                 <Gate gating:id="ID1325623133"  gating:parent_id="ID35106725" >
                   <gating:RectangleGate eventsInside="1"  annoOffsetX="0"  annoOffsetY="0"  tint="#000000"  isTinted="0"  lineWeight="Normal"  userDefined="1"  percentX="0"  percentY="0" >
                     <gating:dimension gating:min="76.5984251968504"  gating:max="185.4488188976378" >
                       <data-type:fcs-dimension data-type:name="SSC-W" />
                     </gating:dimension>
                     <gating:dimension gating:min="29478.04016064257"  gating:max="619038.843373494" >
                       <data-type:fcs-dimension data-type:name="SSC-A" />
                     </gating:dimension>
                   </gating:RectangleGate>
                 </Gate>
               </Population>
             </Subpopulations>
           </Population>
         </Subpopulations>
       </SampleNode>
     </Sample>
     <Sample>
       <DataSet uri="file:/Volumes/Kathrin%20Data/FACS/2023/230906%20CD20%20extra/230906%20extra_s2_Wt%20NC%20r.fcs"  sampleID="45" />
       <Transformations>
         <transforms:linear transforms:minRange="0.003"  transforms:maxRange="7.003"  gain="1" >
           <data-type:parameter data-type:name="Time" />
         </transforms:linear>
         <transforms:linear transforms:minRange="0"  transforms:maxRange="1048576"  gain="1" >
           <data-type:parameter data-type:name="FSC-A" />
         </transforms:linear>
         <transforms:linear transforms:minRange="0"  transforms:maxRange="1048576"  gain="1" >
           <data-type:parameter data-type:name="SSC-A" />
         </transforms:linear>
         <transforms:log transforms:offset="3.1622776602"  transforms:decades="6.5205999133" >
           <data-type:parameter data-type:name="BL1-A" />
         </transforms:log>
         <transforms:log transforms:offset="3.1622776602"  transforms:decades="6.5205999133" >
           <data-type:parameter data-type:name="YL4-A" />
         </transforms:log>
         <transforms:log transforms:offset="1"  transforms:decades="6.0205999133" >
           <data-type:parameter data-type:name="YL1-A" />
         </transforms:log>
         <transforms:log transforms:offset="10"  transforms:decades="5.0205999133" >
           <data-type:parameter data-type:name="RL1-A" />
         </transforms:log>
         <transforms:log transforms:offset="316.2277660168"  transforms:decades="5.5205999133" >
           <data-type:parameter data-type:name="VL1-A" />
         </transforms:log>
         <transforms:linear transforms:minRange="0"  transforms:maxRange="1048576"  gain="1" >
           <data-type:parameter data-type:name="FSC-H" />
         </transforms:linear>
         <transforms:linear transforms:minRange="0"  transforms:maxRange="1048576"  gain="1" >
           <data-type:parameter data-type:name="SSC-H" />
         </transforms:linear>
         <transforms:linear transforms:minRange="0"  transforms:maxRange="1024"  gain="1" >
           <data-type:parameter data-type:name="FSC-W" />
         </transforms:linear>
         <transforms:linear transforms:minRange="0"  transforms:maxRange="1024"  gain="1" >
           <data-type:parameter data-type:name="SSC-W" />
         </transforms:linear>
       </Transformations>
       <Keywords>
         <Keyword name="FJ_FCS_VERSION"  value="3.1" />
         <Keyword name="$PAR"  value="12" />
         <Keyword name="$TOT"  value="14966" />
         <Keyword name="$MODE"  value="L" />
         <Keyword name="$DATATYPE"  value="F" />
         <Keyword name="$BYTEORD"  value="1,2,3,4" />
         <Keyword name="$P1N"  value="Time" />
         <Keyword name="$P1S"  value="Time" />
         <Keyword name="$P1B"  value="32" />
         <Keyword name="$P1R"  value="67108864" />
         <Keyword name="$P1E"  value="0,0" />
         <Keyword name="$P1F"  value="NA" />
         <Keyword name="$P1L"  value="NA" />
         <Keyword name="$P1V"  value="NA" />
         <Keyword name="$P2N"  value="FSC-A" />
         <Keyword name="$P2S"  value="FSC-A" />
         <Keyword name="$P2B"  value="32" />
         <Keyword name="$P2R"  value="1048576" />
         <Keyword name="$P2E"  value="0,0" />
         <Keyword name="$P2F"  value="NA" />
         <Keyword name="$P2L"  value="488" />
         <Keyword name="$P2V"  value="181" />
         <Keyword name="$P3N"  value="SSC-A" />
         <Keyword name="$P3S"  value="SSC-A" />
         <Keyword name="$P3B"  value="32" />
         <Keyword name="$P3R"  value="1048576" />
         <Keyword name="$P3E"  value="0,0" />
         <Keyword name="$P3F"  value="488_10" />
         <Keyword name="$P3L"  value="488" />
         <Keyword name="$P3V"  value="320" />
         <Keyword name="$P4N"  value="BL1-A" />
         <Keyword name="$P4S"  value="GFP-A" />
         <Keyword name="$P4B"  value="32" />
         <Keyword name="$P4R"  value="1048576" />
         <Keyword name="$P4E"  value="0,0" />
         <Keyword name="$P4F"  value="530_30" />
         <Keyword name="$P4L"  value="488" />
         <Keyword name="$P4V"  value="340" />
         <Keyword name="$P5N"  value="YL4-A" />
         <Keyword name="$P5S"  value="PE-Cy7-A" />
         <Keyword name="$P5B"  value="32" />
         <Keyword name="$P5R"  value="1048576" />
         <Keyword name="$P5E"  value="0,0" />
         <Keyword name="$P5F"  value="780_60" />
         <Keyword name="$P5L"  value="561" />
         <Keyword name="$P5V"  value="450" />
         <Keyword name="$P6N"  value="YL1-A" />
         <Keyword name="$P6S"  value="R-PE-A" />
         <Keyword name="$P6B"  value="32" />
         <Keyword name="$P6R"  value="1048576" />
         <Keyword name="$P6E"  value="0,0" />
         <Keyword name="$P6F"  value="585_16" />
         <Keyword name="$P6L"  value="561" />
         <Keyword name="$P6V"  value="350" />
         <Keyword name="$P7N"  value="RL1-A" />
         <Keyword name="$P7S"  value="Alexa Fluor    647-A" />
         <Keyword name="$P7B"  value="32" />
         <Keyword name="$P7R"  value="1048576" />
         <Keyword name="$P7E"  value="0,0" />
         <Keyword name="$P7F"  value="670_14" />
         <Keyword name="$P7L"  value="640" />
         <Keyword name="$P7V"  value="400" />
         <Keyword name="$P8N"  value="VL1-A" />
         <Keyword name="$P8S"  value="Pacific Blue   -A" />
         <Keyword name="$P8B"  value="32" />
         <Keyword name="$P8R"  value="1048576" />
         <Keyword name="$P8E"  value="0,0" />
         <Keyword name="$P8F"  value="440_50" />
         <Keyword name="$P8L"  value="405" />
         <Keyword name="$P8V"  value="330" />
         <Keyword name="$P9N"  value="FSC-H" />
         <Keyword name="$P9S"  value="FSC-H" />
         <Keyword name="$P9B"  value="32" />
         <Keyword name="$P9R"  value="1048576" />
         <Keyword name="$P9E"  value="0,0" />
         <Keyword name="$P9F"  value="NA" />
         <Keyword name="$P9L"  value="488" />
         <Keyword name="$P9V"  value="181" />
         <Keyword name="$P10N"  value="SSC-H" />
         <Keyword name="$P10S"  value="SSC-H" />
         <Keyword name="$P10B"  value="32" />
         <Keyword name="$P10R"  value="1048576" />
         <Keyword name="$P10E"  value="0,0" />
         <Keyword name="$P10F"  value="488_10" />
         <Keyword name="$P10L"  value="488" />
         <Keyword name="$P10V"  value="320" />
         <Keyword name="$P11N"  value="FSC-W" />
         <Keyword name="$P11S"  value="FSC-W" />
         <Keyword name="$P11B"  value="32" />
         <Keyword name="$P11R"  value="1024" />
         <Keyword name="$P11E"  value="0,0" />
         <Keyword name="$P11F"  value="NA" />
         <Keyword name="$P11L"  value="488" />
         <Keyword name="$P11V"  value="181" />
         <Keyword name="$P12N"  value="SSC-W" />
         <Keyword name="$P12S"  value="SSC-W" />
         <Keyword name="$P12B"  value="32" />
         <Keyword name="$P12R"  value="1024" />
         <Keyword name="$P12E"  value="0,0" />
         <Keyword name="$P12F"  value="488_10" />
         <Keyword name="$P12L"  value="488" />
         <Keyword name="$P12V"  value="320" />
         <Keyword name="$CYT"  value="4486521 Attune NxT Acoustic Focusing Cytometer (Lasers: BRVY)" />
         <Keyword name="$SYS"  value="SNAKE Microsoft Windows 10 Enterprise LTSC" />
         <Keyword name="$SPILLOVER"  value="5,BL1-A,YL4-A,YL1-A,RL1-A,VL1-A,1.000000,0.000000,0.000000,0.000000,0.000000,0.000000,1.000000,0.000000,0.000000,0.000000,0.000000,0.000000,1.000000,0.000000,0.000000,0.000000,0.000000,0.000000,1.000000,0.000000,0.000000,0.000000,0.000000,0.000000,1.000000" />
         <Keyword name="$BTIM"  value="14:38:17" />
         <Keyword name="$CELLS"  value="NA" />
         <Keyword name="$COM"  value="NA" />
         <Keyword name="$CYTSN"  value="2AFC212610616" />
         <Keyword name="$DATE"  value="06-Sep-2023" />
         <Keyword name="$ETIM"  value="14:38:24" />
         <Keyword name="$EXP"  value="NA" />
         <Keyword name="$FIL"  value="Wt NC r.fcs" />
         <Keyword name="$INST"  value="NA" />
         <Keyword name="$ORIGINALITY"  value="Original" />
         <Keyword name="$LOST"  value="0" />
         <Keyword name="$OP"  value="Kathrin Klaesener" />
         <Keyword name="$PLATEID"  value="NA" />
         <Keyword name="$PLATENAME"  value="NA" />
         <Keyword name="$PROJ"  value="230906 extra" />
         <Keyword name="$SMNO"  value="s2" />
         <Keyword name="$SRC"  value="NA" />
         <Keyword name="$TIMESTEP"  value="0,001" />
         <Keyword name="$VOL"  value="13000" />
         <Keyword name="#FLOWRATE"  value="100" />
         <Keyword name="#LASER1ASF"  value="1,08" />
         <Keyword name="#LASER1COLOR"  value="Blue" />
         <Keyword name="#LASER1DELAY"  value="1100" />
         <Keyword name="#LASER2ASF"  value="1,07" />
         <Keyword name="#LASER2COLOR"  value="Red" />
         <Keyword name="#LASER2DELAY"  value="1523" />
         <Keyword name="#LASER3ASF"  value="1,07" />
         <Keyword name="#LASER3COLOR"  value="Violet" />
         <Keyword name="#LASER3DELAY"  value="700" />
         <Keyword name="#LASER4ASF"  value="0,78" />
         <Keyword name="#LASER4COLOR"  value="Yellow" />
         <Keyword name="#LASER4DELAY"  value="241" />
         <Keyword name="#LASERCONFIG"  value="BRVY" />
         <Keyword name="#P1Label"  value="NA" />
         <Keyword name="#P1Target"  value="NA" />
         <Keyword name="#P4Label"  value="GFP" />
         <Keyword name="#P5Label"  value="PE-Cy7" />
         <Keyword name="#P6Label"  value="R-PE" />
         <Keyword name="#P7Label"  value="Alexa Fluor    647" />
         <Keyword name="#P8Label"  value="Pacific Blue   " />
         <Keyword name="#PTDATE"  value="30-Aug-2023" />
         <Keyword name="#PTRESULT"  value="Pass" />
         <Keyword name="#TR1"  value="OR_FSC,25000" />
         <Keyword name="#WIDTHTHRESHOLD"  value="1000" />
         <Keyword name="#WINEXT"  value="0" />
         <Keyword name="HOSTID"  value="snake" />
         <Keyword name="$BEGINDATA"  value="000000008192" />
         <Keyword name="$ENDDATA"  value="000000726559" />
         <Keyword name="$NEXTDATA"  value="000000000000" />
         <Keyword name="$BEGINSTEXT"  value="000000000000" />
         <Keyword name="$ENDSTEXT"  value="000000000000" />
         <Keyword name="$BEGINANALYSIS"  value="000000000000" />
         <Keyword name="$ENDANALYSIS"  value="000000000000" />
         <Keyword name="staining"  value="2" />
       </Keywords>
       <SampleNode name="Wt NC r.fcs"  annotation=""  owningGroup=""  expanded="1"  sortPriority="10"  count="14966"  sampleID="45" >
         <Graph smoothing="0"  backColor="#ffffff"  foreColor="#000000"  type="Pseudocolor"  fast="1" >
           <Axis dimension="x"  name="FSC-A"  label=""  auto="auto" />
           <Axis dimension="y"  name="SSC-A"  label=""  auto="auto" />
           <GraphSettings level="5%"  smoothingHighResolution="1"  contourHighResolution="1"  histogramSmoothingCount="0"  graphResolution="256"  showOutliers="0"  drawLargeDots="0"  dotsToDraw="8000"  tint="le.chartfill.tinted.40"  lineWeight="le.lineweight.normal"  lineStyle="le.linestyle.solid" />
           <GraphEnvironment showGrid="0"  showAxes="tl"  showGates="1"  showFreqOnPlots="1"  showGateNameOnPlots="1"  showMedians="0"  showUncomped="0"  addEventParam="0"  lastYAxisName="" >
             <TextTraits font="SansSerif"  size="11"  name="Labels"  style="plain"  color="#000000"  background="#00ffffff"  just="left" />
             <TextTraits font="SansSerif"  size="11"  name="LayoutGates"  style="plain"  color="#000000"  background="#00ffffff"  just="left" />
             <TextTraits font="SansSerif"  size="9"  name="Numbers"  style="plain"  color="#000000"  background="#00ffffff"  just="left" />
             <TextTraits font="SansSerif"  size="9"  name="Legend"  style="plain"  color="#000000"  background="#00ffffff"  just="left" />
             <WindowPosition x="0"  y="0"  width="0"  height="0"  displayed="0"  panelState="" />
           </GraphEnvironment>
         </Graph>
         <Subpopulations>
           <Population name="Ramos"  annotation=""  owningGroup=""  expanded="1"  sortPriority="10"  count="9456" >
             <Graph smoothing="0"  backColor="#ffffff"  foreColor="#000000"  heatMapStatParameter="BL1-A"  type="Pseudocolor"  fast="1" >
               <Axis dimension="x"  name="FSC-A"  label=""  auto="auto" />
               <Axis dimension="y"  name="SSC-A"  label=""  auto="auto" />
               <GraphSettings level="5%"  smoothingHighResolution="1"  contourHighResolution="1"  histogramSmoothingCount="0"  graphResolution="256"  showOutliers="0"  drawLargeDots="0"  dotsToDraw="8000"  tint="le.chartfill.tinted.40"  lineWeight="le.lineweight.normal"  lineStyle="le.linestyle.solid" />
               <GraphEnvironment showGrid="0"  showAxes="tl"  showGates="1"  showFreqOnPlots="1"  showGateNameOnPlots="1"  showMedians="0"  showUncomped="0"  addEventParam="0"  lastYAxisName="" >
                 <TextTraits font="SansSerif"  size="11"  name="Labels"  style="plain"  color="#000000"  background="#00ffffff"  just="left" />
                 <TextTraits font="SansSerif"  size="11"  name="LayoutGates"  style="plain"  color="#000000"  background="#00ffffff"  just="left" />
                 <TextTraits font="SansSerif"  size="9"  name="Numbers"  style="plain"  color="#000000"  background="#00ffffff"  just="left" />
                 <TextTraits font="SansSerif"  size="9"  name="Legend"  style="plain"  color="#000000"  background="#00ffffff"  just="left" />
                 <WindowPosition x="620"  y="25"  width="390"  height="582"  displayed="1"  panelState="---" />
               </GraphEnvironment>
             </Graph>
             <Gate gating:id="ID238972262" >
               <gating:EllipsoidGate eventsInside="1"  annoOffsetX="0"  annoOffsetY="0"  tint="#000000"  isTinted="0"  lineWeight="Normal"  userDefined="1"  gating:distance="120.39969792776955" >
                 <gating:dimension>
                   <data-type:fcs-dimension data-type:name="FSC-A" />
                 </gating:dimension>
                 <gating:dimension>
                   <data-type:fcs-dimension data-type:name="SSC-A" />
                 </gating:dimension>
                 <gating:foci>
                   <gating:vertex>
                     <gating:coordinate data-type:value="118.7609076373" />
                     <gating:coordinate data-type:value="30.7609076373" />
                   </gating:vertex>
                   <gating:vertex>
                     <gating:coordinate data-type:value="193.2390923627" />
                     <gating:coordinate data-type:value="105.2390923627" />
                   </gating:vertex>
                 </gating:foci>
                 <gating:edge>
                   <gating:vertex>
                     <gating:coordinate data-type:value="113" />
                     <gating:coordinate data-type:value="25" />
                   </gating:vertex>
                   <gating:vertex>
                     <gating:coordinate data-type:value="199" />
                     <gating:coordinate data-type:value="111" />
                   </gating:vertex>
                   <gating:vertex>
                     <gating:coordinate data-type:value="177" />
                     <gating:coordinate data-type:value="46" />
                   </gating:vertex>
                   <gating:vertex>
                     <gating:coordinate data-type:value="134" />
                     <gating:coordinate data-type:value="89" />
                   </gating:vertex>
                 </gating:edge>
               </gating:EllipsoidGate>
             </Gate>
             <Subpopulations>
               <Population name="Single Cells"  annotation=""  owningGroup="All Samples"  expanded="1"  sortPriority="10"  count="9454" >
                 <Graph smoothing="0"  backColor="#ffffff"  foreColor="#000000"  heatMapStatParameter="BL1-A"  type="Pseudocolor"  fast="1" >
                   <Axis dimension="x"  name="SSC-W"  label=""  auto="auto" />
                   <Axis dimension="y"  name="SSC-A"  label=""  auto="auto" />
                   <GraphSettings level="5%"  smoothingHighResolution="1"  contourHighResolution="1"  histogramSmoothingCount="0"  graphResolution="256"  showOutliers="0"  drawLargeDots="0"  dotsToDraw="8000"  tint="le.chartfill.tinted.40"  lineWeight="le.lineweight.normal"  lineStyle="le.linestyle.solid" />
                   <GraphEnvironment showGrid="0"  showAxes="tl"  showGates="1"  showFreqOnPlots="1"  showGateNameOnPlots="1"  showMedians="0"  showUncomped="0"  addEventParam="0"  lastYAxisName="" >
                     <TextTraits font="SansSerif"  size="11"  name="Labels"  style="plain"  color="#000000"  background="#00ffffff"  just="left" />
                     <TextTraits font="SansSerif"  size="11"  name="LayoutGates"  style="plain"  color="#000000"  background="#00ffffff"  just="left" />
                     <TextTraits font="SansSerif"  size="9"  name="Numbers"  style="plain"  color="#000000"  background="#00ffffff"  just="left" />
                     <TextTraits font="SansSerif"  size="9"  name="Legend"  style="plain"  color="#000000"  background="#00ffffff"  just="left" />
                     <WindowPosition x="620"  y="25"  width="390"  height="582"  displayed="1"  panelState="---" />
                   </GraphEnvironment>
                 </Graph>
                 <Gate gating:id="ID1666344921"  gating:parent_id="ID238972262" >
                   <gating:RectangleGate eventsInside="1"  annoOffsetX="0"  annoOffsetY="0"  tint="#000000"  isTinted="0"  lineWeight="Normal"  userDefined="1"  percentX="0"  percentY="0" >
                     <gating:dimension gating:min="76.5984251968504"  gating:max="185.4488188976378" >
                       <data-type:fcs-dimension data-type:name="SSC-W" />
                     </gating:dimension>
                     <gating:dimension gating:min="29478.04016064257"  gating:max="619038.843373494" >
                       <data-type:fcs-dimension data-type:name="SSC-A" />
                     </gating:dimension>
                   </gating:RectangleGate>
                 </Gate>
               </Population>
             </Subpopulations>
           </Population>
         </Subpopulations>
       </SampleNode>
     </Sample>
     <Sample>
       <DataSet uri="file:/Volumes/Kathrin%20Data/FACS/2023/230906%20CD20%20extra/230906%20extra_s2_WT%20r.fcs"  sampleID="46" />
       <Transformations>
         <transforms:linear transforms:minRange="0.017"  transforms:maxRange="4.017"  gain="1" >
           <data-type:parameter data-type:name="Time" />
         </transforms:linear>
         <transforms:linear transforms:minRange="0"  transforms:maxRange="1048576"  gain="1" >
           <data-type:parameter data-type:name="FSC-A" />
         </transforms:linear>
         <transforms:linear transforms:minRange="0"  transforms:maxRange="1048576"  gain="1" >
           <data-type:parameter data-type:name="SSC-A" />
         </transforms:linear>
         <transforms:log transforms:offset="3.1622776602"  transforms:decades="6.5205999133" >
           <data-type:parameter data-type:name="BL1-A" />
         </transforms:log>
         <transforms:log transforms:offset="3.1622776602"  transforms:decades="6.5205999133" >
           <data-type:parameter data-type:name="YL4-A" />
         </transforms:log>
         <transforms:log transforms:offset="1"  transforms:decades="6.0205999133" >
           <data-type:parameter data-type:name="YL1-A" />
         </transforms:log>
         <transforms:log transforms:offset="10"  transforms:decades="5.0205999133" >
           <data-type:parameter data-type:name="RL1-A" />
         </transforms:log>
         <transforms:log transforms:offset="316.2277660168"  transforms:decades="5.5205999133" >
           <data-type:parameter data-type:name="VL1-A" />
         </transforms:log>
         <transforms:linear transforms:minRange="0"  transforms:maxRange="1048576"  gain="1" >
           <data-type:parameter data-type:name="FSC-H" />
         </transforms:linear>
         <transforms:linear transforms:minRange="0"  transforms:maxRange="1048576"  gain="1" >
           <data-type:parameter data-type:name="SSC-H" />
         </transforms:linear>
         <transforms:linear transforms:minRange="0"  transforms:maxRange="1024"  gain="1" >
           <data-type:parameter data-type:name="FSC-W" />
         </transforms:linear>
         <transforms:linear transforms:minRange="0"  transforms:maxRange="1024"  gain="1" >
           <data-type:parameter data-type:name="SSC-W" />
         </transforms:linear>
       </Transformations>
       <Keywords>
         <Keyword name="FJ_FCS_VERSION"  value="3.1" />
         <Keyword name="$PAR"  value="12" />
         <Keyword name="$TOT"  value="13397" />
         <Keyword name="$MODE"  value="L" />
         <Keyword name="$DATATYPE"  value="F" />
         <Keyword name="$BYTEORD"  value="1,2,3,4" />
         <Keyword name="$P1N"  value="Time" />
         <Keyword name="$P1S"  value="Time" />
         <Keyword name="$P1B"  value="32" />
         <Keyword name="$P1R"  value="67108864" />
         <Keyword name="$P1E"  value="0,0" />
         <Keyword name="$P1F"  value="NA" />
         <Keyword name="$P1L"  value="NA" />
         <Keyword name="$P1V"  value="NA" />
         <Keyword name="$P2N"  value="FSC-A" />
         <Keyword name="$P2S"  value="FSC-A" />
         <Keyword name="$P2B"  value="32" />
         <Keyword name="$P2R"  value="1048576" />
         <Keyword name="$P2E"  value="0,0" />
         <Keyword name="$P2F"  value="NA" />
         <Keyword name="$P2L"  value="488" />
         <Keyword name="$P2V"  value="181" />
         <Keyword name="$P3N"  value="SSC-A" />
         <Keyword name="$P3S"  value="SSC-A" />
         <Keyword name="$P3B"  value="32" />
         <Keyword name="$P3R"  value="1048576" />
         <Keyword name="$P3E"  value="0,0" />
         <Keyword name="$P3F"  value="488_10" />
         <Keyword name="$P3L"  value="488" />
         <Keyword name="$P3V"  value="320" />
         <Keyword name="$P4N"  value="BL1-A" />
         <Keyword name="$P4S"  value="GFP-A" />
         <Keyword name="$P4B"  value="32" />
         <Keyword name="$P4R"  value="1048576" />
         <Keyword name="$P4E"  value="0,0" />
         <Keyword name="$P4F"  value="530_30" />
         <Keyword name="$P4L"  value="488" />
         <Keyword name="$P4V"  value="340" />
         <Keyword name="$P5N"  value="YL4-A" />
         <Keyword name="$P5S"  value="PE-Cy7-A" />
         <Keyword name="$P5B"  value="32" />
         <Keyword name="$P5R"  value="1048576" />
         <Keyword name="$P5E"  value="0,0" />
         <Keyword name="$P5F"  value="780_60" />
         <Keyword name="$P5L"  value="561" />
         <Keyword name="$P5V"  value="450" />
         <Keyword name="$P6N"  value="YL1-A" />
         <Keyword name="$P6S"  value="R-PE-A" />
         <Keyword name="$P6B"  value="32" />
         <Keyword name="$P6R"  value="1048576" />
         <Keyword name="$P6E"  value="0,0" />
         <Keyword name="$P6F"  value="585_16" />
         <Keyword name="$P6L"  value="561" />
         <Keyword name="$P6V"  value="350" />
         <Keyword name="$P7N"  value="RL1-A" />
         <Keyword name="$P7S"  value="Alexa Fluor    647-A" />
         <Keyword name="$P7B"  value="32" />
         <Keyword name="$P7R"  value="1048576" />
         <Keyword name="$P7E"  value="0,0" />
         <Keyword name="$P7F"  value="670_14" />
         <Keyword name="$P7L"  value="640" />
         <Keyword name="$P7V"  value="400" />
         <Keyword name="$P8N"  value="VL1-A" />
         <Keyword name="$P8S"  value="Pacific Blue   -A" />
         <Keyword name="$P8B"  value="32" />
         <Keyword name="$P8R"  value="1048576" />
         <Keyword name="$P8E"  value="0,0" />
         <Keyword name="$P8F"  value="440_50" />
         <Keyword name="$P8L"  value="405" />
         <Keyword name="$P8V"  value="330" />
         <Keyword name="$P9N"  value="FSC-H" />
         <Keyword name="$P9S"  value="FSC-H" />
         <Keyword name="$P9B"  value="32" />
         <Keyword name="$P9R"  value="1048576" />
         <Keyword name="$P9E"  value="0,0" />
         <Keyword name="$P9F"  value="NA" />
         <Keyword name="$P9L"  value="488" />
         <Keyword name="$P9V"  value="181" />
         <Keyword name="$P10N"  value="SSC-H" />
         <Keyword name="$P10S"  value="SSC-H" />
         <Keyword name="$P10B"  value="32" />
         <Keyword name="$P10R"  value="1048576" />
         <Keyword name="$P10E"  value="0,0" />
         <Keyword name="$P10F"  value="488_10" />
         <Keyword name="$P10L"  value="488" />
         <Keyword name="$P10V"  value="320" />
         <Keyword name="$P11N"  value="FSC-W" />
         <Keyword name="$P11S"  value="FSC-W" />
         <Keyword name="$P11B"  value="32" />
         <Keyword name="$P11R"  value="1024" />
         <Keyword name="$P11E"  value="0,0" />
         <Keyword name="$P11F"  value="NA" />
         <Keyword name="$P11L"  value="488" />
         <Keyword name="$P11V"  value="181" />
         <Keyword name="$P12N"  value="SSC-W" />
         <Keyword name="$P12S"  value="SSC-W" />
         <Keyword name="$P12B"  value="32" />
         <Keyword name="$P12R"  value="1024" />
         <Keyword name="$P12E"  value="0,0" />
         <Keyword name="$P12F"  value="488_10" />
         <Keyword name="$P12L"  value="488" />
         <Keyword name="$P12V"  value="320" />
         <Keyword name="$CYT"  value="4486521 Attune NxT Acoustic Focusing Cytometer (Lasers: BRVY)" />
         <Keyword name="$SYS"  value="SNAKE Microsoft Windows 10 Enterprise LTSC" />
         <Keyword name="$SPILLOVER"  value="5,BL1-A,YL4-A,YL1-A,RL1-A,VL1-A,1.000000,0.000000,0.000000,0.000000,0.000000,0.000000,1.000000,0.000000,0.000000,0.000000,0.000000,0.000000,1.000000,0.000000,0.000000,0.000000,0.000000,0.000000,1.000000,0.000000,0.000000,0.000000,0.000000,0.000000,1.000000" />
         <Keyword name="$BTIM"  value="14:31:07" />
         <Keyword name="$CELLS"  value="NA" />
         <Keyword name="$COM"  value="NA" />
         <Keyword name="$CYTSN"  value="2AFC212610616" />
         <Keyword name="$DATE"  value="06-Sep-2023" />
         <Keyword name="$ETIM"  value="14:31:11" />
         <Keyword name="$EXP"  value="NA" />
         <Keyword name="$FIL"  value="WT r.fcs" />
         <Keyword name="$INST"  value="NA" />
         <Keyword name="$ORIGINALITY"  value="Original" />
         <Keyword name="$LOST"  value="0" />
         <Keyword name="$OP"  value="Kathrin Klaesener" />
         <Keyword name="$PLATEID"  value="NA" />
         <Keyword name="$PLATENAME"  value="NA" />
         <Keyword name="$PROJ"  value="230906 extra" />
         <Keyword name="$SMNO"  value="s2" />
         <Keyword name="$SRC"  value="NA" />
         <Keyword name="$TIMESTEP"  value="0,001" />
         <Keyword name="$VOL"  value="8000" />
         <Keyword name="#FLOWRATE"  value="100" />
         <Keyword name="#LASER1ASF"  value="1,08" />
         <Keyword name="#LASER1COLOR"  value="Blue" />
         <Keyword name="#LASER1DELAY"  value="1100" />
         <Keyword name="#LASER2ASF"  value="1,07" />
         <Keyword name="#LASER2COLOR"  value="Red" />
         <Keyword name="#LASER2DELAY"  value="1523" />
         <Keyword name="#LASER3ASF"  value="1,07" />
         <Keyword name="#LASER3COLOR"  value="Violet" />
         <Keyword name="#LASER3DELAY"  value="700" />
         <Keyword name="#LASER4ASF"  value="0,78" />
         <Keyword name="#LASER4COLOR"  value="Yellow" />
         <Keyword name="#LASER4DELAY"  value="241" />
         <Keyword name="#LASERCONFIG"  value="BRVY" />
         <Keyword name="#P1Label"  value="NA" />
         <Keyword name="#P1Target"  value="NA" />
         <Keyword name="#P4Label"  value="GFP" />
         <Keyword name="#P5Label"  value="PE-Cy7" />
         <Keyword name="#P6Label"  value="R-PE" />
         <Keyword name="#P7Label"  value="Alexa Fluor    647" />
         <Keyword name="#P8Label"  value="Pacific Blue   " />
         <Keyword name="#PTDATE"  value="30-Aug-2023" />
         <Keyword name="#PTRESULT"  value="Pass" />
         <Keyword name="#TR1"  value="OR_FSC,25000" />
         <Keyword name="#WIDTHTHRESHOLD"  value="1000" />
         <Keyword name="#WINEXT"  value="0" />
         <Keyword name="HOSTID"  value="snake" />
         <Keyword name="$BEGINDATA"  value="000000008192" />
         <Keyword name="$ENDDATA"  value="000000651247" />
         <Keyword name="$NEXTDATA"  value="000000000000" />
         <Keyword name="$BEGINSTEXT"  value="000000000000" />
         <Keyword name="$ENDSTEXT"  value="000000000000" />
         <Keyword name="$BEGINANALYSIS"  value="000000000000" />
         <Keyword name="$ENDANALYSIS"  value="000000000000" />
         <Keyword name="staining"  value="2" />
       </Keywords>
       <SampleNode name="WT r.fcs"  annotation=""  owningGroup=""  expanded="1"  sortPriority="10"  count="13397"  sampleID="46" >
         <Graph smoothing="0"  backColor="#ffffff"  foreColor="#000000"  type="Pseudocolor"  fast="1" >
           <Axis dimension="x"  name="FSC-A"  label=""  auto="auto" />
           <Axis dimension="y"  name="SSC-A"  label=""  auto="auto" />
           <GraphSettings level="5%"  smoothingHighResolution="1"  contourHighResolution="1"  histogramSmoothingCount="0"  graphResolution="256"  showOutliers="0"  drawLargeDots="0"  dotsToDraw="8000"  tint="le.chartfill.tinted.40"  lineWeight="le.lineweight.normal"  lineStyle="le.linestyle.solid" />
           <GraphEnvironment showGrid="0"  showAxes="tl"  showGates="1"  showFreqOnPlots="1"  showGateNameOnPlots="1"  showMedians="0"  showUncomped="0"  addEventParam="0"  lastYAxisName="" >
             <TextTraits font="SansSerif"  size="11"  name="Labels"  style="plain"  color="#000000"  background="#00ffffff"  just="left" />
             <TextTraits font="SansSerif"  size="11"  name="LayoutGates"  style="plain"  color="#000000"  background="#00ffffff"  just="left" />
             <TextTraits font="SansSerif"  size="9"  name="Numbers"  style="plain"  color="#000000"  background="#00ffffff"  just="left" />
             <TextTraits font="SansSerif"  size="9"  name="Legend"  style="plain"  color="#000000"  background="#00ffffff"  just="left" />
             <WindowPosition x="0"  y="0"  width="0"  height="0"  displayed="0"  panelState="" />
           </GraphEnvironment>
         </Graph>
         <Subpopulations>
           <Population name="Ramos"  annotation=""  owningGroup="All Samples"  expanded="1"  sortPriority="10"  count="9583" >
             <Graph smoothing="0"  backColor="#ffffff"  foreColor="#000000"  heatMapStatParameter="BL1-A"  type="Pseudocolor"  fast="1" >
               <Axis dimension="x"  name="FSC-A"  label=""  auto="auto" />
               <Axis dimension="y"  name="SSC-A"  label=""  auto="auto" />
               <GraphSettings level="5%"  smoothingHighResolution="1"  contourHighResolution="1"  histogramSmoothingCount="0"  graphResolution="256"  showOutliers="0"  drawLargeDots="0"  dotsToDraw="8000"  tint="le.chartfill.tinted.40"  lineWeight="le.lineweight.normal"  lineStyle="le.linestyle.solid" />
               <GraphEnvironment showGrid="0"  showAxes="tl"  showGates="1"  showFreqOnPlots="1"  showGateNameOnPlots="1"  showMedians="0"  showUncomped="0"  addEventParam="0"  lastYAxisName="" >
                 <TextTraits font="SansSerif"  size="11"  name="Labels"  style="plain"  color="#000000"  background="#00ffffff"  just="left" />
                 <TextTraits font="SansSerif"  size="11"  name="LayoutGates"  style="plain"  color="#000000"  background="#00ffffff"  just="left" />
                 <TextTraits font="SansSerif"  size="9"  name="Numbers"  style="plain"  color="#000000"  background="#00ffffff"  just="left" />
                 <TextTraits font="SansSerif"  size="9"  name="Legend"  style="plain"  color="#000000"  background="#00ffffff"  just="left" />
                 <WindowPosition x="620"  y="25"  width="390"  height="582"  displayed="1"  panelState="---" />
               </GraphEnvironment>
             </Graph>
             <Gate gating:id="ID1788482833" >
               <gating:EllipsoidGate eventsInside="1"  annoOffsetX="0"  annoOffsetY="0"  tint="#000000"  isTinted="0"  lineWeight="Normal"  userDefined="1"  gating:distance="120.3536513828192" >
                 <gating:dimension>
                   <data-type:fcs-dimension data-type:name="FSC-A" />
                 </gating:dimension>
                 <gating:dimension>
                   <data-type:fcs-dimension data-type:name="SSC-A" />
                 </gating:dimension>
                 <gating:foci>
                   <gating:vertex>
                     <gating:coordinate data-type:value="105.76573469" />
                     <gating:coordinate data-type:value="29.8335668629" />
                   </gating:vertex>
                   <gating:vertex>
                     <gating:coordinate data-type:value="179.23426531" />
                     <gating:coordinate data-type:value="104.1664331371" />
                   </gating:vertex>
                 </gating:foci>
                 <gating:edge>
                   <gating:vertex>
                     <gating:coordinate data-type:value="100" />
                     <gating:coordinate data-type:value="24" />
                   </gating:vertex>
                   <gating:vertex>
                     <gating:coordinate data-type:value="185" />
                     <gating:coordinate data-type:value="110" />
                   </gating:vertex>
                   <gating:vertex>
                     <gating:coordinate data-type:value="164" />
                     <gating:coordinate data-type:value="45" />
                   </gating:vertex>
                   <gating:vertex>
                     <gating:coordinate data-type:value="121" />
                     <gating:coordinate data-type:value="88" />
                   </gating:vertex>
                 </gating:edge>
               </gating:EllipsoidGate>
             </Gate>
             <Subpopulations>
               <Population name="Single Cells"  annotation=""  owningGroup="All Samples"  expanded="1"  sortPriority="10"  count="9581" >
                 <Graph smoothing="0"  backColor="#ffffff"  foreColor="#000000"  heatMapStatParameter="BL1-A"  type="Pseudocolor"  fast="1" >
                   <Axis dimension="x"  name="SSC-W"  label=""  auto="auto" />
                   <Axis dimension="y"  name="SSC-A"  label=""  auto="auto" />
                   <GraphSettings level="5%"  smoothingHighResolution="1"  contourHighResolution="1"  histogramSmoothingCount="0"  graphResolution="256"  showOutliers="0"  drawLargeDots="0"  dotsToDraw="8000"  tint="le.chartfill.tinted.40"  lineWeight="le.lineweight.normal"  lineStyle="le.linestyle.solid" />
                   <GraphEnvironment showGrid="0"  showAxes="tl"  showGates="1"  showFreqOnPlots="1"  showGateNameOnPlots="1"  showMedians="0"  showUncomped="0"  addEventParam="0"  lastYAxisName="" >
                     <TextTraits font="SansSerif"  size="11"  name="Labels"  style="plain"  color="#000000"  background="#00ffffff"  just="left" />
                     <TextTraits font="SansSerif"  size="11"  name="LayoutGates"  style="plain"  color="#000000"  background="#00ffffff"  just="left" />
                     <TextTraits font="SansSerif"  size="9"  name="Numbers"  style="plain"  color="#000000"  background="#00ffffff"  just="left" />
                     <TextTraits font="SansSerif"  size="9"  name="Legend"  style="plain"  color="#000000"  background="#00ffffff"  just="left" />
                     <WindowPosition x="620"  y="25"  width="390"  height="582"  displayed="1"  panelState="---" />
                   </GraphEnvironment>
                 </Graph>
                 <Gate gating:id="ID625937022"  gating:parent_id="ID1788482833" >
                   <gating:RectangleGate eventsInside="1"  annoOffsetX="0"  annoOffsetY="0"  tint="#000000"  isTinted="0"  lineWeight="Normal"  userDefined="1"  percentX="0"  percentY="0" >
                     <gating:dimension gating:min="76.5984251968504"  gating:max="185.4488188976378" >
                       <data-type:fcs-dimension data-type:name="SSC-W" />
                     </gating:dimension>
                     <gating:dimension gating:min="29478.04016064257"  gating:max="619038.843373494" >
                       <data-type:fcs-dimension data-type:name="SSC-A" />
                     </gating:dimension>
                   </gating:RectangleGate>
                 </Gate>
               </Population>
             </Subpopulations>
           </Population>
         </Subpopulations>
       </SampleNode>
     </Sample>
     <Sample>
       <DataSet uri="file:/Volumes/Kathrin%20Data/FACS/2023/230906%20CD20%20extra/230906%20extra_s1_CD32%20re%20WT.fcs"  sampleID="24" />
       <Transformations>
         <transforms:linear transforms:minRange="0.016"  transforms:maxRange="6.016"  gain="1" >
           <data-type:parameter data-type:name="Time" />
         </transforms:linear>
         <transforms:linear transforms:minRange="0"  transforms:maxRange="1048576"  gain="1" >
           <data-type:parameter data-type:name="FSC-A" />
         </transforms:linear>
         <transforms:linear transforms:minRange="0"  transforms:maxRange="1048576"  gain="1" >
           <data-type:parameter data-type:name="SSC-A" />
         </transforms:linear>
         <transforms:log transforms:offset="3.1622776602"  transforms:decades="6.5205999133" >
           <data-type:parameter data-type:name="BL1-A" />
         </transforms:log>
         <transforms:log transforms:offset="3.1622776602"  transforms:decades="6.5205999133" >
           <data-type:parameter data-type:name="YL4-A" />
         </transforms:log>
         <transforms:log transforms:offset="1"  transforms:decades="6.0205999133" >
           <data-type:parameter data-type:name="YL1-A" />
         </transforms:log>
         <transforms:log transforms:offset="10"  transforms:decades="5.0205999133" >
           <data-type:parameter data-type:name="RL1-A" />
         </transforms:log>
         <transforms:log transforms:offset="316.2277660168"  transforms:decades="5.5205999133" >
           <data-type:parameter data-type:name="VL1-A" />
         </transforms:log>
         <transforms:linear transforms:minRange="0"  transforms:maxRange="1048576"  gain="1" >
           <data-type:parameter data-type:name="FSC-H" />
         </transforms:linear>
         <transforms:linear transforms:minRange="0"  transforms:maxRange="1048576"  gain="1" >
           <data-type:parameter data-type:name="SSC-H" />
         </transforms:linear>
         <transforms:linear transforms:minRange="0"  transforms:maxRange="1024"  gain="1" >
           <data-type:parameter data-type:name="FSC-W" />
         </transforms:linear>
         <transforms:linear transforms:minRange="0"  transforms:maxRange="1024"  gain="1" >
           <data-type:parameter data-type:name="SSC-W" />
         </transforms:linear>
       </Transformations>
       <Keywords>
         <Keyword name="FJ_FCS_VERSION"  value="3.1" />
         <Keyword name="$PAR"  value="12" />
         <Keyword name="$TOT"  value="15631" />
         <Keyword name="$MODE"  value="L" />
         <Keyword name="$DATATYPE"  value="F" />
         <Keyword name="$BYTEORD"  value="1,2,3,4" />
         <Keyword name="$P1N"  value="Time" />
         <Keyword name="$P1S"  value="Time" />
         <Keyword name="$P1B"  value="32" />
         <Keyword name="$P1R"  value="67108864" />
         <Keyword name="$P1E"  value="0,0" />
         <Keyword name="$P1F"  value="NA" />
         <Keyword name="$P1L"  value="NA" />
         <Keyword name="$P1V"  value="NA" />
         <Keyword name="$P2N"  value="FSC-A" />
         <Keyword name="$P2S"  value="FSC-A" />
         <Keyword name="$P2B"  value="32" />
         <Keyword name="$P2R"  value="1048576" />
         <Keyword name="$P2E"  value="0,0" />
         <Keyword name="$P2F"  value="NA" />
         <Keyword name="$P2L"  value="488" />
         <Keyword name="$P2V"  value="181" />
         <Keyword name="$P3N"  value="SSC-A" />
         <Keyword name="$P3S"  value="SSC-A" />
         <Keyword name="$P3B"  value="32" />
         <Keyword name="$P3R"  value="1048576" />
         <Keyword name="$P3E"  value="0,0" />
         <Keyword name="$P3F"  value="488_10" />
         <Keyword name="$P3L"  value="488" />
         <Keyword name="$P3V"  value="320" />
         <Keyword name="$P4N"  value="BL1-A" />
         <Keyword name="$P4S"  value="GFP-A" />
         <Keyword name="$P4B"  value="32" />
         <Keyword name="$P4R"  value="1048576" />
         <Keyword name="$P4E"  value="0,0" />
         <Keyword name="$P4F"  value="530_30" />
         <Keyword name="$P4L"  value="488" />
         <Keyword name="$P4V"  value="340" />
         <Keyword name="$P5N"  value="YL4-A" />
         <Keyword name="$P5S"  value="PE-Cy7-A" />
         <Keyword name="$P5B"  value="32" />
         <Keyword name="$P5R"  value="1048576" />
         <Keyword name="$P5E"  value="0,0" />
         <Keyword name="$P5F"  value="780_60" />
         <Keyword name="$P5L"  value="561" />
         <Keyword name="$P5V"  value="420" />
         <Keyword name="$P6N"  value="YL1-A" />
         <Keyword name="$P6S"  value="R-PE-A" />
         <Keyword name="$P6B"  value="32" />
         <Keyword name="$P6R"  value="1048576" />
         <Keyword name="$P6E"  value="0,0" />
         <Keyword name="$P6F"  value="585_16" />
         <Keyword name="$P6L"  value="561" />
         <Keyword name="$P6V"  value="400" />
         <Keyword name="$P7N"  value="RL1-A" />
         <Keyword name="$P7S"  value="Alexa Fluor    647-A" />
         <Keyword name="$P7B"  value="32" />
         <Keyword name="$P7R"  value="1048576" />
         <Keyword name="$P7E"  value="0,0" />
         <Keyword name="$P7F"  value="670_14" />
         <Keyword name="$P7L"  value="640" />
         <Keyword name="$P7V"  value="350" />
         <Keyword name="$P8N"  value="VL1-A" />
         <Keyword name="$P8S"  value="Pacific Blue   -A" />
         <Keyword name="$P8B"  value="32" />
         <Keyword name="$P8R"  value="1048576" />
         <Keyword name="$P8E"  value="0,0" />
         <Keyword name="$P8F"  value="440_50" />
         <Keyword name="$P8L"  value="405" />
         <Keyword name="$P8V"  value="300" />
         <Keyword name="$P9N"  value="FSC-H" />
         <Keyword name="$P9S"  value="FSC-H" />
         <Keyword name="$P9B"  value="32" />
         <Keyword name="$P9R"  value="1048576" />
         <Keyword name="$P9E"  value="0,0" />
         <Keyword name="$P9F"  value="NA" />
         <Keyword name="$P9L"  value="488" />
         <Keyword name="$P9V"  value="181" />
         <Keyword name="$P10N"  value="SSC-H" />
         <Keyword name="$P10S"  value="SSC-H" />
         <Keyword name="$P10B"  value="32" />
         <Keyword name="$P10R"  value="1048576" />
         <Keyword name="$P10E"  value="0,0" />
         <Keyword name="$P10F"  value="488_10" />
         <Keyword name="$P10L"  value="488" />
         <Keyword name="$P10V"  value="320" />
         <Keyword name="$P11N"  value="FSC-W" />
         <Keyword name="$P11S"  value="FSC-W" />
         <Keyword name="$P11B"  value="32" />
         <Keyword name="$P11R"  value="1024" />
         <Keyword name="$P11E"  value="0,0" />
         <Keyword name="$P11F"  value="NA" />
         <Keyword name="$P11L"  value="488" />
         <Keyword name="$P11V"  value="181" />
         <Keyword name="$P12N"  value="SSC-W" />
         <Keyword name="$P12S"  value="SSC-W" />
         <Keyword name="$P12B"  value="32" />
         <Keyword name="$P12R"  value="1024" />
         <Keyword name="$P12E"  value="0,0" />
         <Keyword name="$P12F"  value="488_10" />
         <Keyword name="$P12L"  value="488" />
         <Keyword name="$P12V"  value="320" />
         <Keyword name="$CYT"  value="4486521 Attune NxT Acoustic Focusing Cytometer (Lasers: BRVY)" />
         <Keyword name="$SYS"  value="SNAKE Microsoft Windows 10 Enterprise LTSC" />
         <Keyword name="$SPILLOVER"  value="5,BL1-A,YL4-A,YL1-A,RL1-A,VL1-A,1.000000,0.000000,0.000000,0.000000,0.000000,0.000000,1.000000,0.000000,0.000000,0.000000,0.000000,0.000000,1.000000,0.000000,0.000000,0.000000,0.000000,0.000000,1.000000,0.000000,0.000000,0.000000,0.000000,0.000000,1.000000" />
         <Keyword name="$BTIM"  value="14:11:59" />
         <Keyword name="$CELLS"  value="NA" />
         <Keyword name="$COM"  value="NA" />
         <Keyword name="$CYTSN"  value="2AFC212610616" />
         <Keyword name="$DATE"  value="06-Sep-2023" />
         <Keyword name="$ETIM"  value="14:12:05" />
         <Keyword name="$EXP"  value="NA" />
         <Keyword name="$FIL"  value="CD32 re WT.fcs" />
         <Keyword name="$INST"  value="NA" />
         <Keyword name="$ORIGINALITY"  value="Original" />
         <Keyword name="$LOST"  value="0" />
         <Keyword name="$OP"  value="Kathrin Klaesener" />
         <Keyword name="$PLATEID"  value="NA" />
         <Keyword name="$PLATENAME"  value="NA" />
         <Keyword name="$PROJ"  value="230906 extra" />
         <Keyword name="$SMNO"  value="s1" />
         <Keyword name="$SRC"  value="NA" />
         <Keyword name="$TIMESTEP"  value="0,001" />
         <Keyword name="$VOL"  value="10000" />
         <Keyword name="#FLOWRATE"  value="100" />
         <Keyword name="#LASER1ASF"  value="1,08" />
         <Keyword name="#LASER1COLOR"  value="Blue" />
         <Keyword name="#LASER1DELAY"  value="1100" />
         <Keyword name="#LASER2ASF"  value="1,07" />
         <Keyword name="#LASER2COLOR"  value="Red" />
         <Keyword name="#LASER2DELAY"  value="1523" />
         <Keyword name="#LASER3ASF"  value="1,07" />
         <Keyword name="#LASER3COLOR"  value="Violet" />
         <Keyword name="#LASER3DELAY"  value="700" />
         <Keyword name="#LASER4ASF"  value="0,78" />
         <Keyword name="#LASER4COLOR"  value="Yellow" />
         <Keyword name="#LASER4DELAY"  value="241" />
         <Keyword name="#LASERCONFIG"  value="BRVY" />
         <Keyword name="#P1Label"  value="NA" />
         <Keyword name="#P1Target"  value="NA" />
         <Keyword name="#P4Label"  value="GFP" />
         <Keyword name="#P5Label"  value="PE-Cy7" />
         <Keyword name="#P6Label"  value="R-PE" />
         <Keyword name="#P7Label"  value="Alexa Fluor    647" />
         <Keyword name="#P8Label"  value="Pacific Blue   " />
         <Keyword name="#PTDATE"  value="30-Aug-2023" />
         <Keyword name="#PTRESULT"  value="Pass" />
         <Keyword name="#TR1"  value="OR_FSC,25000" />
         <Keyword name="#WIDTHTHRESHOLD"  value="1000" />
         <Keyword name="#WINEXT"  value="0" />
         <Keyword name="HOSTID"  value="snake" />
         <Keyword name="$BEGINDATA"  value="000000008192" />
         <Keyword name="$ENDDATA"  value="000000758479" />
         <Keyword name="$NEXTDATA"  value="000000000000" />
         <Keyword name="$BEGINSTEXT"  value="000000000000" />
         <Keyword name="$ENDSTEXT"  value="000000000000" />
         <Keyword name="$BEGINANALYSIS"  value="000000000000" />
         <Keyword name="$ENDANALYSIS"  value="000000000000" />
         <Keyword name="staining"  value="1" />
       </Keywords>
       <SampleNode name="CD32 re WT.fcs"  annotation=""  owningGroup=""  expanded="1"  sortPriority="10"  count="15631"  sampleID="24" >
         <Graph smoothing="0"  backColor="#ffffff"  foreColor="#000000"  type="Pseudocolor"  fast="1" >
           <Axis dimension="x"  name="FSC-A"  label=""  auto="auto" />
           <Axis dimension="y"  name="SSC-A"  label=""  auto="auto" />
           <GraphSettings level="5%"  smoothingHighResolution="1"  contourHighResolution="1"  histogramSmoothingCount="0"  graphResolution="256"  showOutliers="0"  drawLargeDots="0"  dotsToDraw="8000"  tint="le.chartfill.tinted.40"  lineWeight="le.lineweight.normal"  lineStyle="le.linestyle.solid" />
           <GraphEnvironment showGrid="0"  showAxes="tl"  showGates="1"  showFreqOnPlots="1"  showGateNameOnPlots="1"  showMedians="0"  showUncomped="0"  addEventParam="0"  lastYAxisName="" >
             <TextTraits font="SansSerif"  size="11"  name="Labels"  style="plain"  color="#000000"  background="#00ffffff"  just="left" />
             <TextTraits font="SansSerif"  size="11"  name="LayoutGates"  style="plain"  color="#000000"  background="#00ffffff"  just="left" />
             <TextTraits font="SansSerif"  size="9"  name="Numbers"  style="plain"  color="#000000"  background="#00ffffff"  just="left" />
             <TextTraits font="SansSerif"  size="9"  name="Legend"  style="plain"  color="#000000"  background="#00ffffff"  just="left" />
             <WindowPosition x="0"  y="0"  width="0"  height="0"  displayed="0"  panelState="" />
           </GraphEnvironment>
         </Graph>
         <Subpopulations>
           <Population name="Ramos"  annotation=""  owningGroup="All Samples"  expanded="1"  sortPriority="10"  count="9610" >
             <Graph smoothing="0"  backColor="#ffffff"  foreColor="#000000"  heatMapStatParameter="BL1-A"  type="Pseudocolor"  fast="1" >
               <Axis dimension="x"  name="FSC-A"  label=""  auto="auto" />
               <Axis dimension="y"  name="SSC-A"  label=""  auto="auto" />
               <GraphSettings level="5%"  smoothingHighResolution="1"  contourHighResolution="1"  histogramSmoothingCount="0"  graphResolution="256"  showOutliers="0"  drawLargeDots="0"  dotsToDraw="8000"  tint="le.chartfill.tinted.40"  lineWeight="le.lineweight.normal"  lineStyle="le.linestyle.solid" />
               <GraphEnvironment showGrid="0"  showAxes="tl"  showGates="1"  showFreqOnPlots="1"  showGateNameOnPlots="1"  showMedians="0"  showUncomped="0"  addEventParam="0"  lastYAxisName="" >
                 <TextTraits font="SansSerif"  size="11"  name="Labels"  style="plain"  color="#000000"  background="#00ffffff"  just="left" />
                 <TextTraits font="SansSerif"  size="11"  name="LayoutGates"  style="plain"  color="#000000"  background="#00ffffff"  just="left" />
                 <TextTraits font="SansSerif"  size="9"  name="Numbers"  style="plain"  color="#000000"  background="#00ffffff"  just="left" />
                 <TextTraits font="SansSerif"  size="9"  name="Legend"  style="plain"  color="#000000"  background="#00ffffff"  just="left" />
                 <WindowPosition x="620"  y="25"  width="390"  height="582"  displayed="1"  panelState="---" />
               </GraphEnvironment>
             </Graph>
             <Gate gating:id="ID627111414" >
               <gating:EllipsoidGate eventsInside="1"  annoOffsetX="0"  annoOffsetY="0"  tint="#000000"  isTinted="0"  lineWeight="Normal"  userDefined="1"  gating:distance="120.3536513828192" >
                 <gating:dimension>
                   <data-type:fcs-dimension data-type:name="FSC-A" />
                 </gating:dimension>
                 <gating:dimension>
                   <data-type:fcs-dimension data-type:name="SSC-A" />
                 </gating:dimension>
                 <gating:foci>
                   <gating:vertex>
                     <gating:coordinate data-type:value="105.76573469" />
                     <gating:coordinate data-type:value="29.8335668629" />
                   </gating:vertex>
                   <gating:vertex>
                     <gating:coordinate data-type:value="179.23426531" />
                     <gating:coordinate data-type:value="104.1664331371" />
                   </gating:vertex>
                 </gating:foci>
                 <gating:edge>
                   <gating:vertex>
                     <gating:coordinate data-type:value="100" />
                     <gating:coordinate data-type:value="24" />
                   </gating:vertex>
                   <gating:vertex>
                     <gating:coordinate data-type:value="185" />
                     <gating:coordinate data-type:value="110" />
                   </gating:vertex>
                   <gating:vertex>
                     <gating:coordinate data-type:value="164" />
                     <gating:coordinate data-type:value="45" />
                   </gating:vertex>
                   <gating:vertex>
                     <gating:coordinate data-type:value="121" />
                     <gating:coordinate data-type:value="88" />
                   </gating:vertex>
                 </gating:edge>
               </gating:EllipsoidGate>
             </Gate>
             <Subpopulations>
               <Population name="Single Cells"  annotation=""  owningGroup="All Samples"  expanded="1"  sortPriority="10"  count="9606" >
                 <Graph smoothing="0"  backColor="#ffffff"  foreColor="#000000"  heatMapStatParameter="BL1-A"  type="Pseudocolor"  fast="1" >
                   <Axis dimension="x"  name="SSC-W"  label=""  auto="auto" />
                   <Axis dimension="y"  name="SSC-A"  label=""  auto="auto" />
                   <GraphSettings level="5%"  smoothingHighResolution="1"  contourHighResolution="1"  histogramSmoothingCount="0"  graphResolution="256"  showOutliers="0"  drawLargeDots="0"  dotsToDraw="8000"  tint="le.chartfill.tinted.40"  lineWeight="le.lineweight.normal"  lineStyle="le.linestyle.solid" />
                   <GraphEnvironment showGrid="0"  showAxes="tl"  showGates="1"  showFreqOnPlots="1"  showGateNameOnPlots="1"  showMedians="0"  showUncomped="0"  addEventParam="0"  lastYAxisName="" >
                     <TextTraits font="SansSerif"  size="11"  name="Labels"  style="plain"  color="#000000"  background="#00ffffff"  just="left" />
                     <TextTraits font="SansSerif"  size="11"  name="LayoutGates"  style="plain"  color="#000000"  background="#00ffffff"  just="left" />
                     <TextTraits font="SansSerif"  size="9"  name="Numbers"  style="plain"  color="#000000"  background="#00ffffff"  just="left" />
                     <TextTraits font="SansSerif"  size="9"  name="Legend"  style="plain"  color="#000000"  background="#00ffffff"  just="left" />
                     <WindowPosition x="620"  y="25"  width="390"  height="582"  displayed="1"  panelState="---" />
                   </GraphEnvironment>
                 </Graph>
                 <Gate gating:id="ID16352009"  gating:parent_id="ID627111414" >
                   <gating:RectangleGate eventsInside="1"  annoOffsetX="0"  annoOffsetY="0"  tint="#000000"  isTinted="0"  lineWeight="Normal"  userDefined="1"  percentX="0"  percentY="0" >
                     <gating:dimension gating:min="76.5984251968504"  gating:max="185.4488188976378" >
                       <data-type:fcs-dimension data-type:name="SSC-W" />
                     </gating:dimension>
                     <gating:dimension gating:min="29478.04016064257"  gating:max="619038.843373494" >
                       <data-type:fcs-dimension data-type:name="SSC-A" />
                     </gating:dimension>
                   </gating:RectangleGate>
                 </Gate>
               </Population>
             </Subpopulations>
           </Population>
         </Subpopulations>
       </SampleNode>
     </Sample>
     <Sample>
       <DataSet uri="file:/Volumes/Kathrin%20Data/FACS/2023/230904%20CD20%20intra/230904%20CD20%20intra_pFOXO1%20pP38_CD32B%20US.fcs"  sampleID="47" />
       <Transformations>
         <transforms:linear transforms:minRange="0"  transforms:maxRange="2"  gain="1" >
           <data-type:parameter data-type:name="Time" />
         </transforms:linear>
         <transforms:linear transforms:minRange="0"  transforms:maxRange="1048576"  gain="1" >
           <data-type:parameter data-type:name="FSC-A" />
         </transforms:linear>
         <transforms:linear transforms:minRange="0"  transforms:maxRange="1048576"  gain="1" >
           <data-type:parameter data-type:name="SSC-A" />
         </transforms:linear>
         <transforms:log transforms:offset="3.1622776602"  transforms:decades="6.5205999133" >
           <data-type:parameter data-type:name="BL1-A" />
         </transforms:log>
         <transforms:log transforms:offset="10"  transforms:decades="5.0205999133" >
           <data-type:parameter data-type:name="RL1-A" />
         </transforms:log>
         <transforms:log transforms:offset="316.2277660168"  transforms:decades="5.5205999133" >
           <data-type:parameter data-type:name="VL1-A" />
         </transforms:log>
         <transforms:linear transforms:minRange="0"  transforms:maxRange="1048576"  gain="1" >
           <data-type:parameter data-type:name="FSC-H" />
         </transforms:linear>
         <transforms:linear transforms:minRange="0"  transforms:maxRange="1048576"  gain="1" >
           <data-type:parameter data-type:name="SSC-H" />
         </transforms:linear>
         <transforms:linear transforms:minRange="0"  transforms:maxRange="1024"  gain="1" >
           <data-type:parameter data-type:name="FSC-W" />
         </transforms:linear>
         <transforms:linear transforms:minRange="0"  transforms:maxRange="1024"  gain="1" >
           <data-type:parameter data-type:name="SSC-W" />
         </transforms:linear>
       </Transformations>
       <Keywords>
         <Keyword name="FJ_FCS_VERSION"  value="3.1" />
         <Keyword name="$PAR"  value="10" />
         <Keyword name="$TOT"  value="16912" />
         <Keyword name="$MODE"  value="L" />
         <Keyword name="$DATATYPE"  value="F" />
         <Keyword name="$BYTEORD"  value="1,2,3,4" />
         <Keyword name="$P1N"  value="Time" />
         <Keyword name="$P1S"  value="Time" />
         <Keyword name="$P1B"  value="32" />
         <Keyword name="$P1R"  value="67108864" />
         <Keyword name="$P1E"  value="0,0" />
         <Keyword name="$P1F"  value="NA" />
         <Keyword name="$P1L"  value="NA" />
         <Keyword name="$P1V"  value="NA" />
         <Keyword name="$P2N"  value="FSC-A" />
         <Keyword name="$P2S"  value="FSC-A" />
         <Keyword name="$P2B"  value="32" />
         <Keyword name="$P2R"  value="1048576" />
         <Keyword name="$P2E"  value="0,0" />
         <Keyword name="$P2F"  value="NA" />
         <Keyword name="$P2L"  value="488" />
         <Keyword name="$P2V"  value="181" />
         <Keyword name="$P3N"  value="SSC-A" />
         <Keyword name="$P3S"  value="SSC-A" />
         <Keyword name="$P3B"  value="32" />
         <Keyword name="$P3R"  value="1048576" />
         <Keyword name="$P3E"  value="0,0" />
         <Keyword name="$P3F"  value="488_10" />
         <Keyword name="$P3L"  value="488" />
         <Keyword name="$P3V"  value="320" />
         <Keyword name="$P4N"  value="BL1-A" />
         <Keyword name="$P4S"  value="GFP-A" />
         <Keyword name="$P4B"  value="32" />
         <Keyword name="$P4R"  value="1048576" />
         <Keyword name="$P4E"  value="0,0" />
         <Keyword name="$P4F"  value="530_30" />
         <Keyword name="$P4L"  value="488" />
         <Keyword name="$P4V"  value="340" />
         <Keyword name="$P5N"  value="RL1-A" />
         <Keyword name="$P5S"  value="Alexa Fluor    647-A" />
         <Keyword name="$P5B"  value="32" />
         <Keyword name="$P5R"  value="1048576" />
         <Keyword name="$P5E"  value="0,0" />
         <Keyword name="$P5F"  value="670_14" />
         <Keyword name="$P5L"  value="640" />
         <Keyword name="$P5V"  value="330" />
         <Keyword name="$P6N"  value="VL1-A" />
         <Keyword name="$P6S"  value="Pacific Blue   -A" />
         <Keyword name="$P6B"  value="32" />
         <Keyword name="$P6R"  value="1048576" />
         <Keyword name="$P6E"  value="0,0" />
         <Keyword name="$P6F"  value="440_50" />
         <Keyword name="$P6L"  value="405" />
         <Keyword name="$P6V"  value="330" />
         <Keyword name="$P7N"  value="FSC-H" />
         <Keyword name="$P7S"  value="FSC-H" />
         <Keyword name="$P7B"  value="32" />
         <Keyword name="$P7R"  value="1048576" />
         <Keyword name="$P7E"  value="0,0" />
         <Keyword name="$P7F"  value="NA" />
         <Keyword name="$P7L"  value="488" />
         <Keyword name="$P7V"  value="181" />
         <Keyword name="$P8N"  value="SSC-H" />
         <Keyword name="$P8S"  value="SSC-H" />
         <Keyword name="$P8B"  value="32" />
         <Keyword name="$P8R"  value="1048576" />
         <Keyword name="$P8E"  value="0,0" />
         <Keyword name="$P8F"  value="488_10" />
         <Keyword name="$P8L"  value="488" />
         <Keyword name="$P8V"  value="320" />
         <Keyword name="$P9N"  value="FSC-W" />
         <Keyword name="$P9S"  value="FSC-W" />
         <Keyword name="$P9B"  value="32" />
         <Keyword name="$P9R"  value="1024" />
         <Keyword name="$P9E"  value="0,0" />
         <Keyword name="$P9F"  value="NA" />
         <Keyword name="$P9L"  value="488" />
         <Keyword name="$P9V"  value="181" />
         <Keyword name="$P10N"  value="SSC-W" />
         <Keyword name="$P10S"  value="SSC-W" />
         <Keyword name="$P10B"  value="32" />
         <Keyword name="$P10R"  value="1024" />
         <Keyword name="$P10E"  value="0,0" />
         <Keyword name="$P10F"  value="488_10" />
         <Keyword name="$P10L"  value="488" />
         <Keyword name="$P10V"  value="320" />
         <Keyword name="$CYT"  value="4486521 Attune NxT Acoustic Focusing Cytometer (Lasers: BRVY)" />
         <Keyword name="$SYS"  value="SNAKE Microsoft Windows 10 Enterprise LTSC" />
         <Keyword name="$SPILLOVER"  value="3,BL1-A,RL1-A,VL1-A,1.000000,0.000000,0.000000,0.000000,1.000000,0.000000,0.000000,0.000000,1.000000" />
         <Keyword name="$BTIM"  value="10:38:11" />
         <Keyword name="$CELLS"  value="NA" />
         <Keyword name="$COM"  value="NA" />
         <Keyword name="$CYTSN"  value="2AFC212610616" />
         <Keyword name="$DATE"  value="04-Sep-2023" />
         <Keyword name="$ETIM"  value="10:38:13" />
         <Keyword name="$EXP"  value="NA" />
         <Keyword name="$FIL"  value="CD32B US.fcs" />
         <Keyword name="$INST"  value="NA" />
         <Keyword name="$ORIGINALITY"  value="Original" />
         <Keyword name="$LOST"  value="0" />
         <Keyword name="$OP"  value="Kathrin Klaesener" />
         <Keyword name="$PLATEID"  value="NA" />
         <Keyword name="$PLATENAME"  value="NA" />
         <Keyword name="$PROJ"  value="230904 CD20 intra" />
         <Keyword name="$SMNO"  value="pFOXO1 pP38" />
         <Keyword name="$SRC"  value="NA" />
         <Keyword name="$TIMESTEP"  value="0,001" />
         <Keyword name="$VOL"  value="5000" />
         <Keyword name="#FLOWRATE"  value="100" />
         <Keyword name="#LASER1ASF"  value="1,08" />
         <Keyword name="#LASER1COLOR"  value="Blue" />
         <Keyword name="#LASER1DELAY"  value="1100" />
         <Keyword name="#LASER2ASF"  value="1,07" />
         <Keyword name="#LASER2COLOR"  value="Red" />
         <Keyword name="#LASER2DELAY"  value="1523" />
         <Keyword name="#LASER3ASF"  value="1,07" />
         <Keyword name="#LASER3COLOR"  value="Violet" />
         <Keyword name="#LASER3DELAY"  value="700" />
         <Keyword name="#LASER4ASF"  value="0,78" />
         <Keyword name="#LASER4COLOR"  value="Yellow" />
         <Keyword name="#LASER4DELAY"  value="241" />
         <Keyword name="#LASERCONFIG"  value="BRVY" />
         <Keyword name="#P1Label"  value="NA" />
         <Keyword name="#P1Target"  value="NA" />
         <Keyword name="#P4Label"  value="GFP" />
         <Keyword name="#P5Label"  value="Alexa Fluor    647" />
         <Keyword name="#P6Label"  value="Pacific Blue   " />
         <Keyword name="#PTDATE"  value="30-Aug-2023" />
         <Keyword name="#PTRESULT"  value="Pass" />
         <Keyword name="#TR1"  value="OR_FSC,25000" />
         <Keyword name="#WIDTHTHRESHOLD"  value="1000" />
         <Keyword name="#WINEXT"  value="0" />
         <Keyword name="HOSTID"  value="snake" />
         <Keyword name="$BEGINDATA"  value="000000008192" />
         <Keyword name="$ENDDATA"  value="000000684671" />
         <Keyword name="$NEXTDATA"  value="000000000000" />
         <Keyword name="$BEGINSTEXT"  value="000000000000" />
         <Keyword name="$ENDSTEXT"  value="000000000000" />
         <Keyword name="$BEGINANALYSIS"  value="000000000000" />
         <Keyword name="$ENDANALYSIS"  value="000000000000" />
       </Keywords>
       <SampleNode name="CD32B US.fcs"  annotation=""  owningGroup=""  expanded="1"  sortPriority="10"  count="16912"  sampleID="47" >
         <Graph smoothing="0"  backColor="#ffffff"  foreColor="#000000"  type="Pseudocolor"  fast="1" >
           <Axis dimension="x"  name="FSC-A"  label=""  auto="auto" />
           <Axis dimension="y"  name="SSC-A"  label=""  auto="auto" />
           <GraphSettings level="5%"  smoothingHighResolution="1"  contourHighResolution="1"  histogramSmoothingCount="0"  graphResolution="256"  showOutliers="0"  drawLargeDots="0"  dotsToDraw="8000"  tint="le.chartfill.tinted.40"  lineWeight="le.lineweight.normal"  lineStyle="le.linestyle.solid" />
           <GraphEnvironment showGrid="0"  showAxes="tl"  showGates="1"  showFreqOnPlots="1"  showGateNameOnPlots="1"  showMedians="0"  showUncomped="0"  addEventParam="0"  lastYAxisName="" >
             <TextTraits font="SansSerif"  size="11"  name="Labels"  style="plain"  color="#000000"  background="#00ffffff"  just="left" />
             <TextTraits font="SansSerif"  size="11"  name="LayoutGates"  style="plain"  color="#000000"  background="#00ffffff"  just="left" />
             <TextTraits font="SansSerif"  size="9"  name="Numbers"  style="plain"  color="#000000"  background="#00ffffff"  just="left" />
             <TextTraits font="SansSerif"  size="9"  name="Legend"  style="plain"  color="#000000"  background="#00ffffff"  just="left" />
             <WindowPosition x="0"  y="0"  width="0"  height="0"  displayed="0"  panelState="" />
           </GraphEnvironment>
         </Graph>
         <Subpopulations>
           <Population name="Ramos"  annotation=""  owningGroup="All Samples"  expanded="1"  sortPriority="10"  count="3280" >
             <Graph smoothing="0"  backColor="#ffffff"  foreColor="#000000"  heatMapStatParameter="BL1-A"  type="Pseudocolor"  fast="1" >
               <Axis dimension="x"  name="FSC-A"  label=""  auto="auto" />
               <Axis dimension="y"  name="SSC-A"  label=""  auto="auto" />
               <GraphSettings level="5%"  smoothingHighResolution="1"  contourHighResolution="1"  histogramSmoothingCount="0"  graphResolution="256"  showOutliers="0"  drawLargeDots="0"  dotsToDraw="8000"  tint="le.chartfill.tinted.40"  lineWeight="le.lineweight.normal"  lineStyle="le.linestyle.solid" />
               <GraphEnvironment showGrid="0"  showAxes="tl"  showGates="1"  showFreqOnPlots="1"  showGateNameOnPlots="1"  showMedians="0"  showUncomped="0"  addEventParam="0"  lastYAxisName="" >
                 <TextTraits font="SansSerif"  size="11"  name="Labels"  style="plain"  color="#000000"  background="#00ffffff"  just="left" />
                 <TextTraits font="SansSerif"  size="11"  name="LayoutGates"  style="plain"  color="#000000"  background="#00ffffff"  just="left" />
                 <TextTraits font="SansSerif"  size="9"  name="Numbers"  style="plain"  color="#000000"  background="#00ffffff"  just="left" />
                 <TextTraits font="SansSerif"  size="9"  name="Legend"  style="plain"  color="#000000"  background="#00ffffff"  just="left" />
                 <WindowPosition x="620"  y="25"  width="390"  height="582"  displayed="1"  panelState="---" />
               </GraphEnvironment>
             </Graph>
             <Gate gating:id="ID973695541" >
               <gating:EllipsoidGate eventsInside="1"  annoOffsetX="0"  annoOffsetY="0"  tint="#000000"  isTinted="0"  lineWeight="Normal"  userDefined="1"  gating:distance="120.3536513828192" >
                 <gating:dimension>
                   <data-type:fcs-dimension data-type:name="FSC-A" />
                 </gating:dimension>
                 <gating:dimension>
                   <data-type:fcs-dimension data-type:name="SSC-A" />
                 </gating:dimension>
                 <gating:foci>
                   <gating:vertex>
                     <gating:coordinate data-type:value="105.76573469" />
                     <gating:coordinate data-type:value="29.8335668629" />
                   </gating:vertex>
                   <gating:vertex>
                     <gating:coordinate data-type:value="179.23426531" />
                     <gating:coordinate data-type:value="104.1664331371" />
                   </gating:vertex>
                 </gating:foci>
                 <gating:edge>
                   <gating:vertex>
                     <gating:coordinate data-type:value="100" />
                     <gating:coordinate data-type:value="24" />
                   </gating:vertex>
                   <gating:vertex>
                     <gating:coordinate data-type:value="185" />
                     <gating:coordinate data-type:value="110" />
                   </gating:vertex>
                   <gating:vertex>
                     <gating:coordinate data-type:value="164" />
                     <gating:coordinate data-type:value="45" />
                   </gating:vertex>
                   <gating:vertex>
                     <gating:coordinate data-type:value="121" />
                     <gating:coordinate data-type:value="88" />
                   </gating:vertex>
                 </gating:edge>
               </gating:EllipsoidGate>
             </Gate>
             <Subpopulations>
               <Population name="Single Cells"  annotation=""  owningGroup="All Samples"  expanded="1"  sortPriority="10"  count="3275" >
                 <Graph smoothing="0"  backColor="#ffffff"  foreColor="#000000"  heatMapStatParameter="BL1-A"  type="Pseudocolor"  fast="1" >
                   <Axis dimension="x"  name="SSC-W"  label=""  auto="auto" />
                   <Axis dimension="y"  name="SSC-A"  label=""  auto="auto" />
                   <GraphSettings level="5%"  smoothingHighResolution="1"  contourHighResolution="1"  histogramSmoothingCount="0"  graphResolution="256"  showOutliers="0"  drawLargeDots="0"  dotsToDraw="8000"  tint="le.chartfill.tinted.40"  lineWeight="le.lineweight.normal"  lineStyle="le.linestyle.solid" />
                   <GraphEnvironment showGrid="0"  showAxes="tl"  showGates="1"  showFreqOnPlots="1"  showGateNameOnPlots="1"  showMedians="0"  showUncomped="0"  addEventParam="0"  lastYAxisName="" >
                     <TextTraits font="SansSerif"  size="11"  name="Labels"  style="plain"  color="#000000"  background="#00ffffff"  just="left" />
                     <TextTraits font="SansSerif"  size="11"  name="LayoutGates"  style="plain"  color="#000000"  background="#00ffffff"  just="left" />
                     <TextTraits font="SansSerif"  size="9"  name="Numbers"  style="plain"  color="#000000"  background="#00ffffff"  just="left" />
                     <TextTraits font="SansSerif"  size="9"  name="Legend"  style="plain"  color="#000000"  background="#00ffffff"  just="left" />
                     <WindowPosition x="620"  y="25"  width="390"  height="582"  displayed="1"  panelState="---" />
                   </GraphEnvironment>
                 </Graph>
                 <Gate gating:id="ID48454465"  gating:parent_id="ID973695541" >
                   <gating:RectangleGate eventsInside="1"  annoOffsetX="0"  annoOffsetY="0"  tint="#000000"  isTinted="0"  lineWeight="Normal"  userDefined="1"  percentX="0"  percentY="0" >
                     <gating:dimension gating:min="76.5984251968504"  gating:max="185.4488188976378" >
                       <data-type:fcs-dimension data-type:name="SSC-W" />
                     </gating:dimension>
                     <gating:dimension gating:min="29478.04016064257"  gating:max="619038.843373494" >
                       <data-type:fcs-dimension data-type:name="SSC-A" />
                     </gating:dimension>
                   </gating:RectangleGate>
                 </Gate>
               </Population>
             </Subpopulations>
           </Population>
         </Subpopulations>
       </SampleNode>
     </Sample>
     <Sample>
       <DataSet uri="file:/Volumes/Kathrin%20Data/FACS/2023/230906%20CD20%20extra/230906%20extra_s1_CD32%20re%20WT(1).fcs"  sampleID="25" />
       <Transformations>
         <transforms:linear transforms:minRange="0.003"  transforms:maxRange="7.003"  gain="1" >
           <data-type:parameter data-type:name="Time" />
         </transforms:linear>
         <transforms:linear transforms:minRange="0"  transforms:maxRange="1048576"  gain="1" >
           <data-type:parameter data-type:name="FSC-A" />
         </transforms:linear>
         <transforms:linear transforms:minRange="0"  transforms:maxRange="1048576"  gain="1" >
           <data-type:parameter data-type:name="SSC-A" />
         </transforms:linear>
         <transforms:log transforms:offset="3.1622776602"  transforms:decades="6.5205999133" >
           <data-type:parameter data-type:name="BL1-A" />
         </transforms:log>
         <transforms:log transforms:offset="3.1622776602"  transforms:decades="6.5205999133" >
           <data-type:parameter data-type:name="YL4-A" />
         </transforms:log>
         <transforms:log transforms:offset="1"  transforms:decades="6.0205999133" >
           <data-type:parameter data-type:name="YL1-A" />
         </transforms:log>
         <transforms:log transforms:offset="10"  transforms:decades="5.0205999133" >
           <data-type:parameter data-type:name="RL1-A" />
         </transforms:log>
         <transforms:log transforms:offset="316.2277660168"  transforms:decades="5.5205999133" >
           <data-type:parameter data-type:name="VL1-A" />
         </transforms:log>
         <transforms:linear transforms:minRange="0"  transforms:maxRange="1048576"  gain="1" >
           <data-type:parameter data-type:name="FSC-H" />
         </transforms:linear>
         <transforms:linear transforms:minRange="0"  transforms:maxRange="1048576"  gain="1" >
           <data-type:parameter data-type:name="SSC-H" />
         </transforms:linear>
         <transforms:linear transforms:minRange="0"  transforms:maxRange="1024"  gain="1" >
           <data-type:parameter data-type:name="FSC-W" />
         </transforms:linear>
         <transforms:linear transforms:minRange="0"  transforms:maxRange="1024"  gain="1" >
           <data-type:parameter data-type:name="SSC-W" />
         </transforms:linear>
       </Transformations>
       <Keywords>
         <Keyword name="FJ_FCS_VERSION"  value="3.1" />
         <Keyword name="$PAR"  value="12" />
         <Keyword name="$TOT"  value="15103" />
         <Keyword name="$MODE"  value="L" />
         <Keyword name="$DATATYPE"  value="F" />
         <Keyword name="$BYTEORD"  value="1,2,3,4" />
         <Keyword name="$P1N"  value="Time" />
         <Keyword name="$P1S"  value="Time" />
         <Keyword name="$P1B"  value="32" />
         <Keyword name="$P1R"  value="67108864" />
         <Keyword name="$P1E"  value="0,0" />
         <Keyword name="$P1F"  value="NA" />
         <Keyword name="$P1L"  value="NA" />
         <Keyword name="$P1V"  value="NA" />
         <Keyword name="$P2N"  value="FSC-A" />
         <Keyword name="$P2S"  value="FSC-A" />
         <Keyword name="$P2B"  value="32" />
         <Keyword name="$P2R"  value="1048576" />
         <Keyword name="$P2E"  value="0,0" />
         <Keyword name="$P2F"  value="NA" />
         <Keyword name="$P2L"  value="488" />
         <Keyword name="$P2V"  value="181" />
         <Keyword name="$P3N"  value="SSC-A" />
         <Keyword name="$P3S"  value="SSC-A" />
         <Keyword name="$P3B"  value="32" />
         <Keyword name="$P3R"  value="1048576" />
         <Keyword name="$P3E"  value="0,0" />
         <Keyword name="$P3F"  value="488_10" />
         <Keyword name="$P3L"  value="488" />
         <Keyword name="$P3V"  value="320" />
         <Keyword name="$P4N"  value="BL1-A" />
         <Keyword name="$P4S"  value="GFP-A" />
         <Keyword name="$P4B"  value="32" />
         <Keyword name="$P4R"  value="1048576" />
         <Keyword name="$P4E"  value="0,0" />
         <Keyword name="$P4F"  value="530_30" />
         <Keyword name="$P4L"  value="488" />
         <Keyword name="$P4V"  value="340" />
         <Keyword name="$P5N"  value="YL4-A" />
         <Keyword name="$P5S"  value="PE-Cy7-A" />
         <Keyword name="$P5B"  value="32" />
         <Keyword name="$P5R"  value="1048576" />
         <Keyword name="$P5E"  value="0,0" />
         <Keyword name="$P5F"  value="780_60" />
         <Keyword name="$P5L"  value="561" />
         <Keyword name="$P5V"  value="450" />
         <Keyword name="$P6N"  value="YL1-A" />
         <Keyword name="$P6S"  value="R-PE-A" />
         <Keyword name="$P6B"  value="32" />
         <Keyword name="$P6R"  value="1048576" />
         <Keyword name="$P6E"  value="0,0" />
         <Keyword name="$P6F"  value="585_16" />
         <Keyword name="$P6L"  value="561" />
         <Keyword name="$P6V"  value="350" />
         <Keyword name="$P7N"  value="RL1-A" />
         <Keyword name="$P7S"  value="Alexa Fluor    647-A" />
         <Keyword name="$P7B"  value="32" />
         <Keyword name="$P7R"  value="1048576" />
         <Keyword name="$P7E"  value="0,0" />
         <Keyword name="$P7F"  value="670_14" />
         <Keyword name="$P7L"  value="640" />
         <Keyword name="$P7V"  value="360" />
         <Keyword name="$P8N"  value="VL1-A" />
         <Keyword name="$P8S"  value="Pacific Blue   -A" />
         <Keyword name="$P8B"  value="32" />
         <Keyword name="$P8R"  value="1048576" />
         <Keyword name="$P8E"  value="0,0" />
         <Keyword name="$P8F"  value="440_50" />
         <Keyword name="$P8L"  value="405" />
         <Keyword name="$P8V"  value="300" />
         <Keyword name="$P9N"  value="FSC-H" />
         <Keyword name="$P9S"  value="FSC-H" />
         <Keyword name="$P9B"  value="32" />
         <Keyword name="$P9R"  value="1048576" />
         <Keyword name="$P9E"  value="0,0" />
         <Keyword name="$P9F"  value="NA" />
         <Keyword name="$P9L"  value="488" />
         <Keyword name="$P9V"  value="181" />
         <Keyword name="$P10N"  value="SSC-H" />
         <Keyword name="$P10S"  value="SSC-H" />
         <Keyword name="$P10B"  value="32" />
         <Keyword name="$P10R"  value="1048576" />
         <Keyword name="$P10E"  value="0,0" />
         <Keyword name="$P10F"  value="488_10" />
         <Keyword name="$P10L"  value="488" />
         <Keyword name="$P10V"  value="320" />
         <Keyword name="$P11N"  value="FSC-W" />
         <Keyword name="$P11S"  value="FSC-W" />
         <Keyword name="$P11B"  value="32" />
         <Keyword name="$P11R"  value="1024" />
         <Keyword name="$P11E"  value="0,0" />
         <Keyword name="$P11F"  value="NA" />
         <Keyword name="$P11L"  value="488" />
         <Keyword name="$P11V"  value="181" />
         <Keyword name="$P12N"  value="SSC-W" />
         <Keyword name="$P12S"  value="SSC-W" />
         <Keyword name="$P12B"  value="32" />
         <Keyword name="$P12R"  value="1024" />
         <Keyword name="$P12E"  value="0,0" />
         <Keyword name="$P12F"  value="488_10" />
         <Keyword name="$P12L"  value="488" />
         <Keyword name="$P12V"  value="320" />
         <Keyword name="$CYT"  value="4486521 Attune NxT Acoustic Focusing Cytometer (Lasers: BRVY)" />
         <Keyword name="$SYS"  value="SNAKE Microsoft Windows 10 Enterprise LTSC" />
         <Keyword name="$SPILLOVER"  value="5,BL1-A,YL4-A,YL1-A,RL1-A,VL1-A,1.000000,0.000000,0.000000,0.000000,0.000000,0.000000,1.000000,0.000000,0.000000,0.000000,0.000000,0.000000,1.000000,0.000000,0.000000,0.000000,0.000000,0.000000,1.000000,0.000000,0.000000,0.000000,0.000000,0.000000,1.000000" />
         <Keyword name="$BTIM"  value="14:15:37" />
         <Keyword name="$CELLS"  value="NA" />
         <Keyword name="$COM"  value="NA" />
         <Keyword name="$CYTSN"  value="2AFC212610616" />
         <Keyword name="$DATE"  value="06-Sep-2023" />
         <Keyword name="$ETIM"  value="14:15:44" />
         <Keyword name="$EXP"  value="NA" />
         <Keyword name="$FIL"  value="CD32 re WT(1).fcs" />
         <Keyword name="$INST"  value="NA" />
         <Keyword name="$ORIGINALITY"  value="Original" />
         <Keyword name="$LOST"  value="0" />
         <Keyword name="$OP"  value="Kathrin Klaesener" />
         <Keyword name="$PLATEID"  value="NA" />
         <Keyword name="$PLATENAME"  value="NA" />
         <Keyword name="$PROJ"  value="230906 extra" />
         <Keyword name="$SMNO"  value="s1" />
         <Keyword name="$SRC"  value="NA" />
         <Keyword name="$TIMESTEP"  value="0,001" />
         <Keyword name="$VOL"  value="13000" />
         <Keyword name="#FLOWRATE"  value="100" />
         <Keyword name="#LASER1ASF"  value="1,08" />
         <Keyword name="#LASER1COLOR"  value="Blue" />
         <Keyword name="#LASER1DELAY"  value="1100" />
         <Keyword name="#LASER2ASF"  value="1,07" />
         <Keyword name="#LASER2COLOR"  value="Red" />
         <Keyword name="#LASER2DELAY"  value="1523" />
         <Keyword name="#LASER3ASF"  value="1,07" />
         <Keyword name="#LASER3COLOR"  value="Violet" />
         <Keyword name="#LASER3DELAY"  value="700" />
         <Keyword name="#LASER4ASF"  value="0,78" />
         <Keyword name="#LASER4COLOR"  value="Yellow" />
         <Keyword name="#LASER4DELAY"  value="241" />
         <Keyword name="#LASERCONFIG"  value="BRVY" />
         <Keyword name="#P1Label"  value="NA" />
         <Keyword name="#P1Target"  value="NA" />
         <Keyword name="#P4Label"  value="GFP" />
         <Keyword name="#P5Label"  value="PE-Cy7" />
         <Keyword name="#P6Label"  value="R-PE" />
         <Keyword name="#P7Label"  value="Alexa Fluor    647" />
         <Keyword name="#P8Label"  value="Pacific Blue   " />
         <Keyword name="#PTDATE"  value="30-Aug-2023" />
         <Keyword name="#PTRESULT"  value="Pass" />
         <Keyword name="#TR1"  value="OR_FSC,25000" />
         <Keyword name="#WIDTHTHRESHOLD"  value="1000" />
         <Keyword name="#WINEXT"  value="0" />
         <Keyword name="HOSTID"  value="snake" />
         <Keyword name="$BEGINDATA"  value="000000008192" />
         <Keyword name="$ENDDATA"  value="000000733135" />
         <Keyword name="$NEXTDATA"  value="000000000000" />
         <Keyword name="$BEGINSTEXT"  value="000000000000" />
         <Keyword name="$ENDSTEXT"  value="000000000000" />
         <Keyword name="$BEGINANALYSIS"  value="000000000000" />
         <Keyword name="$ENDANALYSIS"  value="000000000000" />
         <Keyword name="staining"  value="1" />
       </Keywords>
       <SampleNode name="CD32 re WT(1).fcs"  annotation=""  owningGroup=""  expanded="1"  sortPriority="10"  count="15103"  sampleID="25" >
         <Graph smoothing="0"  backColor="#ffffff"  foreColor="#000000"  heatMapStatParameter="BL1-A"  type="Pseudocolor"  fast="1" >
           <Axis dimension="x"  name="FSC-A"  label=""  auto="auto" />
           <Axis dimension="y"  name="SSC-A"  label=""  auto="auto" />
           <GraphSettings level="5%"  smoothingHighResolution="1"  contourHighResolution="1"  histogramSmoothingCount="0"  graphResolution="256"  showOutliers="0"  drawLargeDots="0"  dotsToDraw="8000"  tint="le.chartfill.tinted.40"  lineWeight="le.lineweight.normal"  lineStyle="le.linestyle.solid" />
           <GraphEnvironment showGrid="0"  showAxes="tl"  showGates="1"  showFreqOnPlots="1"  showGateNameOnPlots="1"  showMedians="0"  showUncomped="0"  addEventParam="0"  lastYAxisName="" >
             <TextTraits font="SansSerif"  size="11"  name="Labels"  style="plain"  color="#000000"  background="#00ffffff"  just="left" />
             <TextTraits font="SansSerif"  size="11"  name="LayoutGates"  style="plain"  color="#000000"  background="#00ffffff"  just="left" />
             <TextTraits font="SansSerif"  size="9"  name="Numbers"  style="plain"  color="#000000"  background="#00ffffff"  just="left" />
             <TextTraits font="SansSerif"  size="9"  name="Legend"  style="plain"  color="#000000"  background="#00ffffff"  just="left" />
             <WindowPosition x="222"  y="214"  width="390"  height="582"  displayed="0"  panelState="---" />
           </GraphEnvironment>
         </Graph>
         <Subpopulations>
           <Population name="Ramos"  annotation=""  owningGroup=""  expanded="1"  sortPriority="10"  count="4234" >
             <Graph smoothing="0"  backColor="#ffffff"  foreColor="#000000"  heatMapStatParameter="BL1-A"  type="Pseudocolor"  fast="1" >
               <Axis dimension="x"  name="SSC-W"  label=""  auto="auto" />
               <Axis dimension="y"  name="SSC-A"  label=""  auto="auto" />
               <GraphSettings level="5%"  smoothingHighResolution="1"  contourHighResolution="1"  histogramSmoothingCount="0"  graphResolution="256"  showOutliers="0"  drawLargeDots="0"  dotsToDraw="8000"  tint="le.chartfill.tinted.40"  lineWeight="le.lineweight.normal"  lineStyle="le.linestyle.solid" />
               <GraphEnvironment showGrid="0"  showAxes="tl"  showGates="1"  showFreqOnPlots="1"  showGateNameOnPlots="1"  showMedians="0"  showUncomped="0"  addEventParam="0"  lastYAxisName="" >
                 <TextTraits font="SansSerif"  size="11"  name="Labels"  style="plain"  color="#000000"  background="#00ffffff"  just="left" />
                 <TextTraits font="SansSerif"  size="11"  name="LayoutGates"  style="plain"  color="#000000"  background="#00ffffff"  just="left" />
                 <TextTraits font="SansSerif"  size="9"  name="Numbers"  style="plain"  color="#000000"  background="#00ffffff"  just="left" />
                 <TextTraits font="SansSerif"  size="9"  name="Legend"  style="plain"  color="#000000"  background="#00ffffff"  just="left" />
                 <WindowPosition x="620"  y="25"  width="390"  height="582"  displayed="0"  panelState="---" />
               </GraphEnvironment>
             </Graph>
             <Gate gating:id="ID813051294" >
               <gating:EllipsoidGate eventsInside="1"  annoOffsetX="0"  annoOffsetY="0"  tint="#000000"  isTinted="0"  lineWeight="Normal"  userDefined="1"  gating:distance="121.97950647547319" >
                 <gating:dimension>
                   <data-type:fcs-dimension data-type:name="FSC-A" />
                 </gating:dimension>
                 <gating:dimension>
                   <data-type:fcs-dimension data-type:name="SSC-A" />
                 </gating:dimension>
                 <gating:foci>
                   <gating:vertex>
                     <gating:coordinate data-type:value="142.9072109434" />
                     <gating:coordinate data-type:value="64.9072109434" />
                   </gating:vertex>
                   <gating:vertex>
                     <gating:coordinate data-type:value="217.0927890566" />
                     <gating:coordinate data-type:value="139.0927890566" />
                   </gating:vertex>
                 </gating:foci>
                 <gating:edge>
                   <gating:vertex>
                     <gating:coordinate data-type:value="137" />
                     <gating:coordinate data-type:value="59" />
                   </gating:vertex>
                   <gating:vertex>
                     <gating:coordinate data-type:value="223" />
                     <gating:coordinate data-type:value="145" />
                   </gating:vertex>
                   <gating:vertex>
                     <gating:coordinate data-type:value="202" />
                     <gating:coordinate data-type:value="80" />
                   </gating:vertex>
                   <gating:vertex>
                     <gating:coordinate data-type:value="158" />
                     <gating:coordinate data-type:value="123" />
                   </gating:vertex>
                 </gating:edge>
               </gating:EllipsoidGate>
             </Gate>
             <Subpopulations>
               <Population name="Single Cells"  annotation=""  owningGroup="All Samples"  expanded="1"  sortPriority="10"  count="4227" >
                 <Graph smoothing="0"  backColor="#ffffff"  foreColor="#000000"  heatMapStatParameter="BL1-A"  type="Pseudocolor"  fast="1" >
                   <Axis dimension="x"  name="YL1-A"  label=""  auto="auto" />
                   <Axis dimension="y"  name="SSC-A"  label=""  auto="auto" />
                   <GraphSettings level="5%"  smoothingHighResolution="1"  contourHighResolution="1"  histogramSmoothingCount="0"  graphResolution="256"  showOutliers="0"  drawLargeDots="0"  dotsToDraw="8000"  tint="le.chartfill.tinted.40"  lineWeight="le.lineweight.normal"  lineStyle="le.linestyle.solid" />
                   <GraphEnvironment showGrid="0"  showAxes="tl"  showGates="1"  showFreqOnPlots="1"  showGateNameOnPlots="1"  showMedians="0"  showUncomped="0"  addEventParam="0"  lastYAxisName="" >
                     <TextTraits font="SansSerif"  size="11"  name="Labels"  style="plain"  color="#000000"  background="#00ffffff"  just="left" />
                     <TextTraits font="SansSerif"  size="11"  name="LayoutGates"  style="plain"  color="#000000"  background="#00ffffff"  just="left" />
                     <TextTraits font="SansSerif"  size="9"  name="Numbers"  style="plain"  color="#000000"  background="#00ffffff"  just="left" />
                     <TextTraits font="SansSerif"  size="9"  name="Legend"  style="plain"  color="#000000"  background="#00ffffff"  just="left" />
                     <WindowPosition x="620"  y="25"  width="390"  height="582"  displayed="0"  panelState="---" />
                   </GraphEnvironment>
                 </Graph>
                 <Gate gating:id="ID450954633"  gating:parent_id="ID813051294" >
                   <gating:RectangleGate eventsInside="1"  annoOffsetX="0"  annoOffsetY="0"  tint="#000000"  isTinted="0"  lineWeight="Normal"  userDefined="1"  percentX="0"  percentY="0" >
                     <gating:dimension gating:min="76.5984251968504"  gating:max="185.4488188976378" >
                       <data-type:fcs-dimension data-type:name="SSC-W" />
                     </gating:dimension>
                     <gating:dimension gating:min="29478.04016064257"  gating:max="619038.843373494" >
                       <data-type:fcs-dimension data-type:name="SSC-A" />
                     </gating:dimension>
                   </gating:RectangleGate>
                 </Gate>
               </Population>
             </Subpopulations>
           </Population>
         </Subpopulations>
       </SampleNode>
     </Sample>
     <Sample>
       <DataSet uri="file:/Volumes/Kathrin%20Data/FACS/2023/230904%20CD20%20intra/230904%20CD20%20intra_pFOXO1%20pP38_WT%20US.fcs"  sampleID="48" />
       <Transformations>
         <transforms:linear transforms:minRange="0"  transforms:maxRange="3"  gain="1" >
           <data-type:parameter data-type:name="Time" />
         </transforms:linear>
         <transforms:linear transforms:minRange="0"  transforms:maxRange="1048576"  gain="1" >
           <data-type:parameter data-type:name="FSC-A" />
         </transforms:linear>
         <transforms:linear transforms:minRange="0"  transforms:maxRange="1048576"  gain="1" >
           <data-type:parameter data-type:name="SSC-A" />
         </transforms:linear>
         <transforms:log transforms:offset="3.1622776602"  transforms:decades="6.5205999133" >
           <data-type:parameter data-type:name="BL1-A" />
         </transforms:log>
         <transforms:log transforms:offset="10"  transforms:decades="5.0205999133" >
           <data-type:parameter data-type:name="RL1-A" />
         </transforms:log>
         <transforms:log transforms:offset="316.2277660168"  transforms:decades="5.5205999133" >
           <data-type:parameter data-type:name="VL1-A" />
         </transforms:log>
         <transforms:linear transforms:minRange="0"  transforms:maxRange="1048576"  gain="1" >
           <data-type:parameter data-type:name="FSC-H" />
         </transforms:linear>
         <transforms:linear transforms:minRange="0"  transforms:maxRange="1048576"  gain="1" >
           <data-type:parameter data-type:name="SSC-H" />
         </transforms:linear>
         <transforms:linear transforms:minRange="0"  transforms:maxRange="1024"  gain="1" >
           <data-type:parameter data-type:name="FSC-W" />
         </transforms:linear>
         <transforms:linear transforms:minRange="0"  transforms:maxRange="1024"  gain="1" >
           <data-type:parameter data-type:name="SSC-W" />
         </transforms:linear>
       </Transformations>
       <Keywords>
         <Keyword name="FJ_FCS_VERSION"  value="3.1" />
         <Keyword name="$PAR"  value="10" />
         <Keyword name="$TOT"  value="18033" />
         <Keyword name="$MODE"  value="L" />
         <Keyword name="$DATATYPE"  value="F" />
         <Keyword name="$BYTEORD"  value="1,2,3,4" />
         <Keyword name="$P1N"  value="Time" />
         <Keyword name="$P1S"  value="Time" />
         <Keyword name="$P1B"  value="32" />
         <Keyword name="$P1R"  value="67108864" />
         <Keyword name="$P1E"  value="0,0" />
         <Keyword name="$P1F"  value="NA" />
         <Keyword name="$P1L"  value="NA" />
         <Keyword name="$P1V"  value="NA" />
         <Keyword name="$P2N"  value="FSC-A" />
         <Keyword name="$P2S"  value="FSC-A" />
         <Keyword name="$P2B"  value="32" />
         <Keyword name="$P2R"  value="1048576" />
         <Keyword name="$P2E"  value="0,0" />
         <Keyword name="$P2F"  value="NA" />
         <Keyword name="$P2L"  value="488" />
         <Keyword name="$P2V"  value="181" />
         <Keyword name="$P3N"  value="SSC-A" />
         <Keyword name="$P3S"  value="SSC-A" />
         <Keyword name="$P3B"  value="32" />
         <Keyword name="$P3R"  value="1048576" />
         <Keyword name="$P3E"  value="0,0" />
         <Keyword name="$P3F"  value="488_10" />
         <Keyword name="$P3L"  value="488" />
         <Keyword name="$P3V"  value="320" />
         <Keyword name="$P4N"  value="BL1-A" />
         <Keyword name="$P4S"  value="GFP-A" />
         <Keyword name="$P4B"  value="32" />
         <Keyword name="$P4R"  value="1048576" />
         <Keyword name="$P4E"  value="0,0" />
         <Keyword name="$P4F"  value="530_30" />
         <Keyword name="$P4L"  value="488" />
         <Keyword name="$P4V"  value="340" />
         <Keyword name="$P5N"  value="RL1-A" />
         <Keyword name="$P5S"  value="Alexa Fluor    647-A" />
         <Keyword name="$P5B"  value="32" />
         <Keyword name="$P5R"  value="1048576" />
         <Keyword name="$P5E"  value="0,0" />
         <Keyword name="$P5F"  value="670_14" />
         <Keyword name="$P5L"  value="640" />
         <Keyword name="$P5V"  value="330" />
         <Keyword name="$P6N"  value="VL1-A" />
         <Keyword name="$P6S"  value="Pacific Blue   -A" />
         <Keyword name="$P6B"  value="32" />
         <Keyword name="$P6R"  value="1048576" />
         <Keyword name="$P6E"  value="0,0" />
         <Keyword name="$P6F"  value="440_50" />
         <Keyword name="$P6L"  value="405" />
         <Keyword name="$P6V"  value="330" />
         <Keyword name="$P7N"  value="FSC-H" />
         <Keyword name="$P7S"  value="FSC-H" />
         <Keyword name="$P7B"  value="32" />
         <Keyword name="$P7R"  value="1048576" />
         <Keyword name="$P7E"  value="0,0" />
         <Keyword name="$P7F"  value="NA" />
         <Keyword name="$P7L"  value="488" />
         <Keyword name="$P7V"  value="181" />
         <Keyword name="$P8N"  value="SSC-H" />
         <Keyword name="$P8S"  value="SSC-H" />
         <Keyword name="$P8B"  value="32" />
         <Keyword name="$P8R"  value="1048576" />
         <Keyword name="$P8E"  value="0,0" />
         <Keyword name="$P8F"  value="488_10" />
         <Keyword name="$P8L"  value="488" />
         <Keyword name="$P8V"  value="320" />
         <Keyword name="$P9N"  value="FSC-W" />
         <Keyword name="$P9S"  value="FSC-W" />
         <Keyword name="$P9B"  value="32" />
         <Keyword name="$P9R"  value="1024" />
         <Keyword name="$P9E"  value="0,0" />
         <Keyword name="$P9F"  value="NA" />
         <Keyword name="$P9L"  value="488" />
         <Keyword name="$P9V"  value="181" />
         <Keyword name="$P10N"  value="SSC-W" />
         <Keyword name="$P10S"  value="SSC-W" />
         <Keyword name="$P10B"  value="32" />
         <Keyword name="$P10R"  value="1024" />
         <Keyword name="$P10E"  value="0,0" />
         <Keyword name="$P10F"  value="488_10" />
         <Keyword name="$P10L"  value="488" />
         <Keyword name="$P10V"  value="320" />
         <Keyword name="$CYT"  value="4486521 Attune NxT Acoustic Focusing Cytometer (Lasers: BRVY)" />
         <Keyword name="$SYS"  value="SNAKE Microsoft Windows 10 Enterprise LTSC" />
         <Keyword name="$SPILLOVER"  value="3,BL1-A,RL1-A,VL1-A,1.000000,0.000000,0.000000,0.000000,1.000000,0.000000,0.000000,0.000000,1.000000" />
         <Keyword name="$BTIM"  value="10:37:04" />
         <Keyword name="$CELLS"  value="NA" />
         <Keyword name="$COM"  value="NA" />
         <Keyword name="$CYTSN"  value="2AFC212610616" />
         <Keyword name="$DATE"  value="04-Sep-2023" />
         <Keyword name="$ETIM"  value="10:37:07" />
         <Keyword name="$EXP"  value="NA" />
         <Keyword name="$FIL"  value="WT US.fcs" />
         <Keyword name="$INST"  value="NA" />
         <Keyword name="$ORIGINALITY"  value="Original" />
         <Keyword name="$LOST"  value="0" />
         <Keyword name="$OP"  value="Kathrin Klaesener" />
         <Keyword name="$PLATEID"  value="NA" />
         <Keyword name="$PLATENAME"  value="NA" />
         <Keyword name="$PROJ"  value="230904 CD20 intra" />
         <Keyword name="$SMNO"  value="pFOXO1 pP38" />
         <Keyword name="$SRC"  value="NA" />
         <Keyword name="$TIMESTEP"  value="0,001" />
         <Keyword name="$VOL"  value="5000" />
         <Keyword name="#FLOWRATE"  value="100" />
         <Keyword name="#LASER1ASF"  value="1,08" />
         <Keyword name="#LASER1COLOR"  value="Blue" />
         <Keyword name="#LASER1DELAY"  value="1100" />
         <Keyword name="#LASER2ASF"  value="1,07" />
         <Keyword name="#LASER2COLOR"  value="Red" />
         <Keyword name="#LASER2DELAY"  value="1523" />
         <Keyword name="#LASER3ASF"  value="1,07" />
         <Keyword name="#LASER3COLOR"  value="Violet" />
         <Keyword name="#LASER3DELAY"  value="700" />
         <Keyword name="#LASER4ASF"  value="0,78" />
         <Keyword name="#LASER4COLOR"  value="Yellow" />
         <Keyword name="#LASER4DELAY"  value="241" />
         <Keyword name="#LASERCONFIG"  value="BRVY" />
         <Keyword name="#P1Label"  value="NA" />
         <Keyword name="#P1Target"  value="NA" />
         <Keyword name="#P4Label"  value="GFP" />
         <Keyword name="#P5Label"  value="Alexa Fluor    647" />
         <Keyword name="#P6Label"  value="Pacific Blue   " />
         <Keyword name="#PTDATE"  value="30-Aug-2023" />
         <Keyword name="#PTRESULT"  value="Pass" />
         <Keyword name="#TR1"  value="OR_FSC,25000" />
         <Keyword name="#WIDTHTHRESHOLD"  value="1000" />
         <Keyword name="#WINEXT"  value="0" />
         <Keyword name="HOSTID"  value="snake" />
         <Keyword name="$BEGINDATA"  value="000000008192" />
         <Keyword name="$ENDDATA"  value="000000729511" />
         <Keyword name="$NEXTDATA"  value="000000000000" />
         <Keyword name="$BEGINSTEXT"  value="000000000000" />
         <Keyword name="$ENDSTEXT"  value="000000000000" />
         <Keyword name="$BEGINANALYSIS"  value="000000000000" />
         <Keyword name="$ENDANALYSIS"  value="000000000000" />
       </Keywords>
       <SampleNode name="WT US.fcs"  annotation=""  owningGroup=""  expanded="1"  sortPriority="10"  count="18033"  sampleID="48" >
         <Graph smoothing="0"  backColor="#ffffff"  foreColor="#000000"  type="Pseudocolor"  fast="1" >
           <Axis dimension="x"  name="FSC-A"  label=""  auto="auto" />
           <Axis dimension="y"  name="SSC-A"  label=""  auto="auto" />
           <GraphSettings level="5%"  smoothingHighResolution="1"  contourHighResolution="1"  histogramSmoothingCount="0"  graphResolution="256"  showOutliers="0"  drawLargeDots="0"  dotsToDraw="8000"  tint="le.chartfill.tinted.40"  lineWeight="le.lineweight.normal"  lineStyle="le.linestyle.solid" />
           <GraphEnvironment showGrid="0"  showAxes="tl"  showGates="1"  showFreqOnPlots="1"  showGateNameOnPlots="1"  showMedians="0"  showUncomped="0"  addEventParam="0"  lastYAxisName="" >
             <TextTraits font="SansSerif"  size="11"  name="Labels"  style="plain"  color="#000000"  background="#00ffffff"  just="left" />
             <TextTraits font="SansSerif"  size="11"  name="LayoutGates"  style="plain"  color="#000000"  background="#00ffffff"  just="left" />
             <TextTraits font="SansSerif"  size="9"  name="Numbers"  style="plain"  color="#000000"  background="#00ffffff"  just="left" />
             <TextTraits font="SansSerif"  size="9"  name="Legend"  style="plain"  color="#000000"  background="#00ffffff"  just="left" />
             <WindowPosition x="0"  y="0"  width="0"  height="0"  displayed="0"  panelState="" />
           </GraphEnvironment>
         </Graph>
         <Subpopulations>
           <Population name="Ramos"  annotation=""  owningGroup="All Samples"  expanded="1"  sortPriority="10"  count="2990" >
             <Graph smoothing="0"  backColor="#ffffff"  foreColor="#000000"  heatMapStatParameter="BL1-A"  type="Pseudocolor"  fast="1" >
               <Axis dimension="x"  name="FSC-A"  label=""  auto="auto" />
               <Axis dimension="y"  name="SSC-A"  label=""  auto="auto" />
               <GraphSettings level="5%"  smoothingHighResolution="1"  contourHighResolution="1"  histogramSmoothingCount="0"  graphResolution="256"  showOutliers="0"  drawLargeDots="0"  dotsToDraw="8000"  tint="le.chartfill.tinted.40"  lineWeight="le.lineweight.normal"  lineStyle="le.linestyle.solid" />
               <GraphEnvironment showGrid="0"  showAxes="tl"  showGates="1"  showFreqOnPlots="1"  showGateNameOnPlots="1"  showMedians="0"  showUncomped="0"  addEventParam="0"  lastYAxisName="" >
                 <TextTraits font="SansSerif"  size="11"  name="Labels"  style="plain"  color="#000000"  background="#00ffffff"  just="left" />
                 <TextTraits font="SansSerif"  size="11"  name="LayoutGates"  style="plain"  color="#000000"  background="#00ffffff"  just="left" />
                 <TextTraits font="SansSerif"  size="9"  name="Numbers"  style="plain"  color="#000000"  background="#00ffffff"  just="left" />
                 <TextTraits font="SansSerif"  size="9"  name="Legend"  style="plain"  color="#000000"  background="#00ffffff"  just="left" />
                 <WindowPosition x="620"  y="25"  width="390"  height="582"  displayed="1"  panelState="---" />
               </GraphEnvironment>
             </Graph>
             <Gate gating:id="ID885953284" >
               <gating:EllipsoidGate eventsInside="1"  annoOffsetX="0"  annoOffsetY="0"  tint="#000000"  isTinted="0"  lineWeight="Normal"  userDefined="1"  gating:distance="120.3536513828192" >
                 <gating:dimension>
                   <data-type:fcs-dimension data-type:name="FSC-A" />
                 </gating:dimension>
                 <gating:dimension>
                   <data-type:fcs-dimension data-type:name="SSC-A" />
                 </gating:dimension>
                 <gating:foci>
                   <gating:vertex>
                     <gating:coordinate data-type:value="105.76573469" />
                     <gating:coordinate data-type:value="29.8335668629" />
                   </gating:vertex>
                   <gating:vertex>
                     <gating:coordinate data-type:value="179.23426531" />
                     <gating:coordinate data-type:value="104.1664331371" />
                   </gating:vertex>
                 </gating:foci>
                 <gating:edge>
                   <gating:vertex>
                     <gating:coordinate data-type:value="100" />
                     <gating:coordinate data-type:value="24" />
                   </gating:vertex>
                   <gating:vertex>
                     <gating:coordinate data-type:value="185" />
                     <gating:coordinate data-type:value="110" />
                   </gating:vertex>
                   <gating:vertex>
                     <gating:coordinate data-type:value="164" />
                     <gating:coordinate data-type:value="45" />
                   </gating:vertex>
                   <gating:vertex>
                     <gating:coordinate data-type:value="121" />
                     <gating:coordinate data-type:value="88" />
                   </gating:vertex>
                 </gating:edge>
               </gating:EllipsoidGate>
             </Gate>
             <Subpopulations>
               <Population name="Single Cells"  annotation=""  owningGroup="All Samples"  expanded="1"  sortPriority="10"  count="2984" >
                 <Graph smoothing="0"  backColor="#ffffff"  foreColor="#000000"  heatMapStatParameter="BL1-A"  type="Pseudocolor"  fast="1" >
                   <Axis dimension="x"  name="RL1-A"  label=""  auto="auto" />
                   <Axis dimension="y"  name="SSC-A"  label=""  auto="auto" />
                   <GraphSettings level="5%"  smoothingHighResolution="1"  contourHighResolution="1"  histogramSmoothingCount="0"  graphResolution="256"  showOutliers="0"  drawLargeDots="0"  dotsToDraw="8000"  tint="le.chartfill.tinted.40"  lineWeight="le.lineweight.normal"  lineStyle="le.linestyle.solid" />
                   <GraphEnvironment showGrid="0"  showAxes="tl"  showGates="1"  showFreqOnPlots="1"  showGateNameOnPlots="1"  showMedians="0"  showUncomped="0"  addEventParam="0"  lastYAxisName="" >
                     <TextTraits font="SansSerif"  size="11"  name="Labels"  style="plain"  color="#000000"  background="#00ffffff"  just="left" />
                     <TextTraits font="SansSerif"  size="11"  name="LayoutGates"  style="plain"  color="#000000"  background="#00ffffff"  just="left" />
                     <TextTraits font="SansSerif"  size="9"  name="Numbers"  style="plain"  color="#000000"  background="#00ffffff"  just="left" />
                     <TextTraits font="SansSerif"  size="9"  name="Legend"  style="plain"  color="#000000"  background="#00ffffff"  just="left" />
                     <WindowPosition x="620"  y="25"  width="390"  height="582"  displayed="0"  panelState="---" />
                   </GraphEnvironment>
                 </Graph>
                 <Gate gating:id="ID205155176"  gating:parent_id="ID885953284" >
                   <gating:RectangleGate eventsInside="1"  annoOffsetX="0"  annoOffsetY="0"  tint="#000000"  isTinted="0"  lineWeight="Normal"  userDefined="1"  percentX="0"  percentY="0" >
                     <gating:dimension gating:min="76.5984251968504"  gating:max="185.4488188976378" >
                       <data-type:fcs-dimension data-type:name="SSC-W" />
                     </gating:dimension>
                     <gating:dimension gating:min="29478.04016064257"  gating:max="619038.843373494" >
                       <data-type:fcs-dimension data-type:name="SSC-A" />
                     </gating:dimension>
                   </gating:RectangleGate>
                 </Gate>
               </Population>
             </Subpopulations>
           </Population>
         </Subpopulations>
       </SampleNode>
     </Sample>
     <Sample>
       <DataSet uri="file:/Volumes/Kathrin%20Data/FACS/2023/230906%20CD20%20extra/230906%20extra_s1_CD32B%20C%20r.fcs"  sampleID="26" />
       <Transformations>
         <transforms:linear transforms:minRange="0"  transforms:maxRange="6"  gain="1" >
           <data-type:parameter data-type:name="Time" />
         </transforms:linear>
         <transforms:linear transforms:minRange="0"  transforms:maxRange="1048576"  gain="1" >
           <data-type:parameter data-type:name="FSC-A" />
         </transforms:linear>
         <transforms:linear transforms:minRange="0"  transforms:maxRange="1048576"  gain="1" >
           <data-type:parameter data-type:name="SSC-A" />
         </transforms:linear>
         <transforms:log transforms:offset="3.1622776602"  transforms:decades="6.5205999133" >
           <data-type:parameter data-type:name="BL1-A" />
         </transforms:log>
         <transforms:log transforms:offset="3.1622776602"  transforms:decades="6.5205999133" >
           <data-type:parameter data-type:name="YL4-A" />
         </transforms:log>
         <transforms:log transforms:offset="1"  transforms:decades="6.0205999133" >
           <data-type:parameter data-type:name="YL1-A" />
         </transforms:log>
         <transforms:log transforms:offset="10"  transforms:decades="5.0205999133" >
           <data-type:parameter data-type:name="RL1-A" />
         </transforms:log>
         <transforms:log transforms:offset="316.2277660168"  transforms:decades="5.5205999133" >
           <data-type:parameter data-type:name="VL1-A" />
         </transforms:log>
         <transforms:linear transforms:minRange="0"  transforms:maxRange="1048576"  gain="1" >
           <data-type:parameter data-type:name="FSC-H" />
         </transforms:linear>
         <transforms:linear transforms:minRange="0"  transforms:maxRange="1048576"  gain="1" >
           <data-type:parameter data-type:name="SSC-H" />
         </transforms:linear>
         <transforms:linear transforms:minRange="0"  transforms:maxRange="1024"  gain="1" >
           <data-type:parameter data-type:name="FSC-W" />
         </transforms:linear>
         <transforms:linear transforms:minRange="0"  transforms:maxRange="1024"  gain="1" >
           <data-type:parameter data-type:name="SSC-W" />
         </transforms:linear>
       </Transformations>
       <Keywords>
         <Keyword name="FJ_FCS_VERSION"  value="3.1" />
         <Keyword name="$PAR"  value="12" />
         <Keyword name="$TOT"  value="16146" />
         <Keyword name="$MODE"  value="L" />
         <Keyword name="$DATATYPE"  value="F" />
         <Keyword name="$BYTEORD"  value="1,2,3,4" />
         <Keyword name="$P1N"  value="Time" />
         <Keyword name="$P1S"  value="Time" />
         <Keyword name="$P1B"  value="32" />
         <Keyword name="$P1R"  value="67108864" />
         <Keyword name="$P1E"  value="0,0" />
         <Keyword name="$P1F"  value="NA" />
         <Keyword name="$P1L"  value="NA" />
         <Keyword name="$P1V"  value="NA" />
         <Keyword name="$P2N"  value="FSC-A" />
         <Keyword name="$P2S"  value="FSC-A" />
         <Keyword name="$P2B"  value="32" />
         <Keyword name="$P2R"  value="1048576" />
         <Keyword name="$P2E"  value="0,0" />
         <Keyword name="$P2F"  value="NA" />
         <Keyword name="$P2L"  value="488" />
         <Keyword name="$P2V"  value="181" />
         <Keyword name="$P3N"  value="SSC-A" />
         <Keyword name="$P3S"  value="SSC-A" />
         <Keyword name="$P3B"  value="32" />
         <Keyword name="$P3R"  value="1048576" />
         <Keyword name="$P3E"  value="0,0" />
         <Keyword name="$P3F"  value="488_10" />
         <Keyword name="$P3L"  value="488" />
         <Keyword name="$P3V"  value="320" />
         <Keyword name="$P4N"  value="BL1-A" />
         <Keyword name="$P4S"  value="GFP-A" />
         <Keyword name="$P4B"  value="32" />
         <Keyword name="$P4R"  value="1048576" />
         <Keyword name="$P4E"  value="0,0" />
         <Keyword name="$P4F"  value="530_30" />
         <Keyword name="$P4L"  value="488" />
         <Keyword name="$P4V"  value="340" />
         <Keyword name="$P5N"  value="YL4-A" />
         <Keyword name="$P5S"  value="PE-Cy7-A" />
         <Keyword name="$P5B"  value="32" />
         <Keyword name="$P5R"  value="1048576" />
         <Keyword name="$P5E"  value="0,0" />
         <Keyword name="$P5F"  value="780_60" />
         <Keyword name="$P5L"  value="561" />
         <Keyword name="$P5V"  value="450" />
         <Keyword name="$P6N"  value="YL1-A" />
         <Keyword name="$P6S"  value="R-PE-A" />
         <Keyword name="$P6B"  value="32" />
         <Keyword name="$P6R"  value="1048576" />
         <Keyword name="$P6E"  value="0,0" />
         <Keyword name="$P6F"  value="585_16" />
         <Keyword name="$P6L"  value="561" />
         <Keyword name="$P6V"  value="350" />
         <Keyword name="$P7N"  value="RL1-A" />
         <Keyword name="$P7S"  value="Alexa Fluor    647-A" />
         <Keyword name="$P7B"  value="32" />
         <Keyword name="$P7R"  value="1048576" />
         <Keyword name="$P7E"  value="0,0" />
         <Keyword name="$P7F"  value="670_14" />
         <Keyword name="$P7L"  value="640" />
         <Keyword name="$P7V"  value="360" />
         <Keyword name="$P8N"  value="VL1-A" />
         <Keyword name="$P8S"  value="Pacific Blue   -A" />
         <Keyword name="$P8B"  value="32" />
         <Keyword name="$P8R"  value="1048576" />
         <Keyword name="$P8E"  value="0,0" />
         <Keyword name="$P8F"  value="440_50" />
         <Keyword name="$P8L"  value="405" />
         <Keyword name="$P8V"  value="300" />
         <Keyword name="$P9N"  value="FSC-H" />
         <Keyword name="$P9S"  value="FSC-H" />
         <Keyword name="$P9B"  value="32" />
         <Keyword name="$P9R"  value="1048576" />
         <Keyword name="$P9E"  value="0,0" />
         <Keyword name="$P9F"  value="NA" />
         <Keyword name="$P9L"  value="488" />
         <Keyword name="$P9V"  value="181" />
         <Keyword name="$P10N"  value="SSC-H" />
         <Keyword name="$P10S"  value="SSC-H" />
         <Keyword name="$P10B"  value="32" />
         <Keyword name="$P10R"  value="1048576" />
         <Keyword name="$P10E"  value="0,0" />
         <Keyword name="$P10F"  value="488_10" />
         <Keyword name="$P10L"  value="488" />
         <Keyword name="$P10V"  value="320" />
         <Keyword name="$P11N"  value="FSC-W" />
         <Keyword name="$P11S"  value="FSC-W" />
         <Keyword name="$P11B"  value="32" />
         <Keyword name="$P11R"  value="1024" />
         <Keyword name="$P11E"  value="0,0" />
         <Keyword name="$P11F"  value="NA" />
         <Keyword name="$P11L"  value="488" />
         <Keyword name="$P11V"  value="181" />
         <Keyword name="$P12N"  value="SSC-W" />
         <Keyword name="$P12S"  value="SSC-W" />
         <Keyword name="$P12B"  value="32" />
         <Keyword name="$P12R"  value="1024" />
         <Keyword name="$P12E"  value="0,0" />
         <Keyword name="$P12F"  value="488_10" />
         <Keyword name="$P12L"  value="488" />
         <Keyword name="$P12V"  value="320" />
         <Keyword name="$CYT"  value="4486521 Attune NxT Acoustic Focusing Cytometer (Lasers: BRVY)" />
         <Keyword name="$SYS"  value="SNAKE Microsoft Windows 10 Enterprise LTSC" />
         <Keyword name="$SPILLOVER"  value="5,BL1-A,YL4-A,YL1-A,RL1-A,VL1-A,1.000000,0.000000,0.000000,0.000000,0.000000,0.000000,1.000000,0.000000,0.000000,0.000000,0.000000,0.000000,1.000000,0.000000,0.000000,0.000000,0.000000,0.000000,1.000000,0.000000,0.000000,0.000000,0.000000,0.000000,1.000000" />
         <Keyword name="$BTIM"  value="14:22:35" />
         <Keyword name="$CELLS"  value="NA" />
         <Keyword name="$COM"  value="NA" />
         <Keyword name="$CYTSN"  value="2AFC212610616" />
         <Keyword name="$DATE"  value="06-Sep-2023" />
         <Keyword name="$ETIM"  value="14:22:41" />
         <Keyword name="$EXP"  value="NA" />
         <Keyword name="$FIL"  value="CD32B C r.fcs" />
         <Keyword name="$INST"  value="NA" />
         <Keyword name="$ORIGINALITY"  value="Original" />
         <Keyword name="$LOST"  value="0" />
         <Keyword name="$OP"  value="Kathrin Klaesener" />
         <Keyword name="$PLATEID"  value="NA" />
         <Keyword name="$PLATENAME"  value="NA" />
         <Keyword name="$PROJ"  value="230906 extra" />
         <Keyword name="$SMNO"  value="s1" />
         <Keyword name="$SRC"  value="NA" />
         <Keyword name="$TIMESTEP"  value="0,001" />
         <Keyword name="$VOL"  value="11000" />
         <Keyword name="#FLOWRATE"  value="100" />
         <Keyword name="#LASER1ASF"  value="1,08" />
         <Keyword name="#LASER1COLOR"  value="Blue" />
         <Keyword name="#LASER1DELAY"  value="1100" />
         <Keyword name="#LASER2ASF"  value="1,07" />
         <Keyword name="#LASER2COLOR"  value="Red" />
         <Keyword name="#LASER2DELAY"  value="1523" />
         <Keyword name="#LASER3ASF"  value="1,07" />
         <Keyword name="#LASER3COLOR"  value="Violet" />
         <Keyword name="#LASER3DELAY"  value="700" />
         <Keyword name="#LASER4ASF"  value="0,78" />
         <Keyword name="#LASER4COLOR"  value="Yellow" />
         <Keyword name="#LASER4DELAY"  value="241" />
         <Keyword name="#LASERCONFIG"  value="BRVY" />
         <Keyword name="#P1Label"  value="NA" />
         <Keyword name="#P1Target"  value="NA" />
         <Keyword name="#P4Label"  value="GFP" />
         <Keyword name="#P5Label"  value="PE-Cy7" />
         <Keyword name="#P6Label"  value="R-PE" />
         <Keyword name="#P7Label"  value="Alexa Fluor    647" />
         <Keyword name="#P8Label"  value="Pacific Blue   " />
         <Keyword name="#PTDATE"  value="30-Aug-2023" />
         <Keyword name="#PTRESULT"  value="Pass" />
         <Keyword name="#TR1"  value="OR_FSC,25000" />
         <Keyword name="#WIDTHTHRESHOLD"  value="1000" />
         <Keyword name="#WINEXT"  value="0" />
         <Keyword name="HOSTID"  value="snake" />
         <Keyword name="$BEGINDATA"  value="000000008192" />
         <Keyword name="$ENDDATA"  value="000000783199" />
         <Keyword name="$NEXTDATA"  value="000000000000" />
         <Keyword name="$BEGINSTEXT"  value="000000000000" />
         <Keyword name="$ENDSTEXT"  value="000000000000" />
         <Keyword name="$BEGINANALYSIS"  value="000000000000" />
         <Keyword name="$ENDANALYSIS"  value="000000000000" />
         <Keyword name="staining"  value="1" />
       </Keywords>
       <SampleNode name="CD32B C r.fcs"  annotation=""  owningGroup=""  expanded="1"  sortPriority="10"  count="16146"  sampleID="26" >
         <Graph smoothing="0"  backColor="#ffffff"  foreColor="#000000"  heatMapStatParameter="BL1-A"  type="Pseudocolor"  fast="1" >
           <Axis dimension="x"  name="FSC-A"  label=""  auto="auto" />
           <Axis dimension="y"  name="SSC-A"  label=""  auto="auto" />
           <GraphSettings level="5%"  smoothingHighResolution="1"  contourHighResolution="1"  histogramSmoothingCount="0"  graphResolution="256"  showOutliers="0"  drawLargeDots="0"  dotsToDraw="8000"  tint="le.chartfill.tinted.40"  lineWeight="le.lineweight.normal"  lineStyle="le.linestyle.solid" />
           <GraphEnvironment showGrid="0"  showAxes="tl"  showGates="1"  showFreqOnPlots="1"  showGateNameOnPlots="1"  showMedians="0"  showUncomped="0"  addEventParam="0"  lastYAxisName="" >
             <TextTraits font="SansSerif"  size="11"  name="Labels"  style="plain"  color="#000000"  background="#00ffffff"  just="left" />
             <TextTraits font="SansSerif"  size="11"  name="LayoutGates"  style="plain"  color="#000000"  background="#00ffffff"  just="left" />
             <TextTraits font="SansSerif"  size="9"  name="Numbers"  style="plain"  color="#000000"  background="#00ffffff"  just="left" />
             <TextTraits font="SansSerif"  size="9"  name="Legend"  style="plain"  color="#000000"  background="#00ffffff"  just="left" />
             <WindowPosition x="280"  y="83"  width="390"  height="582"  displayed="0"  panelState="---" />
           </GraphEnvironment>
         </Graph>
         <Subpopulations>
           <Population name="Ramos"  annotation=""  owningGroup=""  expanded="1"  sortPriority="10"  count="4350" >
             <Graph smoothing="0"  backColor="#ffffff"  foreColor="#000000"  heatMapStatParameter="BL1-A"  type="Pseudocolor"  fast="1" >
               <Axis dimension="x"  name="FSC-A"  label=""  auto="auto" />
               <Axis dimension="y"  name="SSC-A"  label=""  auto="auto" />
               <GraphSettings level="5%"  smoothingHighResolution="1"  contourHighResolution="1"  histogramSmoothingCount="0"  graphResolution="256"  showOutliers="0"  drawLargeDots="0"  dotsToDraw="8000"  tint="le.chartfill.tinted.40"  lineWeight="le.lineweight.normal"  lineStyle="le.linestyle.solid" />
               <GraphEnvironment showGrid="0"  showAxes="tl"  showGates="1"  showFreqOnPlots="1"  showGateNameOnPlots="1"  showMedians="0"  showUncomped="0"  addEventParam="0"  lastYAxisName="" >
                 <TextTraits font="SansSerif"  size="11"  name="Labels"  style="plain"  color="#000000"  background="#00ffffff"  just="left" />
                 <TextTraits font="SansSerif"  size="11"  name="LayoutGates"  style="plain"  color="#000000"  background="#00ffffff"  just="left" />
                 <TextTraits font="SansSerif"  size="9"  name="Numbers"  style="plain"  color="#000000"  background="#00ffffff"  just="left" />
                 <TextTraits font="SansSerif"  size="9"  name="Legend"  style="plain"  color="#000000"  background="#00ffffff"  just="left" />
                 <WindowPosition x="620"  y="25"  width="390"  height="582"  displayed="1"  panelState="---" />
               </GraphEnvironment>
             </Graph>
             <Gate gating:id="ID1653017545" >
               <gating:EllipsoidGate eventsInside="1"  annoOffsetX="0"  annoOffsetY="0"  tint="#000000"  isTinted="0"  lineWeight="Normal"  userDefined="1"  gating:distance="83.37201467383903" >
                 <gating:dimension>
                   <data-type:fcs-dimension data-type:name="FSC-A" />
                 </gating:dimension>
                 <gating:dimension>
                   <data-type:fcs-dimension data-type:name="SSC-A" />
                 </gating:dimension>
                 <gating:foci>
                   <gating:vertex>
                     <gating:coordinate data-type:value="164.2433019234" />
                     <gating:coordinate data-type:value="89.6638845145" />
                   </gating:vertex>
                   <gating:vertex>
                     <gating:coordinate data-type:value="180.7566980766" />
                     <gating:coordinate data-type:value="107.3361154855" />
                   </gating:vertex>
                 </gating:foci>
                 <gating:edge>
                   <gating:vertex>
                     <gating:coordinate data-type:value="144" />
                     <gating:coordinate data-type:value="68" />
                   </gating:vertex>
                   <gating:vertex>
                     <gating:coordinate data-type:value="201" />
                     <gating:coordinate data-type:value="129" />
                   </gating:vertex>
                   <gating:vertex>
                     <gating:coordinate data-type:value="201" />
                     <gating:coordinate data-type:value="70" />
                   </gating:vertex>
                   <gating:vertex>
                     <gating:coordinate data-type:value="144" />
                     <gating:coordinate data-type:value="126" />
                   </gating:vertex>
                 </gating:edge>
               </gating:EllipsoidGate>
             </Gate>
             <Subpopulations>
               <Population name="Single Cells"  annotation=""  owningGroup="All Samples"  expanded="1"  sortPriority="10"  count="4344" >
                 <Graph smoothing="0"  backColor="#ffffff"  foreColor="#000000"  heatMapStatParameter="BL1-A"  type="Pseudocolor"  fast="1" >
                   <Axis dimension="x"  name="SSC-W"  label=""  auto="auto" />
                   <Axis dimension="y"  name="SSC-A"  label=""  auto="auto" />
                   <GraphSettings level="5%"  smoothingHighResolution="1"  contourHighResolution="1"  histogramSmoothingCount="0"  graphResolution="256"  showOutliers="0"  drawLargeDots="0"  dotsToDraw="8000"  tint="le.chartfill.tinted.40"  lineWeight="le.lineweight.normal"  lineStyle="le.linestyle.solid" />
                   <GraphEnvironment showGrid="0"  showAxes="tl"  showGates="1"  showFreqOnPlots="1"  showGateNameOnPlots="1"  showMedians="0"  showUncomped="0"  addEventParam="0"  lastYAxisName="" >
                     <TextTraits font="SansSerif"  size="11"  name="Labels"  style="plain"  color="#000000"  background="#00ffffff"  just="left" />
                     <TextTraits font="SansSerif"  size="11"  name="LayoutGates"  style="plain"  color="#000000"  background="#00ffffff"  just="left" />
                     <TextTraits font="SansSerif"  size="9"  name="Numbers"  style="plain"  color="#000000"  background="#00ffffff"  just="left" />
                     <TextTraits font="SansSerif"  size="9"  name="Legend"  style="plain"  color="#000000"  background="#00ffffff"  just="left" />
                     <WindowPosition x="620"  y="25"  width="390"  height="582"  displayed="1"  panelState="---" />
                   </GraphEnvironment>
                 </Graph>
                 <Gate gating:id="ID2147430169"  gating:parent_id="ID1653017545" >
                   <gating:RectangleGate eventsInside="1"  annoOffsetX="0"  annoOffsetY="0"  tint="#000000"  isTinted="0"  lineWeight="Normal"  userDefined="1"  percentX="0"  percentY="0" >
                     <gating:dimension gating:min="76.5984251968504"  gating:max="185.4488188976378" >
                       <data-type:fcs-dimension data-type:name="SSC-W" />
                     </gating:dimension>
                     <gating:dimension gating:min="29478.04016064257"  gating:max="619038.843373494" >
                       <data-type:fcs-dimension data-type:name="SSC-A" />
                     </gating:dimension>
                   </gating:RectangleGate>
                 </Gate>
               </Population>
             </Subpopulations>
           </Population>
         </Subpopulations>
       </SampleNode>
     </Sample>
     <Sample>
       <DataSet uri="file:/Volumes/Kathrin%20Data/FACS/2023/230904%20CD20%20intra/230904%20CD20%20intra_pFOXO1%20pP38(1)_WT%20US.fcs"  sampleID="49" />
       <Transformations>
         <transforms:linear transforms:minRange="0.006"  transforms:maxRange="28.006"  gain="1" >
           <data-type:parameter data-type:name="Time" />
         </transforms:linear>
         <transforms:linear transforms:minRange="0"  transforms:maxRange="1048576"  gain="1" >
           <data-type:parameter data-type:name="FSC-A" />
         </transforms:linear>
         <transforms:linear transforms:minRange="0"  transforms:maxRange="1048576"  gain="1" >
           <data-type:parameter data-type:name="SSC-A" />
         </transforms:linear>
         <transforms:log transforms:offset="3.1622776602"  transforms:decades="6.5205999133" >
           <data-type:parameter data-type:name="BL1-A" />
         </transforms:log>
         <transforms:log transforms:offset="10"  transforms:decades="5.0205999133" >
           <data-type:parameter data-type:name="RL1-A" />
         </transforms:log>
         <transforms:log transforms:offset="316.2277660168"  transforms:decades="5.5205999133" >
           <data-type:parameter data-type:name="VL1-A" />
         </transforms:log>
         <transforms:linear transforms:minRange="0"  transforms:maxRange="1048576"  gain="1" >
           <data-type:parameter data-type:name="FSC-H" />
         </transforms:linear>
         <transforms:linear transforms:minRange="0"  transforms:maxRange="1048576"  gain="1" >
           <data-type:parameter data-type:name="SSC-H" />
         </transforms:linear>
         <transforms:linear transforms:minRange="0"  transforms:maxRange="1024"  gain="1" >
           <data-type:parameter data-type:name="FSC-W" />
         </transforms:linear>
         <transforms:linear transforms:minRange="0"  transforms:maxRange="1024"  gain="1" >
           <data-type:parameter data-type:name="SSC-W" />
         </transforms:linear>
       </Transformations>
       <Keywords>
         <Keyword name="FJ_FCS_VERSION"  value="3.1" />
         <Keyword name="$PAR"  value="10" />
         <Keyword name="$TOT"  value="11945" />
         <Keyword name="$MODE"  value="L" />
         <Keyword name="$DATATYPE"  value="F" />
         <Keyword name="$BYTEORD"  value="1,2,3,4" />
         <Keyword name="$P1N"  value="Time" />
         <Keyword name="$P1S"  value="Time" />
         <Keyword name="$P1B"  value="32" />
         <Keyword name="$P1R"  value="67108864" />
         <Keyword name="$P1E"  value="0,0" />
         <Keyword name="$P1F"  value="NA" />
         <Keyword name="$P1L"  value="NA" />
         <Keyword name="$P1V"  value="NA" />
         <Keyword name="$P2N"  value="FSC-A" />
         <Keyword name="$P2S"  value="FSC-A" />
         <Keyword name="$P2B"  value="32" />
         <Keyword name="$P2R"  value="1048576" />
         <Keyword name="$P2E"  value="0,0" />
         <Keyword name="$P2F"  value="NA" />
         <Keyword name="$P2L"  value="488" />
         <Keyword name="$P2V"  value="181" />
         <Keyword name="$P3N"  value="SSC-A" />
         <Keyword name="$P3S"  value="SSC-A" />
         <Keyword name="$P3B"  value="32" />
         <Keyword name="$P3R"  value="1048576" />
         <Keyword name="$P3E"  value="0,0" />
         <Keyword name="$P3F"  value="488_10" />
         <Keyword name="$P3L"  value="488" />
         <Keyword name="$P3V"  value="320" />
         <Keyword name="$P4N"  value="BL1-A" />
         <Keyword name="$P4S"  value="GFP-A" />
         <Keyword name="$P4B"  value="32" />
         <Keyword name="$P4R"  value="1048576" />
         <Keyword name="$P4E"  value="0,0" />
         <Keyword name="$P4F"  value="530_30" />
         <Keyword name="$P4L"  value="488" />
         <Keyword name="$P4V"  value="340" />
         <Keyword name="$P5N"  value="RL1-A" />
         <Keyword name="$P5S"  value="Alexa Fluor    647-A" />
         <Keyword name="$P5B"  value="32" />
         <Keyword name="$P5R"  value="1048576" />
         <Keyword name="$P5E"  value="0,0" />
         <Keyword name="$P5F"  value="670_14" />
         <Keyword name="$P5L"  value="640" />
         <Keyword name="$P5V"  value="330" />
         <Keyword name="$P6N"  value="VL1-A" />
         <Keyword name="$P6S"  value="Pacific Blue   -A" />
         <Keyword name="$P6B"  value="32" />
         <Keyword name="$P6R"  value="1048576" />
         <Keyword name="$P6E"  value="0,0" />
         <Keyword name="$P6F"  value="440_50" />
         <Keyword name="$P6L"  value="405" />
         <Keyword name="$P6V"  value="330" />
         <Keyword name="$P7N"  value="FSC-H" />
         <Keyword name="$P7S"  value="FSC-H" />
         <Keyword name="$P7B"  value="32" />
         <Keyword name="$P7R"  value="1048576" />
         <Keyword name="$P7E"  value="0,0" />
         <Keyword name="$P7F"  value="NA" />
         <Keyword name="$P7L"  value="488" />
         <Keyword name="$P7V"  value="181" />
         <Keyword name="$P8N"  value="SSC-H" />
         <Keyword name="$P8S"  value="SSC-H" />
         <Keyword name="$P8B"  value="32" />
         <Keyword name="$P8R"  value="1048576" />
         <Keyword name="$P8E"  value="0,0" />
         <Keyword name="$P8F"  value="488_10" />
         <Keyword name="$P8L"  value="488" />
         <Keyword name="$P8V"  value="320" />
         <Keyword name="$P9N"  value="FSC-W" />
         <Keyword name="$P9S"  value="FSC-W" />
         <Keyword name="$P9B"  value="32" />
         <Keyword name="$P9R"  value="1024" />
         <Keyword name="$P9E"  value="0,0" />
         <Keyword name="$P9F"  value="NA" />
         <Keyword name="$P9L"  value="488" />
         <Keyword name="$P9V"  value="181" />
         <Keyword name="$P10N"  value="SSC-W" />
         <Keyword name="$P10S"  value="SSC-W" />
         <Keyword name="$P10B"  value="32" />
         <Keyword name="$P10R"  value="1024" />
         <Keyword name="$P10E"  value="0,0" />
         <Keyword name="$P10F"  value="488_10" />
         <Keyword name="$P10L"  value="488" />
         <Keyword name="$P10V"  value="320" />
         <Keyword name="$CYT"  value="4486521 Attune NxT Acoustic Focusing Cytometer (Lasers: BRVY)" />
         <Keyword name="$SYS"  value="SNAKE Microsoft Windows 10 Enterprise LTSC" />
         <Keyword name="$SPILLOVER"  value="3,BL1-A,RL1-A,VL1-A,1.000000,0.000000,0.000000,0.000000,1.000000,0.000000,0.000000,0.000000,1.000000" />
         <Keyword name="$BTIM"  value="14:46:48" />
         <Keyword name="$CELLS"  value="NA" />
         <Keyword name="$COM"  value="NA" />
         <Keyword name="$CYTSN"  value="2AFC212610616" />
         <Keyword name="$DATE"  value="08-Sep-2023" />
         <Keyword name="$ETIM"  value="14:47:16" />
         <Keyword name="$EXP"  value="NA" />
         <Keyword name="$FIL"  value="WT US.fcs" />
         <Keyword name="$INST"  value="NA" />
         <Keyword name="$ORIGINALITY"  value="Original" />
         <Keyword name="$LOST"  value="0" />
         <Keyword name="$OP"  value="Kathrin Klaesener" />
         <Keyword name="$PLATEID"  value="NA" />
         <Keyword name="$PLATENAME"  value="NA" />
         <Keyword name="$PROJ"  value="230904 CD20 intra" />
         <Keyword name="$SMNO"  value="pFOXO1 pP38(1)" />
         <Keyword name="$SRC"  value="NA" />
         <Keyword name="$TIMESTEP"  value="0,001" />
         <Keyword name="$VOL"  value="48000" />
         <Keyword name="#FLOWRATE"  value="100" />
         <Keyword name="#LASER1ASF"  value="1,08" />
         <Keyword name="#LASER1COLOR"  value="Blue" />
         <Keyword name="#LASER1DELAY"  value="1100" />
         <Keyword name="#LASER2ASF"  value="1,07" />
         <Keyword name="#LASER2COLOR"  value="Red" />
         <Keyword name="#LASER2DELAY"  value="1523" />
         <Keyword name="#LASER3ASF"  value="1,07" />
         <Keyword name="#LASER3COLOR"  value="Violet" />
         <Keyword name="#LASER3DELAY"  value="700" />
         <Keyword name="#LASER4ASF"  value="0,78" />
         <Keyword name="#LASER4COLOR"  value="Yellow" />
         <Keyword name="#LASER4DELAY"  value="241" />
         <Keyword name="#LASERCONFIG"  value="BRVY" />
         <Keyword name="#P1Label"  value="NA" />
         <Keyword name="#P1Target"  value="NA" />
         <Keyword name="#P4Label"  value="GFP" />
         <Keyword name="#P5Label"  value="Alexa Fluor    647" />
         <Keyword name="#P6Label"  value="Pacific Blue   " />
         <Keyword name="#PTDATE"  value="30-Aug-2023" />
         <Keyword name="#PTRESULT"  value="Pass" />
         <Keyword name="#TR1"  value="OR_FSC,25000" />
         <Keyword name="#WIDTHTHRESHOLD"  value="1000" />
         <Keyword name="#WINEXT"  value="0" />
         <Keyword name="HOSTID"  value="snake" />
         <Keyword name="$BEGINDATA"  value="000000008192" />
         <Keyword name="$ENDDATA"  value="000000485991" />
         <Keyword name="$NEXTDATA"  value="000000000000" />
         <Keyword name="$BEGINSTEXT"  value="000000000000" />
         <Keyword name="$ENDSTEXT"  value="000000000000" />
         <Keyword name="$BEGINANALYSIS"  value="000000000000" />
         <Keyword name="$ENDANALYSIS"  value="000000000000" />
       </Keywords>
       <SampleNode name="WT US.fcs"  annotation=""  owningGroup=""  expanded="1"  sortPriority="10"  count="11945"  sampleID="49" >
         <Graph smoothing="0"  backColor="#ffffff"  foreColor="#000000"  type="Pseudocolor"  fast="1" >
           <Axis dimension="x"  name="FSC-A"  label=""  auto="auto" />
           <Axis dimension="y"  name="SSC-A"  label=""  auto="auto" />
           <GraphSettings level="5%"  smoothingHighResolution="1"  contourHighResolution="1"  histogramSmoothingCount="0"  graphResolution="256"  showOutliers="0"  drawLargeDots="0"  dotsToDraw="8000"  tint="le.chartfill.tinted.40"  lineWeight="le.lineweight.normal"  lineStyle="le.linestyle.solid" />
           <GraphEnvironment showGrid="0"  showAxes="tl"  showGates="1"  showFreqOnPlots="1"  showGateNameOnPlots="1"  showMedians="0"  showUncomped="0"  addEventParam="0"  lastYAxisName="" >
             <TextTraits font="SansSerif"  size="11"  name="Labels"  style="plain"  color="#000000"  background="#00ffffff"  just="left" />
             <TextTraits font="SansSerif"  size="11"  name="LayoutGates"  style="plain"  color="#000000"  background="#00ffffff"  just="left" />
             <TextTraits font="SansSerif"  size="9"  name="Numbers"  style="plain"  color="#000000"  background="#00ffffff"  just="left" />
             <TextTraits font="SansSerif"  size="9"  name="Legend"  style="plain"  color="#000000"  background="#00ffffff"  just="left" />
             <WindowPosition x="0"  y="0"  width="0"  height="0"  displayed="0"  panelState="" />
           </GraphEnvironment>
         </Graph>
         <Subpopulations>
           <Population name="Ramos"  annotation=""  owningGroup="All Samples"  expanded="1"  sortPriority="10"  count="9190" >
             <Graph smoothing="0"  backColor="#ffffff"  foreColor="#000000"  heatMapStatParameter="BL1-A"  type="Pseudocolor"  fast="1" >
               <Axis dimension="x"  name="FSC-A"  label=""  auto="auto" />
               <Axis dimension="y"  name="SSC-A"  label=""  auto="auto" />
               <GraphSettings level="5%"  smoothingHighResolution="1"  contourHighResolution="1"  histogramSmoothingCount="0"  graphResolution="256"  showOutliers="0"  drawLargeDots="0"  dotsToDraw="8000"  tint="le.chartfill.tinted.40"  lineWeight="le.lineweight.normal"  lineStyle="le.linestyle.solid" />
               <GraphEnvironment showGrid="0"  showAxes="tl"  showGates="1"  showFreqOnPlots="1"  showGateNameOnPlots="1"  showMedians="0"  showUncomped="0"  addEventParam="0"  lastYAxisName="" >
                 <TextTraits font="SansSerif"  size="11"  name="Labels"  style="plain"  color="#000000"  background="#00ffffff"  just="left" />
                 <TextTraits font="SansSerif"  size="11"  name="LayoutGates"  style="plain"  color="#000000"  background="#00ffffff"  just="left" />
                 <TextTraits font="SansSerif"  size="9"  name="Numbers"  style="plain"  color="#000000"  background="#00ffffff"  just="left" />
                 <TextTraits font="SansSerif"  size="9"  name="Legend"  style="plain"  color="#000000"  background="#00ffffff"  just="left" />
                 <WindowPosition x="620"  y="25"  width="390"  height="582"  displayed="1"  panelState="---" />
               </GraphEnvironment>
             </Graph>
             <Gate gating:id="ID167897209" >
               <gating:EllipsoidGate eventsInside="1"  annoOffsetX="0"  annoOffsetY="0"  tint="#000000"  isTinted="0"  lineWeight="Normal"  userDefined="1"  gating:distance="120.3536513828192" >
                 <gating:dimension>
                   <data-type:fcs-dimension data-type:name="FSC-A" />
                 </gating:dimension>
                 <gating:dimension>
                   <data-type:fcs-dimension data-type:name="SSC-A" />
                 </gating:dimension>
                 <gating:foci>
                   <gating:vertex>
                     <gating:coordinate data-type:value="105.76573469" />
                     <gating:coordinate data-type:value="29.8335668629" />
                   </gating:vertex>
                   <gating:vertex>
                     <gating:coordinate data-type:value="179.23426531" />
                     <gating:coordinate data-type:value="104.1664331371" />
                   </gating:vertex>
                 </gating:foci>
                 <gating:edge>
                   <gating:vertex>
                     <gating:coordinate data-type:value="100" />
                     <gating:coordinate data-type:value="24" />
                   </gating:vertex>
                   <gating:vertex>
                     <gating:coordinate data-type:value="185" />
                     <gating:coordinate data-type:value="110" />
                   </gating:vertex>
                   <gating:vertex>
                     <gating:coordinate data-type:value="164" />
                     <gating:coordinate data-type:value="45" />
                   </gating:vertex>
                   <gating:vertex>
                     <gating:coordinate data-type:value="121" />
                     <gating:coordinate data-type:value="88" />
                   </gating:vertex>
                 </gating:edge>
               </gating:EllipsoidGate>
             </Gate>
             <Subpopulations>
               <Population name="Single Cells"  annotation=""  owningGroup="All Samples"  expanded="1"  sortPriority="10"  count="9189" >
                 <Graph smoothing="0"  backColor="#ffffff"  foreColor="#000000"  heatMapStatParameter="BL1-A"  type="Pseudocolor"  fast="1" >
                   <Axis dimension="x"  name="VL1-A"  label=""  auto="auto" />
                   <Axis dimension="y"  name="SSC-A"  label=""  auto="auto" />
                   <GraphSettings level="5%"  smoothingHighResolution="1"  contourHighResolution="1"  histogramSmoothingCount="0"  graphResolution="256"  showOutliers="0"  drawLargeDots="0"  dotsToDraw="8000"  tint="le.chartfill.tinted.40"  lineWeight="le.lineweight.normal"  lineStyle="le.linestyle.solid" />
                   <GraphEnvironment showGrid="0"  showAxes="tl"  showGates="1"  showFreqOnPlots="1"  showGateNameOnPlots="1"  showMedians="0"  showUncomped="0"  addEventParam="0"  lastYAxisName="" >
                     <TextTraits font="SansSerif"  size="11"  name="Labels"  style="plain"  color="#000000"  background="#00ffffff"  just="left" />
                     <TextTraits font="SansSerif"  size="11"  name="LayoutGates"  style="plain"  color="#000000"  background="#00ffffff"  just="left" />
                     <TextTraits font="SansSerif"  size="9"  name="Numbers"  style="plain"  color="#000000"  background="#00ffffff"  just="left" />
                     <TextTraits font="SansSerif"  size="9"  name="Legend"  style="plain"  color="#000000"  background="#00ffffff"  just="left" />
                     <WindowPosition x="620"  y="25"  width="390"  height="582"  displayed="0"  panelState="---" />
                   </GraphEnvironment>
                 </Graph>
                 <Gate gating:id="ID642840023"  gating:parent_id="ID167897209" >
                   <gating:RectangleGate eventsInside="1"  annoOffsetX="0"  annoOffsetY="0"  tint="#000000"  isTinted="0"  lineWeight="Normal"  userDefined="1"  percentX="0"  percentY="0" >
                     <gating:dimension gating:min="76.5984251968504"  gating:max="185.4488188976378" >
                       <data-type:fcs-dimension data-type:name="SSC-W" />
                     </gating:dimension>
                     <gating:dimension gating:min="29478.04016064257"  gating:max="619038.843373494" >
                       <data-type:fcs-dimension data-type:name="SSC-A" />
                     </gating:dimension>
                   </gating:RectangleGate>
                 </Gate>
               </Population>
             </Subpopulations>
           </Population>
         </Subpopulations>
       </SampleNode>
     </Sample>
     <Sample>
       <DataSet uri="file:/Volumes/Kathrin%20Data/FACS/2023/230906%20CD20%20extra/230906%20extra_s1_CD32B%20N%20r.fcs"  sampleID="27" />
       <Transformations>
         <transforms:linear transforms:minRange="0"  transforms:maxRange="5"  gain="1" >
           <data-type:parameter data-type:name="Time" />
         </transforms:linear>
         <transforms:linear transforms:minRange="0"  transforms:maxRange="1048576"  gain="1" >
           <data-type:parameter data-type:name="FSC-A" />
         </transforms:linear>
         <transforms:linear transforms:minRange="0"  transforms:maxRange="1048576"  gain="1" >
           <data-type:parameter data-type:name="SSC-A" />
         </transforms:linear>
         <transforms:log transforms:offset="3.1622776602"  transforms:decades="6.5205999133" >
           <data-type:parameter data-type:name="BL1-A" />
         </transforms:log>
         <transforms:log transforms:offset="3.1622776602"  transforms:decades="6.5205999133" >
           <data-type:parameter data-type:name="YL4-A" />
         </transforms:log>
         <transforms:log transforms:offset="1"  transforms:decades="6.0205999133" >
           <data-type:parameter data-type:name="YL1-A" />
         </transforms:log>
         <transforms:log transforms:offset="10"  transforms:decades="5.0205999133" >
           <data-type:parameter data-type:name="RL1-A" />
         </transforms:log>
         <transforms:log transforms:offset="316.2277660168"  transforms:decades="5.5205999133" >
           <data-type:parameter data-type:name="VL1-A" />
         </transforms:log>
         <transforms:linear transforms:minRange="0"  transforms:maxRange="1048576"  gain="1" >
           <data-type:parameter data-type:name="FSC-H" />
         </transforms:linear>
         <transforms:linear transforms:minRange="0"  transforms:maxRange="1048576"  gain="1" >
           <data-type:parameter data-type:name="SSC-H" />
         </transforms:linear>
         <transforms:linear transforms:minRange="0"  transforms:maxRange="1024"  gain="1" >
           <data-type:parameter data-type:name="FSC-W" />
         </transforms:linear>
         <transforms:linear transforms:minRange="0"  transforms:maxRange="1024"  gain="1" >
           <data-type:parameter data-type:name="SSC-W" />
         </transforms:linear>
       </Transformations>
       <Keywords>
         <Keyword name="FJ_FCS_VERSION"  value="3.1" />
         <Keyword name="$PAR"  value="12" />
         <Keyword name="$TOT"  value="14980" />
         <Keyword name="$MODE"  value="L" />
         <Keyword name="$DATATYPE"  value="F" />
         <Keyword name="$BYTEORD"  value="1,2,3,4" />
         <Keyword name="$P1N"  value="Time" />
         <Keyword name="$P1S"  value="Time" />
         <Keyword name="$P1B"  value="32" />
         <Keyword name="$P1R"  value="67108864" />
         <Keyword name="$P1E"  value="0,0" />
         <Keyword name="$P1F"  value="NA" />
         <Keyword name="$P1L"  value="NA" />
         <Keyword name="$P1V"  value="NA" />
         <Keyword name="$P2N"  value="FSC-A" />
         <Keyword name="$P2S"  value="FSC-A" />
         <Keyword name="$P2B"  value="32" />
         <Keyword name="$P2R"  value="1048576" />
         <Keyword name="$P2E"  value="0,0" />
         <Keyword name="$P2F"  value="NA" />
         <Keyword name="$P2L"  value="488" />
         <Keyword name="$P2V"  value="181" />
         <Keyword name="$P3N"  value="SSC-A" />
         <Keyword name="$P3S"  value="SSC-A" />
         <Keyword name="$P3B"  value="32" />
         <Keyword name="$P3R"  value="1048576" />
         <Keyword name="$P3E"  value="0,0" />
         <Keyword name="$P3F"  value="488_10" />
         <Keyword name="$P3L"  value="488" />
         <Keyword name="$P3V"  value="320" />
         <Keyword name="$P4N"  value="BL1-A" />
         <Keyword name="$P4S"  value="GFP-A" />
         <Keyword name="$P4B"  value="32" />
         <Keyword name="$P4R"  value="1048576" />
         <Keyword name="$P4E"  value="0,0" />
         <Keyword name="$P4F"  value="530_30" />
         <Keyword name="$P4L"  value="488" />
         <Keyword name="$P4V"  value="340" />
         <Keyword name="$P5N"  value="YL4-A" />
         <Keyword name="$P5S"  value="PE-Cy7-A" />
         <Keyword name="$P5B"  value="32" />
         <Keyword name="$P5R"  value="1048576" />
         <Keyword name="$P5E"  value="0,0" />
         <Keyword name="$P5F"  value="780_60" />
         <Keyword name="$P5L"  value="561" />
         <Keyword name="$P5V"  value="450" />
         <Keyword name="$P6N"  value="YL1-A" />
         <Keyword name="$P6S"  value="R-PE-A" />
         <Keyword name="$P6B"  value="32" />
         <Keyword name="$P6R"  value="1048576" />
         <Keyword name="$P6E"  value="0,0" />
         <Keyword name="$P6F"  value="585_16" />
         <Keyword name="$P6L"  value="561" />
         <Keyword name="$P6V"  value="350" />
         <Keyword name="$P7N"  value="RL1-A" />
         <Keyword name="$P7S"  value="Alexa Fluor    647-A" />
         <Keyword name="$P7B"  value="32" />
         <Keyword name="$P7R"  value="1048576" />
         <Keyword name="$P7E"  value="0,0" />
         <Keyword name="$P7F"  value="670_14" />
         <Keyword name="$P7L"  value="640" />
         <Keyword name="$P7V"  value="360" />
         <Keyword name="$P8N"  value="VL1-A" />
         <Keyword name="$P8S"  value="Pacific Blue   -A" />
         <Keyword name="$P8B"  value="32" />
         <Keyword name="$P8R"  value="1048576" />
         <Keyword name="$P8E"  value="0,0" />
         <Keyword name="$P8F"  value="440_50" />
         <Keyword name="$P8L"  value="405" />
         <Keyword name="$P8V"  value="300" />
         <Keyword name="$P9N"  value="FSC-H" />
         <Keyword name="$P9S"  value="FSC-H" />
         <Keyword name="$P9B"  value="32" />
         <Keyword name="$P9R"  value="1048576" />
         <Keyword name="$P9E"  value="0,0" />
         <Keyword name="$P9F"  value="NA" />
         <Keyword name="$P9L"  value="488" />
         <Keyword name="$P9V"  value="181" />
         <Keyword name="$P10N"  value="SSC-H" />
         <Keyword name="$P10S"  value="SSC-H" />
         <Keyword name="$P10B"  value="32" />
         <Keyword name="$P10R"  value="1048576" />
         <Keyword name="$P10E"  value="0,0" />
         <Keyword name="$P10F"  value="488_10" />
         <Keyword name="$P10L"  value="488" />
         <Keyword name="$P10V"  value="320" />
         <Keyword name="$P11N"  value="FSC-W" />
         <Keyword name="$P11S"  value="FSC-W" />
         <Keyword name="$P11B"  value="32" />
         <Keyword name="$P11R"  value="1024" />
         <Keyword name="$P11E"  value="0,0" />
         <Keyword name="$P11F"  value="NA" />
         <Keyword name="$P11L"  value="488" />
         <Keyword name="$P11V"  value="181" />
         <Keyword name="$P12N"  value="SSC-W" />
         <Keyword name="$P12S"  value="SSC-W" />
         <Keyword name="$P12B"  value="32" />
         <Keyword name="$P12R"  value="1024" />
         <Keyword name="$P12E"  value="0,0" />
         <Keyword name="$P12F"  value="488_10" />
         <Keyword name="$P12L"  value="488" />
         <Keyword name="$P12V"  value="320" />
         <Keyword name="$CYT"  value="4486521 Attune NxT Acoustic Focusing Cytometer (Lasers: BRVY)" />
         <Keyword name="$SYS"  value="SNAKE Microsoft Windows 10 Enterprise LTSC" />
         <Keyword name="$SPILLOVER"  value="5,BL1-A,YL4-A,YL1-A,RL1-A,VL1-A,1.000000,0.000000,0.000000,0.000000,0.000000,0.000000,1.000000,0.000000,0.000000,0.000000,0.000000,0.000000,1.000000,0.000000,0.000000,0.000000,0.000000,0.000000,1.000000,0.000000,0.000000,0.000000,0.000000,0.000000,1.000000" />
         <Keyword name="$BTIM"  value="14:21:43" />
         <Keyword name="$CELLS"  value="NA" />
         <Keyword name="$COM"  value="NA" />
         <Keyword name="$CYTSN"  value="2AFC212610616" />
         <Keyword name="$DATE"  value="06-Sep-2023" />
         <Keyword name="$ETIM"  value="14:21:48" />
         <Keyword name="$EXP"  value="NA" />
         <Keyword name="$FIL"  value="CD32B N r.fcs" />
         <Keyword name="$INST"  value="NA" />
         <Keyword name="$ORIGINALITY"  value="Original" />
         <Keyword name="$LOST"  value="0" />
         <Keyword name="$OP"  value="Kathrin Klaesener" />
         <Keyword name="$PLATEID"  value="NA" />
         <Keyword name="$PLATENAME"  value="NA" />
         <Keyword name="$PROJ"  value="230906 extra" />
         <Keyword name="$SMNO"  value="s1" />
         <Keyword name="$SRC"  value="NA" />
         <Keyword name="$TIMESTEP"  value="0,001" />
         <Keyword name="$VOL"  value="10000" />
         <Keyword name="#FLOWRATE"  value="100" />
         <Keyword name="#LASER1ASF"  value="1,08" />
         <Keyword name="#LASER1COLOR"  value="Blue" />
         <Keyword name="#LASER1DELAY"  value="1100" />
         <Keyword name="#LASER2ASF"  value="1,07" />
         <Keyword name="#LASER2COLOR"  value="Red" />
         <Keyword name="#LASER2DELAY"  value="1523" />
         <Keyword name="#LASER3ASF"  value="1,07" />
         <Keyword name="#LASER3COLOR"  value="Violet" />
         <Keyword name="#LASER3DELAY"  value="700" />
         <Keyword name="#LASER4ASF"  value="0,78" />
         <Keyword name="#LASER4COLOR"  value="Yellow" />
         <Keyword name="#LASER4DELAY"  value="241" />
         <Keyword name="#LASERCONFIG"  value="BRVY" />
         <Keyword name="#P1Label"  value="NA" />
         <Keyword name="#P1Target"  value="NA" />
         <Keyword name="#P4Label"  value="GFP" />
         <Keyword name="#P5Label"  value="PE-Cy7" />
         <Keyword name="#P6Label"  value="R-PE" />
         <Keyword name="#P7Label"  value="Alexa Fluor    647" />
         <Keyword name="#P8Label"  value="Pacific Blue   " />
         <Keyword name="#PTDATE"  value="30-Aug-2023" />
         <Keyword name="#PTRESULT"  value="Pass" />
         <Keyword name="#TR1"  value="OR_FSC,25000" />
         <Keyword name="#WIDTHTHRESHOLD"  value="1000" />
         <Keyword name="#WINEXT"  value="0" />
         <Keyword name="HOSTID"  value="snake" />
         <Keyword name="$BEGINDATA"  value="000000008192" />
         <Keyword name="$ENDDATA"  value="000000727231" />
         <Keyword name="$NEXTDATA"  value="000000000000" />
         <Keyword name="$BEGINSTEXT"  value="000000000000" />
         <Keyword name="$ENDSTEXT"  value="000000000000" />
         <Keyword name="$BEGINANALYSIS"  value="000000000000" />
         <Keyword name="$ENDANALYSIS"  value="000000000000" />
         <Keyword name="staining"  value="1" />
       </Keywords>
       <SampleNode name="CD32B N r.fcs"  annotation=""  owningGroup=""  expanded="0"  sortPriority="10"  count="14980"  sampleID="27" >
         <Graph smoothing="0"  backColor="#ffffff"  foreColor="#000000"  type="Pseudocolor"  fast="1" >
           <Axis dimension="x"  name="FSC-A"  label=""  auto="auto" />
           <Axis dimension="y"  name="SSC-A"  label=""  auto="auto" />
           <GraphSettings level="5%"  smoothingHighResolution="1"  contourHighResolution="1"  histogramSmoothingCount="0"  graphResolution="256"  showOutliers="0"  drawLargeDots="0"  dotsToDraw="8000"  tint="le.chartfill.tinted.40"  lineWeight="le.lineweight.normal"  lineStyle="le.linestyle.solid" />
           <GraphEnvironment showGrid="0"  showAxes="tl"  showGates="1"  showFreqOnPlots="1"  showGateNameOnPlots="1"  showMedians="0"  showUncomped="0"  addEventParam="0"  lastYAxisName="" >
             <TextTraits font="SansSerif"  size="11"  name="Labels"  style="plain"  color="#000000"  background="#00ffffff"  just="left" />
             <TextTraits font="SansSerif"  size="11"  name="LayoutGates"  style="plain"  color="#000000"  background="#00ffffff"  just="left" />
             <TextTraits font="SansSerif"  size="9"  name="Numbers"  style="plain"  color="#000000"  background="#00ffffff"  just="left" />
             <TextTraits font="SansSerif"  size="9"  name="Legend"  style="plain"  color="#000000"  background="#00ffffff"  just="left" />
             <WindowPosition x="0"  y="0"  width="0"  height="0"  displayed="0"  panelState="" />
           </GraphEnvironment>
         </Graph>
         <Subpopulations>
           <Population name="Ramos"  annotation=""  owningGroup=""  expanded="0"  sortPriority="10"  count="9732" >
             <Graph smoothing="0"  backColor="#ffffff"  foreColor="#000000"  heatMapStatParameter="BL1-A"  type="Pseudocolor"  fast="1" >
               <Axis dimension="x"  name="FSC-A"  label=""  auto="auto" />
               <Axis dimension="y"  name="SSC-A"  label=""  auto="auto" />
               <GraphSettings level="5%"  smoothingHighResolution="1"  contourHighResolution="1"  histogramSmoothingCount="0"  graphResolution="256"  showOutliers="0"  drawLargeDots="0"  dotsToDraw="8000"  tint="le.chartfill.tinted.40"  lineWeight="le.lineweight.normal"  lineStyle="le.linestyle.solid" />
               <GraphEnvironment showGrid="0"  showAxes="tl"  showGates="1"  showFreqOnPlots="1"  showGateNameOnPlots="1"  showMedians="0"  showUncomped="0"  addEventParam="0"  lastYAxisName="" >
                 <TextTraits font="SansSerif"  size="11"  name="Labels"  style="plain"  color="#000000"  background="#00ffffff"  just="left" />
                 <TextTraits font="SansSerif"  size="11"  name="LayoutGates"  style="plain"  color="#000000"  background="#00ffffff"  just="left" />
                 <TextTraits font="SansSerif"  size="9"  name="Numbers"  style="plain"  color="#000000"  background="#00ffffff"  just="left" />
                 <TextTraits font="SansSerif"  size="9"  name="Legend"  style="plain"  color="#000000"  background="#00ffffff"  just="left" />
                 <WindowPosition x="620"  y="25"  width="390"  height="582"  displayed="1"  panelState="---" />
               </GraphEnvironment>
             </Graph>
             <Gate gating:id="ID1052910882" >
               <gating:EllipsoidGate eventsInside="1"  annoOffsetX="0"  annoOffsetY="0"  tint="#000000"  isTinted="0"  lineWeight="Normal"  userDefined="1"  gating:distance="120.39969792776955" >
                 <gating:dimension>
                   <data-type:fcs-dimension data-type:name="FSC-A" />
                 </gating:dimension>
                 <gating:dimension>
                   <data-type:fcs-dimension data-type:name="SSC-A" />
                 </gating:dimension>
                 <gating:foci>
                   <gating:vertex>
                     <gating:coordinate data-type:value="119.7609076373" />
                     <gating:coordinate data-type:value="30.7609076373" />
                   </gating:vertex>
                   <gating:vertex>
                     <gating:coordinate data-type:value="194.2390923627" />
                     <gating:coordinate data-type:value="105.2390923627" />
                   </gating:vertex>
                 </gating:foci>
                 <gating:edge>
                   <gating:vertex>
                     <gating:coordinate data-type:value="114" />
                     <gating:coordinate data-type:value="25" />
                   </gating:vertex>
                   <gating:vertex>
                     <gating:coordinate data-type:value="200" />
                     <gating:coordinate data-type:value="111" />
                   </gating:vertex>
                   <gating:vertex>
                     <gating:coordinate data-type:value="178" />
                     <gating:coordinate data-type:value="46" />
                   </gating:vertex>
                   <gating:vertex>
                     <gating:coordinate data-type:value="135" />
                     <gating:coordinate data-type:value="89" />
                   </gating:vertex>
                 </gating:edge>
               </gating:EllipsoidGate>
             </Gate>
             <Subpopulations>
               <Population name="Single Cells"  annotation=""  owningGroup="All Samples"  expanded="0"  sortPriority="10"  count="9732" >
                 <Graph smoothing="0"  backColor="#ffffff"  foreColor="#000000"  heatMapStatParameter="BL1-A"  type="Pseudocolor"  fast="1" >
                   <Axis dimension="x"  name="SSC-W"  label=""  auto="auto" />
                   <Axis dimension="y"  name="SSC-A"  label=""  auto="auto" />
                   <GraphSettings level="5%"  smoothingHighResolution="1"  contourHighResolution="1"  histogramSmoothingCount="0"  graphResolution="256"  showOutliers="0"  drawLargeDots="0"  dotsToDraw="8000"  tint="le.chartfill.tinted.40"  lineWeight="le.lineweight.normal"  lineStyle="le.linestyle.solid" />
                   <GraphEnvironment showGrid="0"  showAxes="tl"  showGates="1"  showFreqOnPlots="1"  showGateNameOnPlots="1"  showMedians="0"  showUncomped="0"  addEventParam="0"  lastYAxisName="" >
                     <TextTraits font="SansSerif"  size="11"  name="Labels"  style="plain"  color="#000000"  background="#00ffffff"  just="left" />
                     <TextTraits font="SansSerif"  size="11"  name="LayoutGates"  style="plain"  color="#000000"  background="#00ffffff"  just="left" />
                     <TextTraits font="SansSerif"  size="9"  name="Numbers"  style="plain"  color="#000000"  background="#00ffffff"  just="left" />
                     <TextTraits font="SansSerif"  size="9"  name="Legend"  style="plain"  color="#000000"  background="#00ffffff"  just="left" />
                     <WindowPosition x="620"  y="25"  width="390"  height="582"  displayed="1"  panelState="---" />
                   </GraphEnvironment>
                 </Graph>
                 <Gate gating:id="ID1879473738"  gating:parent_id="ID1052910882" >
                   <gating:RectangleGate eventsInside="1"  annoOffsetX="0"  annoOffsetY="0"  tint="#000000"  isTinted="0"  lineWeight="Normal"  userDefined="1"  percentX="0"  percentY="0" >
                     <gating:dimension gating:min="76.5984251968504"  gating:max="185.4488188976378" >
                       <data-type:fcs-dimension data-type:name="SSC-W" />
                     </gating:dimension>
                     <gating:dimension gating:min="29478.04016064257"  gating:max="619038.843373494" >
                       <data-type:fcs-dimension data-type:name="SSC-A" />
                     </gating:dimension>
                   </gating:RectangleGate>
                 </Gate>
               </Population>
             </Subpopulations>
           </Population>
         </Subpopulations>
       </SampleNode>
     </Sample>
     <Sample>
       <DataSet uri="file:/Volumes/Kathrin%20Data/FACS/2023/230906%20CD20%20extra/230906%20extra_s1_CD32B%20NC%20r.fcs"  sampleID="28" />
       <Transformations>
         <transforms:linear transforms:minRange="0"  transforms:maxRange="4"  gain="1" >
           <data-type:parameter data-type:name="Time" />
         </transforms:linear>
         <transforms:linear transforms:minRange="0"  transforms:maxRange="1048576"  gain="1" >
           <data-type:parameter data-type:name="FSC-A" />
         </transforms:linear>
         <transforms:linear transforms:minRange="0"  transforms:maxRange="1048576"  gain="1" >
           <data-type:parameter data-type:name="SSC-A" />
         </transforms:linear>
         <transforms:log transforms:offset="3.1622776602"  transforms:decades="6.5205999133" >
           <data-type:parameter data-type:name="BL1-A" />
         </transforms:log>
         <transforms:log transforms:offset="3.1622776602"  transforms:decades="6.5205999133" >
           <data-type:parameter data-type:name="YL4-A" />
         </transforms:log>
         <transforms:log transforms:offset="1"  transforms:decades="6.0205999133" >
           <data-type:parameter data-type:name="YL1-A" />
         </transforms:log>
         <transforms:log transforms:offset="10"  transforms:decades="5.0205999133" >
           <data-type:parameter data-type:name="RL1-A" />
         </transforms:log>
         <transforms:log transforms:offset="316.2277660168"  transforms:decades="5.5205999133" >
           <data-type:parameter data-type:name="VL1-A" />
         </transforms:log>
         <transforms:linear transforms:minRange="0"  transforms:maxRange="1048576"  gain="1" >
           <data-type:parameter data-type:name="FSC-H" />
         </transforms:linear>
         <transforms:linear transforms:minRange="0"  transforms:maxRange="1048576"  gain="1" >
           <data-type:parameter data-type:name="SSC-H" />
         </transforms:linear>
         <transforms:linear transforms:minRange="0"  transforms:maxRange="1024"  gain="1" >
           <data-type:parameter data-type:name="FSC-W" />
         </transforms:linear>
         <transforms:linear transforms:minRange="0"  transforms:maxRange="1024"  gain="1" >
           <data-type:parameter data-type:name="SSC-W" />
         </transforms:linear>
       </Transformations>
       <Keywords>
         <Keyword name="FJ_FCS_VERSION"  value="3.1" />
         <Keyword name="$PAR"  value="12" />
         <Keyword name="$TOT"  value="15145" />
         <Keyword name="$MODE"  value="L" />
         <Keyword name="$DATATYPE"  value="F" />
         <Keyword name="$BYTEORD"  value="1,2,3,4" />
         <Keyword name="$P1N"  value="Time" />
         <Keyword name="$P1S"  value="Time" />
         <Keyword name="$P1B"  value="32" />
         <Keyword name="$P1R"  value="67108864" />
         <Keyword name="$P1E"  value="0,0" />
         <Keyword name="$P1F"  value="NA" />
         <Keyword name="$P1L"  value="NA" />
         <Keyword name="$P1V"  value="NA" />
         <Keyword name="$P2N"  value="FSC-A" />
         <Keyword name="$P2S"  value="FSC-A" />
         <Keyword name="$P2B"  value="32" />
         <Keyword name="$P2R"  value="1048576" />
         <Keyword name="$P2E"  value="0,0" />
         <Keyword name="$P2F"  value="NA" />
         <Keyword name="$P2L"  value="488" />
         <Keyword name="$P2V"  value="181" />
         <Keyword name="$P3N"  value="SSC-A" />
         <Keyword name="$P3S"  value="SSC-A" />
         <Keyword name="$P3B"  value="32" />
         <Keyword name="$P3R"  value="1048576" />
         <Keyword name="$P3E"  value="0,0" />
         <Keyword name="$P3F"  value="488_10" />
         <Keyword name="$P3L"  value="488" />
         <Keyword name="$P3V"  value="320" />
         <Keyword name="$P4N"  value="BL1-A" />
         <Keyword name="$P4S"  value="GFP-A" />
         <Keyword name="$P4B"  value="32" />
         <Keyword name="$P4R"  value="1048576" />
         <Keyword name="$P4E"  value="0,0" />
         <Keyword name="$P4F"  value="530_30" />
         <Keyword name="$P4L"  value="488" />
         <Keyword name="$P4V"  value="340" />
         <Keyword name="$P5N"  value="YL4-A" />
         <Keyword name="$P5S"  value="PE-Cy7-A" />
         <Keyword name="$P5B"  value="32" />
         <Keyword name="$P5R"  value="1048576" />
         <Keyword name="$P5E"  value="0,0" />
         <Keyword name="$P5F"  value="780_60" />
         <Keyword name="$P5L"  value="561" />
         <Keyword name="$P5V"  value="450" />
         <Keyword name="$P6N"  value="YL1-A" />
         <Keyword name="$P6S"  value="R-PE-A" />
         <Keyword name="$P6B"  value="32" />
         <Keyword name="$P6R"  value="1048576" />
         <Keyword name="$P6E"  value="0,0" />
         <Keyword name="$P6F"  value="585_16" />
         <Keyword name="$P6L"  value="561" />
         <Keyword name="$P6V"  value="350" />
         <Keyword name="$P7N"  value="RL1-A" />
         <Keyword name="$P7S"  value="Alexa Fluor    647-A" />
         <Keyword name="$P7B"  value="32" />
         <Keyword name="$P7R"  value="1048576" />
         <Keyword name="$P7E"  value="0,0" />
         <Keyword name="$P7F"  value="670_14" />
         <Keyword name="$P7L"  value="640" />
         <Keyword name="$P7V"  value="360" />
         <Keyword name="$P8N"  value="VL1-A" />
         <Keyword name="$P8S"  value="Pacific Blue   -A" />
         <Keyword name="$P8B"  value="32" />
         <Keyword name="$P8R"  value="1048576" />
         <Keyword name="$P8E"  value="0,0" />
         <Keyword name="$P8F"  value="440_50" />
         <Keyword name="$P8L"  value="405" />
         <Keyword name="$P8V"  value="300" />
         <Keyword name="$P9N"  value="FSC-H" />
         <Keyword name="$P9S"  value="FSC-H" />
         <Keyword name="$P9B"  value="32" />
         <Keyword name="$P9R"  value="1048576" />
         <Keyword name="$P9E"  value="0,0" />
         <Keyword name="$P9F"  value="NA" />
         <Keyword name="$P9L"  value="488" />
         <Keyword name="$P9V"  value="181" />
         <Keyword name="$P10N"  value="SSC-H" />
         <Keyword name="$P10S"  value="SSC-H" />
         <Keyword name="$P10B"  value="32" />
         <Keyword name="$P10R"  value="1048576" />
         <Keyword name="$P10E"  value="0,0" />
         <Keyword name="$P10F"  value="488_10" />
         <Keyword name="$P10L"  value="488" />
         <Keyword name="$P10V"  value="320" />
         <Keyword name="$P11N"  value="FSC-W" />
         <Keyword name="$P11S"  value="FSC-W" />
         <Keyword name="$P11B"  value="32" />
         <Keyword name="$P11R"  value="1024" />
         <Keyword name="$P11E"  value="0,0" />
         <Keyword name="$P11F"  value="NA" />
         <Keyword name="$P11L"  value="488" />
         <Keyword name="$P11V"  value="181" />
         <Keyword name="$P12N"  value="SSC-W" />
         <Keyword name="$P12S"  value="SSC-W" />
         <Keyword name="$P12B"  value="32" />
         <Keyword name="$P12R"  value="1024" />
         <Keyword name="$P12E"  value="0,0" />
         <Keyword name="$P12F"  value="488_10" />
         <Keyword name="$P12L"  value="488" />
         <Keyword name="$P12V"  value="320" />
         <Keyword name="$CYT"  value="4486521 Attune NxT Acoustic Focusing Cytometer (Lasers: BRVY)" />
         <Keyword name="$SYS"  value="SNAKE Microsoft Windows 10 Enterprise LTSC" />
         <Keyword name="$SPILLOVER"  value="5,BL1-A,YL4-A,YL1-A,RL1-A,VL1-A,1.000000,0.000000,0.000000,0.000000,0.000000,0.000000,1.000000,0.000000,0.000000,0.000000,0.000000,0.000000,1.000000,0.000000,0.000000,0.000000,0.000000,0.000000,1.000000,0.000000,0.000000,0.000000,0.000000,0.000000,1.000000" />
         <Keyword name="$BTIM"  value="14:24:48" />
         <Keyword name="$CELLS"  value="NA" />
         <Keyword name="$COM"  value="NA" />
         <Keyword name="$CYTSN"  value="2AFC212610616" />
         <Keyword name="$DATE"  value="06-Sep-2023" />
         <Keyword name="$ETIM"  value="14:24:52" />
         <Keyword name="$EXP"  value="NA" />
         <Keyword name="$FIL"  value="CD32B NC r.fcs" />
         <Keyword name="$INST"  value="NA" />
         <Keyword name="$ORIGINALITY"  value="Original" />
         <Keyword name="$LOST"  value="0" />
         <Keyword name="$OP"  value="Kathrin Klaesener" />
         <Keyword name="$PLATEID"  value="NA" />
         <Keyword name="$PLATENAME"  value="NA" />
         <Keyword name="$PROJ"  value="230906 extra" />
         <Keyword name="$SMNO"  value="s1" />
         <Keyword name="$SRC"  value="NA" />
         <Keyword name="$TIMESTEP"  value="0,001" />
         <Keyword name="$VOL"  value="10000" />
         <Keyword name="#FLOWRATE"  value="100" />
         <Keyword name="#LASER1ASF"  value="1,08" />
         <Keyword name="#LASER1COLOR"  value="Blue" />
         <Keyword name="#LASER1DELAY"  value="1100" />
         <Keyword name="#LASER2ASF"  value="1,07" />
         <Keyword name="#LASER2COLOR"  value="Red" />
         <Keyword name="#LASER2DELAY"  value="1523" />
         <Keyword name="#LASER3ASF"  value="1,07" />
         <Keyword name="#LASER3COLOR"  value="Violet" />
         <Keyword name="#LASER3DELAY"  value="700" />
         <Keyword name="#LASER4ASF"  value="0,78" />
         <Keyword name="#LASER4COLOR"  value="Yellow" />
         <Keyword name="#LASER4DELAY"  value="241" />
         <Keyword name="#LASERCONFIG"  value="BRVY" />
         <Keyword name="#P1Label"  value="NA" />
         <Keyword name="#P1Target"  value="NA" />
         <Keyword name="#P4Label"  value="GFP" />
         <Keyword name="#P5Label"  value="PE-Cy7" />
         <Keyword name="#P6Label"  value="R-PE" />
         <Keyword name="#P7Label"  value="Alexa Fluor    647" />
         <Keyword name="#P8Label"  value="Pacific Blue   " />
         <Keyword name="#PTDATE"  value="30-Aug-2023" />
         <Keyword name="#PTRESULT"  value="Pass" />
         <Keyword name="#TR1"  value="OR_FSC,25000" />
         <Keyword name="#WIDTHTHRESHOLD"  value="1000" />
         <Keyword name="#WINEXT"  value="0" />
         <Keyword name="HOSTID"  value="snake" />
         <Keyword name="$BEGINDATA"  value="000000008192" />
         <Keyword name="$ENDDATA"  value="000000735151" />
         <Keyword name="$NEXTDATA"  value="000000000000" />
         <Keyword name="$BEGINSTEXT"  value="000000000000" />
         <Keyword name="$ENDSTEXT"  value="000000000000" />
         <Keyword name="$BEGINANALYSIS"  value="000000000000" />
         <Keyword name="$ENDANALYSIS"  value="000000000000" />
         <Keyword name="staining"  value="1" />
       </Keywords>
       <SampleNode name="CD32B NC r.fcs"  annotation=""  owningGroup=""  expanded="0"  sortPriority="10"  count="15145"  sampleID="28" >
         <Graph smoothing="0"  backColor="#ffffff"  foreColor="#000000"  type="Pseudocolor"  fast="1" >
           <Axis dimension="x"  name="FSC-A"  label=""  auto="auto" />
           <Axis dimension="y"  name="SSC-A"  label=""  auto="auto" />
           <GraphSettings level="5%"  smoothingHighResolution="1"  contourHighResolution="1"  histogramSmoothingCount="0"  graphResolution="256"  showOutliers="0"  drawLargeDots="0"  dotsToDraw="8000"  tint="le.chartfill.tinted.40"  lineWeight="le.lineweight.normal"  lineStyle="le.linestyle.solid" />
           <GraphEnvironment showGrid="0"  showAxes="tl"  showGates="1"  showFreqOnPlots="1"  showGateNameOnPlots="1"  showMedians="0"  showUncomped="0"  addEventParam="0"  lastYAxisName="" >
             <TextTraits font="SansSerif"  size="11"  name="Labels"  style="plain"  color="#000000"  background="#00ffffff"  just="left" />
             <TextTraits font="SansSerif"  size="11"  name="LayoutGates"  style="plain"  color="#000000"  background="#00ffffff"  just="left" />
             <TextTraits font="SansSerif"  size="9"  name="Numbers"  style="plain"  color="#000000"  background="#00ffffff"  just="left" />
             <TextTraits font="SansSerif"  size="9"  name="Legend"  style="plain"  color="#000000"  background="#00ffffff"  just="left" />
             <WindowPosition x="0"  y="0"  width="0"  height="0"  displayed="0"  panelState="" />
           </GraphEnvironment>
         </Graph>
         <Subpopulations>
           <Population name="Ramos"  annotation=""  owningGroup=""  expanded="0"  sortPriority="10"  count="9654" >
             <Graph smoothing="0"  backColor="#ffffff"  foreColor="#000000"  heatMapStatParameter="BL1-A"  type="Pseudocolor"  fast="1" >
               <Axis dimension="x"  name="FSC-A"  label=""  auto="auto" />
               <Axis dimension="y"  name="SSC-A"  label=""  auto="auto" />
               <GraphSettings level="5%"  smoothingHighResolution="1"  contourHighResolution="1"  histogramSmoothingCount="0"  graphResolution="256"  showOutliers="0"  drawLargeDots="0"  dotsToDraw="8000"  tint="le.chartfill.tinted.40"  lineWeight="le.lineweight.normal"  lineStyle="le.linestyle.solid" />
               <GraphEnvironment showGrid="0"  showAxes="tl"  showGates="1"  showFreqOnPlots="1"  showGateNameOnPlots="1"  showMedians="0"  showUncomped="0"  addEventParam="0"  lastYAxisName="" >
                 <TextTraits font="SansSerif"  size="11"  name="Labels"  style="plain"  color="#000000"  background="#00ffffff"  just="left" />
                 <TextTraits font="SansSerif"  size="11"  name="LayoutGates"  style="plain"  color="#000000"  background="#00ffffff"  just="left" />
                 <TextTraits font="SansSerif"  size="9"  name="Numbers"  style="plain"  color="#000000"  background="#00ffffff"  just="left" />
                 <TextTraits font="SansSerif"  size="9"  name="Legend"  style="plain"  color="#000000"  background="#00ffffff"  just="left" />
                 <WindowPosition x="620"  y="25"  width="390"  height="582"  displayed="1"  panelState="---" />
               </GraphEnvironment>
             </Graph>
             <Gate gating:id="ID2013166839" >
               <gating:EllipsoidGate eventsInside="1"  annoOffsetX="0"  annoOffsetY="0"  tint="#000000"  isTinted="0"  lineWeight="Normal"  userDefined="1"  gating:distance="120.39969792776955" >
                 <gating:dimension>
                   <data-type:fcs-dimension data-type:name="FSC-A" />
                 </gating:dimension>
                 <gating:dimension>
                   <data-type:fcs-dimension data-type:name="SSC-A" />
                 </gating:dimension>
                 <gating:foci>
                   <gating:vertex>
                     <gating:coordinate data-type:value="118.7609076373" />
                     <gating:coordinate data-type:value="31.7609076373" />
                   </gating:vertex>
                   <gating:vertex>
                     <gating:coordinate data-type:value="193.2390923627" />
                     <gating:coordinate data-type:value="106.2390923627" />
                   </gating:vertex>
                 </gating:foci>
                 <gating:edge>
                   <gating:vertex>
                     <gating:coordinate data-type:value="113" />
                     <gating:coordinate data-type:value="26" />
                   </gating:vertex>
                   <gating:vertex>
                     <gating:coordinate data-type:value="199" />
                     <gating:coordinate data-type:value="112" />
                   </gating:vertex>
                   <gating:vertex>
                     <gating:coordinate data-type:value="177" />
                     <gating:coordinate data-type:value="47" />
                   </gating:vertex>
                   <gating:vertex>
                     <gating:coordinate data-type:value="134" />
                     <gating:coordinate data-type:value="90" />
                   </gating:vertex>
                 </gating:edge>
               </gating:EllipsoidGate>
             </Gate>
             <Subpopulations>
               <Population name="Single Cells"  annotation=""  owningGroup="All Samples"  expanded="0"  sortPriority="10"  count="9651" >
                 <Graph smoothing="0"  backColor="#ffffff"  foreColor="#000000"  heatMapStatParameter="BL1-A"  type="Pseudocolor"  fast="1" >
                   <Axis dimension="x"  name="SSC-W"  label=""  auto="auto" />
                   <Axis dimension="y"  name="SSC-A"  label=""  auto="auto" />
                   <GraphSettings level="5%"  smoothingHighResolution="1"  contourHighResolution="1"  histogramSmoothingCount="0"  graphResolution="256"  showOutliers="0"  drawLargeDots="0"  dotsToDraw="8000"  tint="le.chartfill.tinted.40"  lineWeight="le.lineweight.normal"  lineStyle="le.linestyle.solid" />
                   <GraphEnvironment showGrid="0"  showAxes="tl"  showGates="1"  showFreqOnPlots="1"  showGateNameOnPlots="1"  showMedians="0"  showUncomped="0"  addEventParam="0"  lastYAxisName="" >
                     <TextTraits font="SansSerif"  size="11"  name="Labels"  style="plain"  color="#000000"  background="#00ffffff"  just="left" />
                     <TextTraits font="SansSerif"  size="11"  name="LayoutGates"  style="plain"  color="#000000"  background="#00ffffff"  just="left" />
                     <TextTraits font="SansSerif"  size="9"  name="Numbers"  style="plain"  color="#000000"  background="#00ffffff"  just="left" />
                     <TextTraits font="SansSerif"  size="9"  name="Legend"  style="plain"  color="#000000"  background="#00ffffff"  just="left" />
                     <WindowPosition x="620"  y="25"  width="390"  height="582"  displayed="1"  panelState="---" />
                   </GraphEnvironment>
                 </Graph>
                 <Gate gating:id="ID61752447"  gating:parent_id="ID2013166839" >
                   <gating:RectangleGate eventsInside="1"  annoOffsetX="0"  annoOffsetY="0"  tint="#000000"  isTinted="0"  lineWeight="Normal"  userDefined="1"  percentX="0"  percentY="0" >
                     <gating:dimension gating:min="76.5984251968504"  gating:max="185.4488188976378" >
                       <data-type:fcs-dimension data-type:name="SSC-W" />
                     </gating:dimension>
                     <gating:dimension gating:min="29478.04016064257"  gating:max="619038.843373494" >
                       <data-type:fcs-dimension data-type:name="SSC-A" />
                     </gating:dimension>
                   </gating:RectangleGate>
                 </Gate>
               </Population>
             </Subpopulations>
           </Population>
         </Subpopulations>
       </SampleNode>
     </Sample>
     <Sample>
       <DataSet uri="file:/Volumes/Kathrin%20Data/FACS/2023/230906%20CD20%20extra/230906%20extra_s1_CD32B%20WT.fcs"  sampleID="29" />
       <Transformations>
         <transforms:linear transforms:minRange="0"  transforms:maxRange="6"  gain="1" >
           <data-type:parameter data-type:name="Time" />
         </transforms:linear>
         <transforms:linear transforms:minRange="0"  transforms:maxRange="1048576"  gain="1" >
           <data-type:parameter data-type:name="FSC-A" />
         </transforms:linear>
         <transforms:linear transforms:minRange="0"  transforms:maxRange="1048576"  gain="1" >
           <data-type:parameter data-type:name="SSC-A" />
         </transforms:linear>
         <transforms:log transforms:offset="3.1622776602"  transforms:decades="6.5205999133" >
           <data-type:parameter data-type:name="BL1-A" />
         </transforms:log>
         <transforms:log transforms:offset="3.1622776602"  transforms:decades="6.5205999133" >
           <data-type:parameter data-type:name="YL4-A" />
         </transforms:log>
         <transforms:log transforms:offset="1"  transforms:decades="6.0205999133" >
           <data-type:parameter data-type:name="YL1-A" />
         </transforms:log>
         <transforms:log transforms:offset="10"  transforms:decades="5.0205999133" >
           <data-type:parameter data-type:name="RL1-A" />
         </transforms:log>
         <transforms:log transforms:offset="316.2277660168"  transforms:decades="5.5205999133" >
           <data-type:parameter data-type:name="VL1-A" />
         </transforms:log>
         <transforms:linear transforms:minRange="0"  transforms:maxRange="1048576"  gain="1" >
           <data-type:parameter data-type:name="FSC-H" />
         </transforms:linear>
         <transforms:linear transforms:minRange="0"  transforms:maxRange="1048576"  gain="1" >
           <data-type:parameter data-type:name="SSC-H" />
         </transforms:linear>
         <transforms:linear transforms:minRange="0"  transforms:maxRange="1024"  gain="1" >
           <data-type:parameter data-type:name="FSC-W" />
         </transforms:linear>
         <transforms:linear transforms:minRange="0"  transforms:maxRange="1024"  gain="1" >
           <data-type:parameter data-type:name="SSC-W" />
         </transforms:linear>
       </Transformations>
       <Keywords>
         <Keyword name="FJ_FCS_VERSION"  value="3.1" />
         <Keyword name="$PAR"  value="12" />
         <Keyword name="$TOT"  value="16587" />
         <Keyword name="$MODE"  value="L" />
         <Keyword name="$DATATYPE"  value="F" />
         <Keyword name="$BYTEORD"  value="1,2,3,4" />
         <Keyword name="$P1N"  value="Time" />
         <Keyword name="$P1S"  value="Time" />
         <Keyword name="$P1B"  value="32" />
         <Keyword name="$P1R"  value="67108864" />
         <Keyword name="$P1E"  value="0,0" />
         <Keyword name="$P1F"  value="NA" />
         <Keyword name="$P1L"  value="NA" />
         <Keyword name="$P1V"  value="NA" />
         <Keyword name="$P2N"  value="FSC-A" />
         <Keyword name="$P2S"  value="FSC-A" />
         <Keyword name="$P2B"  value="32" />
         <Keyword name="$P2R"  value="1048576" />
         <Keyword name="$P2E"  value="0,0" />
         <Keyword name="$P2F"  value="NA" />
         <Keyword name="$P2L"  value="488" />
         <Keyword name="$P2V"  value="181" />
         <Keyword name="$P3N"  value="SSC-A" />
         <Keyword name="$P3S"  value="SSC-A" />
         <Keyword name="$P3B"  value="32" />
         <Keyword name="$P3R"  value="1048576" />
         <Keyword name="$P3E"  value="0,0" />
         <Keyword name="$P3F"  value="488_10" />
         <Keyword name="$P3L"  value="488" />
         <Keyword name="$P3V"  value="320" />
         <Keyword name="$P4N"  value="BL1-A" />
         <Keyword name="$P4S"  value="GFP-A" />
         <Keyword name="$P4B"  value="32" />
         <Keyword name="$P4R"  value="1048576" />
         <Keyword name="$P4E"  value="0,0" />
         <Keyword name="$P4F"  value="530_30" />
         <Keyword name="$P4L"  value="488" />
         <Keyword name="$P4V"  value="340" />
         <Keyword name="$P5N"  value="YL4-A" />
         <Keyword name="$P5S"  value="PE-Cy7-A" />
         <Keyword name="$P5B"  value="32" />
         <Keyword name="$P5R"  value="1048576" />
         <Keyword name="$P5E"  value="0,0" />
         <Keyword name="$P5F"  value="780_60" />
         <Keyword name="$P5L"  value="561" />
         <Keyword name="$P5V"  value="450" />
         <Keyword name="$P6N"  value="YL1-A" />
         <Keyword name="$P6S"  value="R-PE-A" />
         <Keyword name="$P6B"  value="32" />
         <Keyword name="$P6R"  value="1048576" />
         <Keyword name="$P6E"  value="0,0" />
         <Keyword name="$P6F"  value="585_16" />
         <Keyword name="$P6L"  value="561" />
         <Keyword name="$P6V"  value="350" />
         <Keyword name="$P7N"  value="RL1-A" />
         <Keyword name="$P7S"  value="Alexa Fluor    647-A" />
         <Keyword name="$P7B"  value="32" />
         <Keyword name="$P7R"  value="1048576" />
         <Keyword name="$P7E"  value="0,0" />
         <Keyword name="$P7F"  value="670_14" />
         <Keyword name="$P7L"  value="640" />
         <Keyword name="$P7V"  value="360" />
         <Keyword name="$P8N"  value="VL1-A" />
         <Keyword name="$P8S"  value="Pacific Blue   -A" />
         <Keyword name="$P8B"  value="32" />
         <Keyword name="$P8R"  value="1048576" />
         <Keyword name="$P8E"  value="0,0" />
         <Keyword name="$P8F"  value="440_50" />
         <Keyword name="$P8L"  value="405" />
         <Keyword name="$P8V"  value="300" />
         <Keyword name="$P9N"  value="FSC-H" />
         <Keyword name="$P9S"  value="FSC-H" />
         <Keyword name="$P9B"  value="32" />
         <Keyword name="$P9R"  value="1048576" />
         <Keyword name="$P9E"  value="0,0" />
         <Keyword name="$P9F"  value="NA" />
         <Keyword name="$P9L"  value="488" />
         <Keyword name="$P9V"  value="181" />
         <Keyword name="$P10N"  value="SSC-H" />
         <Keyword name="$P10S"  value="SSC-H" />
         <Keyword name="$P10B"  value="32" />
         <Keyword name="$P10R"  value="1048576" />
         <Keyword name="$P10E"  value="0,0" />
         <Keyword name="$P10F"  value="488_10" />
         <Keyword name="$P10L"  value="488" />
         <Keyword name="$P10V"  value="320" />
         <Keyword name="$P11N"  value="FSC-W" />
         <Keyword name="$P11S"  value="FSC-W" />
         <Keyword name="$P11B"  value="32" />
         <Keyword name="$P11R"  value="1024" />
         <Keyword name="$P11E"  value="0,0" />
         <Keyword name="$P11F"  value="NA" />
         <Keyword name="$P11L"  value="488" />
         <Keyword name="$P11V"  value="181" />
         <Keyword name="$P12N"  value="SSC-W" />
         <Keyword name="$P12S"  value="SSC-W" />
         <Keyword name="$P12B"  value="32" />
         <Keyword name="$P12R"  value="1024" />
         <Keyword name="$P12E"  value="0,0" />
         <Keyword name="$P12F"  value="488_10" />
         <Keyword name="$P12L"  value="488" />
         <Keyword name="$P12V"  value="320" />
         <Keyword name="$CYT"  value="4486521 Attune NxT Acoustic Focusing Cytometer (Lasers: BRVY)" />
         <Keyword name="$SYS"  value="SNAKE Microsoft Windows 10 Enterprise LTSC" />
         <Keyword name="$SPILLOVER"  value="5,BL1-A,YL4-A,YL1-A,RL1-A,VL1-A,1.000000,0.000000,0.000000,0.000000,0.000000,0.000000,1.000000,0.000000,0.000000,0.000000,0.000000,0.000000,1.000000,0.000000,0.000000,0.000000,0.000000,0.000000,1.000000,0.000000,0.000000,0.000000,0.000000,0.000000,1.000000" />
         <Keyword name="$BTIM"  value="14:17:58" />
         <Keyword name="$CELLS"  value="NA" />
         <Keyword name="$COM"  value="NA" />
         <Keyword name="$CYTSN"  value="2AFC212610616" />
         <Keyword name="$DATE"  value="06-Sep-2023" />
         <Keyword name="$ETIM"  value="14:18:04" />
         <Keyword name="$EXP"  value="NA" />
         <Keyword name="$FIL"  value="CD32B WT.fcs" />
         <Keyword name="$INST"  value="NA" />
         <Keyword name="$ORIGINALITY"  value="Original" />
         <Keyword name="$LOST"  value="0" />
         <Keyword name="$OP"  value="Kathrin Klaesener" />
         <Keyword name="$PLATEID"  value="NA" />
         <Keyword name="$PLATENAME"  value="NA" />
         <Keyword name="$PROJ"  value="230906 extra" />
         <Keyword name="$SMNO"  value="s1" />
         <Keyword name="$SRC"  value="NA" />
         <Keyword name="$TIMESTEP"  value="0,001" />
         <Keyword name="$VOL"  value="12000" />
         <Keyword name="#FLOWRATE"  value="100" />
         <Keyword name="#LASER1ASF"  value="1,08" />
         <Keyword name="#LASER1COLOR"  value="Blue" />
         <Keyword name="#LASER1DELAY"  value="1100" />
         <Keyword name="#LASER2ASF"  value="1,07" />
         <Keyword name="#LASER2COLOR"  value="Red" />
         <Keyword name="#LASER2DELAY"  value="1523" />
         <Keyword name="#LASER3ASF"  value="1,07" />
         <Keyword name="#LASER3COLOR"  value="Violet" />
         <Keyword name="#LASER3DELAY"  value="700" />
         <Keyword name="#LASER4ASF"  value="0,78" />
         <Keyword name="#LASER4COLOR"  value="Yellow" />
         <Keyword name="#LASER4DELAY"  value="241" />
         <Keyword name="#LASERCONFIG"  value="BRVY" />
         <Keyword name="#P1Label"  value="NA" />
         <Keyword name="#P1Target"  value="NA" />
         <Keyword name="#P4Label"  value="GFP" />
         <Keyword name="#P5Label"  value="PE-Cy7" />
         <Keyword name="#P6Label"  value="R-PE" />
         <Keyword name="#P7Label"  value="Alexa Fluor    647" />
         <Keyword name="#P8Label"  value="Pacific Blue   " />
         <Keyword name="#PTDATE"  value="30-Aug-2023" />
         <Keyword name="#PTRESULT"  value="Pass" />
         <Keyword name="#TR1"  value="OR_FSC,25000" />
         <Keyword name="#WIDTHTHRESHOLD"  value="1000" />
         <Keyword name="#WINEXT"  value="0" />
         <Keyword name="HOSTID"  value="snake" />
         <Keyword name="$BEGINDATA"  value="000000008192" />
         <Keyword name="$ENDDATA"  value="000000804367" />
         <Keyword name="$NEXTDATA"  value="000000000000" />
         <Keyword name="$BEGINSTEXT"  value="000000000000" />
         <Keyword name="$ENDSTEXT"  value="000000000000" />
         <Keyword name="$BEGINANALYSIS"  value="000000000000" />
         <Keyword name="$ENDANALYSIS"  value="000000000000" />
         <Keyword name="staining"  value="1" />
       </Keywords>
       <SampleNode name="CD32B WT.fcs"  annotation=""  owningGroup=""  expanded="1"  sortPriority="10"  count="16587"  sampleID="29" >
         <Graph smoothing="0"  backColor="#ffffff"  foreColor="#000000"  heatMapStatParameter="BL1-A"  type="Pseudocolor"  fast="1" >
           <Axis dimension="x"  name="FSC-A"  label=""  auto="auto" />
           <Axis dimension="y"  name="SSC-A"  label=""  auto="auto" />
           <GraphSettings level="5%"  smoothingHighResolution="1"  contourHighResolution="1"  histogramSmoothingCount="0"  graphResolution="256"  showOutliers="0"  drawLargeDots="0"  dotsToDraw="8000"  tint="le.chartfill.tinted.40"  lineWeight="le.lineweight.normal"  lineStyle="le.linestyle.solid" />
           <GraphEnvironment showGrid="0"  showAxes="tl"  showGates="1"  showFreqOnPlots="1"  showGateNameOnPlots="1"  showMedians="0"  showUncomped="0"  addEventParam="0"  lastYAxisName="" >
             <TextTraits font="SansSerif"  size="11"  name="Labels"  style="plain"  color="#000000"  background="#00ffffff"  just="left" />
             <TextTraits font="SansSerif"  size="11"  name="LayoutGates"  style="plain"  color="#000000"  background="#00ffffff"  just="left" />
             <TextTraits font="SansSerif"  size="9"  name="Numbers"  style="plain"  color="#000000"  background="#00ffffff"  just="left" />
             <TextTraits font="SansSerif"  size="9"  name="Legend"  style="plain"  color="#000000"  background="#00ffffff"  just="left" />
             <WindowPosition x="316"  y="57"  width="390"  height="582"  displayed="0"  panelState="---" />
           </GraphEnvironment>
         </Graph>
         <Subpopulations>
           <Population name="Ramos"  annotation=""  owningGroup=""  expanded="1"  sortPriority="10"  count="6676" >
             <Graph smoothing="0"  backColor="#ffffff"  foreColor="#000000"  heatMapStatParameter="BL1-A"  type="Pseudocolor"  fast="1" >
               <Axis dimension="x"  name="FSC-A"  label=""  auto="auto" />
               <Axis dimension="y"  name="SSC-A"  label=""  auto="auto" />
               <GraphSettings level="5%"  smoothingHighResolution="1"  contourHighResolution="1"  histogramSmoothingCount="0"  graphResolution="256"  showOutliers="0"  drawLargeDots="0"  dotsToDraw="8000"  tint="le.chartfill.tinted.40"  lineWeight="le.lineweight.normal"  lineStyle="le.linestyle.solid" />
               <GraphEnvironment showGrid="0"  showAxes="tl"  showGates="1"  showFreqOnPlots="1"  showGateNameOnPlots="1"  showMedians="0"  showUncomped="0"  addEventParam="0"  lastYAxisName="" >
                 <TextTraits font="SansSerif"  size="11"  name="Labels"  style="plain"  color="#000000"  background="#00ffffff"  just="left" />
                 <TextTraits font="SansSerif"  size="11"  name="LayoutGates"  style="plain"  color="#000000"  background="#00ffffff"  just="left" />
                 <TextTraits font="SansSerif"  size="9"  name="Numbers"  style="plain"  color="#000000"  background="#00ffffff"  just="left" />
                 <TextTraits font="SansSerif"  size="9"  name="Legend"  style="plain"  color="#000000"  background="#00ffffff"  just="left" />
                 <WindowPosition x="620"  y="25"  width="390"  height="582"  displayed="1"  panelState="---" />
               </GraphEnvironment>
             </Graph>
             <Gate gating:id="ID1073516030" >
               <gating:EllipsoidGate eventsInside="1"  annoOffsetX="0"  annoOffsetY="0"  tint="#000000"  isTinted="0"  lineWeight="Normal"  userDefined="1"  gating:distance="120.35365138281918" >
                 <gating:dimension>
                   <data-type:fcs-dimension data-type:name="FSC-A" />
                 </gating:dimension>
                 <gating:dimension>
                   <data-type:fcs-dimension data-type:name="SSC-A" />
                 </gating:dimension>
                 <gating:foci>
                   <gating:vertex>
                     <gating:coordinate data-type:value="77.76573469" />
                     <gating:coordinate data-type:value="-4.1664331371" />
                   </gating:vertex>
                   <gating:vertex>
                     <gating:coordinate data-type:value="151.23426531" />
                     <gating:coordinate data-type:value="70.1664331371" />
                   </gating:vertex>
                 </gating:foci>
                 <gating:edge>
                   <gating:vertex>
                     <gating:coordinate data-type:value="72" />
                     <gating:coordinate data-type:value="-10" />
                   </gating:vertex>
                   <gating:vertex>
                     <gating:coordinate data-type:value="157" />
                     <gating:coordinate data-type:value="76" />
                   </gating:vertex>
                   <gating:vertex>
                     <gating:coordinate data-type:value="136" />
                     <gating:coordinate data-type:value="11" />
                   </gating:vertex>
                   <gating:vertex>
                     <gating:coordinate data-type:value="93" />
                     <gating:coordinate data-type:value="54" />
                   </gating:vertex>
                 </gating:edge>
               </gating:EllipsoidGate>
             </Gate>
             <Subpopulations>
               <Population name="Single Cells"  annotation=""  owningGroup="All Samples"  expanded="1"  sortPriority="10"  count="6675" >
                 <Graph smoothing="0"  backColor="#ffffff"  foreColor="#000000"  heatMapStatParameter="BL1-A"  type="Pseudocolor"  fast="1" >
                   <Axis dimension="x"  name="SSC-W"  label=""  auto="auto" />
                   <Axis dimension="y"  name="SSC-A"  label=""  auto="auto" />
                   <GraphSettings level="5%"  smoothingHighResolution="1"  contourHighResolution="1"  histogramSmoothingCount="0"  graphResolution="256"  showOutliers="0"  drawLargeDots="0"  dotsToDraw="8000"  tint="le.chartfill.tinted.40"  lineWeight="le.lineweight.normal"  lineStyle="le.linestyle.solid" />
                   <GraphEnvironment showGrid="0"  showAxes="tl"  showGates="1"  showFreqOnPlots="1"  showGateNameOnPlots="1"  showMedians="0"  showUncomped="0"  addEventParam="0"  lastYAxisName="" >
                     <TextTraits font="SansSerif"  size="11"  name="Labels"  style="plain"  color="#000000"  background="#00ffffff"  just="left" />
                     <TextTraits font="SansSerif"  size="11"  name="LayoutGates"  style="plain"  color="#000000"  background="#00ffffff"  just="left" />
                     <TextTraits font="SansSerif"  size="9"  name="Numbers"  style="plain"  color="#000000"  background="#00ffffff"  just="left" />
                     <TextTraits font="SansSerif"  size="9"  name="Legend"  style="plain"  color="#000000"  background="#00ffffff"  just="left" />
                     <WindowPosition x="620"  y="25"  width="390"  height="582"  displayed="1"  panelState="---" />
                   </GraphEnvironment>
                 </Graph>
                 <Gate gating:id="ID543577966"  gating:parent_id="ID1073516030" >
                   <gating:RectangleGate eventsInside="1"  annoOffsetX="0"  annoOffsetY="0"  tint="#000000"  isTinted="0"  lineWeight="Normal"  userDefined="1"  percentX="0"  percentY="0" >
                     <gating:dimension gating:min="76.5984251968504"  gating:max="185.4488188976378" >
                       <data-type:fcs-dimension data-type:name="SSC-W" />
                     </gating:dimension>
                     <gating:dimension gating:min="29478.04016064257"  gating:max="619038.843373494" >
                       <data-type:fcs-dimension data-type:name="SSC-A" />
                     </gating:dimension>
                   </gating:RectangleGate>
                 </Gate>
               </Population>
             </Subpopulations>
           </Population>
         </Subpopulations>
       </SampleNode>
     </Sample>
     <Sample>
       <DataSet uri="file:/Volumes/Kathrin%20Data/FACS/2023/230904%20CD20%20intra/230904%20CD20%20intra_pIkba_CD32B%20US.fcs"  sampleID="50" />
       <Transformations>
         <transforms:linear transforms:minRange="0"  transforms:maxRange="2"  gain="1" >
           <data-type:parameter data-type:name="Time" />
         </transforms:linear>
         <transforms:linear transforms:minRange="0"  transforms:maxRange="1048576"  gain="1" >
           <data-type:parameter data-type:name="FSC-A" />
         </transforms:linear>
         <transforms:linear transforms:minRange="0"  transforms:maxRange="1048576"  gain="1" >
           <data-type:parameter data-type:name="SSC-A" />
         </transforms:linear>
         <transforms:log transforms:offset="3.1622776602"  transforms:decades="6.5205999133" >
           <data-type:parameter data-type:name="BL1-A" />
         </transforms:log>
         <transforms:log transforms:offset="10"  transforms:decades="5.0205999133" >
           <data-type:parameter data-type:name="RL1-A" />
         </transforms:log>
         <transforms:linear transforms:minRange="0"  transforms:maxRange="1048576"  gain="1" >
           <data-type:parameter data-type:name="FSC-H" />
         </transforms:linear>
         <transforms:linear transforms:minRange="0"  transforms:maxRange="1048576"  gain="1" >
           <data-type:parameter data-type:name="SSC-H" />
         </transforms:linear>
         <transforms:linear transforms:minRange="0"  transforms:maxRange="1024"  gain="1" >
           <data-type:parameter data-type:name="FSC-W" />
         </transforms:linear>
         <transforms:linear transforms:minRange="0"  transforms:maxRange="1024"  gain="1" >
           <data-type:parameter data-type:name="SSC-W" />
         </transforms:linear>
       </Transformations>
       <Keywords>
         <Keyword name="FJ_FCS_VERSION"  value="3.1" />
         <Keyword name="#FLOWRATE"  value="100" />
         <Keyword name="#LASER1ASF"  value="1,08" />
         <Keyword name="#LASER1COLOR"  value="Blue" />
         <Keyword name="#LASER1DELAY"  value="1100" />
         <Keyword name="#LASER2ASF"  value="1,07" />
         <Keyword name="#LASER2COLOR"  value="Red" />
         <Keyword name="#LASER2DELAY"  value="1523" />
         <Keyword name="#LASER3ASF"  value="1,07" />
         <Keyword name="#LASER3COLOR"  value="Violet" />
         <Keyword name="#LASER3DELAY"  value="700" />
         <Keyword name="#LASER4ASF"  value="0,78" />
         <Keyword name="#LASER4COLOR"  value="Yellow" />
         <Keyword name="#LASER4DELAY"  value="241" />
         <Keyword name="#LASERCONFIG"  value="BRVY" />
         <Keyword name="#P1Label"  value="NA" />
         <Keyword name="#P1Target"  value="NA" />
         <Keyword name="#P4Label"  value="GFP" />
         <Keyword name="#P5Label"  value="Alexa Fluor    647" />
         <Keyword name="#PTDATE"  value="30-Aug-2023" />
         <Keyword name="#PTRESULT"  value="Pass" />
         <Keyword name="#TR1"  value="OR_FSC,25000" />
         <Keyword name="#WIDTHTHRESHOLD"  value="1000" />
         <Keyword name="#WINEXT"  value="0" />
         <Keyword name="$BTIM"  value="11:24:13" />
         <Keyword name="$BYTEORD"  value="1,2,3,4" />
         <Keyword name="$CELLS"  value="NA" />
         <Keyword name="$COM"  value="NA" />
         <Keyword name="$CYT"  value="4486521 Attune NxT Acoustic Focusing Cytometer (Lasers: BRVY)" />
         <Keyword name="$CYTSN"  value="2AFC212610616" />
         <Keyword name="$DATATYPE"  value="F" />
         <Keyword name="$DATE"  value="04-Sep-2023" />
         <Keyword name="$ETIM"  value="11:24:15" />
         <Keyword name="$EXP"  value="NA" />
         <Keyword name="$FIL"  value="CD32B US.fcs" />
         <Keyword name="$INST"  value="NA" />
         <Keyword name="$LAST_MODIFIED"  value="04-Dec-2023 09:32:45" />
         <Keyword name="$LAST_MODIFIER"  value="Kathrin" />
         <Keyword name="$LOST"  value="0" />
         <Keyword name="$MODE"  value="L" />
         <Keyword name="$OP"  value="Kathrin Klaesener" />
         <Keyword name="$ORIGINALITY"  value="NonDataModified" />
         <Keyword name="$P1B"  value="32" />
         <Keyword name="$P1E"  value="0,0" />
         <Keyword name="$P1F"  value="NA" />
         <Keyword name="$P1L"  value="NA" />
         <Keyword name="$P1N"  value="Time" />
         <Keyword name="$P1R"  value="67108864" />
         <Keyword name="$P1S"  value="Time" />
         <Keyword name="$P1V"  value="NA" />
         <Keyword name="$P2B"  value="32" />
         <Keyword name="$P2E"  value="0,0" />
         <Keyword name="$P2F"  value="NA" />
         <Keyword name="$P2L"  value="488" />
         <Keyword name="$P2N"  value="FSC-A" />
         <Keyword name="$P2R"  value="1048576" />
         <Keyword name="$P2S"  value="FSC-A" />
         <Keyword name="$P2V"  value="181" />
         <Keyword name="$P3B"  value="32" />
         <Keyword name="$P3E"  value="0,0" />
         <Keyword name="$P3F"  value="488_10" />
         <Keyword name="$P3L"  value="488" />
         <Keyword name="$P3N"  value="SSC-A" />
         <Keyword name="$P3R"  value="1048576" />
         <Keyword name="$P3S"  value="SSC-A" />
         <Keyword name="$P3V"  value="320" />
         <Keyword name="$P4B"  value="32" />
         <Keyword name="$P4E"  value="0,0" />
         <Keyword name="$P4F"  value="530_30" />
         <Keyword name="$P4L"  value="488" />
         <Keyword name="$P4N"  value="BL1-A" />
         <Keyword name="$P4R"  value="1048576" />
         <Keyword name="$P4S"  value="GFP-A" />
         <Keyword name="$P4V"  value="340" />
         <Keyword name="$P5B"  value="32" />
         <Keyword name="$P5E"  value="0,0" />
         <Keyword name="$P5F"  value="670_14" />
         <Keyword name="$P5L"  value="640" />
         <Keyword name="$P5N"  value="RL1-A" />
         <Keyword name="$P5R"  value="1048576" />
         <Keyword name="$P5S"  value="Alexa Fluor    647-A" />
         <Keyword name="$P5V"  value="300" />
         <Keyword name="$P6B"  value="32" />
         <Keyword name="$P6E"  value="0,0" />
         <Keyword name="$P6F"  value="NA" />
         <Keyword name="$P6L"  value="488" />
         <Keyword name="$P6N"  value="FSC-H" />
         <Keyword name="$P6R"  value="1048576" />
         <Keyword name="$P6S"  value="FSC-H" />
         <Keyword name="$P6V"  value="181" />
         <Keyword name="$P7B"  value="32" />
         <Keyword name="$P7E"  value="0,0" />
         <Keyword name="$P7F"  value="488_10" />
         <Keyword name="$P7L"  value="488" />
         <Keyword name="$P7N"  value="SSC-H" />
         <Keyword name="$P7R"  value="1048576" />
         <Keyword name="$P7S"  value="SSC-H" />
         <Keyword name="$P7V"  value="320" />
         <Keyword name="$P8B"  value="32" />
         <Keyword name="$P8E"  value="0,0" />
         <Keyword name="$P8F"  value="NA" />
         <Keyword name="$P8L"  value="488" />
         <Keyword name="$P8N"  value="FSC-W" />
         <Keyword name="$P8R"  value="1024" />
         <Keyword name="$P8S"  value="FSC-W" />
         <Keyword name="$P8V"  value="181" />
         <Keyword name="$P9B"  value="32" />
         <Keyword name="$P9E"  value="0,0" />
         <Keyword name="$P9F"  value="488_10" />
         <Keyword name="$P9L"  value="488" />
         <Keyword name="$P9N"  value="SSC-W" />
         <Keyword name="$P9R"  value="1024" />
         <Keyword name="$P9S"  value="SSC-W" />
         <Keyword name="$P9V"  value="320" />
         <Keyword name="$PAR"  value="9" />
         <Keyword name="$PLATEID"  value="NA" />
         <Keyword name="$PLATENAME"  value="NA" />
         <Keyword name="$PROJ"  value="230904 CD20 intra" />
         <Keyword name="$SMNO"  value="pIkba" />
         <Keyword name="$SPILLOVER"  value="2,BL1-A,RL1-A,1.000000,0.000000,0.000000,1.000000" />
         <Keyword name="$SRC"  value="NA" />
         <Keyword name="$SYS"  value="SNAKE Microsoft Windows 10 Enterprise LTSC" />
         <Keyword name="$TIMESTEP"  value="0,001" />
         <Keyword name="$TOT"  value="15718" />
         <Keyword name="$VOL"  value="6000" />
         <Keyword name="HOSTID"  value="snake" />
         <Keyword name="$BEGINDATA"  value="000000008192" />
         <Keyword name="$ENDDATA"  value="000000574039" />
         <Keyword name="$NEXTDATA"  value="000000000000" />
         <Keyword name="$BEGINSTEXT"  value="000000000000" />
         <Keyword name="$ENDSTEXT"  value="000000000000" />
         <Keyword name="$BEGINANALYSIS"  value="000000000000" />
         <Keyword name="$ENDANALYSIS"  value="000000000000" />
       </Keywords>
       <SampleNode name="CD32B US.fcs"  annotation=""  owningGroup=""  expanded="1"  sortPriority="10"  count="15718"  sampleID="50" >
         <Graph smoothing="0"  backColor="#ffffff"  foreColor="#000000"  type="Pseudocolor"  fast="1" >
           <Axis dimension="x"  name="FSC-A"  label=""  auto="auto" />
           <Axis dimension="y"  name="SSC-A"  label=""  auto="auto" />
           <GraphSettings level="5%"  smoothingHighResolution="1"  contourHighResolution="1"  histogramSmoothingCount="0"  graphResolution="256"  showOutliers="0"  drawLargeDots="0"  dotsToDraw="8000"  tint="le.chartfill.tinted.40"  lineWeight="le.lineweight.normal"  lineStyle="le.linestyle.solid" />
           <GraphEnvironment showGrid="0"  showAxes="tl"  showGates="1"  showFreqOnPlots="1"  showGateNameOnPlots="1"  showMedians="0"  showUncomped="0"  addEventParam="0"  lastYAxisName="" >
             <TextTraits font="SansSerif"  size="11"  name="Labels"  style="plain"  color="#000000"  background="#00ffffff"  just="left" />
             <TextTraits font="SansSerif"  size="11"  name="LayoutGates"  style="plain"  color="#000000"  background="#00ffffff"  just="left" />
             <TextTraits font="SansSerif"  size="9"  name="Numbers"  style="plain"  color="#000000"  background="#00ffffff"  just="left" />
             <TextTraits font="SansSerif"  size="9"  name="Legend"  style="plain"  color="#000000"  background="#00ffffff"  just="left" />
             <WindowPosition x="0"  y="0"  width="0"  height="0"  displayed="0"  panelState="" />
           </GraphEnvironment>
         </Graph>
         <Subpopulations>
           <Population name="Ramos"  annotation=""  owningGroup="All Samples"  expanded="1"  sortPriority="10"  count="3101" >
             <Graph smoothing="0"  backColor="#ffffff"  foreColor="#000000"  heatMapStatParameter="BL1-A"  type="Pseudocolor"  fast="1" >
               <Axis dimension="x"  name="FSC-A"  label=""  auto="auto" />
               <Axis dimension="y"  name="SSC-A"  label=""  auto="auto" />
               <GraphSettings level="5%"  smoothingHighResolution="1"  contourHighResolution="1"  histogramSmoothingCount="0"  graphResolution="256"  showOutliers="0"  drawLargeDots="0"  dotsToDraw="8000"  tint="le.chartfill.tinted.40"  lineWeight="le.lineweight.normal"  lineStyle="le.linestyle.solid" />
               <GraphEnvironment showGrid="0"  showAxes="tl"  showGates="1"  showFreqOnPlots="1"  showGateNameOnPlots="1"  showMedians="0"  showUncomped="0"  addEventParam="0"  lastYAxisName="" >
                 <TextTraits font="SansSerif"  size="11"  name="Labels"  style="plain"  color="#000000"  background="#00ffffff"  just="left" />
                 <TextTraits font="SansSerif"  size="11"  name="LayoutGates"  style="plain"  color="#000000"  background="#00ffffff"  just="left" />
                 <TextTraits font="SansSerif"  size="9"  name="Numbers"  style="plain"  color="#000000"  background="#00ffffff"  just="left" />
                 <TextTraits font="SansSerif"  size="9"  name="Legend"  style="plain"  color="#000000"  background="#00ffffff"  just="left" />
                 <WindowPosition x="620"  y="25"  width="390"  height="582"  displayed="1"  panelState="---" />
               </GraphEnvironment>
             </Graph>
             <Gate gating:id="ID325976846" >
               <gating:EllipsoidGate eventsInside="1"  annoOffsetX="0"  annoOffsetY="0"  tint="#000000"  isTinted="0"  lineWeight="Normal"  userDefined="1"  gating:distance="120.3536513828192" >
                 <gating:dimension>
                   <data-type:fcs-dimension data-type:name="FSC-A" />
                 </gating:dimension>
                 <gating:dimension>
                   <data-type:fcs-dimension data-type:name="SSC-A" />
                 </gating:dimension>
                 <gating:foci>
                   <gating:vertex>
                     <gating:coordinate data-type:value="105.76573469" />
                     <gating:coordinate data-type:value="29.8335668629" />
                   </gating:vertex>
                   <gating:vertex>
                     <gating:coordinate data-type:value="179.23426531" />
                     <gating:coordinate data-type:value="104.1664331371" />
                   </gating:vertex>
                 </gating:foci>
                 <gating:edge>
                   <gating:vertex>
                     <gating:coordinate data-type:value="100" />
                     <gating:coordinate data-type:value="24" />
                   </gating:vertex>
                   <gating:vertex>
                     <gating:coordinate data-type:value="185" />
                     <gating:coordinate data-type:value="110" />
                   </gating:vertex>
                   <gating:vertex>
                     <gating:coordinate data-type:value="164" />
                     <gating:coordinate data-type:value="45" />
                   </gating:vertex>
                   <gating:vertex>
                     <gating:coordinate data-type:value="121" />
                     <gating:coordinate data-type:value="88" />
                   </gating:vertex>
                 </gating:edge>
               </gating:EllipsoidGate>
             </Gate>
             <Subpopulations>
               <Population name="Single Cells"  annotation=""  owningGroup="All Samples"  expanded="1"  sortPriority="10"  count="3095" >
                 <Graph smoothing="0"  backColor="#ffffff"  foreColor="#000000"  heatMapStatParameter="BL1-A"  type="Pseudocolor"  fast="1" >
                   <Axis dimension="x"  name="RL1-A"  label=""  auto="auto" />
                   <Axis dimension="y"  name="SSC-A"  label=""  auto="auto" />
                   <GraphSettings level="5%"  smoothingHighResolution="1"  contourHighResolution="1"  histogramSmoothingCount="0"  graphResolution="256"  showOutliers="0"  drawLargeDots="0"  dotsToDraw="8000"  tint="le.chartfill.tinted.40"  lineWeight="le.lineweight.normal"  lineStyle="le.linestyle.solid" />
                   <GraphEnvironment showGrid="0"  showAxes="tl"  showGates="1"  showFreqOnPlots="1"  showGateNameOnPlots="1"  showMedians="0"  showUncomped="0"  addEventParam="0"  lastYAxisName="" >
                     <TextTraits font="SansSerif"  size="11"  name="Labels"  style="plain"  color="#000000"  background="#00ffffff"  just="left" />
                     <TextTraits font="SansSerif"  size="11"  name="LayoutGates"  style="plain"  color="#000000"  background="#00ffffff"  just="left" />
                     <TextTraits font="SansSerif"  size="9"  name="Numbers"  style="plain"  color="#000000"  background="#00ffffff"  just="left" />
                     <TextTraits font="SansSerif"  size="9"  name="Legend"  style="plain"  color="#000000"  background="#00ffffff"  just="left" />
                     <WindowPosition x="617"  y="25"  width="390"  height="582"  displayed="0"  panelState="---" />
                   </GraphEnvironment>
                 </Graph>
                 <Gate gating:id="ID70926861"  gating:parent_id="ID325976846" >
                   <gating:RectangleGate eventsInside="1"  annoOffsetX="0"  annoOffsetY="0"  tint="#000000"  isTinted="0"  lineWeight="Normal"  userDefined="1"  percentX="0"  percentY="0" >
                     <gating:dimension gating:min="76.5984251968504"  gating:max="185.4488188976378" >
                       <data-type:fcs-dimension data-type:name="SSC-W" />
                     </gating:dimension>
                     <gating:dimension gating:min="29478.04016064257"  gating:max="619038.843373494" >
                       <data-type:fcs-dimension data-type:name="SSC-A" />
                     </gating:dimension>
                   </gating:RectangleGate>
                 </Gate>
               </Population>
             </Subpopulations>
           </Population>
         </Subpopulations>
       </SampleNode>
     </Sample>
     <Sample>
       <DataSet uri="file:/Volumes/Kathrin%20Data/FACS/2023/230904%20CD20%20intra/230904%20CD20%20intra_pIkba_WT%20US.fcs"  sampleID="51" />
       <Transformations>
         <transforms:linear transforms:minRange="0"  transforms:maxRange="3"  gain="1" >
           <data-type:parameter data-type:name="Time" />
         </transforms:linear>
         <transforms:linear transforms:minRange="0"  transforms:maxRange="1048576"  gain="1" >
           <data-type:parameter data-type:name="FSC-A" />
         </transforms:linear>
         <transforms:linear transforms:minRange="0"  transforms:maxRange="1048576"  gain="1" >
           <data-type:parameter data-type:name="SSC-A" />
         </transforms:linear>
         <transforms:log transforms:offset="3.1622776602"  transforms:decades="6.5205999133" >
           <data-type:parameter data-type:name="BL1-A" />
         </transforms:log>
         <transforms:log transforms:offset="10"  transforms:decades="5.0205999133" >
           <data-type:parameter data-type:name="RL1-A" />
         </transforms:log>
         <transforms:linear transforms:minRange="0"  transforms:maxRange="1048576"  gain="1" >
           <data-type:parameter data-type:name="FSC-H" />
         </transforms:linear>
         <transforms:linear transforms:minRange="0"  transforms:maxRange="1048576"  gain="1" >
           <data-type:parameter data-type:name="SSC-H" />
         </transforms:linear>
         <transforms:linear transforms:minRange="0"  transforms:maxRange="1024"  gain="1" >
           <data-type:parameter data-type:name="FSC-W" />
         </transforms:linear>
         <transforms:linear transforms:minRange="0"  transforms:maxRange="1024"  gain="1" >
           <data-type:parameter data-type:name="SSC-W" />
         </transforms:linear>
       </Transformations>
       <Keywords>
         <Keyword name="FJ_FCS_VERSION"  value="3.1" />
         <Keyword name="#FLOWRATE"  value="100" />
         <Keyword name="#LASER1ASF"  value="1,08" />
         <Keyword name="#LASER1COLOR"  value="Blue" />
         <Keyword name="#LASER1DELAY"  value="1100" />
         <Keyword name="#LASER2ASF"  value="1,07" />
         <Keyword name="#LASER2COLOR"  value="Red" />
         <Keyword name="#LASER2DELAY"  value="1523" />
         <Keyword name="#LASER3ASF"  value="1,07" />
         <Keyword name="#LASER3COLOR"  value="Violet" />
         <Keyword name="#LASER3DELAY"  value="700" />
         <Keyword name="#LASER4ASF"  value="0,78" />
         <Keyword name="#LASER4COLOR"  value="Yellow" />
         <Keyword name="#LASER4DELAY"  value="241" />
         <Keyword name="#LASERCONFIG"  value="BRVY" />
         <Keyword name="#P1Label"  value="NA" />
         <Keyword name="#P1Target"  value="NA" />
         <Keyword name="#P4Label"  value="GFP" />
         <Keyword name="#P5Label"  value="Alexa Fluor    647" />
         <Keyword name="#PTDATE"  value="30-Aug-2023" />
         <Keyword name="#PTRESULT"  value="Pass" />
         <Keyword name="#TR1"  value="OR_FSC,25000" />
         <Keyword name="#WIDTHTHRESHOLD"  value="1000" />
         <Keyword name="#WINEXT"  value="0" />
         <Keyword name="$BTIM"  value="11:23:39" />
         <Keyword name="$BYTEORD"  value="1,2,3,4" />
         <Keyword name="$CELLS"  value="NA" />
         <Keyword name="$COM"  value="NA" />
         <Keyword name="$CYT"  value="4486521 Attune NxT Acoustic Focusing Cytometer (Lasers: BRVY)" />
         <Keyword name="$CYTSN"  value="2AFC212610616" />
         <Keyword name="$DATATYPE"  value="F" />
         <Keyword name="$DATE"  value="04-Sep-2023" />
         <Keyword name="$ETIM"  value="11:23:42" />
         <Keyword name="$EXP"  value="NA" />
         <Keyword name="$FIL"  value="WT US.fcs" />
         <Keyword name="$INST"  value="NA" />
         <Keyword name="$LAST_MODIFIED"  value="04-Dec-2023 09:32:45" />
         <Keyword name="$LAST_MODIFIER"  value="Kathrin" />
         <Keyword name="$LOST"  value="0" />
         <Keyword name="$MODE"  value="L" />
         <Keyword name="$OP"  value="Kathrin Klaesener" />
         <Keyword name="$ORIGINALITY"  value="NonDataModified" />
         <Keyword name="$P1B"  value="32" />
         <Keyword name="$P1E"  value="0,0" />
         <Keyword name="$P1F"  value="NA" />
         <Keyword name="$P1L"  value="NA" />
         <Keyword name="$P1N"  value="Time" />
         <Keyword name="$P1R"  value="67108864" />
         <Keyword name="$P1S"  value="Time" />
         <Keyword name="$P1V"  value="NA" />
         <Keyword name="$P2B"  value="32" />
         <Keyword name="$P2E"  value="0,0" />
         <Keyword name="$P2F"  value="NA" />
         <Keyword name="$P2L"  value="488" />
         <Keyword name="$P2N"  value="FSC-A" />
         <Keyword name="$P2R"  value="1048576" />
         <Keyword name="$P2S"  value="FSC-A" />
         <Keyword name="$P2V"  value="181" />
         <Keyword name="$P3B"  value="32" />
         <Keyword name="$P3E"  value="0,0" />
         <Keyword name="$P3F"  value="488_10" />
         <Keyword name="$P3L"  value="488" />
         <Keyword name="$P3N"  value="SSC-A" />
         <Keyword name="$P3R"  value="1048576" />
         <Keyword name="$P3S"  value="SSC-A" />
         <Keyword name="$P3V"  value="320" />
         <Keyword name="$P4B"  value="32" />
         <Keyword name="$P4E"  value="0,0" />
         <Keyword name="$P4F"  value="530_30" />
         <Keyword name="$P4L"  value="488" />
         <Keyword name="$P4N"  value="BL1-A" />
         <Keyword name="$P4R"  value="1048576" />
         <Keyword name="$P4S"  value="GFP-A" />
         <Keyword name="$P4V"  value="340" />
         <Keyword name="$P5B"  value="32" />
         <Keyword name="$P5E"  value="0,0" />
         <Keyword name="$P5F"  value="670_14" />
         <Keyword name="$P5L"  value="640" />
         <Keyword name="$P5N"  value="RL1-A" />
         <Keyword name="$P5R"  value="1048576" />
         <Keyword name="$P5S"  value="Alexa Fluor    647-A" />
         <Keyword name="$P5V"  value="300" />
         <Keyword name="$P6B"  value="32" />
         <Keyword name="$P6E"  value="0,0" />
         <Keyword name="$P6F"  value="NA" />
         <Keyword name="$P6L"  value="488" />
         <Keyword name="$P6N"  value="FSC-H" />
         <Keyword name="$P6R"  value="1048576" />
         <Keyword name="$P6S"  value="FSC-H" />
         <Keyword name="$P6V"  value="181" />
         <Keyword name="$P7B"  value="32" />
         <Keyword name="$P7E"  value="0,0" />
         <Keyword name="$P7F"  value="488_10" />
         <Keyword name="$P7L"  value="488" />
         <Keyword name="$P7N"  value="SSC-H" />
         <Keyword name="$P7R"  value="1048576" />
         <Keyword name="$P7S"  value="SSC-H" />
         <Keyword name="$P7V"  value="320" />
         <Keyword name="$P8B"  value="32" />
         <Keyword name="$P8E"  value="0,0" />
         <Keyword name="$P8F"  value="NA" />
         <Keyword name="$P8L"  value="488" />
         <Keyword name="$P8N"  value="FSC-W" />
         <Keyword name="$P8R"  value="1024" />
         <Keyword name="$P8S"  value="FSC-W" />
         <Keyword name="$P8V"  value="181" />
         <Keyword name="$P9B"  value="32" />
         <Keyword name="$P9E"  value="0,0" />
         <Keyword name="$P9F"  value="488_10" />
         <Keyword name="$P9L"  value="488" />
         <Keyword name="$P9N"  value="SSC-W" />
         <Keyword name="$P9R"  value="1024" />
         <Keyword name="$P9S"  value="SSC-W" />
         <Keyword name="$P9V"  value="320" />
         <Keyword name="$PAR"  value="9" />
         <Keyword name="$PLATEID"  value="NA" />
         <Keyword name="$PLATENAME"  value="NA" />
         <Keyword name="$PROJ"  value="230904 CD20 intra" />
         <Keyword name="$SMNO"  value="pIkba" />
         <Keyword name="$SPILLOVER"  value="2,BL1-A,RL1-A,1.000000,0.000000,0.000000,1.000000" />
         <Keyword name="$SRC"  value="NA" />
         <Keyword name="$SYS"  value="SNAKE Microsoft Windows 10 Enterprise LTSC" />
         <Keyword name="$TIMESTEP"  value="0,001" />
         <Keyword name="$TOT"  value="16322" />
         <Keyword name="$VOL"  value="6000" />
         <Keyword name="HOSTID"  value="snake" />
         <Keyword name="$BEGINDATA"  value="000000008192" />
         <Keyword name="$ENDDATA"  value="000000595783" />
         <Keyword name="$NEXTDATA"  value="000000000000" />
         <Keyword name="$BEGINSTEXT"  value="000000000000" />
         <Keyword name="$ENDSTEXT"  value="000000000000" />
         <Keyword name="$BEGINANALYSIS"  value="000000000000" />
         <Keyword name="$ENDANALYSIS"  value="000000000000" />
       </Keywords>
       <SampleNode name="WT US.fcs"  annotation=""  owningGroup=""  expanded="1"  sortPriority="10"  count="16322"  sampleID="51" >
         <Graph smoothing="0"  backColor="#ffffff"  foreColor="#000000"  type="Pseudocolor"  fast="1" >
           <Axis dimension="x"  name="FSC-A"  label=""  auto="auto" />
           <Axis dimension="y"  name="SSC-A"  label=""  auto="auto" />
           <GraphSettings level="5%"  smoothingHighResolution="1"  contourHighResolution="1"  histogramSmoothingCount="0"  graphResolution="256"  showOutliers="0"  drawLargeDots="0"  dotsToDraw="8000"  tint="le.chartfill.tinted.40"  lineWeight="le.lineweight.normal"  lineStyle="le.linestyle.solid" />
           <GraphEnvironment showGrid="0"  showAxes="tl"  showGates="1"  showFreqOnPlots="1"  showGateNameOnPlots="1"  showMedians="0"  showUncomped="0"  addEventParam="0"  lastYAxisName="" >
             <TextTraits font="SansSerif"  size="11"  name="Labels"  style="plain"  color="#000000"  background="#00ffffff"  just="left" />
             <TextTraits font="SansSerif"  size="11"  name="LayoutGates"  style="plain"  color="#000000"  background="#00ffffff"  just="left" />
             <TextTraits font="SansSerif"  size="9"  name="Numbers"  style="plain"  color="#000000"  background="#00ffffff"  just="left" />
             <TextTraits font="SansSerif"  size="9"  name="Legend"  style="plain"  color="#000000"  background="#00ffffff"  just="left" />
             <WindowPosition x="0"  y="0"  width="0"  height="0"  displayed="0"  panelState="" />
           </GraphEnvironment>
         </Graph>
         <Subpopulations>
           <Population name="Ramos"  annotation=""  owningGroup="All Samples"  expanded="1"  sortPriority="10"  count="2929" >
             <Graph smoothing="0"  backColor="#ffffff"  foreColor="#000000"  heatMapStatParameter="BL1-A"  type="Pseudocolor"  fast="1" >
               <Axis dimension="x"  name="FSC-A"  label=""  auto="auto" />
               <Axis dimension="y"  name="SSC-A"  label=""  auto="auto" />
               <GraphSettings level="5%"  smoothingHighResolution="1"  contourHighResolution="1"  histogramSmoothingCount="0"  graphResolution="256"  showOutliers="0"  drawLargeDots="0"  dotsToDraw="8000"  tint="le.chartfill.tinted.40"  lineWeight="le.lineweight.normal"  lineStyle="le.linestyle.solid" />
               <GraphEnvironment showGrid="0"  showAxes="tl"  showGates="1"  showFreqOnPlots="1"  showGateNameOnPlots="1"  showMedians="0"  showUncomped="0"  addEventParam="0"  lastYAxisName="" >
                 <TextTraits font="SansSerif"  size="11"  name="Labels"  style="plain"  color="#000000"  background="#00ffffff"  just="left" />
                 <TextTraits font="SansSerif"  size="11"  name="LayoutGates"  style="plain"  color="#000000"  background="#00ffffff"  just="left" />
                 <TextTraits font="SansSerif"  size="9"  name="Numbers"  style="plain"  color="#000000"  background="#00ffffff"  just="left" />
                 <TextTraits font="SansSerif"  size="9"  name="Legend"  style="plain"  color="#000000"  background="#00ffffff"  just="left" />
                 <WindowPosition x="620"  y="25"  width="390"  height="582"  displayed="1"  panelState="---" />
               </GraphEnvironment>
             </Graph>
             <Gate gating:id="ID677659216" >
               <gating:EllipsoidGate eventsInside="1"  annoOffsetX="0"  annoOffsetY="0"  tint="#000000"  isTinted="0"  lineWeight="Normal"  userDefined="1"  gating:distance="120.3536513828192" >
                 <gating:dimension>
                   <data-type:fcs-dimension data-type:name="FSC-A" />
                 </gating:dimension>
                 <gating:dimension>
                   <data-type:fcs-dimension data-type:name="SSC-A" />
                 </gating:dimension>
                 <gating:foci>
                   <gating:vertex>
                     <gating:coordinate data-type:value="105.76573469" />
                     <gating:coordinate data-type:value="29.8335668629" />
                   </gating:vertex>
                   <gating:vertex>
                     <gating:coordinate data-type:value="179.23426531" />
                     <gating:coordinate data-type:value="104.1664331371" />
                   </gating:vertex>
                 </gating:foci>
                 <gating:edge>
                   <gating:vertex>
                     <gating:coordinate data-type:value="100" />
                     <gating:coordinate data-type:value="24" />
                   </gating:vertex>
                   <gating:vertex>
                     <gating:coordinate data-type:value="185" />
                     <gating:coordinate data-type:value="110" />
                   </gating:vertex>
                   <gating:vertex>
                     <gating:coordinate data-type:value="164" />
                     <gating:coordinate data-type:value="45" />
                   </gating:vertex>
                   <gating:vertex>
                     <gating:coordinate data-type:value="121" />
                     <gating:coordinate data-type:value="88" />
                   </gating:vertex>
                 </gating:edge>
               </gating:EllipsoidGate>
             </Gate>
             <Subpopulations>
               <Population name="Single Cells"  annotation=""  owningGroup="All Samples"  expanded="1"  sortPriority="10"  count="2922" >
                 <Graph smoothing="0"  backColor="#ffffff"  foreColor="#000000"  heatMapStatParameter="BL1-A"  type="Pseudocolor"  fast="1" >
                   <Axis dimension="x"  name="SSC-W"  label=""  auto="auto" />
                   <Axis dimension="y"  name="SSC-A"  label=""  auto="auto" />
                   <GraphSettings level="5%"  smoothingHighResolution="1"  contourHighResolution="1"  histogramSmoothingCount="0"  graphResolution="256"  showOutliers="0"  drawLargeDots="0"  dotsToDraw="8000"  tint="le.chartfill.tinted.40"  lineWeight="le.lineweight.normal"  lineStyle="le.linestyle.solid" />
                   <GraphEnvironment showGrid="0"  showAxes="tl"  showGates="1"  showFreqOnPlots="1"  showGateNameOnPlots="1"  showMedians="0"  showUncomped="0"  addEventParam="0"  lastYAxisName="" >
                     <TextTraits font="SansSerif"  size="11"  name="Labels"  style="plain"  color="#000000"  background="#00ffffff"  just="left" />
                     <TextTraits font="SansSerif"  size="11"  name="LayoutGates"  style="plain"  color="#000000"  background="#00ffffff"  just="left" />
                     <TextTraits font="SansSerif"  size="9"  name="Numbers"  style="plain"  color="#000000"  background="#00ffffff"  just="left" />
                     <TextTraits font="SansSerif"  size="9"  name="Legend"  style="plain"  color="#000000"  background="#00ffffff"  just="left" />
                     <WindowPosition x="620"  y="25"  width="390"  height="582"  displayed="1"  panelState="---" />
                   </GraphEnvironment>
                 </Graph>
                 <Gate gating:id="ID479878224"  gating:parent_id="ID677659216" >
                   <gating:RectangleGate eventsInside="1"  annoOffsetX="0"  annoOffsetY="0"  tint="#000000"  isTinted="0"  lineWeight="Normal"  userDefined="1"  percentX="0"  percentY="0" >
                     <gating:dimension gating:min="76.5984251968504"  gating:max="185.4488188976378" >
                       <data-type:fcs-dimension data-type:name="SSC-W" />
                     </gating:dimension>
                     <gating:dimension gating:min="29478.04016064257"  gating:max="619038.843373494" >
                       <data-type:fcs-dimension data-type:name="SSC-A" />
                     </gating:dimension>
                   </gating:RectangleGate>
                 </Gate>
               </Population>
             </Subpopulations>
           </Population>
         </Subpopulations>
       </SampleNode>
     </Sample>
     <Sample>
       <DataSet uri="file:/Volumes/Kathrin%20Data/FACS/2023/230906%20CD20%20extra/230906%20extra_s1_P1316A%20r.fcs"  sampleID="30" />
       <Transformations>
         <transforms:linear transforms:minRange="0"  transforms:maxRange="8"  gain="1" >
           <data-type:parameter data-type:name="Time" />
         </transforms:linear>
         <transforms:linear transforms:minRange="0"  transforms:maxRange="1048576"  gain="1" >
           <data-type:parameter data-type:name="FSC-A" />
         </transforms:linear>
         <transforms:linear transforms:minRange="0"  transforms:maxRange="1048576"  gain="1" >
           <data-type:parameter data-type:name="SSC-A" />
         </transforms:linear>
         <transforms:log transforms:offset="3.1622776602"  transforms:decades="6.5205999133" >
           <data-type:parameter data-type:name="BL1-A" />
         </transforms:log>
         <transforms:log transforms:offset="3.1622776602"  transforms:decades="6.5205999133" >
           <data-type:parameter data-type:name="YL4-A" />
         </transforms:log>
         <transforms:log transforms:offset="1"  transforms:decades="6.0205999133" >
           <data-type:parameter data-type:name="YL1-A" />
         </transforms:log>
         <transforms:log transforms:offset="10"  transforms:decades="5.0205999133" >
           <data-type:parameter data-type:name="RL1-A" />
         </transforms:log>
         <transforms:log transforms:offset="316.2277660168"  transforms:decades="5.5205999133" >
           <data-type:parameter data-type:name="VL1-A" />
         </transforms:log>
         <transforms:linear transforms:minRange="0"  transforms:maxRange="1048576"  gain="1" >
           <data-type:parameter data-type:name="FSC-H" />
         </transforms:linear>
         <transforms:linear transforms:minRange="0"  transforms:maxRange="1048576"  gain="1" >
           <data-type:parameter data-type:name="SSC-H" />
         </transforms:linear>
         <transforms:linear transforms:minRange="0"  transforms:maxRange="1024"  gain="1" >
           <data-type:parameter data-type:name="FSC-W" />
         </transforms:linear>
         <transforms:linear transforms:minRange="0"  transforms:maxRange="1024"  gain="1" >
           <data-type:parameter data-type:name="SSC-W" />
         </transforms:linear>
       </Transformations>
       <Keywords>
         <Keyword name="FJ_FCS_VERSION"  value="3.1" />
         <Keyword name="$PAR"  value="12" />
         <Keyword name="$TOT"  value="16648" />
         <Keyword name="$MODE"  value="L" />
         <Keyword name="$DATATYPE"  value="F" />
         <Keyword name="$BYTEORD"  value="1,2,3,4" />
         <Keyword name="$P1N"  value="Time" />
         <Keyword name="$P1S"  value="Time" />
         <Keyword name="$P1B"  value="32" />
         <Keyword name="$P1R"  value="67108864" />
         <Keyword name="$P1E"  value="0,0" />
         <Keyword name="$P1F"  value="NA" />
         <Keyword name="$P1L"  value="NA" />
         <Keyword name="$P1V"  value="NA" />
         <Keyword name="$P2N"  value="FSC-A" />
         <Keyword name="$P2S"  value="FSC-A" />
         <Keyword name="$P2B"  value="32" />
         <Keyword name="$P2R"  value="1048576" />
         <Keyword name="$P2E"  value="0,0" />
         <Keyword name="$P2F"  value="NA" />
         <Keyword name="$P2L"  value="488" />
         <Keyword name="$P2V"  value="181" />
         <Keyword name="$P3N"  value="SSC-A" />
         <Keyword name="$P3S"  value="SSC-A" />
         <Keyword name="$P3B"  value="32" />
         <Keyword name="$P3R"  value="1048576" />
         <Keyword name="$P3E"  value="0,0" />
         <Keyword name="$P3F"  value="488_10" />
         <Keyword name="$P3L"  value="488" />
         <Keyword name="$P3V"  value="320" />
         <Keyword name="$P4N"  value="BL1-A" />
         <Keyword name="$P4S"  value="GFP-A" />
         <Keyword name="$P4B"  value="32" />
         <Keyword name="$P4R"  value="1048576" />
         <Keyword name="$P4E"  value="0,0" />
         <Keyword name="$P4F"  value="530_30" />
         <Keyword name="$P4L"  value="488" />
         <Keyword name="$P4V"  value="340" />
         <Keyword name="$P5N"  value="YL4-A" />
         <Keyword name="$P5S"  value="PE-Cy7-A" />
         <Keyword name="$P5B"  value="32" />
         <Keyword name="$P5R"  value="1048576" />
         <Keyword name="$P5E"  value="0,0" />
         <Keyword name="$P5F"  value="780_60" />
         <Keyword name="$P5L"  value="561" />
         <Keyword name="$P5V"  value="450" />
         <Keyword name="$P6N"  value="YL1-A" />
         <Keyword name="$P6S"  value="R-PE-A" />
         <Keyword name="$P6B"  value="32" />
         <Keyword name="$P6R"  value="1048576" />
         <Keyword name="$P6E"  value="0,0" />
         <Keyword name="$P6F"  value="585_16" />
         <Keyword name="$P6L"  value="561" />
         <Keyword name="$P6V"  value="350" />
         <Keyword name="$P7N"  value="RL1-A" />
         <Keyword name="$P7S"  value="Alexa Fluor    647-A" />
         <Keyword name="$P7B"  value="32" />
         <Keyword name="$P7R"  value="1048576" />
         <Keyword name="$P7E"  value="0,0" />
         <Keyword name="$P7F"  value="670_14" />
         <Keyword name="$P7L"  value="640" />
         <Keyword name="$P7V"  value="360" />
         <Keyword name="$P8N"  value="VL1-A" />
         <Keyword name="$P8S"  value="Pacific Blue   -A" />
         <Keyword name="$P8B"  value="32" />
         <Keyword name="$P8R"  value="1048576" />
         <Keyword name="$P8E"  value="0,0" />
         <Keyword name="$P8F"  value="440_50" />
         <Keyword name="$P8L"  value="405" />
         <Keyword name="$P8V"  value="300" />
         <Keyword name="$P9N"  value="FSC-H" />
         <Keyword name="$P9S"  value="FSC-H" />
         <Keyword name="$P9B"  value="32" />
         <Keyword name="$P9R"  value="1048576" />
         <Keyword name="$P9E"  value="0,0" />
         <Keyword name="$P9F"  value="NA" />
         <Keyword name="$P9L"  value="488" />
         <Keyword name="$P9V"  value="181" />
         <Keyword name="$P10N"  value="SSC-H" />
         <Keyword name="$P10S"  value="SSC-H" />
         <Keyword name="$P10B"  value="32" />
         <Keyword name="$P10R"  value="1048576" />
         <Keyword name="$P10E"  value="0,0" />
         <Keyword name="$P10F"  value="488_10" />
         <Keyword name="$P10L"  value="488" />
         <Keyword name="$P10V"  value="320" />
         <Keyword name="$P11N"  value="FSC-W" />
         <Keyword name="$P11S"  value="FSC-W" />
         <Keyword name="$P11B"  value="32" />
         <Keyword name="$P11R"  value="1024" />
         <Keyword name="$P11E"  value="0,0" />
         <Keyword name="$P11F"  value="NA" />
         <Keyword name="$P11L"  value="488" />
         <Keyword name="$P11V"  value="181" />
         <Keyword name="$P12N"  value="SSC-W" />
         <Keyword name="$P12S"  value="SSC-W" />
         <Keyword name="$P12B"  value="32" />
         <Keyword name="$P12R"  value="1024" />
         <Keyword name="$P12E"  value="0,0" />
         <Keyword name="$P12F"  value="488_10" />
         <Keyword name="$P12L"  value="488" />
         <Keyword name="$P12V"  value="320" />
         <Keyword name="$CYT"  value="4486521 Attune NxT Acoustic Focusing Cytometer (Lasers: BRVY)" />
         <Keyword name="$SYS"  value="SNAKE Microsoft Windows 10 Enterprise LTSC" />
         <Keyword name="$SPILLOVER"  value="5,BL1-A,YL4-A,YL1-A,RL1-A,VL1-A,1.000000,0.000000,0.000000,0.000000,0.000000,0.000000,1.000000,0.000000,0.000000,0.000000,0.000000,0.000000,1.000000,0.000000,0.000000,0.000000,0.000000,0.000000,1.000000,0.000000,0.000000,0.000000,0.000000,0.000000,1.000000" />
         <Keyword name="$BTIM"  value="14:17:04" />
         <Keyword name="$CELLS"  value="NA" />
         <Keyword name="$COM"  value="NA" />
         <Keyword name="$CYTSN"  value="2AFC212610616" />
         <Keyword name="$DATE"  value="06-Sep-2023" />
         <Keyword name="$ETIM"  value="14:17:12" />
         <Keyword name="$EXP"  value="NA" />
         <Keyword name="$FIL"  value="P1316A r.fcs" />
         <Keyword name="$INST"  value="NA" />
         <Keyword name="$ORIGINALITY"  value="Original" />
         <Keyword name="$LOST"  value="0" />
         <Keyword name="$OP"  value="Kathrin Klaesener" />
         <Keyword name="$PLATEID"  value="NA" />
         <Keyword name="$PLATENAME"  value="NA" />
         <Keyword name="$PROJ"  value="230906 extra" />
         <Keyword name="$SMNO"  value="s1" />
         <Keyword name="$SRC"  value="NA" />
         <Keyword name="$TIMESTEP"  value="0,001" />
         <Keyword name="$VOL"  value="13000" />
         <Keyword name="#FLOWRATE"  value="100" />
         <Keyword name="#LASER1ASF"  value="1,08" />
         <Keyword name="#LASER1COLOR"  value="Blue" />
         <Keyword name="#LASER1DELAY"  value="1100" />
         <Keyword name="#LASER2ASF"  value="1,07" />
         <Keyword name="#LASER2COLOR"  value="Red" />
         <Keyword name="#LASER2DELAY"  value="1523" />
         <Keyword name="#LASER3ASF"  value="1,07" />
         <Keyword name="#LASER3COLOR"  value="Violet" />
         <Keyword name="#LASER3DELAY"  value="700" />
         <Keyword name="#LASER4ASF"  value="0,78" />
         <Keyword name="#LASER4COLOR"  value="Yellow" />
         <Keyword name="#LASER4DELAY"  value="241" />
         <Keyword name="#LASERCONFIG"  value="BRVY" />
         <Keyword name="#P1Label"  value="NA" />
         <Keyword name="#P1Target"  value="NA" />
         <Keyword name="#P4Label"  value="GFP" />
         <Keyword name="#P5Label"  value="PE-Cy7" />
         <Keyword name="#P6Label"  value="R-PE" />
         <Keyword name="#P7Label"  value="Alexa Fluor    647" />
         <Keyword name="#P8Label"  value="Pacific Blue   " />
         <Keyword name="#PTDATE"  value="30-Aug-2023" />
         <Keyword name="#PTRESULT"  value="Pass" />
         <Keyword name="#TR1"  value="OR_FSC,25000" />
         <Keyword name="#WIDTHTHRESHOLD"  value="1000" />
         <Keyword name="#WINEXT"  value="0" />
         <Keyword name="HOSTID"  value="snake" />
         <Keyword name="$BEGINDATA"  value="000000008192" />
         <Keyword name="$ENDDATA"  value="000000807295" />
         <Keyword name="$NEXTDATA"  value="000000000000" />
         <Keyword name="$BEGINSTEXT"  value="000000000000" />
         <Keyword name="$ENDSTEXT"  value="000000000000" />
         <Keyword name="$BEGINANALYSIS"  value="000000000000" />
         <Keyword name="$ENDANALYSIS"  value="000000000000" />
         <Keyword name="staining"  value="1" />
       </Keywords>
       <SampleNode name="P1316A r.fcs"  annotation=""  owningGroup=""  expanded="0"  sortPriority="10"  count="16648"  sampleID="30" >
         <Graph smoothing="0"  backColor="#ffffff"  foreColor="#000000"  type="Pseudocolor"  fast="1" >
           <Axis dimension="x"  name="FSC-A"  label=""  auto="auto" />
           <Axis dimension="y"  name="SSC-A"  label=""  auto="auto" />
           <GraphSettings level="5%"  smoothingHighResolution="1"  contourHighResolution="1"  histogramSmoothingCount="0"  graphResolution="256"  showOutliers="0"  drawLargeDots="0"  dotsToDraw="8000"  tint="le.chartfill.tinted.40"  lineWeight="le.lineweight.normal"  lineStyle="le.linestyle.solid" />
           <GraphEnvironment showGrid="0"  showAxes="tl"  showGates="1"  showFreqOnPlots="1"  showGateNameOnPlots="1"  showMedians="0"  showUncomped="0"  addEventParam="0"  lastYAxisName="" >
             <TextTraits font="SansSerif"  size="11"  name="Labels"  style="plain"  color="#000000"  background="#00ffffff"  just="left" />
             <TextTraits font="SansSerif"  size="11"  name="LayoutGates"  style="plain"  color="#000000"  background="#00ffffff"  just="left" />
             <TextTraits font="SansSerif"  size="9"  name="Numbers"  style="plain"  color="#000000"  background="#00ffffff"  just="left" />
             <TextTraits font="SansSerif"  size="9"  name="Legend"  style="plain"  color="#000000"  background="#00ffffff"  just="left" />
             <WindowPosition x="0"  y="0"  width="0"  height="0"  displayed="0"  panelState="" />
           </GraphEnvironment>
         </Graph>
         <Subpopulations>
           <Population name="Ramos"  annotation=""  owningGroup=""  expanded="0"  sortPriority="10"  count="9563" >
             <Graph smoothing="0"  backColor="#ffffff"  foreColor="#000000"  heatMapStatParameter="BL1-A"  type="Pseudocolor"  fast="1" >
               <Axis dimension="x"  name="FSC-A"  label=""  auto="auto" />
               <Axis dimension="y"  name="SSC-A"  label=""  auto="auto" />
               <GraphSettings level="5%"  smoothingHighResolution="1"  contourHighResolution="1"  histogramSmoothingCount="0"  graphResolution="256"  showOutliers="0"  drawLargeDots="0"  dotsToDraw="8000"  tint="le.chartfill.tinted.40"  lineWeight="le.lineweight.normal"  lineStyle="le.linestyle.solid" />
               <GraphEnvironment showGrid="0"  showAxes="tl"  showGates="1"  showFreqOnPlots="1"  showGateNameOnPlots="1"  showMedians="0"  showUncomped="0"  addEventParam="0"  lastYAxisName="" >
                 <TextTraits font="SansSerif"  size="11"  name="Labels"  style="plain"  color="#000000"  background="#00ffffff"  just="left" />
                 <TextTraits font="SansSerif"  size="11"  name="LayoutGates"  style="plain"  color="#000000"  background="#00ffffff"  just="left" />
                 <TextTraits font="SansSerif"  size="9"  name="Numbers"  style="plain"  color="#000000"  background="#00ffffff"  just="left" />
                 <TextTraits font="SansSerif"  size="9"  name="Legend"  style="plain"  color="#000000"  background="#00ffffff"  just="left" />
                 <WindowPosition x="620"  y="25"  width="390"  height="582"  displayed="1"  panelState="---" />
               </GraphEnvironment>
             </Graph>
             <Gate gating:id="ID1145819962" >
               <gating:EllipsoidGate eventsInside="1"  annoOffsetX="0"  annoOffsetY="0"  tint="#000000"  isTinted="0"  lineWeight="Normal"  userDefined="1"  gating:distance="120.39969792776955" >
                 <gating:dimension>
                   <data-type:fcs-dimension data-type:name="FSC-A" />
                 </gating:dimension>
                 <gating:dimension>
                   <data-type:fcs-dimension data-type:name="SSC-A" />
                 </gating:dimension>
                 <gating:foci>
                   <gating:vertex>
                     <gating:coordinate data-type:value="115.7609076373" />
                     <gating:coordinate data-type:value="29.7609076373" />
                   </gating:vertex>
                   <gating:vertex>
                     <gating:coordinate data-type:value="190.2390923627" />
                     <gating:coordinate data-type:value="104.2390923627" />
                   </gating:vertex>
                 </gating:foci>
                 <gating:edge>
                   <gating:vertex>
                     <gating:coordinate data-type:value="110" />
                     <gating:coordinate data-type:value="24" />
                   </gating:vertex>
                   <gating:vertex>
                     <gating:coordinate data-type:value="196" />
                     <gating:coordinate data-type:value="110" />
                   </gating:vertex>
                   <gating:vertex>
                     <gating:coordinate data-type:value="174" />
                     <gating:coordinate data-type:value="45" />
                   </gating:vertex>
                   <gating:vertex>
                     <gating:coordinate data-type:value="131" />
                     <gating:coordinate data-type:value="88" />
                   </gating:vertex>
                 </gating:edge>
               </gating:EllipsoidGate>
             </Gate>
             <Subpopulations>
               <Population name="Single Cells"  annotation=""  owningGroup="All Samples"  expanded="0"  sortPriority="10"  count="9558" >
                 <Graph smoothing="0"  backColor="#ffffff"  foreColor="#000000"  heatMapStatParameter="BL1-A"  type="Pseudocolor"  fast="1" >
                   <Axis dimension="x"  name="SSC-W"  label=""  auto="auto" />
                   <Axis dimension="y"  name="SSC-A"  label=""  auto="auto" />
                   <GraphSettings level="5%"  smoothingHighResolution="1"  contourHighResolution="1"  histogramSmoothingCount="0"  graphResolution="256"  showOutliers="0"  drawLargeDots="0"  dotsToDraw="8000"  tint="le.chartfill.tinted.40"  lineWeight="le.lineweight.normal"  lineStyle="le.linestyle.solid" />
                   <GraphEnvironment showGrid="0"  showAxes="tl"  showGates="1"  showFreqOnPlots="1"  showGateNameOnPlots="1"  showMedians="0"  showUncomped="0"  addEventParam="0"  lastYAxisName="" >
                     <TextTraits font="SansSerif"  size="11"  name="Labels"  style="plain"  color="#000000"  background="#00ffffff"  just="left" />
                     <TextTraits font="SansSerif"  size="11"  name="LayoutGates"  style="plain"  color="#000000"  background="#00ffffff"  just="left" />
                     <TextTraits font="SansSerif"  size="9"  name="Numbers"  style="plain"  color="#000000"  background="#00ffffff"  just="left" />
                     <TextTraits font="SansSerif"  size="9"  name="Legend"  style="plain"  color="#000000"  background="#00ffffff"  just="left" />
                     <WindowPosition x="620"  y="25"  width="390"  height="582"  displayed="1"  panelState="---" />
                   </GraphEnvironment>
                 </Graph>
                 <Gate gating:id="ID1427890846"  gating:parent_id="ID1145819962" >
                   <gating:RectangleGate eventsInside="1"  annoOffsetX="0"  annoOffsetY="0"  tint="#000000"  isTinted="0"  lineWeight="Normal"  userDefined="1"  percentX="0"  percentY="0" >
                     <gating:dimension gating:min="76.5984251968504"  gating:max="185.4488188976378" >
                       <data-type:fcs-dimension data-type:name="SSC-W" />
                     </gating:dimension>
                     <gating:dimension gating:min="29478.04016064257"  gating:max="619038.843373494" >
                       <data-type:fcs-dimension data-type:name="SSC-A" />
                     </gating:dimension>
                   </gating:RectangleGate>
                 </Gate>
               </Population>
             </Subpopulations>
           </Population>
         </Subpopulations>
       </SampleNode>
     </Sample>
     <Sample>
       <DataSet uri="file:/Volumes/Kathrin%20Data/FACS/2023/230904%20CD20%20intra/230904%20CD20%20intra_pPKCd%20substrate_WT%20US.fcs"  sampleID="52" />
       <Transformations>
         <transforms:linear transforms:minRange="0"  transforms:maxRange="13"  gain="1" >
           <data-type:parameter data-type:name="Time" />
         </transforms:linear>
         <transforms:linear transforms:minRange="0"  transforms:maxRange="1048576"  gain="1" >
           <data-type:parameter data-type:name="FSC-A" />
         </transforms:linear>
         <transforms:linear transforms:minRange="0"  transforms:maxRange="1048576"  gain="1" >
           <data-type:parameter data-type:name="SSC-A" />
         </transforms:linear>
         <transforms:log transforms:offset="3.1622776602"  transforms:decades="6.5205999133" >
           <data-type:parameter data-type:name="BL1-A" />
         </transforms:log>
         <transforms:log transforms:offset="10"  transforms:decades="5.0205999133" >
           <data-type:parameter data-type:name="RL1-A" />
         </transforms:log>
         <transforms:linear transforms:minRange="0"  transforms:maxRange="1048576"  gain="1" >
           <data-type:parameter data-type:name="FSC-H" />
         </transforms:linear>
         <transforms:linear transforms:minRange="0"  transforms:maxRange="1048576"  gain="1" >
           <data-type:parameter data-type:name="SSC-H" />
         </transforms:linear>
         <transforms:linear transforms:minRange="0"  transforms:maxRange="1024"  gain="1" >
           <data-type:parameter data-type:name="FSC-W" />
         </transforms:linear>
         <transforms:linear transforms:minRange="0"  transforms:maxRange="1024"  gain="1" >
           <data-type:parameter data-type:name="SSC-W" />
         </transforms:linear>
       </Transformations>
       <Keywords>
         <Keyword name="FJ_FCS_VERSION"  value="3.1" />
         <Keyword name="$PAR"  value="9" />
         <Keyword name="$TOT"  value="15643" />
         <Keyword name="$MODE"  value="L" />
         <Keyword name="$DATATYPE"  value="F" />
         <Keyword name="$BYTEORD"  value="1,2,3,4" />
         <Keyword name="$P1N"  value="Time" />
         <Keyword name="$P1S"  value="Time" />
         <Keyword name="$P1B"  value="32" />
         <Keyword name="$P1R"  value="67108864" />
         <Keyword name="$P1E"  value="0,0" />
         <Keyword name="$P1F"  value="NA" />
         <Keyword name="$P1L"  value="NA" />
         <Keyword name="$P1V"  value="NA" />
         <Keyword name="$P2N"  value="FSC-A" />
         <Keyword name="$P2S"  value="FSC-A" />
         <Keyword name="$P2B"  value="32" />
         <Keyword name="$P2R"  value="1048576" />
         <Keyword name="$P2E"  value="0,0" />
         <Keyword name="$P2F"  value="NA" />
         <Keyword name="$P2L"  value="488" />
         <Keyword name="$P2V"  value="181" />
         <Keyword name="$P3N"  value="SSC-A" />
         <Keyword name="$P3S"  value="SSC-A" />
         <Keyword name="$P3B"  value="32" />
         <Keyword name="$P3R"  value="1048576" />
         <Keyword name="$P3E"  value="0,0" />
         <Keyword name="$P3F"  value="488_10" />
         <Keyword name="$P3L"  value="488" />
         <Keyword name="$P3V"  value="320" />
         <Keyword name="$P4N"  value="BL1-A" />
         <Keyword name="$P4S"  value="GFP-A" />
         <Keyword name="$P4B"  value="32" />
         <Keyword name="$P4R"  value="1048576" />
         <Keyword name="$P4E"  value="0,0" />
         <Keyword name="$P4F"  value="530_30" />
         <Keyword name="$P4L"  value="488" />
         <Keyword name="$P4V"  value="340" />
         <Keyword name="$P5N"  value="RL1-A" />
         <Keyword name="$P5S"  value="Alexa Fluor    647-A" />
         <Keyword name="$P5B"  value="32" />
         <Keyword name="$P5R"  value="1048576" />
         <Keyword name="$P5E"  value="0,0" />
         <Keyword name="$P5F"  value="670_14" />
         <Keyword name="$P5L"  value="640" />
         <Keyword name="$P5V"  value="330" />
         <Keyword name="$P6N"  value="FSC-H" />
         <Keyword name="$P6S"  value="FSC-H" />
         <Keyword name="$P6B"  value="32" />
         <Keyword name="$P6R"  value="1048576" />
         <Keyword name="$P6E"  value="0,0" />
         <Keyword name="$P6F"  value="NA" />
         <Keyword name="$P6L"  value="488" />
         <Keyword name="$P6V"  value="181" />
         <Keyword name="$P7N"  value="SSC-H" />
         <Keyword name="$P7S"  value="SSC-H" />
         <Keyword name="$P7B"  value="32" />
         <Keyword name="$P7R"  value="1048576" />
         <Keyword name="$P7E"  value="0,0" />
         <Keyword name="$P7F"  value="488_10" />
         <Keyword name="$P7L"  value="488" />
         <Keyword name="$P7V"  value="320" />
         <Keyword name="$P8N"  value="FSC-W" />
         <Keyword name="$P8S"  value="FSC-W" />
         <Keyword name="$P8B"  value="32" />
         <Keyword name="$P8R"  value="1024" />
         <Keyword name="$P8E"  value="0,0" />
         <Keyword name="$P8F"  value="NA" />
         <Keyword name="$P8L"  value="488" />
         <Keyword name="$P8V"  value="181" />
         <Keyword name="$P9N"  value="SSC-W" />
         <Keyword name="$P9S"  value="SSC-W" />
         <Keyword name="$P9B"  value="32" />
         <Keyword name="$P9R"  value="1024" />
         <Keyword name="$P9E"  value="0,0" />
         <Keyword name="$P9F"  value="488_10" />
         <Keyword name="$P9L"  value="488" />
         <Keyword name="$P9V"  value="320" />
         <Keyword name="$CYT"  value="4486521 Attune NxT Acoustic Focusing Cytometer (Lasers: BRVY)" />
         <Keyword name="$SYS"  value="SNAKE Microsoft Windows 10 Enterprise LTSC" />
         <Keyword name="$SPILLOVER"  value="2,BL1-A,RL1-A,1.000000,0.000000,0.000000,1.000000" />
         <Keyword name="$BTIM"  value="13:11:35" />
         <Keyword name="$CELLS"  value="NA" />
         <Keyword name="$COM"  value="NA" />
         <Keyword name="$CYTSN"  value="2AFC212610616" />
         <Keyword name="$DATE"  value="04-Sep-2023" />
         <Keyword name="$ETIM"  value="13:11:48" />
         <Keyword name="$EXP"  value="NA" />
         <Keyword name="$FIL"  value="WT US.fcs" />
         <Keyword name="$INST"  value="NA" />
         <Keyword name="$ORIGINALITY"  value="Original" />
         <Keyword name="$LOST"  value="0" />
         <Keyword name="$OP"  value="Kathrin Klaesener" />
         <Keyword name="$PLATEID"  value="NA" />
         <Keyword name="$PLATENAME"  value="NA" />
         <Keyword name="$PROJ"  value="230904 CD20 intra" />
         <Keyword name="$SMNO"  value="pPKCd substrate" />
         <Keyword name="$SRC"  value="NA" />
         <Keyword name="$TIMESTEP"  value="0,001" />
         <Keyword name="$VOL"  value="22000" />
         <Keyword name="#FLOWRATE"  value="100" />
         <Keyword name="#LASER1ASF"  value="1,08" />
         <Keyword name="#LASER1COLOR"  value="Blue" />
         <Keyword name="#LASER1DELAY"  value="1100" />
         <Keyword name="#LASER2ASF"  value="1,07" />
         <Keyword name="#LASER2COLOR"  value="Red" />
         <Keyword name="#LASER2DELAY"  value="1523" />
         <Keyword name="#LASER3ASF"  value="1,07" />
         <Keyword name="#LASER3COLOR"  value="Violet" />
         <Keyword name="#LASER3DELAY"  value="700" />
         <Keyword name="#LASER4ASF"  value="0,78" />
         <Keyword name="#LASER4COLOR"  value="Yellow" />
         <Keyword name="#LASER4DELAY"  value="241" />
         <Keyword name="#LASERCONFIG"  value="BRVY" />
         <Keyword name="#P1Label"  value="NA" />
         <Keyword name="#P1Target"  value="NA" />
         <Keyword name="#P4Label"  value="GFP" />
         <Keyword name="#P5Label"  value="Alexa Fluor    647" />
         <Keyword name="#PTDATE"  value="30-Aug-2023" />
         <Keyword name="#PTRESULT"  value="Pass" />
         <Keyword name="#TR1"  value="OR_FSC,25000" />
         <Keyword name="#WIDTHTHRESHOLD"  value="1000" />
         <Keyword name="#WINEXT"  value="0" />
         <Keyword name="HOSTID"  value="snake" />
         <Keyword name="$BEGINDATA"  value="000000008192" />
         <Keyword name="$ENDDATA"  value="000000571339" />
         <Keyword name="$NEXTDATA"  value="000000000000" />
         <Keyword name="$BEGINSTEXT"  value="000000000000" />
         <Keyword name="$ENDSTEXT"  value="000000000000" />
         <Keyword name="$BEGINANALYSIS"  value="000000000000" />
         <Keyword name="$ENDANALYSIS"  value="000000000000" />
       </Keywords>
       <SampleNode name="WT US.fcs"  annotation=""  owningGroup=""  expanded="1"  sortPriority="10"  count="15643"  sampleID="52" >
         <Graph smoothing="0"  backColor="#ffffff"  foreColor="#000000"  heatMapStatParameter="BL1-A"  type="Pseudocolor"  fast="1" >
           <Axis dimension="x"  name="FSC-A"  label=""  auto="auto" />
           <Axis dimension="y"  name="SSC-A"  label=""  auto="auto" />
           <GraphSettings level="5%"  smoothingHighResolution="1"  contourHighResolution="1"  histogramSmoothingCount="0"  graphResolution="256"  showOutliers="0"  drawLargeDots="0"  dotsToDraw="8000"  tint="le.chartfill.tinted.40"  lineWeight="le.lineweight.normal"  lineStyle="le.linestyle.solid" />
           <GraphEnvironment showGrid="0"  showAxes="tl"  showGates="1"  showFreqOnPlots="1"  showGateNameOnPlots="1"  showMedians="0"  showUncomped="0"  addEventParam="0"  lastYAxisName="" >
             <TextTraits font="SansSerif"  size="11"  name="Labels"  style="plain"  color="#000000"  background="#00ffffff"  just="left" />
             <TextTraits font="SansSerif"  size="11"  name="LayoutGates"  style="plain"  color="#000000"  background="#00ffffff"  just="left" />
             <TextTraits font="SansSerif"  size="9"  name="Numbers"  style="plain"  color="#000000"  background="#00ffffff"  just="left" />
             <TextTraits font="SansSerif"  size="9"  name="Legend"  style="plain"  color="#000000"  background="#00ffffff"  just="left" />
             <WindowPosition x="721"  y="25"  width="390"  height="582"  displayed="0"  panelState="---" />
           </GraphEnvironment>
         </Graph>
         <Subpopulations>
           <Population name="Ramos"  annotation=""  owningGroup=""  expanded="1"  sortPriority="10"  count="9763" >
             <Graph smoothing="0"  backColor="#ffffff"  foreColor="#000000"  heatMapStatParameter="BL1-A"  type="Pseudocolor"  fast="1" >
               <Axis dimension="x"  name="FSC-A"  label=""  auto="auto" />
               <Axis dimension="y"  name="SSC-A"  label=""  auto="auto" />
               <GraphSettings level="5%"  smoothingHighResolution="1"  contourHighResolution="1"  histogramSmoothingCount="0"  graphResolution="256"  showOutliers="0"  drawLargeDots="0"  dotsToDraw="8000"  tint="le.chartfill.tinted.40"  lineWeight="le.lineweight.normal"  lineStyle="le.linestyle.solid" />
               <GraphEnvironment showGrid="0"  showAxes="tl"  showGates="1"  showFreqOnPlots="1"  showGateNameOnPlots="1"  showMedians="0"  showUncomped="0"  addEventParam="0"  lastYAxisName="" >
                 <TextTraits font="SansSerif"  size="11"  name="Labels"  style="plain"  color="#000000"  background="#00ffffff"  just="left" />
                 <TextTraits font="SansSerif"  size="11"  name="LayoutGates"  style="plain"  color="#000000"  background="#00ffffff"  just="left" />
                 <TextTraits font="SansSerif"  size="9"  name="Numbers"  style="plain"  color="#000000"  background="#00ffffff"  just="left" />
                 <TextTraits font="SansSerif"  size="9"  name="Legend"  style="plain"  color="#000000"  background="#00ffffff"  just="left" />
                 <WindowPosition x="620"  y="25"  width="390"  height="582"  displayed="1"  panelState="---" />
               </GraphEnvironment>
             </Graph>
             <Gate gating:id="ID609863610" >
               <gating:EllipsoidGate eventsInside="1"  annoOffsetX="0"  annoOffsetY="0"  tint="#000000"  isTinted="0"  lineWeight="Normal"  userDefined="1"  gating:distance="119.99538012447196" >
                 <gating:dimension>
                   <data-type:fcs-dimension data-type:name="FSC-A" />
                 </gating:dimension>
                 <gating:dimension>
                   <data-type:fcs-dimension data-type:name="SSC-A" />
                 </gating:dimension>
                 <gating:foci>
                   <gating:vertex>
                     <gating:coordinate data-type:value="77.9123185143" />
                     <gating:coordinate data-type:value="38.9818752028" />
                   </gating:vertex>
                   <gating:vertex>
                     <gating:coordinate data-type:value="151.0876814857" />
                     <gating:coordinate data-type:value="113.0181247972" />
                   </gating:vertex>
                 </gating:foci>
                 <gating:edge>
                   <gating:vertex>
                     <gating:coordinate data-type:value="72" />
                     <gating:coordinate data-type:value="33" />
                   </gating:vertex>
                   <gating:vertex>
                     <gating:coordinate data-type:value="157" />
                     <gating:coordinate data-type:value="119" />
                   </gating:vertex>
                   <gating:vertex>
                     <gating:coordinate data-type:value="136" />
                     <gating:coordinate data-type:value="54" />
                   </gating:vertex>
                   <gating:vertex>
                     <gating:coordinate data-type:value="93" />
                     <gating:coordinate data-type:value="98" />
                   </gating:vertex>
                 </gating:edge>
               </gating:EllipsoidGate>
             </Gate>
             <Subpopulations>
               <Population name="Single Cells"  annotation=""  owningGroup="All Samples"  expanded="1"  sortPriority="10"  count="9761" >
                 <Graph smoothing="0"  backColor="#ffffff"  foreColor="#000000"  heatMapStatParameter="BL1-A"  type="Pseudocolor"  fast="1" >
                   <Axis dimension="x"  name="SSC-W"  label=""  auto="auto" />
                   <Axis dimension="y"  name="SSC-A"  label=""  auto="auto" />
                   <GraphSettings level="5%"  smoothingHighResolution="1"  contourHighResolution="1"  histogramSmoothingCount="0"  graphResolution="256"  showOutliers="0"  drawLargeDots="0"  dotsToDraw="8000"  tint="le.chartfill.tinted.40"  lineWeight="le.lineweight.normal"  lineStyle="le.linestyle.solid" />
                   <GraphEnvironment showGrid="0"  showAxes="tl"  showGates="1"  showFreqOnPlots="1"  showGateNameOnPlots="1"  showMedians="0"  showUncomped="0"  addEventParam="0"  lastYAxisName="" >
                     <TextTraits font="SansSerif"  size="11"  name="Labels"  style="plain"  color="#000000"  background="#00ffffff"  just="left" />
                     <TextTraits font="SansSerif"  size="11"  name="LayoutGates"  style="plain"  color="#000000"  background="#00ffffff"  just="left" />
                     <TextTraits font="SansSerif"  size="9"  name="Numbers"  style="plain"  color="#000000"  background="#00ffffff"  just="left" />
                     <TextTraits font="SansSerif"  size="9"  name="Legend"  style="plain"  color="#000000"  background="#00ffffff"  just="left" />
                     <WindowPosition x="620"  y="25"  width="390"  height="582"  displayed="1"  panelState="---" />
                   </GraphEnvironment>
                 </Graph>
                 <Gate gating:id="ID1171262704"  gating:parent_id="ID609863610" >
                   <gating:RectangleGate eventsInside="1"  annoOffsetX="0"  annoOffsetY="0"  tint="#000000"  isTinted="0"  lineWeight="Normal"  userDefined="1"  percentX="0"  percentY="0" >
                     <gating:dimension gating:min="76.5984251968504"  gating:max="185.4488188976378" >
                       <data-type:fcs-dimension data-type:name="SSC-W" />
                     </gating:dimension>
                     <gating:dimension gating:min="29478.04016064257"  gating:max="619038.843373494" >
                       <data-type:fcs-dimension data-type:name="SSC-A" />
                     </gating:dimension>
                   </gating:RectangleGate>
                 </Gate>
               </Population>
             </Subpopulations>
           </Population>
         </Subpopulations>
       </SampleNode>
     </Sample>
     <Sample>
       <DataSet uri="file:/Volumes/Kathrin%20Data/FACS/2023/230906%20CD20%20extra/230906%20extra_s1_WT%20C%20r.fcs"  sampleID="31" />
       <Transformations>
         <transforms:linear transforms:minRange="0"  transforms:maxRange="5"  gain="1" >
           <data-type:parameter data-type:name="Time" />
         </transforms:linear>
         <transforms:linear transforms:minRange="0"  transforms:maxRange="1048576"  gain="1" >
           <data-type:parameter data-type:name="FSC-A" />
         </transforms:linear>
         <transforms:linear transforms:minRange="0"  transforms:maxRange="1048576"  gain="1" >
           <data-type:parameter data-type:name="SSC-A" />
         </transforms:linear>
         <transforms:log transforms:offset="3.1622776602"  transforms:decades="6.5205999133" >
           <data-type:parameter data-type:name="BL1-A" />
         </transforms:log>
         <transforms:log transforms:offset="3.1622776602"  transforms:decades="6.5205999133" >
           <data-type:parameter data-type:name="YL4-A" />
         </transforms:log>
         <transforms:log transforms:offset="1"  transforms:decades="6.0205999133" >
           <data-type:parameter data-type:name="YL1-A" />
         </transforms:log>
         <transforms:log transforms:offset="10"  transforms:decades="5.0205999133" >
           <data-type:parameter data-type:name="RL1-A" />
         </transforms:log>
         <transforms:log transforms:offset="316.2277660168"  transforms:decades="5.5205999133" >
           <data-type:parameter data-type:name="VL1-A" />
         </transforms:log>
         <transforms:linear transforms:minRange="0"  transforms:maxRange="1048576"  gain="1" >
           <data-type:parameter data-type:name="FSC-H" />
         </transforms:linear>
         <transforms:linear transforms:minRange="0"  transforms:maxRange="1048576"  gain="1" >
           <data-type:parameter data-type:name="SSC-H" />
         </transforms:linear>
         <transforms:linear transforms:minRange="0"  transforms:maxRange="1024"  gain="1" >
           <data-type:parameter data-type:name="FSC-W" />
         </transforms:linear>
         <transforms:linear transforms:minRange="0"  transforms:maxRange="1024"  gain="1" >
           <data-type:parameter data-type:name="SSC-W" />
         </transforms:linear>
       </Transformations>
       <Keywords>
         <Keyword name="FJ_FCS_VERSION"  value="3.1" />
         <Keyword name="$PAR"  value="12" />
         <Keyword name="$TOT"  value="14931" />
         <Keyword name="$MODE"  value="L" />
         <Keyword name="$DATATYPE"  value="F" />
         <Keyword name="$BYTEORD"  value="1,2,3,4" />
         <Keyword name="$P1N"  value="Time" />
         <Keyword name="$P1S"  value="Time" />
         <Keyword name="$P1B"  value="32" />
         <Keyword name="$P1R"  value="67108864" />
         <Keyword name="$P1E"  value="0,0" />
         <Keyword name="$P1F"  value="NA" />
         <Keyword name="$P1L"  value="NA" />
         <Keyword name="$P1V"  value="NA" />
         <Keyword name="$P2N"  value="FSC-A" />
         <Keyword name="$P2S"  value="FSC-A" />
         <Keyword name="$P2B"  value="32" />
         <Keyword name="$P2R"  value="1048576" />
         <Keyword name="$P2E"  value="0,0" />
         <Keyword name="$P2F"  value="NA" />
         <Keyword name="$P2L"  value="488" />
         <Keyword name="$P2V"  value="181" />
         <Keyword name="$P3N"  value="SSC-A" />
         <Keyword name="$P3S"  value="SSC-A" />
         <Keyword name="$P3B"  value="32" />
         <Keyword name="$P3R"  value="1048576" />
         <Keyword name="$P3E"  value="0,0" />
         <Keyword name="$P3F"  value="488_10" />
         <Keyword name="$P3L"  value="488" />
         <Keyword name="$P3V"  value="320" />
         <Keyword name="$P4N"  value="BL1-A" />
         <Keyword name="$P4S"  value="GFP-A" />
         <Keyword name="$P4B"  value="32" />
         <Keyword name="$P4R"  value="1048576" />
         <Keyword name="$P4E"  value="0,0" />
         <Keyword name="$P4F"  value="530_30" />
         <Keyword name="$P4L"  value="488" />
         <Keyword name="$P4V"  value="340" />
         <Keyword name="$P5N"  value="YL4-A" />
         <Keyword name="$P5S"  value="PE-Cy7-A" />
         <Keyword name="$P5B"  value="32" />
         <Keyword name="$P5R"  value="1048576" />
         <Keyword name="$P5E"  value="0,0" />
         <Keyword name="$P5F"  value="780_60" />
         <Keyword name="$P5L"  value="561" />
         <Keyword name="$P5V"  value="450" />
         <Keyword name="$P6N"  value="YL1-A" />
         <Keyword name="$P6S"  value="R-PE-A" />
         <Keyword name="$P6B"  value="32" />
         <Keyword name="$P6R"  value="1048576" />
         <Keyword name="$P6E"  value="0,0" />
         <Keyword name="$P6F"  value="585_16" />
         <Keyword name="$P6L"  value="561" />
         <Keyword name="$P6V"  value="350" />
         <Keyword name="$P7N"  value="RL1-A" />
         <Keyword name="$P7S"  value="Alexa Fluor    647-A" />
         <Keyword name="$P7B"  value="32" />
         <Keyword name="$P7R"  value="1048576" />
         <Keyword name="$P7E"  value="0,0" />
         <Keyword name="$P7F"  value="670_14" />
         <Keyword name="$P7L"  value="640" />
         <Keyword name="$P7V"  value="360" />
         <Keyword name="$P8N"  value="VL1-A" />
         <Keyword name="$P8S"  value="Pacific Blue   -A" />
         <Keyword name="$P8B"  value="32" />
         <Keyword name="$P8R"  value="1048576" />
         <Keyword name="$P8E"  value="0,0" />
         <Keyword name="$P8F"  value="440_50" />
         <Keyword name="$P8L"  value="405" />
         <Keyword name="$P8V"  value="300" />
         <Keyword name="$P9N"  value="FSC-H" />
         <Keyword name="$P9S"  value="FSC-H" />
         <Keyword name="$P9B"  value="32" />
         <Keyword name="$P9R"  value="1048576" />
         <Keyword name="$P9E"  value="0,0" />
         <Keyword name="$P9F"  value="NA" />
         <Keyword name="$P9L"  value="488" />
         <Keyword name="$P9V"  value="181" />
         <Keyword name="$P10N"  value="SSC-H" />
         <Keyword name="$P10S"  value="SSC-H" />
         <Keyword name="$P10B"  value="32" />
         <Keyword name="$P10R"  value="1048576" />
         <Keyword name="$P10E"  value="0,0" />
         <Keyword name="$P10F"  value="488_10" />
         <Keyword name="$P10L"  value="488" />
         <Keyword name="$P10V"  value="320" />
         <Keyword name="$P11N"  value="FSC-W" />
         <Keyword name="$P11S"  value="FSC-W" />
         <Keyword name="$P11B"  value="32" />
         <Keyword name="$P11R"  value="1024" />
         <Keyword name="$P11E"  value="0,0" />
         <Keyword name="$P11F"  value="NA" />
         <Keyword name="$P11L"  value="488" />
         <Keyword name="$P11V"  value="181" />
         <Keyword name="$P12N"  value="SSC-W" />
         <Keyword name="$P12S"  value="SSC-W" />
         <Keyword name="$P12B"  value="32" />
         <Keyword name="$P12R"  value="1024" />
         <Keyword name="$P12E"  value="0,0" />
         <Keyword name="$P12F"  value="488_10" />
         <Keyword name="$P12L"  value="488" />
         <Keyword name="$P12V"  value="320" />
         <Keyword name="$CYT"  value="4486521 Attune NxT Acoustic Focusing Cytometer (Lasers: BRVY)" />
         <Keyword name="$SYS"  value="SNAKE Microsoft Windows 10 Enterprise LTSC" />
         <Keyword name="$SPILLOVER"  value="5,BL1-A,YL4-A,YL1-A,RL1-A,VL1-A,1.000000,0.000000,0.000000,0.000000,0.000000,0.000000,1.000000,0.000000,0.000000,0.000000,0.000000,0.000000,1.000000,0.000000,0.000000,0.000000,0.000000,0.000000,1.000000,0.000000,0.000000,0.000000,0.000000,0.000000,1.000000" />
         <Keyword name="$BTIM"  value="14:19:33" />
         <Keyword name="$CELLS"  value="NA" />
         <Keyword name="$COM"  value="NA" />
         <Keyword name="$CYTSN"  value="2AFC212610616" />
         <Keyword name="$DATE"  value="06-Sep-2023" />
         <Keyword name="$ETIM"  value="14:19:38" />
         <Keyword name="$EXP"  value="NA" />
         <Keyword name="$FIL"  value="WT C r.fcs" />
         <Keyword name="$INST"  value="NA" />
         <Keyword name="$ORIGINALITY"  value="Original" />
         <Keyword name="$LOST"  value="0" />
         <Keyword name="$OP"  value="Kathrin Klaesener" />
         <Keyword name="$PLATEID"  value="NA" />
         <Keyword name="$PLATENAME"  value="NA" />
         <Keyword name="$PROJ"  value="230906 extra" />
         <Keyword name="$SMNO"  value="s1" />
         <Keyword name="$SRC"  value="NA" />
         <Keyword name="$TIMESTEP"  value="0,001" />
         <Keyword name="$VOL"  value="10000" />
         <Keyword name="#FLOWRATE"  value="100" />
         <Keyword name="#LASER1ASF"  value="1,08" />
         <Keyword name="#LASER1COLOR"  value="Blue" />
         <Keyword name="#LASER1DELAY"  value="1100" />
         <Keyword name="#LASER2ASF"  value="1,07" />
         <Keyword name="#LASER2COLOR"  value="Red" />
         <Keyword name="#LASER2DELAY"  value="1523" />
         <Keyword name="#LASER3ASF"  value="1,07" />
         <Keyword name="#LASER3COLOR"  value="Violet" />
         <Keyword name="#LASER3DELAY"  value="700" />
         <Keyword name="#LASER4ASF"  value="0,78" />
         <Keyword name="#LASER4COLOR"  value="Yellow" />
         <Keyword name="#LASER4DELAY"  value="241" />
         <Keyword name="#LASERCONFIG"  value="BRVY" />
         <Keyword name="#P1Label"  value="NA" />
         <Keyword name="#P1Target"  value="NA" />
         <Keyword name="#P4Label"  value="GFP" />
         <Keyword name="#P5Label"  value="PE-Cy7" />
         <Keyword name="#P6Label"  value="R-PE" />
         <Keyword name="#P7Label"  value="Alexa Fluor    647" />
         <Keyword name="#P8Label"  value="Pacific Blue   " />
         <Keyword name="#PTDATE"  value="30-Aug-2023" />
         <Keyword name="#PTRESULT"  value="Pass" />
         <Keyword name="#TR1"  value="OR_FSC,25000" />
         <Keyword name="#WIDTHTHRESHOLD"  value="1000" />
         <Keyword name="#WINEXT"  value="0" />
         <Keyword name="HOSTID"  value="snake" />
         <Keyword name="$BEGINDATA"  value="000000008192" />
         <Keyword name="$ENDDATA"  value="000000724879" />
         <Keyword name="$NEXTDATA"  value="000000000000" />
         <Keyword name="$BEGINSTEXT"  value="000000000000" />
         <Keyword name="$ENDSTEXT"  value="000000000000" />
         <Keyword name="$BEGINANALYSIS"  value="000000000000" />
         <Keyword name="$ENDANALYSIS"  value="000000000000" />
         <Keyword name="staining"  value="1" />
       </Keywords>
       <SampleNode name="WT C r.fcs"  annotation=""  owningGroup=""  expanded="0"  sortPriority="10"  count="14931"  sampleID="31" >
         <Graph smoothing="0"  backColor="#ffffff"  foreColor="#000000"  type="Pseudocolor"  fast="1" >
           <Axis dimension="x"  name="FSC-A"  label=""  auto="auto" />
           <Axis dimension="y"  name="SSC-A"  label=""  auto="auto" />
           <GraphSettings level="5%"  smoothingHighResolution="1"  contourHighResolution="1"  histogramSmoothingCount="0"  graphResolution="256"  showOutliers="0"  drawLargeDots="0"  dotsToDraw="8000"  tint="le.chartfill.tinted.40"  lineWeight="le.lineweight.normal"  lineStyle="le.linestyle.solid" />
           <GraphEnvironment showGrid="0"  showAxes="tl"  showGates="1"  showFreqOnPlots="1"  showGateNameOnPlots="1"  showMedians="0"  showUncomped="0"  addEventParam="0"  lastYAxisName="" >
             <TextTraits font="SansSerif"  size="11"  name="Labels"  style="plain"  color="#000000"  background="#00ffffff"  just="left" />
             <TextTraits font="SansSerif"  size="11"  name="LayoutGates"  style="plain"  color="#000000"  background="#00ffffff"  just="left" />
             <TextTraits font="SansSerif"  size="9"  name="Numbers"  style="plain"  color="#000000"  background="#00ffffff"  just="left" />
             <TextTraits font="SansSerif"  size="9"  name="Legend"  style="plain"  color="#000000"  background="#00ffffff"  just="left" />
             <WindowPosition x="0"  y="0"  width="0"  height="0"  displayed="0"  panelState="" />
           </GraphEnvironment>
         </Graph>
         <Subpopulations>
           <Population name="Ramos"  annotation=""  owningGroup="All Samples"  expanded="0"  sortPriority="10"  count="9613" >
             <Graph smoothing="0"  backColor="#ffffff"  foreColor="#000000"  heatMapStatParameter="BL1-A"  type="Pseudocolor"  fast="1" >
               <Axis dimension="x"  name="FSC-A"  label=""  auto="auto" />
               <Axis dimension="y"  name="SSC-A"  label=""  auto="auto" />
               <GraphSettings level="5%"  smoothingHighResolution="1"  contourHighResolution="1"  histogramSmoothingCount="0"  graphResolution="256"  showOutliers="0"  drawLargeDots="0"  dotsToDraw="8000"  tint="le.chartfill.tinted.40"  lineWeight="le.lineweight.normal"  lineStyle="le.linestyle.solid" />
               <GraphEnvironment showGrid="0"  showAxes="tl"  showGates="1"  showFreqOnPlots="1"  showGateNameOnPlots="1"  showMedians="0"  showUncomped="0"  addEventParam="0"  lastYAxisName="" >
                 <TextTraits font="SansSerif"  size="11"  name="Labels"  style="plain"  color="#000000"  background="#00ffffff"  just="left" />
                 <TextTraits font="SansSerif"  size="11"  name="LayoutGates"  style="plain"  color="#000000"  background="#00ffffff"  just="left" />
                 <TextTraits font="SansSerif"  size="9"  name="Numbers"  style="plain"  color="#000000"  background="#00ffffff"  just="left" />
                 <TextTraits font="SansSerif"  size="9"  name="Legend"  style="plain"  color="#000000"  background="#00ffffff"  just="left" />
                 <WindowPosition x="620"  y="25"  width="390"  height="582"  displayed="1"  panelState="---" />
               </GraphEnvironment>
             </Graph>
             <Gate gating:id="ID1224184561" >
               <gating:EllipsoidGate eventsInside="1"  annoOffsetX="0"  annoOffsetY="0"  tint="#000000"  isTinted="0"  lineWeight="Normal"  userDefined="1"  gating:distance="120.3536513828192" >
                 <gating:dimension>
                   <data-type:fcs-dimension data-type:name="FSC-A" />
                 </gating:dimension>
                 <gating:dimension>
                   <data-type:fcs-dimension data-type:name="SSC-A" />
                 </gating:dimension>
                 <gating:foci>
                   <gating:vertex>
                     <gating:coordinate data-type:value="105.76573469" />
                     <gating:coordinate data-type:value="29.8335668629" />
                   </gating:vertex>
                   <gating:vertex>
                     <gating:coordinate data-type:value="179.23426531" />
                     <gating:coordinate data-type:value="104.1664331371" />
                   </gating:vertex>
                 </gating:foci>
                 <gating:edge>
                   <gating:vertex>
                     <gating:coordinate data-type:value="100" />
                     <gating:coordinate data-type:value="24" />
                   </gating:vertex>
                   <gating:vertex>
                     <gating:coordinate data-type:value="185" />
                     <gating:coordinate data-type:value="110" />
                   </gating:vertex>
                   <gating:vertex>
                     <gating:coordinate data-type:value="164" />
                     <gating:coordinate data-type:value="45" />
                   </gating:vertex>
                   <gating:vertex>
                     <gating:coordinate data-type:value="121" />
                     <gating:coordinate data-type:value="88" />
                   </gating:vertex>
                 </gating:edge>
               </gating:EllipsoidGate>
             </Gate>
             <Subpopulations>
               <Population name="Single Cells"  annotation=""  owningGroup="All Samples"  expanded="0"  sortPriority="10"  count="9612" >
                 <Graph smoothing="0"  backColor="#ffffff"  foreColor="#000000"  heatMapStatParameter="BL1-A"  type="Pseudocolor"  fast="1" >
                   <Axis dimension="x"  name="SSC-W"  label=""  auto="auto" />
                   <Axis dimension="y"  name="SSC-A"  label=""  auto="auto" />
                   <GraphSettings level="5%"  smoothingHighResolution="1"  contourHighResolution="1"  histogramSmoothingCount="0"  graphResolution="256"  showOutliers="0"  drawLargeDots="0"  dotsToDraw="8000"  tint="le.chartfill.tinted.40"  lineWeight="le.lineweight.normal"  lineStyle="le.linestyle.solid" />
                   <GraphEnvironment showGrid="0"  showAxes="tl"  showGates="1"  showFreqOnPlots="1"  showGateNameOnPlots="1"  showMedians="0"  showUncomped="0"  addEventParam="0"  lastYAxisName="" >
                     <TextTraits font="SansSerif"  size="11"  name="Labels"  style="plain"  color="#000000"  background="#00ffffff"  just="left" />
                     <TextTraits font="SansSerif"  size="11"  name="LayoutGates"  style="plain"  color="#000000"  background="#00ffffff"  just="left" />
                     <TextTraits font="SansSerif"  size="9"  name="Numbers"  style="plain"  color="#000000"  background="#00ffffff"  just="left" />
                     <TextTraits font="SansSerif"  size="9"  name="Legend"  style="plain"  color="#000000"  background="#00ffffff"  just="left" />
                     <WindowPosition x="620"  y="25"  width="390"  height="582"  displayed="1"  panelState="---" />
                   </GraphEnvironment>
                 </Graph>
                 <Gate gating:id="ID81403254"  gating:parent_id="ID1224184561" >
                   <gating:RectangleGate eventsInside="1"  annoOffsetX="0"  annoOffsetY="0"  tint="#000000"  isTinted="0"  lineWeight="Normal"  userDefined="1"  percentX="0"  percentY="0" >
                     <gating:dimension gating:min="76.5984251968504"  gating:max="185.4488188976378" >
                       <data-type:fcs-dimension data-type:name="SSC-W" />
                     </gating:dimension>
                     <gating:dimension gating:min="29478.04016064257"  gating:max="619038.843373494" >
                       <data-type:fcs-dimension data-type:name="SSC-A" />
                     </gating:dimension>
                   </gating:RectangleGate>
                 </Gate>
               </Population>
             </Subpopulations>
           </Population>
         </Subpopulations>
       </SampleNode>
     </Sample>
     <Sample>
       <DataSet uri="file:/Volumes/Kathrin%20Data/FACS/2023/230906%20CD20%20extra/230906%20extra_s1_Wt%20N%20r.fcs"  sampleID="32" />
       <Transformations>
         <transforms:linear transforms:minRange="0"  transforms:maxRange="6"  gain="1" >
           <data-type:parameter data-type:name="Time" />
         </transforms:linear>
         <transforms:linear transforms:minRange="0"  transforms:maxRange="1048576"  gain="1" >
           <data-type:parameter data-type:name="FSC-A" />
         </transforms:linear>
         <transforms:linear transforms:minRange="0"  transforms:maxRange="1048576"  gain="1" >
           <data-type:parameter data-type:name="SSC-A" />
         </transforms:linear>
         <transforms:log transforms:offset="3.1622776602"  transforms:decades="6.5205999133" >
           <data-type:parameter data-type:name="BL1-A" />
         </transforms:log>
         <transforms:log transforms:offset="3.1622776602"  transforms:decades="6.5205999133" >
           <data-type:parameter data-type:name="YL4-A" />
         </transforms:log>
         <transforms:log transforms:offset="1"  transforms:decades="6.0205999133" >
           <data-type:parameter data-type:name="YL1-A" />
         </transforms:log>
         <transforms:log transforms:offset="10"  transforms:decades="5.0205999133" >
           <data-type:parameter data-type:name="RL1-A" />
         </transforms:log>
         <transforms:log transforms:offset="316.2277660168"  transforms:decades="5.5205999133" >
           <data-type:parameter data-type:name="VL1-A" />
         </transforms:log>
         <transforms:linear transforms:minRange="0"  transforms:maxRange="1048576"  gain="1" >
           <data-type:parameter data-type:name="FSC-H" />
         </transforms:linear>
         <transforms:linear transforms:minRange="0"  transforms:maxRange="1048576"  gain="1" >
           <data-type:parameter data-type:name="SSC-H" />
         </transforms:linear>
         <transforms:linear transforms:minRange="0"  transforms:maxRange="1024"  gain="1" >
           <data-type:parameter data-type:name="FSC-W" />
         </transforms:linear>
         <transforms:linear transforms:minRange="0"  transforms:maxRange="1024"  gain="1" >
           <data-type:parameter data-type:name="SSC-W" />
         </transforms:linear>
       </Transformations>
       <Keywords>
         <Keyword name="FJ_FCS_VERSION"  value="3.1" />
         <Keyword name="$PAR"  value="12" />
         <Keyword name="$TOT"  value="14598" />
         <Keyword name="$MODE"  value="L" />
         <Keyword name="$DATATYPE"  value="F" />
         <Keyword name="$BYTEORD"  value="1,2,3,4" />
         <Keyword name="$P1N"  value="Time" />
         <Keyword name="$P1S"  value="Time" />
         <Keyword name="$P1B"  value="32" />
         <Keyword name="$P1R"  value="67108864" />
         <Keyword name="$P1E"  value="0,0" />
         <Keyword name="$P1F"  value="NA" />
         <Keyword name="$P1L"  value="NA" />
         <Keyword name="$P1V"  value="NA" />
         <Keyword name="$P2N"  value="FSC-A" />
         <Keyword name="$P2S"  value="FSC-A" />
         <Keyword name="$P2B"  value="32" />
         <Keyword name="$P2R"  value="1048576" />
         <Keyword name="$P2E"  value="0,0" />
         <Keyword name="$P2F"  value="NA" />
         <Keyword name="$P2L"  value="488" />
         <Keyword name="$P2V"  value="181" />
         <Keyword name="$P3N"  value="SSC-A" />
         <Keyword name="$P3S"  value="SSC-A" />
         <Keyword name="$P3B"  value="32" />
         <Keyword name="$P3R"  value="1048576" />
         <Keyword name="$P3E"  value="0,0" />
         <Keyword name="$P3F"  value="488_10" />
         <Keyword name="$P3L"  value="488" />
         <Keyword name="$P3V"  value="320" />
         <Keyword name="$P4N"  value="BL1-A" />
         <Keyword name="$P4S"  value="GFP-A" />
         <Keyword name="$P4B"  value="32" />
         <Keyword name="$P4R"  value="1048576" />
         <Keyword name="$P4E"  value="0,0" />
         <Keyword name="$P4F"  value="530_30" />
         <Keyword name="$P4L"  value="488" />
         <Keyword name="$P4V"  value="340" />
         <Keyword name="$P5N"  value="YL4-A" />
         <Keyword name="$P5S"  value="PE-Cy7-A" />
         <Keyword name="$P5B"  value="32" />
         <Keyword name="$P5R"  value="1048576" />
         <Keyword name="$P5E"  value="0,0" />
         <Keyword name="$P5F"  value="780_60" />
         <Keyword name="$P5L"  value="561" />
         <Keyword name="$P5V"  value="450" />
         <Keyword name="$P6N"  value="YL1-A" />
         <Keyword name="$P6S"  value="R-PE-A" />
         <Keyword name="$P6B"  value="32" />
         <Keyword name="$P6R"  value="1048576" />
         <Keyword name="$P6E"  value="0,0" />
         <Keyword name="$P6F"  value="585_16" />
         <Keyword name="$P6L"  value="561" />
         <Keyword name="$P6V"  value="350" />
         <Keyword name="$P7N"  value="RL1-A" />
         <Keyword name="$P7S"  value="Alexa Fluor    647-A" />
         <Keyword name="$P7B"  value="32" />
         <Keyword name="$P7R"  value="1048576" />
         <Keyword name="$P7E"  value="0,0" />
         <Keyword name="$P7F"  value="670_14" />
         <Keyword name="$P7L"  value="640" />
         <Keyword name="$P7V"  value="360" />
         <Keyword name="$P8N"  value="VL1-A" />
         <Keyword name="$P8S"  value="Pacific Blue   -A" />
         <Keyword name="$P8B"  value="32" />
         <Keyword name="$P8R"  value="1048576" />
         <Keyword name="$P8E"  value="0,0" />
         <Keyword name="$P8F"  value="440_50" />
         <Keyword name="$P8L"  value="405" />
         <Keyword name="$P8V"  value="300" />
         <Keyword name="$P9N"  value="FSC-H" />
         <Keyword name="$P9S"  value="FSC-H" />
         <Keyword name="$P9B"  value="32" />
         <Keyword name="$P9R"  value="1048576" />
         <Keyword name="$P9E"  value="0,0" />
         <Keyword name="$P9F"  value="NA" />
         <Keyword name="$P9L"  value="488" />
         <Keyword name="$P9V"  value="181" />
         <Keyword name="$P10N"  value="SSC-H" />
         <Keyword name="$P10S"  value="SSC-H" />
         <Keyword name="$P10B"  value="32" />
         <Keyword name="$P10R"  value="1048576" />
         <Keyword name="$P10E"  value="0,0" />
         <Keyword name="$P10F"  value="488_10" />
         <Keyword name="$P10L"  value="488" />
         <Keyword name="$P10V"  value="320" />
         <Keyword name="$P11N"  value="FSC-W" />
         <Keyword name="$P11S"  value="FSC-W" />
         <Keyword name="$P11B"  value="32" />
         <Keyword name="$P11R"  value="1024" />
         <Keyword name="$P11E"  value="0,0" />
         <Keyword name="$P11F"  value="NA" />
         <Keyword name="$P11L"  value="488" />
         <Keyword name="$P11V"  value="181" />
         <Keyword name="$P12N"  value="SSC-W" />
         <Keyword name="$P12S"  value="SSC-W" />
         <Keyword name="$P12B"  value="32" />
         <Keyword name="$P12R"  value="1024" />
         <Keyword name="$P12E"  value="0,0" />
         <Keyword name="$P12F"  value="488_10" />
         <Keyword name="$P12L"  value="488" />
         <Keyword name="$P12V"  value="320" />
         <Keyword name="$CYT"  value="4486521 Attune NxT Acoustic Focusing Cytometer (Lasers: BRVY)" />
         <Keyword name="$SYS"  value="SNAKE Microsoft Windows 10 Enterprise LTSC" />
         <Keyword name="$SPILLOVER"  value="5,BL1-A,YL4-A,YL1-A,RL1-A,VL1-A,1.000000,0.000000,0.000000,0.000000,0.000000,0.000000,1.000000,0.000000,0.000000,0.000000,0.000000,0.000000,1.000000,0.000000,0.000000,0.000000,0.000000,0.000000,1.000000,0.000000,0.000000,0.000000,0.000000,0.000000,1.000000" />
         <Keyword name="$BTIM"  value="14:18:49" />
         <Keyword name="$CELLS"  value="NA" />
         <Keyword name="$COM"  value="NA" />
         <Keyword name="$CYTSN"  value="2AFC212610616" />
         <Keyword name="$DATE"  value="06-Sep-2023" />
         <Keyword name="$ETIM"  value="14:18:55" />
         <Keyword name="$EXP"  value="NA" />
         <Keyword name="$FIL"  value="Wt N r.fcs" />
         <Keyword name="$INST"  value="NA" />
         <Keyword name="$ORIGINALITY"  value="Original" />
         <Keyword name="$LOST"  value="0" />
         <Keyword name="$OP"  value="Kathrin Klaesener" />
         <Keyword name="$PLATEID"  value="NA" />
         <Keyword name="$PLATENAME"  value="NA" />
         <Keyword name="$PROJ"  value="230906 extra" />
         <Keyword name="$SMNO"  value="s1" />
         <Keyword name="$SRC"  value="NA" />
         <Keyword name="$TIMESTEP"  value="0,001" />
         <Keyword name="$VOL"  value="10000" />
         <Keyword name="#FLOWRATE"  value="100" />
         <Keyword name="#LASER1ASF"  value="1,08" />
         <Keyword name="#LASER1COLOR"  value="Blue" />
         <Keyword name="#LASER1DELAY"  value="1100" />
         <Keyword name="#LASER2ASF"  value="1,07" />
         <Keyword name="#LASER2COLOR"  value="Red" />
         <Keyword name="#LASER2DELAY"  value="1523" />
         <Keyword name="#LASER3ASF"  value="1,07" />
         <Keyword name="#LASER3COLOR"  value="Violet" />
         <Keyword name="#LASER3DELAY"  value="700" />
         <Keyword name="#LASER4ASF"  value="0,78" />
         <Keyword name="#LASER4COLOR"  value="Yellow" />
         <Keyword name="#LASER4DELAY"  value="241" />
         <Keyword name="#LASERCONFIG"  value="BRVY" />
         <Keyword name="#P1Label"  value="NA" />
         <Keyword name="#P1Target"  value="NA" />
         <Keyword name="#P4Label"  value="GFP" />
         <Keyword name="#P5Label"  value="PE-Cy7" />
         <Keyword name="#P6Label"  value="R-PE" />
         <Keyword name="#P7Label"  value="Alexa Fluor    647" />
         <Keyword name="#P8Label"  value="Pacific Blue   " />
         <Keyword name="#PTDATE"  value="30-Aug-2023" />
         <Keyword name="#PTRESULT"  value="Pass" />
         <Keyword name="#TR1"  value="OR_FSC,25000" />
         <Keyword name="#WIDTHTHRESHOLD"  value="1000" />
         <Keyword name="#WINEXT"  value="0" />
         <Keyword name="HOSTID"  value="snake" />
         <Keyword name="$BEGINDATA"  value="000000008192" />
         <Keyword name="$ENDDATA"  value="000000708895" />
         <Keyword name="$NEXTDATA"  value="000000000000" />
         <Keyword name="$BEGINSTEXT"  value="000000000000" />
         <Keyword name="$ENDSTEXT"  value="000000000000" />
         <Keyword name="$BEGINANALYSIS"  value="000000000000" />
         <Keyword name="$ENDANALYSIS"  value="000000000000" />
         <Keyword name="staining"  value="1" />
       </Keywords>
       <SampleNode name="Wt N r.fcs"  annotation=""  owningGroup=""  expanded="0"  sortPriority="10"  count="14598"  sampleID="32" >
         <Graph smoothing="0"  backColor="#ffffff"  foreColor="#000000"  type="Pseudocolor"  fast="1" >
           <Axis dimension="x"  name="FSC-A"  label=""  auto="auto" />
           <Axis dimension="y"  name="SSC-A"  label=""  auto="auto" />
           <GraphSettings level="5%"  smoothingHighResolution="1"  contourHighResolution="1"  histogramSmoothingCount="0"  graphResolution="256"  showOutliers="0"  drawLargeDots="0"  dotsToDraw="8000"  tint="le.chartfill.tinted.40"  lineWeight="le.lineweight.normal"  lineStyle="le.linestyle.solid" />
           <GraphEnvironment showGrid="0"  showAxes="tl"  showGates="1"  showFreqOnPlots="1"  showGateNameOnPlots="1"  showMedians="0"  showUncomped="0"  addEventParam="0"  lastYAxisName="" >
             <TextTraits font="SansSerif"  size="11"  name="Labels"  style="plain"  color="#000000"  background="#00ffffff"  just="left" />
             <TextTraits font="SansSerif"  size="11"  name="LayoutGates"  style="plain"  color="#000000"  background="#00ffffff"  just="left" />
             <TextTraits font="SansSerif"  size="9"  name="Numbers"  style="plain"  color="#000000"  background="#00ffffff"  just="left" />
             <TextTraits font="SansSerif"  size="9"  name="Legend"  style="plain"  color="#000000"  background="#00ffffff"  just="left" />
             <WindowPosition x="0"  y="0"  width="0"  height="0"  displayed="0"  panelState="" />
           </GraphEnvironment>
         </Graph>
         <Subpopulations>
           <Population name="Ramos"  annotation=""  owningGroup=""  expanded="0"  sortPriority="10"  count="9798" >
             <Graph smoothing="0"  backColor="#ffffff"  foreColor="#000000"  heatMapStatParameter="BL1-A"  type="Pseudocolor"  fast="1" >
               <Axis dimension="x"  name="FSC-A"  label=""  auto="auto" />
               <Axis dimension="y"  name="SSC-A"  label=""  auto="auto" />
               <GraphSettings level="5%"  smoothingHighResolution="1"  contourHighResolution="1"  histogramSmoothingCount="0"  graphResolution="256"  showOutliers="0"  drawLargeDots="0"  dotsToDraw="8000"  tint="le.chartfill.tinted.40"  lineWeight="le.lineweight.normal"  lineStyle="le.linestyle.solid" />
               <GraphEnvironment showGrid="0"  showAxes="tl"  showGates="1"  showFreqOnPlots="1"  showGateNameOnPlots="1"  showMedians="0"  showUncomped="0"  addEventParam="0"  lastYAxisName="" >
                 <TextTraits font="SansSerif"  size="11"  name="Labels"  style="plain"  color="#000000"  background="#00ffffff"  just="left" />
                 <TextTraits font="SansSerif"  size="11"  name="LayoutGates"  style="plain"  color="#000000"  background="#00ffffff"  just="left" />
                 <TextTraits font="SansSerif"  size="9"  name="Numbers"  style="plain"  color="#000000"  background="#00ffffff"  just="left" />
                 <TextTraits font="SansSerif"  size="9"  name="Legend"  style="plain"  color="#000000"  background="#00ffffff"  just="left" />
                 <WindowPosition x="620"  y="25"  width="390"  height="582"  displayed="1"  panelState="---" />
               </GraphEnvironment>
             </Graph>
             <Gate gating:id="ID163012379" >
               <gating:EllipsoidGate eventsInside="1"  annoOffsetX="0"  annoOffsetY="0"  tint="#000000"  isTinted="0"  lineWeight="Normal"  userDefined="1"  gating:distance="120.04273275607699" >
                 <gating:dimension>
                   <data-type:fcs-dimension data-type:name="FSC-A" />
                 </gating:dimension>
                 <gating:dimension>
                   <data-type:fcs-dimension data-type:name="SSC-A" />
                 </gating:dimension>
                 <gating:foci>
                   <gating:vertex>
                     <gating:coordinate data-type:value="117.9072109434" />
                     <gating:coordinate data-type:value="37.9072109434" />
                   </gating:vertex>
                   <gating:vertex>
                     <gating:coordinate data-type:value="192.0927890566" />
                     <gating:coordinate data-type:value="112.0927890566" />
                   </gating:vertex>
                 </gating:foci>
                 <gating:edge>
                   <gating:vertex>
                     <gating:coordinate data-type:value="112" />
                     <gating:coordinate data-type:value="32" />
                   </gating:vertex>
                   <gating:vertex>
                     <gating:coordinate data-type:value="198" />
                     <gating:coordinate data-type:value="118" />
                   </gating:vertex>
                   <gating:vertex>
                     <gating:coordinate data-type:value="176" />
                     <gating:coordinate data-type:value="53" />
                   </gating:vertex>
                   <gating:vertex>
                     <gating:coordinate data-type:value="133" />
                     <gating:coordinate data-type:value="97" />
                   </gating:vertex>
                 </gating:edge>
               </gating:EllipsoidGate>
             </Gate>
             <Subpopulations>
               <Population name="Single Cells"  annotation=""  owningGroup="All Samples"  expanded="0"  sortPriority="10"  count="9796" >
                 <Graph smoothing="0"  backColor="#ffffff"  foreColor="#000000"  heatMapStatParameter="BL1-A"  type="Pseudocolor"  fast="1" >
                   <Axis dimension="x"  name="SSC-W"  label=""  auto="auto" />
                   <Axis dimension="y"  name="SSC-A"  label=""  auto="auto" />
                   <GraphSettings level="5%"  smoothingHighResolution="1"  contourHighResolution="1"  histogramSmoothingCount="0"  graphResolution="256"  showOutliers="0"  drawLargeDots="0"  dotsToDraw="8000"  tint="le.chartfill.tinted.40"  lineWeight="le.lineweight.normal"  lineStyle="le.linestyle.solid" />
                   <GraphEnvironment showGrid="0"  showAxes="tl"  showGates="1"  showFreqOnPlots="1"  showGateNameOnPlots="1"  showMedians="0"  showUncomped="0"  addEventParam="0"  lastYAxisName="" >
                     <TextTraits font="SansSerif"  size="11"  name="Labels"  style="plain"  color="#000000"  background="#00ffffff"  just="left" />
                     <TextTraits font="SansSerif"  size="11"  name="LayoutGates"  style="plain"  color="#000000"  background="#00ffffff"  just="left" />
                     <TextTraits font="SansSerif"  size="9"  name="Numbers"  style="plain"  color="#000000"  background="#00ffffff"  just="left" />
                     <TextTraits font="SansSerif"  size="9"  name="Legend"  style="plain"  color="#000000"  background="#00ffffff"  just="left" />
                     <WindowPosition x="620"  y="25"  width="390"  height="582"  displayed="1"  panelState="---" />
                   </GraphEnvironment>
                 </Graph>
                 <Gate gating:id="ID1567471205"  gating:parent_id="ID163012379" >
                   <gating:RectangleGate eventsInside="1"  annoOffsetX="0"  annoOffsetY="0"  tint="#000000"  isTinted="0"  lineWeight="Normal"  userDefined="1"  percentX="0"  percentY="0" >
                     <gating:dimension gating:min="76.5984251968504"  gating:max="185.4488188976378" >
                       <data-type:fcs-dimension data-type:name="SSC-W" />
                     </gating:dimension>
                     <gating:dimension gating:min="29478.04016064257"  gating:max="619038.843373494" >
                       <data-type:fcs-dimension data-type:name="SSC-A" />
                     </gating:dimension>
                   </gating:RectangleGate>
                 </Gate>
               </Population>
             </Subpopulations>
           </Population>
         </Subpopulations>
       </SampleNode>
     </Sample>
     <Sample>
       <DataSet uri="file:/Volumes/Kathrin%20Data/FACS/2023/230906%20CD20%20extra/230906%20extra_s1_Wt%20NC%20r.fcs"  sampleID="33" />
       <Transformations>
         <transforms:linear transforms:minRange="0"  transforms:maxRange="6"  gain="1" >
           <data-type:parameter data-type:name="Time" />
         </transforms:linear>
         <transforms:linear transforms:minRange="0"  transforms:maxRange="1048576"  gain="1" >
           <data-type:parameter data-type:name="FSC-A" />
         </transforms:linear>
         <transforms:linear transforms:minRange="0"  transforms:maxRange="1048576"  gain="1" >
           <data-type:parameter data-type:name="SSC-A" />
         </transforms:linear>
         <transforms:log transforms:offset="3.1622776602"  transforms:decades="6.5205999133" >
           <data-type:parameter data-type:name="BL1-A" />
         </transforms:log>
         <transforms:log transforms:offset="3.1622776602"  transforms:decades="6.5205999133" >
           <data-type:parameter data-type:name="YL4-A" />
         </transforms:log>
         <transforms:log transforms:offset="1"  transforms:decades="6.0205999133" >
           <data-type:parameter data-type:name="YL1-A" />
         </transforms:log>
         <transforms:log transforms:offset="10"  transforms:decades="5.0205999133" >
           <data-type:parameter data-type:name="RL1-A" />
         </transforms:log>
         <transforms:log transforms:offset="316.2277660168"  transforms:decades="5.5205999133" >
           <data-type:parameter data-type:name="VL1-A" />
         </transforms:log>
         <transforms:linear transforms:minRange="0"  transforms:maxRange="1048576"  gain="1" >
           <data-type:parameter data-type:name="FSC-H" />
         </transforms:linear>
         <transforms:linear transforms:minRange="0"  transforms:maxRange="1048576"  gain="1" >
           <data-type:parameter data-type:name="SSC-H" />
         </transforms:linear>
         <transforms:linear transforms:minRange="0"  transforms:maxRange="1024"  gain="1" >
           <data-type:parameter data-type:name="FSC-W" />
         </transforms:linear>
         <transforms:linear transforms:minRange="0"  transforms:maxRange="1024"  gain="1" >
           <data-type:parameter data-type:name="SSC-W" />
         </transforms:linear>
       </Transformations>
       <Keywords>
         <Keyword name="FJ_FCS_VERSION"  value="3.1" />
         <Keyword name="$PAR"  value="12" />
         <Keyword name="$TOT"  value="14033" />
         <Keyword name="$MODE"  value="L" />
         <Keyword name="$DATATYPE"  value="F" />
         <Keyword name="$BYTEORD"  value="1,2,3,4" />
         <Keyword name="$P1N"  value="Time" />
         <Keyword name="$P1S"  value="Time" />
         <Keyword name="$P1B"  value="32" />
         <Keyword name="$P1R"  value="67108864" />
         <Keyword name="$P1E"  value="0,0" />
         <Keyword name="$P1F"  value="NA" />
         <Keyword name="$P1L"  value="NA" />
         <Keyword name="$P1V"  value="NA" />
         <Keyword name="$P2N"  value="FSC-A" />
         <Keyword name="$P2S"  value="FSC-A" />
         <Keyword name="$P2B"  value="32" />
         <Keyword name="$P2R"  value="1048576" />
         <Keyword name="$P2E"  value="0,0" />
         <Keyword name="$P2F"  value="NA" />
         <Keyword name="$P2L"  value="488" />
         <Keyword name="$P2V"  value="181" />
         <Keyword name="$P3N"  value="SSC-A" />
         <Keyword name="$P3S"  value="SSC-A" />
         <Keyword name="$P3B"  value="32" />
         <Keyword name="$P3R"  value="1048576" />
         <Keyword name="$P3E"  value="0,0" />
         <Keyword name="$P3F"  value="488_10" />
         <Keyword name="$P3L"  value="488" />
         <Keyword name="$P3V"  value="320" />
         <Keyword name="$P4N"  value="BL1-A" />
         <Keyword name="$P4S"  value="GFP-A" />
         <Keyword name="$P4B"  value="32" />
         <Keyword name="$P4R"  value="1048576" />
         <Keyword name="$P4E"  value="0,0" />
         <Keyword name="$P4F"  value="530_30" />
         <Keyword name="$P4L"  value="488" />
         <Keyword name="$P4V"  value="340" />
         <Keyword name="$P5N"  value="YL4-A" />
         <Keyword name="$P5S"  value="PE-Cy7-A" />
         <Keyword name="$P5B"  value="32" />
         <Keyword name="$P5R"  value="1048576" />
         <Keyword name="$P5E"  value="0,0" />
         <Keyword name="$P5F"  value="780_60" />
         <Keyword name="$P5L"  value="561" />
         <Keyword name="$P5V"  value="450" />
         <Keyword name="$P6N"  value="YL1-A" />
         <Keyword name="$P6S"  value="R-PE-A" />
         <Keyword name="$P6B"  value="32" />
         <Keyword name="$P6R"  value="1048576" />
         <Keyword name="$P6E"  value="0,0" />
         <Keyword name="$P6F"  value="585_16" />
         <Keyword name="$P6L"  value="561" />
         <Keyword name="$P6V"  value="350" />
         <Keyword name="$P7N"  value="RL1-A" />
         <Keyword name="$P7S"  value="Alexa Fluor    647-A" />
         <Keyword name="$P7B"  value="32" />
         <Keyword name="$P7R"  value="1048576" />
         <Keyword name="$P7E"  value="0,0" />
         <Keyword name="$P7F"  value="670_14" />
         <Keyword name="$P7L"  value="640" />
         <Keyword name="$P7V"  value="360" />
         <Keyword name="$P8N"  value="VL1-A" />
         <Keyword name="$P8S"  value="Pacific Blue   -A" />
         <Keyword name="$P8B"  value="32" />
         <Keyword name="$P8R"  value="1048576" />
         <Keyword name="$P8E"  value="0,0" />
         <Keyword name="$P8F"  value="440_50" />
         <Keyword name="$P8L"  value="405" />
         <Keyword name="$P8V"  value="300" />
         <Keyword name="$P9N"  value="FSC-H" />
         <Keyword name="$P9S"  value="FSC-H" />
         <Keyword name="$P9B"  value="32" />
         <Keyword name="$P9R"  value="1048576" />
         <Keyword name="$P9E"  value="0,0" />
         <Keyword name="$P9F"  value="NA" />
         <Keyword name="$P9L"  value="488" />
         <Keyword name="$P9V"  value="181" />
         <Keyword name="$P10N"  value="SSC-H" />
         <Keyword name="$P10S"  value="SSC-H" />
         <Keyword name="$P10B"  value="32" />
         <Keyword name="$P10R"  value="1048576" />
         <Keyword name="$P10E"  value="0,0" />
         <Keyword name="$P10F"  value="488_10" />
         <Keyword name="$P10L"  value="488" />
         <Keyword name="$P10V"  value="320" />
         <Keyword name="$P11N"  value="FSC-W" />
         <Keyword name="$P11S"  value="FSC-W" />
         <Keyword name="$P11B"  value="32" />
         <Keyword name="$P11R"  value="1024" />
         <Keyword name="$P11E"  value="0,0" />
         <Keyword name="$P11F"  value="NA" />
         <Keyword name="$P11L"  value="488" />
         <Keyword name="$P11V"  value="181" />
         <Keyword name="$P12N"  value="SSC-W" />
         <Keyword name="$P12S"  value="SSC-W" />
         <Keyword name="$P12B"  value="32" />
         <Keyword name="$P12R"  value="1024" />
         <Keyword name="$P12E"  value="0,0" />
         <Keyword name="$P12F"  value="488_10" />
         <Keyword name="$P12L"  value="488" />
         <Keyword name="$P12V"  value="320" />
         <Keyword name="$CYT"  value="4486521 Attune NxT Acoustic Focusing Cytometer (Lasers: BRVY)" />
         <Keyword name="$SYS"  value="SNAKE Microsoft Windows 10 Enterprise LTSC" />
         <Keyword name="$SPILLOVER"  value="5,BL1-A,YL4-A,YL1-A,RL1-A,VL1-A,1.000000,0.000000,0.000000,0.000000,0.000000,0.000000,1.000000,0.000000,0.000000,0.000000,0.000000,0.000000,1.000000,0.000000,0.000000,0.000000,0.000000,0.000000,1.000000,0.000000,0.000000,0.000000,0.000000,0.000000,1.000000" />
         <Keyword name="$BTIM"  value="14:20:12" />
         <Keyword name="$CELLS"  value="NA" />
         <Keyword name="$COM"  value="NA" />
         <Keyword name="$CYTSN"  value="2AFC212610616" />
         <Keyword name="$DATE"  value="06-Sep-2023" />
         <Keyword name="$ETIM"  value="14:20:18" />
         <Keyword name="$EXP"  value="NA" />
         <Keyword name="$FIL"  value="Wt NC r.fcs" />
         <Keyword name="$INST"  value="NA" />
         <Keyword name="$ORIGINALITY"  value="Original" />
         <Keyword name="$LOST"  value="0" />
         <Keyword name="$OP"  value="Kathrin Klaesener" />
         <Keyword name="$PLATEID"  value="NA" />
         <Keyword name="$PLATENAME"  value="NA" />
         <Keyword name="$PROJ"  value="230906 extra" />
         <Keyword name="$SMNO"  value="s1" />
         <Keyword name="$SRC"  value="NA" />
         <Keyword name="$TIMESTEP"  value="0,001" />
         <Keyword name="$VOL"  value="10000" />
         <Keyword name="#FLOWRATE"  value="100" />
         <Keyword name="#LASER1ASF"  value="1,08" />
         <Keyword name="#LASER1COLOR"  value="Blue" />
         <Keyword name="#LASER1DELAY"  value="1100" />
         <Keyword name="#LASER2ASF"  value="1,07" />
         <Keyword name="#LASER2COLOR"  value="Red" />
         <Keyword name="#LASER2DELAY"  value="1523" />
         <Keyword name="#LASER3ASF"  value="1,07" />
         <Keyword name="#LASER3COLOR"  value="Violet" />
         <Keyword name="#LASER3DELAY"  value="700" />
         <Keyword name="#LASER4ASF"  value="0,78" />
         <Keyword name="#LASER4COLOR"  value="Yellow" />
         <Keyword name="#LASER4DELAY"  value="241" />
         <Keyword name="#LASERCONFIG"  value="BRVY" />
         <Keyword name="#P1Label"  value="NA" />
         <Keyword name="#P1Target"  value="NA" />
         <Keyword name="#P4Label"  value="GFP" />
         <Keyword name="#P5Label"  value="PE-Cy7" />
         <Keyword name="#P6Label"  value="R-PE" />
         <Keyword name="#P7Label"  value="Alexa Fluor    647" />
         <Keyword name="#P8Label"  value="Pacific Blue   " />
         <Keyword name="#PTDATE"  value="30-Aug-2023" />
         <Keyword name="#PTRESULT"  value="Pass" />
         <Keyword name="#TR1"  value="OR_FSC,25000" />
         <Keyword name="#WIDTHTHRESHOLD"  value="1000" />
         <Keyword name="#WINEXT"  value="0" />
         <Keyword name="HOSTID"  value="snake" />
         <Keyword name="$BEGINDATA"  value="000000008192" />
         <Keyword name="$ENDDATA"  value="000000681775" />
         <Keyword name="$NEXTDATA"  value="000000000000" />
         <Keyword name="$BEGINSTEXT"  value="000000000000" />
         <Keyword name="$ENDSTEXT"  value="000000000000" />
         <Keyword name="$BEGINANALYSIS"  value="000000000000" />
         <Keyword name="$ENDANALYSIS"  value="000000000000" />
         <Keyword name="staining"  value="1" />
       </Keywords>
       <SampleNode name="Wt NC r.fcs"  annotation=""  owningGroup=""  expanded="0"  sortPriority="10"  count="14033"  sampleID="33" >
         <Graph smoothing="0"  backColor="#ffffff"  foreColor="#000000"  type="Pseudocolor"  fast="1" >
           <Axis dimension="x"  name="FSC-A"  label=""  auto="auto" />
           <Axis dimension="y"  name="SSC-A"  label=""  auto="auto" />
           <GraphSettings level="5%"  smoothingHighResolution="1"  contourHighResolution="1"  histogramSmoothingCount="0"  graphResolution="256"  showOutliers="0"  drawLargeDots="0"  dotsToDraw="8000"  tint="le.chartfill.tinted.40"  lineWeight="le.lineweight.normal"  lineStyle="le.linestyle.solid" />
           <GraphEnvironment showGrid="0"  showAxes="tl"  showGates="1"  showFreqOnPlots="1"  showGateNameOnPlots="1"  showMedians="0"  showUncomped="0"  addEventParam="0"  lastYAxisName="" >
             <TextTraits font="SansSerif"  size="11"  name="Labels"  style="plain"  color="#000000"  background="#00ffffff"  just="left" />
             <TextTraits font="SansSerif"  size="11"  name="LayoutGates"  style="plain"  color="#000000"  background="#00ffffff"  just="left" />
             <TextTraits font="SansSerif"  size="9"  name="Numbers"  style="plain"  color="#000000"  background="#00ffffff"  just="left" />
             <TextTraits font="SansSerif"  size="9"  name="Legend"  style="plain"  color="#000000"  background="#00ffffff"  just="left" />
             <WindowPosition x="0"  y="0"  width="0"  height="0"  displayed="0"  panelState="" />
           </GraphEnvironment>
         </Graph>
         <Subpopulations>
           <Population name="Ramos"  annotation=""  owningGroup=""  expanded="0"  sortPriority="10"  count="9652" >
             <Graph smoothing="0"  backColor="#ffffff"  foreColor="#000000"  heatMapStatParameter="BL1-A"  type="Pseudocolor"  fast="1" >
               <Axis dimension="x"  name="FSC-A"  label=""  auto="auto" />
               <Axis dimension="y"  name="SSC-A"  label=""  auto="auto" />
               <GraphSettings level="5%"  smoothingHighResolution="1"  contourHighResolution="1"  histogramSmoothingCount="0"  graphResolution="256"  showOutliers="0"  drawLargeDots="0"  dotsToDraw="8000"  tint="le.chartfill.tinted.40"  lineWeight="le.lineweight.normal"  lineStyle="le.linestyle.solid" />
               <GraphEnvironment showGrid="0"  showAxes="tl"  showGates="1"  showFreqOnPlots="1"  showGateNameOnPlots="1"  showMedians="0"  showUncomped="0"  addEventParam="0"  lastYAxisName="" >
                 <TextTraits font="SansSerif"  size="11"  name="Labels"  style="plain"  color="#000000"  background="#00ffffff"  just="left" />
                 <TextTraits font="SansSerif"  size="11"  name="LayoutGates"  style="plain"  color="#000000"  background="#00ffffff"  just="left" />
                 <TextTraits font="SansSerif"  size="9"  name="Numbers"  style="plain"  color="#000000"  background="#00ffffff"  just="left" />
                 <TextTraits font="SansSerif"  size="9"  name="Legend"  style="plain"  color="#000000"  background="#00ffffff"  just="left" />
                 <WindowPosition x="620"  y="25"  width="390"  height="582"  displayed="1"  panelState="---" />
               </GraphEnvironment>
             </Graph>
             <Gate gating:id="ID270102265" >
               <gating:EllipsoidGate eventsInside="1"  annoOffsetX="0"  annoOffsetY="0"  tint="#000000"  isTinted="0"  lineWeight="Normal"  userDefined="1"  gating:distance="120.04273275607699" >
                 <gating:dimension>
                   <data-type:fcs-dimension data-type:name="FSC-A" />
                 </gating:dimension>
                 <gating:dimension>
                   <data-type:fcs-dimension data-type:name="SSC-A" />
                 </gating:dimension>
                 <gating:foci>
                   <gating:vertex>
                     <gating:coordinate data-type:value="116.9072109434" />
                     <gating:coordinate data-type:value="33.9072109434" />
                   </gating:vertex>
                   <gating:vertex>
                     <gating:coordinate data-type:value="191.0927890566" />
                     <gating:coordinate data-type:value="108.0927890566" />
                   </gating:vertex>
                 </gating:foci>
                 <gating:edge>
                   <gating:vertex>
                     <gating:coordinate data-type:value="111" />
                     <gating:coordinate data-type:value="28" />
                   </gating:vertex>
                   <gating:vertex>
                     <gating:coordinate data-type:value="197" />
                     <gating:coordinate data-type:value="114" />
                   </gating:vertex>
                   <gating:vertex>
                     <gating:coordinate data-type:value="175" />
                     <gating:coordinate data-type:value="49" />
                   </gating:vertex>
                   <gating:vertex>
                     <gating:coordinate data-type:value="132" />
                     <gating:coordinate data-type:value="93" />
                   </gating:vertex>
                 </gating:edge>
               </gating:EllipsoidGate>
             </Gate>
             <Subpopulations>
               <Population name="Single Cells"  annotation=""  owningGroup="All Samples"  expanded="0"  sortPriority="10"  count="9650" >
                 <Graph smoothing="0"  backColor="#ffffff"  foreColor="#000000"  heatMapStatParameter="BL1-A"  type="Pseudocolor"  fast="1" >
                   <Axis dimension="x"  name="SSC-W"  label=""  auto="auto" />
                   <Axis dimension="y"  name="SSC-A"  label=""  auto="auto" />
                   <GraphSettings level="5%"  smoothingHighResolution="1"  contourHighResolution="1"  histogramSmoothingCount="0"  graphResolution="256"  showOutliers="0"  drawLargeDots="0"  dotsToDraw="8000"  tint="le.chartfill.tinted.40"  lineWeight="le.lineweight.normal"  lineStyle="le.linestyle.solid" />
                   <GraphEnvironment showGrid="0"  showAxes="tl"  showGates="1"  showFreqOnPlots="1"  showGateNameOnPlots="1"  showMedians="0"  showUncomped="0"  addEventParam="0"  lastYAxisName="" >
                     <TextTraits font="SansSerif"  size="11"  name="Labels"  style="plain"  color="#000000"  background="#00ffffff"  just="left" />
                     <TextTraits font="SansSerif"  size="11"  name="LayoutGates"  style="plain"  color="#000000"  background="#00ffffff"  just="left" />
                     <TextTraits font="SansSerif"  size="9"  name="Numbers"  style="plain"  color="#000000"  background="#00ffffff"  just="left" />
                     <TextTraits font="SansSerif"  size="9"  name="Legend"  style="plain"  color="#000000"  background="#00ffffff"  just="left" />
                     <WindowPosition x="620"  y="25"  width="390"  height="582"  displayed="1"  panelState="---" />
                   </GraphEnvironment>
                 </Graph>
                 <Gate gating:id="ID1633377621"  gating:parent_id="ID270102265" >
                   <gating:RectangleGate eventsInside="1"  annoOffsetX="0"  annoOffsetY="0"  tint="#000000"  isTinted="0"  lineWeight="Normal"  userDefined="1"  percentX="0"  percentY="0" >
                     <gating:dimension gating:min="76.5984251968504"  gating:max="185.4488188976378" >
                       <data-type:fcs-dimension data-type:name="SSC-W" />
                     </gating:dimension>
                     <gating:dimension gating:min="29478.04016064257"  gating:max="619038.843373494" >
                       <data-type:fcs-dimension data-type:name="SSC-A" />
                     </gating:dimension>
                   </gating:RectangleGate>
                 </Gate>
               </Population>
             </Subpopulations>
           </Population>
         </Subpopulations>
       </SampleNode>
     </Sample>
     <Sample>
       <DataSet uri="file:/Volumes/Kathrin%20Data/FACS/2023/230906%20CD20%20extra/230906%20extra_s1_WT%20r.fcs"  sampleID="34" />
       <Transformations>
         <transforms:linear transforms:minRange="0.019"  transforms:maxRange="6.019"  gain="1" >
           <data-type:parameter data-type:name="Time" />
         </transforms:linear>
         <transforms:linear transforms:minRange="0"  transforms:maxRange="1048576"  gain="1" >
           <data-type:parameter data-type:name="FSC-A" />
         </transforms:linear>
         <transforms:linear transforms:minRange="0"  transforms:maxRange="1048576"  gain="1" >
           <data-type:parameter data-type:name="SSC-A" />
         </transforms:linear>
         <transforms:log transforms:offset="3.1622776602"  transforms:decades="6.5205999133" >
           <data-type:parameter data-type:name="BL1-A" />
         </transforms:log>
         <transforms:log transforms:offset="3.1622776602"  transforms:decades="6.5205999133" >
           <data-type:parameter data-type:name="YL4-A" />
         </transforms:log>
         <transforms:log transforms:offset="1"  transforms:decades="6.0205999133" >
           <data-type:parameter data-type:name="YL1-A" />
         </transforms:log>
         <transforms:log transforms:offset="10"  transforms:decades="5.0205999133" >
           <data-type:parameter data-type:name="RL1-A" />
         </transforms:log>
         <transforms:log transforms:offset="316.2277660168"  transforms:decades="5.5205999133" >
           <data-type:parameter data-type:name="VL1-A" />
         </transforms:log>
         <transforms:linear transforms:minRange="0"  transforms:maxRange="1048576"  gain="1" >
           <data-type:parameter data-type:name="FSC-H" />
         </transforms:linear>
         <transforms:linear transforms:minRange="0"  transforms:maxRange="1048576"  gain="1" >
           <data-type:parameter data-type:name="SSC-H" />
         </transforms:linear>
         <transforms:linear transforms:minRange="0"  transforms:maxRange="1024"  gain="1" >
           <data-type:parameter data-type:name="FSC-W" />
         </transforms:linear>
         <transforms:linear transforms:minRange="0"  transforms:maxRange="1024"  gain="1" >
           <data-type:parameter data-type:name="SSC-W" />
         </transforms:linear>
       </Transformations>
       <Keywords>
         <Keyword name="FJ_FCS_VERSION"  value="3.1" />
         <Keyword name="$PAR"  value="12" />
         <Keyword name="$TOT"  value="14721" />
         <Keyword name="$MODE"  value="L" />
         <Keyword name="$DATATYPE"  value="F" />
         <Keyword name="$BYTEORD"  value="1,2,3,4" />
         <Keyword name="$P1N"  value="Time" />
         <Keyword name="$P1S"  value="Time" />
         <Keyword name="$P1B"  value="32" />
         <Keyword name="$P1R"  value="67108864" />
         <Keyword name="$P1E"  value="0,0" />
         <Keyword name="$P1F"  value="NA" />
         <Keyword name="$P1L"  value="NA" />
         <Keyword name="$P1V"  value="NA" />
         <Keyword name="$P2N"  value="FSC-A" />
         <Keyword name="$P2S"  value="FSC-A" />
         <Keyword name="$P2B"  value="32" />
         <Keyword name="$P2R"  value="1048576" />
         <Keyword name="$P2E"  value="0,0" />
         <Keyword name="$P2F"  value="NA" />
         <Keyword name="$P2L"  value="488" />
         <Keyword name="$P2V"  value="181" />
         <Keyword name="$P3N"  value="SSC-A" />
         <Keyword name="$P3S"  value="SSC-A" />
         <Keyword name="$P3B"  value="32" />
         <Keyword name="$P3R"  value="1048576" />
         <Keyword name="$P3E"  value="0,0" />
         <Keyword name="$P3F"  value="488_10" />
         <Keyword name="$P3L"  value="488" />
         <Keyword name="$P3V"  value="320" />
         <Keyword name="$P4N"  value="BL1-A" />
         <Keyword name="$P4S"  value="GFP-A" />
         <Keyword name="$P4B"  value="32" />
         <Keyword name="$P4R"  value="1048576" />
         <Keyword name="$P4E"  value="0,0" />
         <Keyword name="$P4F"  value="530_30" />
         <Keyword name="$P4L"  value="488" />
         <Keyword name="$P4V"  value="340" />
         <Keyword name="$P5N"  value="YL4-A" />
         <Keyword name="$P5S"  value="PE-Cy7-A" />
         <Keyword name="$P5B"  value="32" />
         <Keyword name="$P5R"  value="1048576" />
         <Keyword name="$P5E"  value="0,0" />
         <Keyword name="$P5F"  value="780_60" />
         <Keyword name="$P5L"  value="561" />
         <Keyword name="$P5V"  value="420" />
         <Keyword name="$P6N"  value="YL1-A" />
         <Keyword name="$P6S"  value="R-PE-A" />
         <Keyword name="$P6B"  value="32" />
         <Keyword name="$P6R"  value="1048576" />
         <Keyword name="$P6E"  value="0,0" />
         <Keyword name="$P6F"  value="585_16" />
         <Keyword name="$P6L"  value="561" />
         <Keyword name="$P6V"  value="400" />
         <Keyword name="$P7N"  value="RL1-A" />
         <Keyword name="$P7S"  value="Alexa Fluor    647-A" />
         <Keyword name="$P7B"  value="32" />
         <Keyword name="$P7R"  value="1048576" />
         <Keyword name="$P7E"  value="0,0" />
         <Keyword name="$P7F"  value="670_14" />
         <Keyword name="$P7L"  value="640" />
         <Keyword name="$P7V"  value="350" />
         <Keyword name="$P8N"  value="VL1-A" />
         <Keyword name="$P8S"  value="Pacific Blue   -A" />
         <Keyword name="$P8B"  value="32" />
         <Keyword name="$P8R"  value="1048576" />
         <Keyword name="$P8E"  value="0,0" />
         <Keyword name="$P8F"  value="440_50" />
         <Keyword name="$P8L"  value="405" />
         <Keyword name="$P8V"  value="300" />
         <Keyword name="$P9N"  value="FSC-H" />
         <Keyword name="$P9S"  value="FSC-H" />
         <Keyword name="$P9B"  value="32" />
         <Keyword name="$P9R"  value="1048576" />
         <Keyword name="$P9E"  value="0,0" />
         <Keyword name="$P9F"  value="NA" />
         <Keyword name="$P9L"  value="488" />
         <Keyword name="$P9V"  value="181" />
         <Keyword name="$P10N"  value="SSC-H" />
         <Keyword name="$P10S"  value="SSC-H" />
         <Keyword name="$P10B"  value="32" />
         <Keyword name="$P10R"  value="1048576" />
         <Keyword name="$P10E"  value="0,0" />
         <Keyword name="$P10F"  value="488_10" />
         <Keyword name="$P10L"  value="488" />
         <Keyword name="$P10V"  value="320" />
         <Keyword name="$P11N"  value="FSC-W" />
         <Keyword name="$P11S"  value="FSC-W" />
         <Keyword name="$P11B"  value="32" />
         <Keyword name="$P11R"  value="1024" />
         <Keyword name="$P11E"  value="0,0" />
         <Keyword name="$P11F"  value="NA" />
         <Keyword name="$P11L"  value="488" />
         <Keyword name="$P11V"  value="181" />
         <Keyword name="$P12N"  value="SSC-W" />
         <Keyword name="$P12S"  value="SSC-W" />
         <Keyword name="$P12B"  value="32" />
         <Keyword name="$P12R"  value="1024" />
         <Keyword name="$P12E"  value="0,0" />
         <Keyword name="$P12F"  value="488_10" />
         <Keyword name="$P12L"  value="488" />
         <Keyword name="$P12V"  value="320" />
         <Keyword name="$CYT"  value="4486521 Attune NxT Acoustic Focusing Cytometer (Lasers: BRVY)" />
         <Keyword name="$SYS"  value="SNAKE Microsoft Windows 10 Enterprise LTSC" />
         <Keyword name="$SPILLOVER"  value="5,BL1-A,YL4-A,YL1-A,RL1-A,VL1-A,1.000000,0.000000,0.000000,0.000000,0.000000,0.000000,1.000000,0.000000,0.000000,0.000000,0.000000,0.000000,1.000000,0.000000,0.000000,0.000000,0.000000,0.000000,1.000000,0.000000,0.000000,0.000000,0.000000,0.000000,1.000000" />
         <Keyword name="$BTIM"  value="14:10:18" />
         <Keyword name="$CELLS"  value="NA" />
         <Keyword name="$COM"  value="NA" />
         <Keyword name="$CYTSN"  value="2AFC212610616" />
         <Keyword name="$DATE"  value="06-Sep-2023" />
         <Keyword name="$ETIM"  value="14:10:24" />
         <Keyword name="$EXP"  value="NA" />
         <Keyword name="$FIL"  value="WT r.fcs" />
         <Keyword name="$INST"  value="NA" />
         <Keyword name="$ORIGINALITY"  value="Original" />
         <Keyword name="$LOST"  value="0" />
         <Keyword name="$OP"  value="Kathrin Klaesener" />
         <Keyword name="$PLATEID"  value="NA" />
         <Keyword name="$PLATENAME"  value="NA" />
         <Keyword name="$PROJ"  value="230906 extra" />
         <Keyword name="$SMNO"  value="s1" />
         <Keyword name="$SRC"  value="NA" />
         <Keyword name="$TIMESTEP"  value="0,001" />
         <Keyword name="$VOL"  value="10000" />
         <Keyword name="#FLOWRATE"  value="100" />
         <Keyword name="#LASER1ASF"  value="1,08" />
         <Keyword name="#LASER1COLOR"  value="Blue" />
         <Keyword name="#LASER1DELAY"  value="1100" />
         <Keyword name="#LASER2ASF"  value="1,07" />
         <Keyword name="#LASER2COLOR"  value="Red" />
         <Keyword name="#LASER2DELAY"  value="1523" />
         <Keyword name="#LASER3ASF"  value="1,07" />
         <Keyword name="#LASER3COLOR"  value="Violet" />
         <Keyword name="#LASER3DELAY"  value="700" />
         <Keyword name="#LASER4ASF"  value="0,78" />
         <Keyword name="#LASER4COLOR"  value="Yellow" />
         <Keyword name="#LASER4DELAY"  value="241" />
         <Keyword name="#LASERCONFIG"  value="BRVY" />
         <Keyword name="#P1Label"  value="NA" />
         <Keyword name="#P1Target"  value="NA" />
         <Keyword name="#P4Label"  value="GFP" />
         <Keyword name="#P5Label"  value="PE-Cy7" />
         <Keyword name="#P6Label"  value="R-PE" />
         <Keyword name="#P7Label"  value="Alexa Fluor    647" />
         <Keyword name="#P8Label"  value="Pacific Blue   " />
         <Keyword name="#PTDATE"  value="30-Aug-2023" />
         <Keyword name="#PTRESULT"  value="Pass" />
         <Keyword name="#TR1"  value="OR_FSC,25000" />
         <Keyword name="#WIDTHTHRESHOLD"  value="1000" />
         <Keyword name="#WINEXT"  value="0" />
         <Keyword name="HOSTID"  value="snake" />
         <Keyword name="$BEGINDATA"  value="000000008192" />
         <Keyword name="$ENDDATA"  value="000000714799" />
         <Keyword name="$NEXTDATA"  value="000000000000" />
         <Keyword name="$BEGINSTEXT"  value="000000000000" />
         <Keyword name="$ENDSTEXT"  value="000000000000" />
         <Keyword name="$BEGINANALYSIS"  value="000000000000" />
         <Keyword name="$ENDANALYSIS"  value="000000000000" />
         <Keyword name="staining"  value="1" />
       </Keywords>
       <SampleNode name="WT r.fcs"  annotation=""  owningGroup=""  expanded="0"  sortPriority="10"  count="14721"  sampleID="34" >
         <Graph smoothing="0"  backColor="#ffffff"  foreColor="#000000"  type="Pseudocolor"  fast="1" >
           <Axis dimension="x"  name="FSC-A"  label=""  auto="auto" />
           <Axis dimension="y"  name="SSC-A"  label=""  auto="auto" />
           <GraphSettings level="5%"  smoothingHighResolution="1"  contourHighResolution="1"  histogramSmoothingCount="0"  graphResolution="256"  showOutliers="0"  drawLargeDots="0"  dotsToDraw="8000"  tint="le.chartfill.tinted.40"  lineWeight="le.lineweight.normal"  lineStyle="le.linestyle.solid" />
           <GraphEnvironment showGrid="0"  showAxes="tl"  showGates="1"  showFreqOnPlots="1"  showGateNameOnPlots="1"  showMedians="0"  showUncomped="0"  addEventParam="0"  lastYAxisName="" >
             <TextTraits font="SansSerif"  size="11"  name="Labels"  style="plain"  color="#000000"  background="#00ffffff"  just="left" />
             <TextTraits font="SansSerif"  size="11"  name="LayoutGates"  style="plain"  color="#000000"  background="#00ffffff"  just="left" />
             <TextTraits font="SansSerif"  size="9"  name="Numbers"  style="plain"  color="#000000"  background="#00ffffff"  just="left" />
             <TextTraits font="SansSerif"  size="9"  name="Legend"  style="plain"  color="#000000"  background="#00ffffff"  just="left" />
             <WindowPosition x="0"  y="0"  width="0"  height="0"  displayed="0"  panelState="" />
           </GraphEnvironment>
         </Graph>
         <Subpopulations>
           <Population name="Ramos"  annotation=""  owningGroup="All Samples"  expanded="0"  sortPriority="10"  count="11483" >
             <Graph smoothing="0"  backColor="#ffffff"  foreColor="#000000"  heatMapStatParameter="BL1-A"  type="Pseudocolor"  fast="1" >
               <Axis dimension="x"  name="FSC-A"  label=""  auto="auto" />
               <Axis dimension="y"  name="SSC-A"  label=""  auto="auto" />
               <GraphSettings level="5%"  smoothingHighResolution="1"  contourHighResolution="1"  histogramSmoothingCount="0"  graphResolution="256"  showOutliers="0"  drawLargeDots="0"  dotsToDraw="8000"  tint="le.chartfill.tinted.40"  lineWeight="le.lineweight.normal"  lineStyle="le.linestyle.solid" />
               <GraphEnvironment showGrid="0"  showAxes="tl"  showGates="1"  showFreqOnPlots="1"  showGateNameOnPlots="1"  showMedians="0"  showUncomped="0"  addEventParam="0"  lastYAxisName="" >
                 <TextTraits font="SansSerif"  size="11"  name="Labels"  style="plain"  color="#000000"  background="#00ffffff"  just="left" />
                 <TextTraits font="SansSerif"  size="11"  name="LayoutGates"  style="plain"  color="#000000"  background="#00ffffff"  just="left" />
                 <TextTraits font="SansSerif"  size="9"  name="Numbers"  style="plain"  color="#000000"  background="#00ffffff"  just="left" />
                 <TextTraits font="SansSerif"  size="9"  name="Legend"  style="plain"  color="#000000"  background="#00ffffff"  just="left" />
                 <WindowPosition x="620"  y="25"  width="390"  height="582"  displayed="1"  panelState="---" />
               </GraphEnvironment>
             </Graph>
             <Gate gating:id="ID821100869" >
               <gating:EllipsoidGate eventsInside="1"  annoOffsetX="0"  annoOffsetY="0"  tint="#000000"  isTinted="0"  lineWeight="Normal"  userDefined="1"  gating:distance="120.3536513828192" >
                 <gating:dimension>
                   <data-type:fcs-dimension data-type:name="FSC-A" />
                 </gating:dimension>
                 <gating:dimension>
                   <data-type:fcs-dimension data-type:name="SSC-A" />
                 </gating:dimension>
                 <gating:foci>
                   <gating:vertex>
                     <gating:coordinate data-type:value="105.76573469" />
                     <gating:coordinate data-type:value="29.8335668629" />
                   </gating:vertex>
                   <gating:vertex>
                     <gating:coordinate data-type:value="179.23426531" />
                     <gating:coordinate data-type:value="104.1664331371" />
                   </gating:vertex>
                 </gating:foci>
                 <gating:edge>
                   <gating:vertex>
                     <gating:coordinate data-type:value="100" />
                     <gating:coordinate data-type:value="24" />
                   </gating:vertex>
                   <gating:vertex>
                     <gating:coordinate data-type:value="185" />
                     <gating:coordinate data-type:value="110" />
                   </gating:vertex>
                   <gating:vertex>
                     <gating:coordinate data-type:value="164" />
                     <gating:coordinate data-type:value="45" />
                   </gating:vertex>
                   <gating:vertex>
                     <gating:coordinate data-type:value="121" />
                     <gating:coordinate data-type:value="88" />
                   </gating:vertex>
                 </gating:edge>
               </gating:EllipsoidGate>
             </Gate>
             <Subpopulations>
               <Population name="Single Cells"  annotation=""  owningGroup="All Samples"  expanded="0"  sortPriority="10"  count="11482" >
                 <Graph smoothing="0"  backColor="#ffffff"  foreColor="#000000"  heatMapStatParameter="BL1-A"  type="Pseudocolor"  fast="1" >
                   <Axis dimension="x"  name="SSC-W"  label=""  auto="auto" />
                   <Axis dimension="y"  name="SSC-A"  label=""  auto="auto" />
                   <GraphSettings level="5%"  smoothingHighResolution="1"  contourHighResolution="1"  histogramSmoothingCount="0"  graphResolution="256"  showOutliers="0"  drawLargeDots="0"  dotsToDraw="8000"  tint="le.chartfill.tinted.40"  lineWeight="le.lineweight.normal"  lineStyle="le.linestyle.solid" />
                   <GraphEnvironment showGrid="0"  showAxes="tl"  showGates="1"  showFreqOnPlots="1"  showGateNameOnPlots="1"  showMedians="0"  showUncomped="0"  addEventParam="0"  lastYAxisName="" >
                     <TextTraits font="SansSerif"  size="11"  name="Labels"  style="plain"  color="#000000"  background="#00ffffff"  just="left" />
                     <TextTraits font="SansSerif"  size="11"  name="LayoutGates"  style="plain"  color="#000000"  background="#00ffffff"  just="left" />
                     <TextTraits font="SansSerif"  size="9"  name="Numbers"  style="plain"  color="#000000"  background="#00ffffff"  just="left" />
                     <TextTraits font="SansSerif"  size="9"  name="Legend"  style="plain"  color="#000000"  background="#00ffffff"  just="left" />
                     <WindowPosition x="620"  y="25"  width="390"  height="582"  displayed="1"  panelState="---" />
                   </GraphEnvironment>
                 </Graph>
                 <Gate gating:id="ID870272284"  gating:parent_id="ID821100869" >
                   <gating:RectangleGate eventsInside="1"  annoOffsetX="0"  annoOffsetY="0"  tint="#000000"  isTinted="0"  lineWeight="Normal"  userDefined="1"  percentX="0"  percentY="0" >
                     <gating:dimension gating:min="76.5984251968504"  gating:max="185.4488188976378" >
                       <data-type:fcs-dimension data-type:name="SSC-W" />
                     </gating:dimension>
                     <gating:dimension gating:min="29478.04016064257"  gating:max="619038.843373494" >
                       <data-type:fcs-dimension data-type:name="SSC-A" />
                     </gating:dimension>
                   </gating:RectangleGate>
                 </Gate>
               </Population>
             </Subpopulations>
           </Population>
         </Subpopulations>
       </SampleNode>
     </Sample>
     <Sample>
       <DataSet uri="file:/Volumes/Kathrin%20Data/FACS/2023/230906%20CD20%20extra/230906%20extra_s1_WT%20r(1).fcs"  sampleID="35" />
       <Transformations>
         <transforms:linear transforms:minRange="0"  transforms:maxRange="7"  gain="1" >
           <data-type:parameter data-type:name="Time" />
         </transforms:linear>
         <transforms:linear transforms:minRange="0"  transforms:maxRange="1048576"  gain="1" >
           <data-type:parameter data-type:name="FSC-A" />
         </transforms:linear>
         <transforms:linear transforms:minRange="0"  transforms:maxRange="1048576"  gain="1" >
           <data-type:parameter data-type:name="SSC-A" />
         </transforms:linear>
         <transforms:log transforms:offset="3.1622776602"  transforms:decades="6.5205999133" >
           <data-type:parameter data-type:name="BL1-A" />
         </transforms:log>
         <transforms:log transforms:offset="3.1622776602"  transforms:decades="6.5205999133" >
           <data-type:parameter data-type:name="YL4-A" />
         </transforms:log>
         <transforms:log transforms:offset="1"  transforms:decades="6.0205999133" >
           <data-type:parameter data-type:name="YL1-A" />
         </transforms:log>
         <transforms:log transforms:offset="10"  transforms:decades="5.0205999133" >
           <data-type:parameter data-type:name="RL1-A" />
         </transforms:log>
         <transforms:log transforms:offset="316.2277660168"  transforms:decades="5.5205999133" >
           <data-type:parameter data-type:name="VL1-A" />
         </transforms:log>
         <transforms:linear transforms:minRange="0"  transforms:maxRange="1048576"  gain="1" >
           <data-type:parameter data-type:name="FSC-H" />
         </transforms:linear>
         <transforms:linear transforms:minRange="0"  transforms:maxRange="1048576"  gain="1" >
           <data-type:parameter data-type:name="SSC-H" />
         </transforms:linear>
         <transforms:linear transforms:minRange="0"  transforms:maxRange="1024"  gain="1" >
           <data-type:parameter data-type:name="FSC-W" />
         </transforms:linear>
         <transforms:linear transforms:minRange="0"  transforms:maxRange="1024"  gain="1" >
           <data-type:parameter data-type:name="SSC-W" />
         </transforms:linear>
       </Transformations>
       <Keywords>
         <Keyword name="FJ_FCS_VERSION"  value="3.1" />
         <Keyword name="$PAR"  value="12" />
         <Keyword name="$TOT"  value="12091" />
         <Keyword name="$MODE"  value="L" />
         <Keyword name="$DATATYPE"  value="F" />
         <Keyword name="$BYTEORD"  value="1,2,3,4" />
         <Keyword name="$P1N"  value="Time" />
         <Keyword name="$P1S"  value="Time" />
         <Keyword name="$P1B"  value="32" />
         <Keyword name="$P1R"  value="67108864" />
         <Keyword name="$P1E"  value="0,0" />
         <Keyword name="$P1F"  value="NA" />
         <Keyword name="$P1L"  value="NA" />
         <Keyword name="$P1V"  value="NA" />
         <Keyword name="$P2N"  value="FSC-A" />
         <Keyword name="$P2S"  value="FSC-A" />
         <Keyword name="$P2B"  value="32" />
         <Keyword name="$P2R"  value="1048576" />
         <Keyword name="$P2E"  value="0,0" />
         <Keyword name="$P2F"  value="NA" />
         <Keyword name="$P2L"  value="488" />
         <Keyword name="$P2V"  value="181" />
         <Keyword name="$P3N"  value="SSC-A" />
         <Keyword name="$P3S"  value="SSC-A" />
         <Keyword name="$P3B"  value="32" />
         <Keyword name="$P3R"  value="1048576" />
         <Keyword name="$P3E"  value="0,0" />
         <Keyword name="$P3F"  value="488_10" />
         <Keyword name="$P3L"  value="488" />
         <Keyword name="$P3V"  value="320" />
         <Keyword name="$P4N"  value="BL1-A" />
         <Keyword name="$P4S"  value="GFP-A" />
         <Keyword name="$P4B"  value="32" />
         <Keyword name="$P4R"  value="1048576" />
         <Keyword name="$P4E"  value="0,0" />
         <Keyword name="$P4F"  value="530_30" />
         <Keyword name="$P4L"  value="488" />
         <Keyword name="$P4V"  value="340" />
         <Keyword name="$P5N"  value="YL4-A" />
         <Keyword name="$P5S"  value="PE-Cy7-A" />
         <Keyword name="$P5B"  value="32" />
         <Keyword name="$P5R"  value="1048576" />
         <Keyword name="$P5E"  value="0,0" />
         <Keyword name="$P5F"  value="780_60" />
         <Keyword name="$P5L"  value="561" />
         <Keyword name="$P5V"  value="450" />
         <Keyword name="$P6N"  value="YL1-A" />
         <Keyword name="$P6S"  value="R-PE-A" />
         <Keyword name="$P6B"  value="32" />
         <Keyword name="$P6R"  value="1048576" />
         <Keyword name="$P6E"  value="0,0" />
         <Keyword name="$P6F"  value="585_16" />
         <Keyword name="$P6L"  value="561" />
         <Keyword name="$P6V"  value="350" />
         <Keyword name="$P7N"  value="RL1-A" />
         <Keyword name="$P7S"  value="Alexa Fluor    647-A" />
         <Keyword name="$P7B"  value="32" />
         <Keyword name="$P7R"  value="1048576" />
         <Keyword name="$P7E"  value="0,0" />
         <Keyword name="$P7F"  value="670_14" />
         <Keyword name="$P7L"  value="640" />
         <Keyword name="$P7V"  value="360" />
         <Keyword name="$P8N"  value="VL1-A" />
         <Keyword name="$P8S"  value="Pacific Blue   -A" />
         <Keyword name="$P8B"  value="32" />
         <Keyword name="$P8R"  value="1048576" />
         <Keyword name="$P8E"  value="0,0" />
         <Keyword name="$P8F"  value="440_50" />
         <Keyword name="$P8L"  value="405" />
         <Keyword name="$P8V"  value="300" />
         <Keyword name="$P9N"  value="FSC-H" />
         <Keyword name="$P9S"  value="FSC-H" />
         <Keyword name="$P9B"  value="32" />
         <Keyword name="$P9R"  value="1048576" />
         <Keyword name="$P9E"  value="0,0" />
         <Keyword name="$P9F"  value="NA" />
         <Keyword name="$P9L"  value="488" />
         <Keyword name="$P9V"  value="181" />
         <Keyword name="$P10N"  value="SSC-H" />
         <Keyword name="$P10S"  value="SSC-H" />
         <Keyword name="$P10B"  value="32" />
         <Keyword name="$P10R"  value="1048576" />
         <Keyword name="$P10E"  value="0,0" />
         <Keyword name="$P10F"  value="488_10" />
         <Keyword name="$P10L"  value="488" />
         <Keyword name="$P10V"  value="320" />
         <Keyword name="$P11N"  value="FSC-W" />
         <Keyword name="$P11S"  value="FSC-W" />
         <Keyword name="$P11B"  value="32" />
         <Keyword name="$P11R"  value="1024" />
         <Keyword name="$P11E"  value="0,0" />
         <Keyword name="$P11F"  value="NA" />
         <Keyword name="$P11L"  value="488" />
         <Keyword name="$P11V"  value="181" />
         <Keyword name="$P12N"  value="SSC-W" />
         <Keyword name="$P12S"  value="SSC-W" />
         <Keyword name="$P12B"  value="32" />
         <Keyword name="$P12R"  value="1024" />
         <Keyword name="$P12E"  value="0,0" />
         <Keyword name="$P12F"  value="488_10" />
         <Keyword name="$P12L"  value="488" />
         <Keyword name="$P12V"  value="320" />
         <Keyword name="$CYT"  value="4486521 Attune NxT Acoustic Focusing Cytometer (Lasers: BRVY)" />
         <Keyword name="$SYS"  value="SNAKE Microsoft Windows 10 Enterprise LTSC" />
         <Keyword name="$SPILLOVER"  value="5,BL1-A,YL4-A,YL1-A,RL1-A,VL1-A,1.000000,0.000000,0.000000,0.000000,0.000000,0.000000,1.000000,0.000000,0.000000,0.000000,0.000000,0.000000,1.000000,0.000000,0.000000,0.000000,0.000000,0.000000,1.000000,0.000000,0.000000,0.000000,0.000000,0.000000,1.000000" />
         <Keyword name="$BTIM"  value="14:14:36" />
         <Keyword name="$CELLS"  value="NA" />
         <Keyword name="$COM"  value="NA" />
         <Keyword name="$CYTSN"  value="2AFC212610616" />
         <Keyword name="$DATE"  value="06-Sep-2023" />
         <Keyword name="$ETIM"  value="14:14:43" />
         <Keyword name="$EXP"  value="NA" />
         <Keyword name="$FIL"  value="WT r(1).fcs" />
         <Keyword name="$INST"  value="NA" />
         <Keyword name="$ORIGINALITY"  value="Original" />
         <Keyword name="$LOST"  value="0" />
         <Keyword name="$OP"  value="Kathrin Klaesener" />
         <Keyword name="$PLATEID"  value="NA" />
         <Keyword name="$PLATENAME"  value="NA" />
         <Keyword name="$PROJ"  value="230906 extra" />
         <Keyword name="$SMNO"  value="s1" />
         <Keyword name="$SRC"  value="NA" />
         <Keyword name="$TIMESTEP"  value="0,001" />
         <Keyword name="$VOL"  value="14000" />
         <Keyword name="#FLOWRATE"  value="100" />
         <Keyword name="#LASER1ASF"  value="1,08" />
         <Keyword name="#LASER1COLOR"  value="Blue" />
         <Keyword name="#LASER1DELAY"  value="1100" />
         <Keyword name="#LASER2ASF"  value="1,07" />
         <Keyword name="#LASER2COLOR"  value="Red" />
         <Keyword name="#LASER2DELAY"  value="1523" />
         <Keyword name="#LASER3ASF"  value="1,07" />
         <Keyword name="#LASER3COLOR"  value="Violet" />
         <Keyword name="#LASER3DELAY"  value="700" />
         <Keyword name="#LASER4ASF"  value="0,78" />
         <Keyword name="#LASER4COLOR"  value="Yellow" />
         <Keyword name="#LASER4DELAY"  value="241" />
         <Keyword name="#LASERCONFIG"  value="BRVY" />
         <Keyword name="#P1Label"  value="NA" />
         <Keyword name="#P1Target"  value="NA" />
         <Keyword name="#P4Label"  value="GFP" />
         <Keyword name="#P5Label"  value="PE-Cy7" />
         <Keyword name="#P6Label"  value="R-PE" />
         <Keyword name="#P7Label"  value="Alexa Fluor    647" />
         <Keyword name="#P8Label"  value="Pacific Blue   " />
         <Keyword name="#PTDATE"  value="30-Aug-2023" />
         <Keyword name="#PTRESULT"  value="Pass" />
         <Keyword name="#TR1"  value="OR_FSC,25000" />
         <Keyword name="#WIDTHTHRESHOLD"  value="1000" />
         <Keyword name="#WINEXT"  value="0" />
         <Keyword name="HOSTID"  value="snake" />
         <Keyword name="$BEGINDATA"  value="000000008192" />
         <Keyword name="$ENDDATA"  value="000000588559" />
         <Keyword name="$NEXTDATA"  value="000000000000" />
         <Keyword name="$BEGINSTEXT"  value="000000000000" />
         <Keyword name="$ENDSTEXT"  value="000000000000" />
         <Keyword name="$BEGINANALYSIS"  value="000000000000" />
         <Keyword name="$ENDANALYSIS"  value="000000000000" />
         <Keyword name="staining"  value="1" />
       </Keywords>
       <SampleNode name="WT r(1).fcs"  annotation=""  owningGroup=""  expanded="0"  sortPriority="10"  count="12091"  sampleID="35" >
         <Graph smoothing="0"  backColor="#ffffff"  foreColor="#000000"  type="Pseudocolor"  fast="1" >
           <Axis dimension="x"  name="FSC-A"  label=""  auto="auto" />
           <Axis dimension="y"  name="SSC-A"  label=""  auto="auto" />
           <GraphSettings level="5%"  smoothingHighResolution="1"  contourHighResolution="1"  histogramSmoothingCount="0"  graphResolution="256"  showOutliers="0"  drawLargeDots="0"  dotsToDraw="8000"  tint="le.chartfill.tinted.40"  lineWeight="le.lineweight.normal"  lineStyle="le.linestyle.solid" />
           <GraphEnvironment showGrid="0"  showAxes="tl"  showGates="1"  showFreqOnPlots="1"  showGateNameOnPlots="1"  showMedians="0"  showUncomped="0"  addEventParam="0"  lastYAxisName="" >
             <TextTraits font="SansSerif"  size="11"  name="Labels"  style="plain"  color="#000000"  background="#00ffffff"  just="left" />
             <TextTraits font="SansSerif"  size="11"  name="LayoutGates"  style="plain"  color="#000000"  background="#00ffffff"  just="left" />
             <TextTraits font="SansSerif"  size="9"  name="Numbers"  style="plain"  color="#000000"  background="#00ffffff"  just="left" />
             <TextTraits font="SansSerif"  size="9"  name="Legend"  style="plain"  color="#000000"  background="#00ffffff"  just="left" />
             <WindowPosition x="0"  y="0"  width="0"  height="0"  displayed="0"  panelState="" />
           </GraphEnvironment>
         </Graph>
         <Subpopulations>
           <Population name="Ramos"  annotation=""  owningGroup="All Samples"  expanded="0"  sortPriority="10"  count="9674" >
             <Graph smoothing="0"  backColor="#ffffff"  foreColor="#000000"  heatMapStatParameter="BL1-A"  type="Pseudocolor"  fast="1" >
               <Axis dimension="x"  name="FSC-A"  label=""  auto="auto" />
               <Axis dimension="y"  name="SSC-A"  label=""  auto="auto" />
               <GraphSettings level="5%"  smoothingHighResolution="1"  contourHighResolution="1"  histogramSmoothingCount="0"  graphResolution="256"  showOutliers="0"  drawLargeDots="0"  dotsToDraw="8000"  tint="le.chartfill.tinted.40"  lineWeight="le.lineweight.normal"  lineStyle="le.linestyle.solid" />
               <GraphEnvironment showGrid="0"  showAxes="tl"  showGates="1"  showFreqOnPlots="1"  showGateNameOnPlots="1"  showMedians="0"  showUncomped="0"  addEventParam="0"  lastYAxisName="" >
                 <TextTraits font="SansSerif"  size="11"  name="Labels"  style="plain"  color="#000000"  background="#00ffffff"  just="left" />
                 <TextTraits font="SansSerif"  size="11"  name="LayoutGates"  style="plain"  color="#000000"  background="#00ffffff"  just="left" />
                 <TextTraits font="SansSerif"  size="9"  name="Numbers"  style="plain"  color="#000000"  background="#00ffffff"  just="left" />
                 <TextTraits font="SansSerif"  size="9"  name="Legend"  style="plain"  color="#000000"  background="#00ffffff"  just="left" />
                 <WindowPosition x="620"  y="25"  width="390"  height="582"  displayed="1"  panelState="---" />
               </GraphEnvironment>
             </Graph>
             <Gate gating:id="ID889513614" >
               <gating:EllipsoidGate eventsInside="1"  annoOffsetX="0"  annoOffsetY="0"  tint="#000000"  isTinted="0"  lineWeight="Normal"  userDefined="1"  gating:distance="120.3536513828192" >
                 <gating:dimension>
                   <data-type:fcs-dimension data-type:name="FSC-A" />
                 </gating:dimension>
                 <gating:dimension>
                   <data-type:fcs-dimension data-type:name="SSC-A" />
                 </gating:dimension>
                 <gating:foci>
                   <gating:vertex>
                     <gating:coordinate data-type:value="105.76573469" />
                     <gating:coordinate data-type:value="29.8335668629" />
                   </gating:vertex>
                   <gating:vertex>
                     <gating:coordinate data-type:value="179.23426531" />
                     <gating:coordinate data-type:value="104.1664331371" />
                   </gating:vertex>
                 </gating:foci>
                 <gating:edge>
                   <gating:vertex>
                     <gating:coordinate data-type:value="100" />
                     <gating:coordinate data-type:value="24" />
                   </gating:vertex>
                   <gating:vertex>
                     <gating:coordinate data-type:value="185" />
                     <gating:coordinate data-type:value="110" />
                   </gating:vertex>
                   <gating:vertex>
                     <gating:coordinate data-type:value="164" />
                     <gating:coordinate data-type:value="45" />
                   </gating:vertex>
                   <gating:vertex>
                     <gating:coordinate data-type:value="121" />
                     <gating:coordinate data-type:value="88" />
                   </gating:vertex>
                 </gating:edge>
               </gating:EllipsoidGate>
             </Gate>
             <Subpopulations>
               <Population name="Single Cells"  annotation=""  owningGroup="All Samples"  expanded="0"  sortPriority="10"  count="9673" >
                 <Graph smoothing="0"  backColor="#ffffff"  foreColor="#000000"  heatMapStatParameter="BL1-A"  type="Pseudocolor"  fast="1" >
                   <Axis dimension="x"  name="SSC-W"  label=""  auto="auto" />
                   <Axis dimension="y"  name="SSC-A"  label=""  auto="auto" />
                   <GraphSettings level="5%"  smoothingHighResolution="1"  contourHighResolution="1"  histogramSmoothingCount="0"  graphResolution="256"  showOutliers="0"  drawLargeDots="0"  dotsToDraw="8000"  tint="le.chartfill.tinted.40"  lineWeight="le.lineweight.normal"  lineStyle="le.linestyle.solid" />
                   <GraphEnvironment showGrid="0"  showAxes="tl"  showGates="1"  showFreqOnPlots="1"  showGateNameOnPlots="1"  showMedians="0"  showUncomped="0"  addEventParam="0"  lastYAxisName="" >
                     <TextTraits font="SansSerif"  size="11"  name="Labels"  style="plain"  color="#000000"  background="#00ffffff"  just="left" />
                     <TextTraits font="SansSerif"  size="11"  name="LayoutGates"  style="plain"  color="#000000"  background="#00ffffff"  just="left" />
                     <TextTraits font="SansSerif"  size="9"  name="Numbers"  style="plain"  color="#000000"  background="#00ffffff"  just="left" />
                     <TextTraits font="SansSerif"  size="9"  name="Legend"  style="plain"  color="#000000"  background="#00ffffff"  just="left" />
                     <WindowPosition x="620"  y="25"  width="390"  height="582"  displayed="1"  panelState="---" />
                   </GraphEnvironment>
                 </Graph>
                 <Gate gating:id="ID1538955914"  gating:parent_id="ID889513614" >
                   <gating:RectangleGate eventsInside="1"  annoOffsetX="0"  annoOffsetY="0"  tint="#000000"  isTinted="0"  lineWeight="Normal"  userDefined="1"  percentX="0"  percentY="0" >
                     <gating:dimension gating:min="76.5984251968504"  gating:max="185.4488188976378" >
                       <data-type:fcs-dimension data-type:name="SSC-W" />
                     </gating:dimension>
                     <gating:dimension gating:min="29478.04016064257"  gating:max="619038.843373494" >
                       <data-type:fcs-dimension data-type:name="SSC-A" />
                     </gating:dimension>
                   </gating:RectangleGate>
                 </Gate>
               </Population>
             </Subpopulations>
           </Population>
         </Subpopulations>
       </SampleNode>
     </Sample>
     <Sample>
       <DataSet uri="file:/Volumes/Kathrin%20Data/FACS/2023/230906%20CD20%20extra/230906%20extra_s2_CD32%20re%20WT.fcs"  sampleID="36" />
       <Transformations>
         <transforms:linear transforms:minRange="0.017"  transforms:maxRange="7.017"  gain="1" >
           <data-type:parameter data-type:name="Time" />
         </transforms:linear>
         <transforms:linear transforms:minRange="0"  transforms:maxRange="1048576"  gain="1" >
           <data-type:parameter data-type:name="FSC-A" />
         </transforms:linear>
         <transforms:linear transforms:minRange="0"  transforms:maxRange="1048576"  gain="1" >
           <data-type:parameter data-type:name="SSC-A" />
         </transforms:linear>
         <transforms:log transforms:offset="3.1622776602"  transforms:decades="6.5205999133" >
           <data-type:parameter data-type:name="BL1-A" />
         </transforms:log>
         <transforms:log transforms:offset="3.1622776602"  transforms:decades="6.5205999133" >
           <data-type:parameter data-type:name="YL4-A" />
         </transforms:log>
         <transforms:log transforms:offset="1"  transforms:decades="6.0205999133" >
           <data-type:parameter data-type:name="YL1-A" />
         </transforms:log>
         <transforms:log transforms:offset="10"  transforms:decades="5.0205999133" >
           <data-type:parameter data-type:name="RL1-A" />
         </transforms:log>
         <transforms:log transforms:offset="316.2277660168"  transforms:decades="5.5205999133" >
           <data-type:parameter data-type:name="VL1-A" />
         </transforms:log>
         <transforms:linear transforms:minRange="0"  transforms:maxRange="1048576"  gain="1" >
           <data-type:parameter data-type:name="FSC-H" />
         </transforms:linear>
         <transforms:linear transforms:minRange="0"  transforms:maxRange="1048576"  gain="1" >
           <data-type:parameter data-type:name="SSC-H" />
         </transforms:linear>
         <transforms:linear transforms:minRange="0"  transforms:maxRange="1024"  gain="1" >
           <data-type:parameter data-type:name="FSC-W" />
         </transforms:linear>
         <transforms:linear transforms:minRange="0"  transforms:maxRange="1024"  gain="1" >
           <data-type:parameter data-type:name="SSC-W" />
         </transforms:linear>
       </Transformations>
       <Keywords>
         <Keyword name="FJ_FCS_VERSION"  value="3.1" />
         <Keyword name="$PAR"  value="12" />
         <Keyword name="$TOT"  value="17380" />
         <Keyword name="$MODE"  value="L" />
         <Keyword name="$DATATYPE"  value="F" />
         <Keyword name="$BYTEORD"  value="1,2,3,4" />
         <Keyword name="$P1N"  value="Time" />
         <Keyword name="$P1S"  value="Time" />
         <Keyword name="$P1B"  value="32" />
         <Keyword name="$P1R"  value="67108864" />
         <Keyword name="$P1E"  value="0,0" />
         <Keyword name="$P1F"  value="NA" />
         <Keyword name="$P1L"  value="NA" />
         <Keyword name="$P1V"  value="NA" />
         <Keyword name="$P2N"  value="FSC-A" />
         <Keyword name="$P2S"  value="FSC-A" />
         <Keyword name="$P2B"  value="32" />
         <Keyword name="$P2R"  value="1048576" />
         <Keyword name="$P2E"  value="0,0" />
         <Keyword name="$P2F"  value="NA" />
         <Keyword name="$P2L"  value="488" />
         <Keyword name="$P2V"  value="181" />
         <Keyword name="$P3N"  value="SSC-A" />
         <Keyword name="$P3S"  value="SSC-A" />
         <Keyword name="$P3B"  value="32" />
         <Keyword name="$P3R"  value="1048576" />
         <Keyword name="$P3E"  value="0,0" />
         <Keyword name="$P3F"  value="488_10" />
         <Keyword name="$P3L"  value="488" />
         <Keyword name="$P3V"  value="320" />
         <Keyword name="$P4N"  value="BL1-A" />
         <Keyword name="$P4S"  value="GFP-A" />
         <Keyword name="$P4B"  value="32" />
         <Keyword name="$P4R"  value="1048576" />
         <Keyword name="$P4E"  value="0,0" />
         <Keyword name="$P4F"  value="530_30" />
         <Keyword name="$P4L"  value="488" />
         <Keyword name="$P4V"  value="340" />
         <Keyword name="$P5N"  value="YL4-A" />
         <Keyword name="$P5S"  value="PE-Cy7-A" />
         <Keyword name="$P5B"  value="32" />
         <Keyword name="$P5R"  value="1048576" />
         <Keyword name="$P5E"  value="0,0" />
         <Keyword name="$P5F"  value="780_60" />
         <Keyword name="$P5L"  value="561" />
         <Keyword name="$P5V"  value="450" />
         <Keyword name="$P6N"  value="YL1-A" />
         <Keyword name="$P6S"  value="R-PE-A" />
         <Keyword name="$P6B"  value="32" />
         <Keyword name="$P6R"  value="1048576" />
         <Keyword name="$P6E"  value="0,0" />
         <Keyword name="$P6F"  value="585_16" />
         <Keyword name="$P6L"  value="561" />
         <Keyword name="$P6V"  value="350" />
         <Keyword name="$P7N"  value="RL1-A" />
         <Keyword name="$P7S"  value="Alexa Fluor    647-A" />
         <Keyword name="$P7B"  value="32" />
         <Keyword name="$P7R"  value="1048576" />
         <Keyword name="$P7E"  value="0,0" />
         <Keyword name="$P7F"  value="670_14" />
         <Keyword name="$P7L"  value="640" />
         <Keyword name="$P7V"  value="400" />
         <Keyword name="$P8N"  value="VL1-A" />
         <Keyword name="$P8S"  value="Pacific Blue   -A" />
         <Keyword name="$P8B"  value="32" />
         <Keyword name="$P8R"  value="1048576" />
         <Keyword name="$P8E"  value="0,0" />
         <Keyword name="$P8F"  value="440_50" />
         <Keyword name="$P8L"  value="405" />
         <Keyword name="$P8V"  value="330" />
         <Keyword name="$P9N"  value="FSC-H" />
         <Keyword name="$P9S"  value="FSC-H" />
         <Keyword name="$P9B"  value="32" />
         <Keyword name="$P9R"  value="1048576" />
         <Keyword name="$P9E"  value="0,0" />
         <Keyword name="$P9F"  value="NA" />
         <Keyword name="$P9L"  value="488" />
         <Keyword name="$P9V"  value="181" />
         <Keyword name="$P10N"  value="SSC-H" />
         <Keyword name="$P10S"  value="SSC-H" />
         <Keyword name="$P10B"  value="32" />
         <Keyword name="$P10R"  value="1048576" />
         <Keyword name="$P10E"  value="0,0" />
         <Keyword name="$P10F"  value="488_10" />
         <Keyword name="$P10L"  value="488" />
         <Keyword name="$P10V"  value="320" />
         <Keyword name="$P11N"  value="FSC-W" />
         <Keyword name="$P11S"  value="FSC-W" />
         <Keyword name="$P11B"  value="32" />
         <Keyword name="$P11R"  value="1024" />
         <Keyword name="$P11E"  value="0,0" />
         <Keyword name="$P11F"  value="NA" />
         <Keyword name="$P11L"  value="488" />
         <Keyword name="$P11V"  value="181" />
         <Keyword name="$P12N"  value="SSC-W" />
         <Keyword name="$P12S"  value="SSC-W" />
         <Keyword name="$P12B"  value="32" />
         <Keyword name="$P12R"  value="1024" />
         <Keyword name="$P12E"  value="0,0" />
         <Keyword name="$P12F"  value="488_10" />
         <Keyword name="$P12L"  value="488" />
[truncated: 195,876 more chars]
