# Supplementary material for: CD20 tails interact with the 14-3-3/GEF-H1 complex and microtubule network upon PKCδ phosphorylation
Source: EMBO J. 2026 Apr 17;45(11):3859–79. doi: 10.1038/s44318-026-00781-5 (PMC13226681; doi:10.1038/s44318-026-00781-5)
Supplement: Supplementary file 7 — Source data Fig. 3 [file 44318_2026_781_MOESM7_ESM.zip › Figure 3/C/Fig 3 C -2/Fig. 3 C-2 CD20 mut extra paper.wsp]

<?xml version="1.0" encoding="UTF-8"?>
 <Workspace version="20.0"  modDate="Mon Dec 22 21:08:02 CET 2025"  clientTimestamp="1766434082470"  flowJoVersion="10.9.0"  drawRowBorders="1"  drawColumnBorders="1"  hideCompNodes="1"  curGroup="All Samples"  groupPaneHeight="80"  xmlns:xsi="http://www.w3.org/2001/XMLSchema-instance"  xmlns:gating="http://www.isac-net.org/std/Gating-ML/v2.0/gating"  xmlns:transforms="http://www.isac-net.org/std/Gating-ML/v2.0/transformations"  xmlns:data-type="http://www.isac-net.org/std/Gating-ML/v2.0/datatypes"  xsi:schemaLocation="http://www.isac-net.org/std/Gating-ML/v2.0/gating http://www.isac-net.org/std/Gating-ML/v2.0/gating/Gating-ML.v2.0.xsd http://www.isac-net.org/std/Gating-ML/v2.0/transformations http://www.isac-net.org/std/Gating-ML/v2.0/gating/Transformations.v2.0.xsd http://www.isac-net.org/std/Gating-ML/v2.0/datatypes http://www.isac-net.org/std/Gating-ML/v2.0/gating/DataTypes.v2.0.xsd "  nonAutoSaveFileName="file:/Users/kklaesener/Desktop/Revision/figures/WSP/Fig.%203%20C%20CD20%20mut%20extra%20paper.wsp" >
   <WindowPosition x="31"  y="85"  width="819"  height="888"  displayed="1"  panelState="" />
   <TextTraits font="Helvetica"  size="12"  name=""  style="plain"  color="#000000"  background="#00ffffff"  just="left" />
   <Columns>
     <TColumn width="373" >
       <Property key="fj.appnode.prop.name" />
     </TColumn>
     <TColumn width="214" >
       <Property key="fj.appnode.prop.statistic" />
     </TColumn>
     <TColumn width="213" >
       <Property key="fj.appnode.prop.ncells" />
     </TColumn>
   </Columns>
   <Matrices/>
   <Cytometers>
     <Cytometer name="ATTUNE"  cyt="4486521 Attune NxT Acoustic Focusing Cytometer (Lasers: BRVY)"  useFCS3="1"  extraNegs="0"  widthBasis="-1000"  linMin="0"  logMin="1"  linMax="1048576"  logMax="1048576"  linearRescale="1"  logRescale="1"  linFromKW="1"  logFromKW="1"  useGain="0"  useTransform="1"  transformType="BIEX"  manufacturer=""  serialnumber=""  homepage="workspaces-and-samples/flowjo-and-your-cytometer/flowjo-and-your-cytometer/ws-cytometer-attune/"  icon="attune.png" >
       <LinParams>
         <Param>time</Param>
       </LinParams>
       <LogParams/>
       <FilterParams/>
       <TransformStore/>
     </Cytometer>
   </Cytometers>
   <Groups>
     <GroupNode name="All Samples"  annotation=""  owningGroup="All Samples"  expanded="1"  sortPriority="10"  count="-1" >
       <Graph smoothing="0"  backColor="#ffffff"  foreColor="#000000"  type="Pseudocolor"  fast="1" >
         <Axis dimension="x"  name=""  label=""  auto="auto" />
         <Axis dimension="y"  name=""  label=""  auto="auto" />
         <GraphSettings level="5%"  smoothingHighResolution="1"  contourHighResolution="1"  histogramSmoothingCount="0"  graphResolution="256"  showOutliers="0"  drawLargeDots="0"  dotsToDraw="8000"  tint="le.chartfill.tinted.40"  lineWeight="le.lineweight.normal"  lineStyle="le.linestyle.solid" />
         <GraphEnvironment showGrid="0"  showAxes="tl"  showGates="1"  showFreqOnPlots="1"  showGateNameOnPlots="1"  showMedians="0"  showUncomped="0"  addEventParam="0"  lastYAxisName="" >
           <TextTraits font="SansSerif"  size="11"  name="Labels"  style="plain"  color="#000000"  background="#00ffffff"  just="left" />
           <TextTraits font="SansSerif"  size="11"  name="LayoutGates"  style="plain"  color="#000000"  background="#00ffffff"  just="left" />
           <TextTraits font="SansSerif"  size="9"  name="Numbers"  style="plain"  color="#000000"  background="#00ffffff"  just="left" />
           <TextTraits font="SansSerif"  size="9"  name="Legend"  style="plain"  color="#000000"  background="#00ffffff"  just="left" />
         </GraphEnvironment>
       </Graph>
       <Subpopulations>
         <Population name="Ramos mut extra"  annotation=""  owningGroup="All Samples"  expanded="1"  sortPriority="10"  count="7549" >
           <Graph smoothing="0"  backColor="#ffffff"  foreColor="#000000"  heatMapStatParameter="BL1-A"  type="Pseudocolor"  fast="1" >
             <Axis dimension="x"  name="FSC-A"  label=""  auto="auto" />
             <Axis dimension="y"  name="SSC-A"  label=""  auto="auto" />
             <GraphSettings level="5%"  smoothingHighResolution="1"  contourHighResolution="1"  histogramSmoothingCount="0"  graphResolution="256"  showOutliers="0"  drawLargeDots="0"  dotsToDraw="8000"  tint="le.chartfill.tinted.40"  lineWeight="le.lineweight.normal"  lineStyle="le.linestyle.solid" />
             <GraphEnvironment showGrid="0"  showAxes="tl"  showGates="1"  showFreqOnPlots="1"  showGateNameOnPlots="1"  showMedians="0"  showUncomped="0"  addEventParam="0"  lastYAxisName="" >
               <TextTraits font="SansSerif"  size="11"  name="Labels"  style="plain"  color="#000000"  background="#00ffffff"  just="left" />
               <TextTraits font="SansSerif"  size="11"  name="LayoutGates"  style="plain"  color="#000000"  background="#00ffffff"  just="left" />
               <TextTraits font="SansSerif"  size="9"  name="Numbers"  style="plain"  color="#000000"  background="#00ffffff"  just="left" />
               <TextTraits font="SansSerif"  size="9"  name="Legend"  style="plain"  color="#000000"  background="#00ffffff"  just="left" />
               <WindowPosition x="839"  y="23"  width="390"  height="582"  displayed="1"  panelState="---" />
             </GraphEnvironment>
           </Graph>
           <Gate gating:id="ID1439655735" >
             <gating:EllipsoidGate eventsInside="1"  annoOffsetX="42"  annoOffsetY="-143"  tint="#000000"  isTinted="0"  lineWeight="Normal"  userDefined="1"  gating:distance="117.78321681279125" >
               <gating:dimension>
                 <data-type:fcs-dimension data-type:name="FSC-A" />
               </gating:dimension>
               <gating:dimension>
                 <data-type:fcs-dimension data-type:name="SSC-A" />
               </gating:dimension>
               <gating:foci>
                 <gating:vertex>
                   <gating:coordinate data-type:value="95.6402963964" />
                   <gating:coordinate data-type:value="26.9176889616" />
                 </gating:vertex>
                 <gating:vertex>
                   <gating:coordinate data-type:value="185.3597036036" />
                   <gating:coordinate data-type:value="92.0823110384" />
                 </gating:vertex>
               </gating:foci>
               <gating:edge>
                 <gating:vertex>
                   <gating:coordinate data-type:value="93" />
                   <gating:coordinate data-type:value="25" />
                 </gating:vertex>
                 <gating:vertex>
                   <gating:coordinate data-type:value="188" />
                   <gating:coordinate data-type:value="94" />
                 </gating:vertex>
                 <gating:vertex>
                   <gating:coordinate data-type:value="152" />
                   <gating:coordinate data-type:value="44" />
                 </gating:vertex>
                 <gating:vertex>
                   <gating:coordinate data-type:value="129" />
                   <gating:coordinate data-type:value="75" />
                 </gating:vertex>
               </gating:edge>
             </gating:EllipsoidGate>
           </Gate>
           <Subpopulations>
             <Population name="Single Cells"  annotation=""  owningGroup="All Samples"  expanded="1"  sortPriority="10"  count="7547" >
               <Graph smoothing="0"  backColor="#ffffff"  foreColor="#000000"  heatMapStatParameter="BL1-A"  type="Pseudocolor"  fast="1" >
                 <Axis dimension="x"  name="SSC-W"  label=""  auto="auto" />
                 <Axis dimension="y"  name="SSC-A"  label=""  auto="auto" />
                 <GraphSettings level="5%"  smoothingHighResolution="1"  contourHighResolution="1"  histogramSmoothingCount="0"  graphResolution="256"  showOutliers="0"  drawLargeDots="0"  dotsToDraw="8000"  tint="le.chartfill.tinted.40"  lineWeight="le.lineweight.normal"  lineStyle="le.linestyle.solid" />
                 <GraphEnvironment showGrid="0"  showAxes="tl"  showGates="1"  showFreqOnPlots="1"  showGateNameOnPlots="1"  showMedians="0"  showUncomped="0"  addEventParam="0"  lastYAxisName="" >
                   <TextTraits font="SansSerif"  size="11"  name="Labels"  style="plain"  color="#000000"  background="#00ffffff"  just="left" />
                   <TextTraits font="SansSerif"  size="11"  name="LayoutGates"  style="plain"  color="#000000"  background="#00ffffff"  just="left" />
                   <TextTraits font="SansSerif"  size="9"  name="Numbers"  style="plain"  color="#000000"  background="#00ffffff"  just="left" />
                   <TextTraits font="SansSerif"  size="9"  name="Legend"  style="plain"  color="#000000"  background="#00ffffff"  just="left" />
                   <WindowPosition x="839"  y="23"  width="390"  height="582"  displayed="1"  panelState="---" />
                 </GraphEnvironment>
               </Graph>
               <Gate gating:id="ID1182025255"  gating:parent_id="ID1439655735" >
                 <gating:RectangleGate eventsInside="1"  annoOffsetX="0"  annoOffsetY="0"  tint="#000000"  isTinted="0"  lineWeight="Normal"  userDefined="1"  percentX="0"  percentY="0" >
                   <gating:dimension gating:min="76.5984251968504"  gating:max="193.51181102362204" >
                     <data-type:fcs-dimension data-type:name="SSC-W" />
                   </gating:dimension>
                   <gating:dimension gating:min="32896.50196078431"  gating:max="674378.2901960785" >
                     <data-type:fcs-dimension data-type:name="SSC-A" />
                   </gating:dimension>
                 </gating:RectangleGate>
               </Gate>
             </Population>
           </Subpopulations>
         </Population>
       </Subpopulations>
       <Group name="All Samples"  live="1"  role="ws.group.dlog.test"  key=""  synchronized="0"  foreground="#000000"  fontStyle="bold" >
         <Criteria/>
         <BlacklistedSamples>
           <SampleRef sampleID="1" />
           <SampleRef sampleID="4" />
           <SampleRef sampleID="5" />
           <SampleRef sampleID="6" />
         </BlacklistedSamples>
         <SampleRefs>
           <SampleRef sampleID="25" />
           <SampleRef sampleID="30" />
           <SampleRef sampleID="35" />
           <SampleRef sampleID="71" />
           <SampleRef sampleID="76" />
           <SampleRef sampleID="81" />
           <SampleRef sampleID="19" />
           <SampleRef sampleID="66" />
           <SampleRef sampleID="9" />
           <SampleRef sampleID="14" />
           <SampleRef sampleID="40" />
           <SampleRef sampleID="43" />
           <SampleRef sampleID="44" />
           <SampleRef sampleID="45" />
           <SampleRef sampleID="46" />
           <SampleRef sampleID="20" />
           <SampleRef sampleID="26" />
           <SampleRef sampleID="31" />
           <SampleRef sampleID="36" />
           <SampleRef sampleID="67" />
           <SampleRef sampleID="72" />
           <SampleRef sampleID="77" />
           <SampleRef sampleID="82" />
           <SampleRef sampleID="2" />
           <SampleRef sampleID="10" />
           <SampleRef sampleID="15" />
           <SampleRef sampleID="41" />
           <SampleRef sampleID="50" />
           <SampleRef sampleID="55" />
           <SampleRef sampleID="58" />
           <SampleRef sampleID="62" />
           <SampleRef sampleID="21" />
           <SampleRef sampleID="27" />
           <SampleRef sampleID="32" />
           <SampleRef sampleID="37" />
           <SampleRef sampleID="68" />
           <SampleRef sampleID="73" />
           <SampleRef sampleID="78" />
           <SampleRef sampleID="83" />
           <SampleRef sampleID="3" />
           <SampleRef sampleID="11" />
           <SampleRef sampleID="16" />
           <SampleRef sampleID="42" />
           <SampleRef sampleID="51" />
           <SampleRef sampleID="56" />
           <SampleRef sampleID="59" />
           <SampleRef sampleID="63" />
           <SampleRef sampleID="22" />
           <SampleRef sampleID="28" />
           <SampleRef sampleID="33" />
           <SampleRef sampleID="38" />
           <SampleRef sampleID="69" />
           <SampleRef sampleID="74" />
           <SampleRef sampleID="79" />
           <SampleRef sampleID="84" />
           <SampleRef sampleID="7" />
           <SampleRef sampleID="12" />
           <SampleRef sampleID="17" />
           <SampleRef sampleID="52" />
           <SampleRef sampleID="57" />
           <SampleRef sampleID="60" />
           <SampleRef sampleID="64" />
           <SampleRef sampleID="23" />
           <SampleRef sampleID="70" />
           <SampleRef sampleID="29" />
           <SampleRef sampleID="34" />
           <SampleRef sampleID="39" />
           <SampleRef sampleID="75" />
           <SampleRef sampleID="80" />
           <SampleRef sampleID="85" />
           <SampleRef sampleID="13" />
           <SampleRef sampleID="18" />
           <SampleRef sampleID="47" />
           <SampleRef sampleID="61" />
           <SampleRef sampleID="8" />
           <SampleRef sampleID="49" />
           <SampleRef sampleID="53" />
           <SampleRef sampleID="24" />
           <SampleRef sampleID="48" />
           <SampleRef sampleID="54" />
           <SampleRef sampleID="65" />
         </SampleRefs>
         <Keywords/>
       </Group>
     </GroupNode>
     <GroupNode name="Compensation"  annotation=""  owningGroup="Compensation"  expanded="1"  sortPriority="10"  count="-1" >
       <Graph smoothing="0"  backColor="#ffffff"  foreColor="#000000"  type="Pseudocolor"  fast="1" >
         <Axis dimension="x"  name=""  label=""  auto="auto" />
         <Axis dimension="y"  name=""  label=""  auto="auto" />
         <GraphSettings level="5%"  smoothingHighResolution="1"  contourHighResolution="1"  histogramSmoothingCount="0"  graphResolution="256"  showOutliers="0"  drawLargeDots="0"  dotsToDraw="8000"  tint="le.chartfill.tinted.40"  lineWeight="le.lineweight.normal"  lineStyle="le.linestyle.solid" />
         <GraphEnvironment showGrid="0"  showAxes="tl"  showGates="1"  showFreqOnPlots="1"  showGateNameOnPlots="1"  showMedians="0"  showUncomped="0"  addEventParam="0"  lastYAxisName="" >
           <TextTraits font="SansSerif"  size="11"  name="Labels"  style="plain"  color="#000000"  background="#00ffffff"  just="left" />
           <TextTraits font="SansSerif"  size="11"  name="LayoutGates"  style="plain"  color="#000000"  background="#00ffffff"  just="left" />
           <TextTraits font="SansSerif"  size="9"  name="Numbers"  style="plain"  color="#000000"  background="#00ffffff"  just="left" />
           <TextTraits font="SansSerif"  size="9"  name="Legend"  style="plain"  color="#000000"  background="#00ffffff"  just="left" />
         </GraphEnvironment>
       </Graph>
       <Group name="Compensation"  live="1"  role="ws.group.dlog.compensation"  key=""  synchronized="0"  foreground="#bc1900"  fontStyle="bold" >
         <Criteria>
           <Criterion connector="And"  keyword="$FIL"  function="Contains"  value="comp" />
           <Criterion connector="Or"  keyword="$FIL"  function="Contains"  value="unstained" />
         </Criteria>
         <Keywords/>
       </Group>
     </GroupNode>
   </Groups>
   <SampleList>
     <Sample>
       <DataSet uri="file:/Volumes/Kathrin%20Data/FACS/2023/230711%20CD20%20TF/2307011%20CD20%20KO%20TF_CD32B%203%20pRhoA_sa2%20CD32B%20CD20KOwt1.fcs"  sampleID="44" />
       <Transformations>
         <transforms:linear transforms:minRange="0"  transforms:maxRange="3"  gain="1" >
           <data-type:parameter data-type:name="Time" />
         </transforms:linear>
         <transforms:linear transforms:minRange="0"  transforms:maxRange="1048576"  gain="1" >
           <data-type:parameter data-type:name="FSC-A" />
         </transforms:linear>
         <transforms:linear transforms:minRange="0"  transforms:maxRange="1048576"  gain="1" >
           <data-type:parameter data-type:name="SSC-A" />
         </transforms:linear>
         <transforms:log transforms:offset="1"  transforms:decades="6.0205999133" >
           <data-type:parameter data-type:name="BL1-A" />
         </transforms:log>
         <transforms:log transforms:offset="1"  transforms:decades="6.0205999133" >
           <data-type:parameter data-type:name="RL1-A" />
         </transforms:log>
         <transforms:linear transforms:minRange="0"  transforms:maxRange="1048576"  gain="1" >
           <data-type:parameter data-type:name="FSC-H" />
         </transforms:linear>
         <transforms:linear transforms:minRange="0"  transforms:maxRange="1048576"  gain="1" >
           <data-type:parameter data-type:name="SSC-H" />
         </transforms:linear>
         <transforms:linear transforms:minRange="0"  transforms:maxRange="1024"  gain="1" >
           <data-type:parameter data-type:name="FSC-W" />
         </transforms:linear>
         <transforms:linear transforms:minRange="0"  transforms:maxRange="1024"  gain="1" >
           <data-type:parameter data-type:name="SSC-W" />
         </transforms:linear>
       </Transformations>
       <Keywords>
         <Keyword name="FJ_FCS_VERSION"  value="3.1" />
         <Keyword name="$PAR"  value="9" />
         <Keyword name="$TOT"  value="13343" />
         <Keyword name="$MODE"  value="L" />
         <Keyword name="$DATATYPE"  value="F" />
         <Keyword name="$BYTEORD"  value="1,2,3,4" />
         <Keyword name="$P1N"  value="Time" />
         <Keyword name="$P1S"  value="Time" />
         <Keyword name="$P1B"  value="32" />
         <Keyword name="$P1R"  value="67108864" />
         <Keyword name="$P1E"  value="0,0" />
         <Keyword name="$P1F"  value="NA" />
         <Keyword name="$P1L"  value="NA" />
         <Keyword name="$P1V"  value="NA" />
         <Keyword name="$P2N"  value="FSC-A" />
         <Keyword name="$P2S"  value="FSC-A" />
         <Keyword name="$P2B"  value="32" />
         <Keyword name="$P2R"  value="1048576" />
         <Keyword name="$P2E"  value="0,0" />
         <Keyword name="$P2F"  value="NA" />
         <Keyword name="$P2L"  value="488" />
         <Keyword name="$P2V"  value="181" />
         <Keyword name="$P3N"  value="SSC-A" />
         <Keyword name="$P3S"  value="SSC-A" />
         <Keyword name="$P3B"  value="32" />
         <Keyword name="$P3R"  value="1048576" />
         <Keyword name="$P3E"  value="0,0" />
         <Keyword name="$P3F"  value="488_10" />
         <Keyword name="$P3L"  value="488" />
         <Keyword name="$P3V"  value="320" />
         <Keyword name="$P4N"  value="BL1-A" />
         <Keyword name="$P4S"  value="FITC-A" />
         <Keyword name="$P4B"  value="32" />
         <Keyword name="$P4R"  value="1048576" />
         <Keyword name="$P4E"  value="0,0" />
         <Keyword name="$P4F"  value="530_30" />
         <Keyword name="$P4L"  value="488" />
         <Keyword name="$P4V"  value="340" />
         <Keyword name="$P5N"  value="RL1-A" />
         <Keyword name="$P5S"  value="Alexa Fluor    647-A" />
         <Keyword name="$P5B"  value="32" />
         <Keyword name="$P5R"  value="1048576" />
         <Keyword name="$P5E"  value="0,0" />
         <Keyword name="$P5F"  value="670_14" />
         <Keyword name="$P5L"  value="640" />
         <Keyword name="$P5V"  value="350" />
         <Keyword name="$P6N"  value="FSC-H" />
         <Keyword name="$P6S"  value="FSC-H" />
         <Keyword name="$P6B"  value="32" />
         <Keyword name="$P6R"  value="1048576" />
         <Keyword name="$P6E"  value="0,0" />
         <Keyword name="$P6F"  value="NA" />
         <Keyword name="$P6L"  value="488" />
         <Keyword name="$P6V"  value="181" />
         <Keyword name="$P7N"  value="SSC-H" />
         <Keyword name="$P7S"  value="SSC-H" />
         <Keyword name="$P7B"  value="32" />
         <Keyword name="$P7R"  value="1048576" />
         <Keyword name="$P7E"  value="0,0" />
         <Keyword name="$P7F"  value="488_10" />
         <Keyword name="$P7L"  value="488" />
         <Keyword name="$P7V"  value="320" />
         <Keyword name="$P8N"  value="FSC-W" />
         <Keyword name="$P8S"  value="FSC-W" />
         <Keyword name="$P8B"  value="32" />
         <Keyword name="$P8R"  value="1024" />
         <Keyword name="$P8E"  value="0,0" />
         <Keyword name="$P8F"  value="NA" />
         <Keyword name="$P8L"  value="488" />
         <Keyword name="$P8V"  value="181" />
         <Keyword name="$P9N"  value="SSC-W" />
         <Keyword name="$P9S"  value="SSC-W" />
         <Keyword name="$P9B"  value="32" />
         <Keyword name="$P9R"  value="1024" />
         <Keyword name="$P9E"  value="0,0" />
         <Keyword name="$P9F"  value="488_10" />
         <Keyword name="$P9L"  value="488" />
         <Keyword name="$P9V"  value="320" />
         <Keyword name="$CYT"  value="4486521 Attune NxT Acoustic Focusing Cytometer (Lasers: BRVY)" />
         <Keyword name="$SYS"  value="SNAKE Microsoft Windows 10 Enterprise LTSC" />
         <Keyword name="$SPILLOVER"  value="2,BL1-A,RL1-A,1.000000,0.000000,0.000000,1.000000" />
         <Keyword name="$BTIM"  value="09:50:49" />
         <Keyword name="$CELLS"  value="NA" />
         <Keyword name="$COM"  value="NA" />
         <Keyword name="$CYTSN"  value="2AFC212610616" />
         <Keyword name="$DATE"  value="11-Jul-2023" />
         <Keyword name="$ETIM"  value="09:50:52" />
         <Keyword name="$EXP"  value="NA" />
         <Keyword name="$FIL"  value="sa2 CD32B CD20KOwt1.fcs" />
         <Keyword name="$INST"  value="NA" />
         <Keyword name="$ORIGINALITY"  value="Original" />
         <Keyword name="$LOST"  value="0" />
         <Keyword name="$OP"  value="Guest Guest" />
         <Keyword name="$PLATEID"  value="NA" />
         <Keyword name="$PLATENAME"  value="NA" />
         <Keyword name="$PROJ"  value="2307011 CD20 KO TF" />
         <Keyword name="$SMNO"  value="CD32B 3 pRhoA" />
         <Keyword name="$SRC"  value="NA" />
         <Keyword name="$TIMESTEP"  value="0,001" />
         <Keyword name="$VOL"  value="7000" />
         <Keyword name="#FLOWRATE"  value="100" />
         <Keyword name="#LASER1ASF"  value="1,08" />
         <Keyword name="#LASER1COLOR"  value="Blue" />
         <Keyword name="#LASER1DELAY"  value="1100" />
         <Keyword name="#LASER2ASF"  value="1,07" />
         <Keyword name="#LASER2COLOR"  value="Red" />
         <Keyword name="#LASER2DELAY"  value="1523" />
         <Keyword name="#LASER3ASF"  value="1,07" />
         <Keyword name="#LASER3COLOR"  value="Violet" />
         <Keyword name="#LASER3DELAY"  value="700" />
         <Keyword name="#LASER4ASF"  value="0,78" />
         <Keyword name="#LASER4COLOR"  value="Yellow" />
         <Keyword name="#LASER4DELAY"  value="241" />
         <Keyword name="#LASERCONFIG"  value="BRVY" />
         <Keyword name="#P1Label"  value="NA" />
         <Keyword name="#P1Target"  value="NA" />
         <Keyword name="#P4Label"  value="FITC" />
         <Keyword name="#P5Label"  value="Alexa Fluor    647" />
         <Keyword name="#PTDATE"  value="04-Jul-2023" />
         <Keyword name="#PTRESULT"  value="Pass" />
         <Keyword name="#TR1"  value="OR_FSC,25000" />
         <Keyword name="#WIDTHTHRESHOLD"  value="1000" />
         <Keyword name="#WINEXT"  value="0" />
         <Keyword name="HOSTID"  value="snake" />
         <Keyword name="$BEGINDATA"  value="000000008192" />
         <Keyword name="$ENDDATA"  value="000000488539" />
         <Keyword name="$NEXTDATA"  value="000000000000" />
         <Keyword name="$BEGINSTEXT"  value="000000000000" />
         <Keyword name="$ENDSTEXT"  value="000000000000" />
         <Keyword name="$BEGINANALYSIS"  value="000000000000" />
         <Keyword name="$ENDANALYSIS"  value="000000000000" />
       </Keywords>
       <SampleNode name="sa2 CD32B CD20KOwt1.fcs"  annotation=""  owningGroup=""  expanded="1"  sortPriority="10"  count="13343"  sampleID="44" >
         <Graph smoothing="0"  backColor="#ffffff"  foreColor="#000000"  type="Pseudocolor"  fast="1" >
           <Axis dimension="x"  name="FSC-A"  label=""  auto="auto" />
           <Axis dimension="y"  name="SSC-A"  label=""  auto="auto" />
           <GraphSettings level="5%"  smoothingHighResolution="1"  contourHighResolution="1"  histogramSmoothingCount="0"  graphResolution="256"  showOutliers="0"  drawLargeDots="0"  dotsToDraw="8000"  tint="le.chartfill.tinted.40"  lineWeight="le.lineweight.normal"  lineStyle="le.linestyle.solid" />
           <GraphEnvironment showGrid="0"  showAxes="tl"  showGates="1"  showFreqOnPlots="1"  showGateNameOnPlots="1"  showMedians="0"  showUncomped="0"  addEventParam="0"  lastYAxisName="" >
             <TextTraits font="SansSerif"  size="11"  name="Labels"  style="plain"  color="#000000"  background="#00ffffff"  just="left" />
             <TextTraits font="SansSerif"  size="11"  name="LayoutGates"  style="plain"  color="#000000"  background="#00ffffff"  just="left" />
             <TextTraits font="SansSerif"  size="9"  name="Numbers"  style="plain"  color="#000000"  background="#00ffffff"  just="left" />
             <TextTraits font="SansSerif"  size="9"  name="Legend"  style="plain"  color="#000000"  background="#00ffffff"  just="left" />
             <WindowPosition x="0"  y="0"  width="0"  height="0"  displayed="0"  panelState="" />
           </GraphEnvironment>
         </Graph>
         <Subpopulations>
           <Population name="Ramos mut extra"  annotation=""  owningGroup="All Samples"  expanded="1"  sortPriority="10"  count="6956" >
             <Graph smoothing="0"  backColor="#ffffff"  foreColor="#000000"  heatMapStatParameter="BL1-A"  type="Pseudocolor"  fast="1" >
               <Axis dimension="x"  name="FSC-A"  label=""  auto="auto" />
               <Axis dimension="y"  name="SSC-A"  label=""  auto="auto" />
               <GraphSettings level="5%"  smoothingHighResolution="1"  contourHighResolution="1"  histogramSmoothingCount="0"  graphResolution="256"  showOutliers="0"  drawLargeDots="0"  dotsToDraw="8000"  tint="le.chartfill.tinted.40"  lineWeight="le.lineweight.normal"  lineStyle="le.linestyle.solid" />
               <GraphEnvironment showGrid="0"  showAxes="tl"  showGates="1"  showFreqOnPlots="1"  showGateNameOnPlots="1"  showMedians="0"  showUncomped="0"  addEventParam="0"  lastYAxisName="" >
                 <TextTraits font="SansSerif"  size="11"  name="Labels"  style="plain"  color="#000000"  background="#00ffffff"  just="left" />
                 <TextTraits font="SansSerif"  size="11"  name="LayoutGates"  style="plain"  color="#000000"  background="#00ffffff"  just="left" />
                 <TextTraits font="SansSerif"  size="9"  name="Numbers"  style="plain"  color="#000000"  background="#00ffffff"  just="left" />
                 <TextTraits font="SansSerif"  size="9"  name="Legend"  style="plain"  color="#000000"  background="#00ffffff"  just="left" />
                 <WindowPosition x="839"  y="23"  width="390"  height="582"  displayed="1"  panelState="---" />
               </GraphEnvironment>
             </Graph>
             <Gate gating:id="ID989782501" >
               <gating:EllipsoidGate eventsInside="1"  annoOffsetX="42"  annoOffsetY="-143"  tint="#000000"  isTinted="0"  lineWeight="Normal"  userDefined="1"  gating:distance="117.78321681279125" >
                 <gating:dimension>
                   <data-type:fcs-dimension data-type:name="FSC-A" />
                 </gating:dimension>
                 <gating:dimension>
                   <data-type:fcs-dimension data-type:name="SSC-A" />
                 </gating:dimension>
                 <gating:foci>
                   <gating:vertex>
                     <gating:coordinate data-type:value="95.6402963964" />
                     <gating:coordinate data-type:value="26.9176889616" />
                   </gating:vertex>
                   <gating:vertex>
                     <gating:coordinate data-type:value="185.3597036036" />
                     <gating:coordinate data-type:value="92.0823110384" />
                   </gating:vertex>
                 </gating:foci>
                 <gating:edge>
                   <gating:vertex>
                     <gating:coordinate data-type:value="93" />
                     <gating:coordinate data-type:value="25" />
                   </gating:vertex>
                   <gating:vertex>
                     <gating:coordinate data-type:value="188" />
                     <gating:coordinate data-type:value="94" />
                   </gating:vertex>
                   <gating:vertex>
                     <gating:coordinate data-type:value="152" />
                     <gating:coordinate data-type:value="44" />
                   </gating:vertex>
                   <gating:vertex>
                     <gating:coordinate data-type:value="129" />
                     <gating:coordinate data-type:value="75" />
                   </gating:vertex>
                 </gating:edge>
               </gating:EllipsoidGate>
             </Gate>
             <Subpopulations>
               <Population name="Single Cells"  annotation=""  owningGroup="All Samples"  expanded="1"  sortPriority="10"  count="6948" >
                 <Graph smoothing="0"  backColor="#ffffff"  foreColor="#000000"  heatMapStatParameter="BL1-A"  type="Pseudocolor"  fast="1" >
                   <Axis dimension="x"  name="SSC-W"  label=""  auto="auto" />
                   <Axis dimension="y"  name="SSC-A"  label=""  auto="auto" />
                   <GraphSettings level="5%"  smoothingHighResolution="1"  contourHighResolution="1"  histogramSmoothingCount="0"  graphResolution="256"  showOutliers="0"  drawLargeDots="0"  dotsToDraw="8000"  tint="le.chartfill.tinted.40"  lineWeight="le.lineweight.normal"  lineStyle="le.linestyle.solid" />
                   <GraphEnvironment showGrid="0"  showAxes="tl"  showGates="1"  showFreqOnPlots="1"  showGateNameOnPlots="1"  showMedians="0"  showUncomped="0"  addEventParam="0"  lastYAxisName="" >
                     <TextTraits font="SansSerif"  size="11"  name="Labels"  style="plain"  color="#000000"  background="#00ffffff"  just="left" />
                     <TextTraits font="SansSerif"  size="11"  name="LayoutGates"  style="plain"  color="#000000"  background="#00ffffff"  just="left" />
                     <TextTraits font="SansSerif"  size="9"  name="Numbers"  style="plain"  color="#000000"  background="#00ffffff"  just="left" />
                     <TextTraits font="SansSerif"  size="9"  name="Legend"  style="plain"  color="#000000"  background="#00ffffff"  just="left" />
                     <WindowPosition x="839"  y="23"  width="390"  height="582"  displayed="1"  panelState="---" />
                   </GraphEnvironment>
                 </Graph>
                 <Gate gating:id="ID1908423287"  gating:parent_id="ID989782501" >
                   <gating:RectangleGate eventsInside="1"  annoOffsetX="0"  annoOffsetY="0"  tint="#000000"  isTinted="0"  lineWeight="Normal"  userDefined="1"  percentX="0"  percentY="0" >
                     <gating:dimension gating:min="76.5984251968504"  gating:max="193.51181102362204" >
                       <data-type:fcs-dimension data-type:name="SSC-W" />
                     </gating:dimension>
                     <gating:dimension gating:min="32896.50196078431"  gating:max="674378.2901960785" >
                       <data-type:fcs-dimension data-type:name="SSC-A" />
                     </gating:dimension>
                   </gating:RectangleGate>
                 </Gate>
               </Population>
             </Subpopulations>
           </Population>
         </Subpopulations>
       </SampleNode>
     </Sample>
     <Sample>
       <DataSet uri="file:/Volumes/Kathrin%20Data/FACS/2023/230711%20CD20%20TF/2307011%20CD20%20KO%20TF_CD32B%204%20pRock1_sa2%20CD32B%20CD20KOwt1.fcs"  sampleID="45" />
       <Transformations>
         <transforms:linear transforms:minRange="0"  transforms:maxRange="4"  gain="1" >
           <data-type:parameter data-type:name="Time" />
         </transforms:linear>
         <transforms:linear transforms:minRange="0"  transforms:maxRange="1048576"  gain="1" >
           <data-type:parameter data-type:name="FSC-A" />
         </transforms:linear>
         <transforms:linear transforms:minRange="0"  transforms:maxRange="1048576"  gain="1" >
           <data-type:parameter data-type:name="SSC-A" />
         </transforms:linear>
         <transforms:log transforms:offset="1"  transforms:decades="6.0205999133" >
           <data-type:parameter data-type:name="BL1-A" />
         </transforms:log>
         <transforms:log transforms:offset="1"  transforms:decades="6.0205999133" >
           <data-type:parameter data-type:name="RL1-A" />
         </transforms:log>
         <transforms:linear transforms:minRange="0"  transforms:maxRange="1048576"  gain="1" >
           <data-type:parameter data-type:name="FSC-H" />
         </transforms:linear>
         <transforms:linear transforms:minRange="0"  transforms:maxRange="1048576"  gain="1" >
           <data-type:parameter data-type:name="SSC-H" />
         </transforms:linear>
         <transforms:linear transforms:minRange="0"  transforms:maxRange="1024"  gain="1" >
           <data-type:parameter data-type:name="FSC-W" />
         </transforms:linear>
         <transforms:linear transforms:minRange="0"  transforms:maxRange="1024"  gain="1" >
           <data-type:parameter data-type:name="SSC-W" />
         </transforms:linear>
       </Transformations>
       <Keywords>
         <Keyword name="FJ_FCS_VERSION"  value="3.1" />
         <Keyword name="$PAR"  value="9" />
         <Keyword name="$TOT"  value="12978" />
         <Keyword name="$MODE"  value="L" />
         <Keyword name="$DATATYPE"  value="F" />
         <Keyword name="$BYTEORD"  value="1,2,3,4" />
         <Keyword name="$P1N"  value="Time" />
         <Keyword name="$P1S"  value="Time" />
         <Keyword name="$P1B"  value="32" />
         <Keyword name="$P1R"  value="67108864" />
         <Keyword name="$P1E"  value="0,0" />
         <Keyword name="$P1F"  value="NA" />
         <Keyword name="$P1L"  value="NA" />
         <Keyword name="$P1V"  value="NA" />
         <Keyword name="$P2N"  value="FSC-A" />
         <Keyword name="$P2S"  value="FSC-A" />
         <Keyword name="$P2B"  value="32" />
         <Keyword name="$P2R"  value="1048576" />
         <Keyword name="$P2E"  value="0,0" />
         <Keyword name="$P2F"  value="NA" />
         <Keyword name="$P2L"  value="488" />
         <Keyword name="$P2V"  value="181" />
         <Keyword name="$P3N"  value="SSC-A" />
         <Keyword name="$P3S"  value="SSC-A" />
         <Keyword name="$P3B"  value="32" />
         <Keyword name="$P3R"  value="1048576" />
         <Keyword name="$P3E"  value="0,0" />
         <Keyword name="$P3F"  value="488_10" />
         <Keyword name="$P3L"  value="488" />
         <Keyword name="$P3V"  value="320" />
         <Keyword name="$P4N"  value="BL1-A" />
         <Keyword name="$P4S"  value="FITC-A" />
         <Keyword name="$P4B"  value="32" />
         <Keyword name="$P4R"  value="1048576" />
         <Keyword name="$P4E"  value="0,0" />
         <Keyword name="$P4F"  value="530_30" />
         <Keyword name="$P4L"  value="488" />
         <Keyword name="$P4V"  value="340" />
         <Keyword name="$P5N"  value="RL1-A" />
         <Keyword name="$P5S"  value="Alexa Fluor    647-A" />
         <Keyword name="$P5B"  value="32" />
         <Keyword name="$P5R"  value="1048576" />
         <Keyword name="$P5E"  value="0,0" />
         <Keyword name="$P5F"  value="670_14" />
         <Keyword name="$P5L"  value="640" />
         <Keyword name="$P5V"  value="330" />
         <Keyword name="$P6N"  value="FSC-H" />
         <Keyword name="$P6S"  value="FSC-H" />
         <Keyword name="$P6B"  value="32" />
         <Keyword name="$P6R"  value="1048576" />
         <Keyword name="$P6E"  value="0,0" />
         <Keyword name="$P6F"  value="NA" />
         <Keyword name="$P6L"  value="488" />
         <Keyword name="$P6V"  value="181" />
         <Keyword name="$P7N"  value="SSC-H" />
         <Keyword name="$P7S"  value="SSC-H" />
         <Keyword name="$P7B"  value="32" />
         <Keyword name="$P7R"  value="1048576" />
         <Keyword name="$P7E"  value="0,0" />
         <Keyword name="$P7F"  value="488_10" />
         <Keyword name="$P7L"  value="488" />
         <Keyword name="$P7V"  value="320" />
         <Keyword name="$P8N"  value="FSC-W" />
         <Keyword name="$P8S"  value="FSC-W" />
         <Keyword name="$P8B"  value="32" />
         <Keyword name="$P8R"  value="1024" />
         <Keyword name="$P8E"  value="0,0" />
         <Keyword name="$P8F"  value="NA" />
         <Keyword name="$P8L"  value="488" />
         <Keyword name="$P8V"  value="181" />
         <Keyword name="$P9N"  value="SSC-W" />
         <Keyword name="$P9S"  value="SSC-W" />
         <Keyword name="$P9B"  value="32" />
         <Keyword name="$P9R"  value="1024" />
         <Keyword name="$P9E"  value="0,0" />
         <Keyword name="$P9F"  value="488_10" />
         <Keyword name="$P9L"  value="488" />
         <Keyword name="$P9V"  value="320" />
         <Keyword name="$CYT"  value="4486521 Attune NxT Acoustic Focusing Cytometer (Lasers: BRVY)" />
         <Keyword name="$SYS"  value="SNAKE Microsoft Windows 10 Enterprise LTSC" />
         <Keyword name="$SPILLOVER"  value="2,BL1-A,RL1-A,1.000000,0.000000,0.000000,1.000000" />
         <Keyword name="$BTIM"  value="09:59:11" />
         <Keyword name="$CELLS"  value="NA" />
         <Keyword name="$COM"  value="NA" />
         <Keyword name="$CYTSN"  value="2AFC212610616" />
         <Keyword name="$DATE"  value="11-Jul-2023" />
         <Keyword name="$ETIM"  value="09:59:15" />
         <Keyword name="$EXP"  value="NA" />
         <Keyword name="$FIL"  value="sa2 CD32B CD20KOwt1.fcs" />
         <Keyword name="$INST"  value="NA" />
         <Keyword name="$ORIGINALITY"  value="Original" />
         <Keyword name="$LOST"  value="0" />
         <Keyword name="$OP"  value="Guest Guest" />
         <Keyword name="$PLATEID"  value="NA" />
         <Keyword name="$PLATENAME"  value="NA" />
         <Keyword name="$PROJ"  value="2307011 CD20 KO TF" />
         <Keyword name="$SMNO"  value="CD32B 4 pRock1" />
         <Keyword name="$SRC"  value="NA" />
         <Keyword name="$TIMESTEP"  value="0,001" />
         <Keyword name="$VOL"  value="7000" />
         <Keyword name="#FLOWRATE"  value="100" />
         <Keyword name="#LASER1ASF"  value="1,08" />
         <Keyword name="#LASER1COLOR"  value="Blue" />
         <Keyword name="#LASER1DELAY"  value="1100" />
         <Keyword name="#LASER2ASF"  value="1,07" />
         <Keyword name="#LASER2COLOR"  value="Red" />
         <Keyword name="#LASER2DELAY"  value="1523" />
         <Keyword name="#LASER3ASF"  value="1,07" />
         <Keyword name="#LASER3COLOR"  value="Violet" />
         <Keyword name="#LASER3DELAY"  value="700" />
         <Keyword name="#LASER4ASF"  value="0,78" />
         <Keyword name="#LASER4COLOR"  value="Yellow" />
         <Keyword name="#LASER4DELAY"  value="241" />
         <Keyword name="#LASERCONFIG"  value="BRVY" />
         <Keyword name="#P1Label"  value="NA" />
         <Keyword name="#P1Target"  value="NA" />
         <Keyword name="#P4Label"  value="FITC" />
         <Keyword name="#P5Label"  value="Alexa Fluor    647" />
         <Keyword name="#PTDATE"  value="04-Jul-2023" />
         <Keyword name="#PTRESULT"  value="Pass" />
         <Keyword name="#TR1"  value="OR_FSC,25000" />
         <Keyword name="#WIDTHTHRESHOLD"  value="1000" />
         <Keyword name="#WINEXT"  value="0" />
         <Keyword name="HOSTID"  value="snake" />
         <Keyword name="$BEGINDATA"  value="000000008192" />
         <Keyword name="$ENDDATA"  value="000000475399" />
         <Keyword name="$NEXTDATA"  value="000000000000" />
         <Keyword name="$BEGINSTEXT"  value="000000000000" />
         <Keyword name="$ENDSTEXT"  value="000000000000" />
         <Keyword name="$BEGINANALYSIS"  value="000000000000" />
         <Keyword name="$ENDANALYSIS"  value="000000000000" />
       </Keywords>
       <SampleNode name="sa2 CD32B CD20KOwt1.fcs"  annotation=""  owningGroup=""  expanded="1"  sortPriority="10"  count="12978"  sampleID="45" >
         <Graph smoothing="0"  backColor="#ffffff"  foreColor="#000000"  type="Pseudocolor"  fast="1" >
           <Axis dimension="x"  name="FSC-A"  label=""  auto="auto" />
           <Axis dimension="y"  name="SSC-A"  label=""  auto="auto" />
           <GraphSettings level="5%"  smoothingHighResolution="1"  contourHighResolution="1"  histogramSmoothingCount="0"  graphResolution="256"  showOutliers="0"  drawLargeDots="0"  dotsToDraw="8000"  tint="le.chartfill.tinted.40"  lineWeight="le.lineweight.normal"  lineStyle="le.linestyle.solid" />
           <GraphEnvironment showGrid="0"  showAxes="tl"  showGates="1"  showFreqOnPlots="1"  showGateNameOnPlots="1"  showMedians="0"  showUncomped="0"  addEventParam="0"  lastYAxisName="" >
             <TextTraits font="SansSerif"  size="11"  name="Labels"  style="plain"  color="#000000"  background="#00ffffff"  just="left" />
             <TextTraits font="SansSerif"  size="11"  name="LayoutGates"  style="plain"  color="#000000"  background="#00ffffff"  just="left" />
             <TextTraits font="SansSerif"  size="9"  name="Numbers"  style="plain"  color="#000000"  background="#00ffffff"  just="left" />
             <TextTraits font="SansSerif"  size="9"  name="Legend"  style="plain"  color="#000000"  background="#00ffffff"  just="left" />
             <WindowPosition x="0"  y="0"  width="0"  height="0"  displayed="0"  panelState="" />
           </GraphEnvironment>
         </Graph>
         <Subpopulations>
           <Population name="Ramos mut extra"  annotation=""  owningGroup="All Samples"  expanded="1"  sortPriority="10"  count="7030" >
             <Graph smoothing="0"  backColor="#ffffff"  foreColor="#000000"  heatMapStatParameter="BL1-A"  type="Pseudocolor"  fast="1" >
               <Axis dimension="x"  name="FSC-A"  label=""  auto="auto" />
               <Axis dimension="y"  name="SSC-A"  label=""  auto="auto" />
               <GraphSettings level="5%"  smoothingHighResolution="1"  contourHighResolution="1"  histogramSmoothingCount="0"  graphResolution="256"  showOutliers="0"  drawLargeDots="0"  dotsToDraw="8000"  tint="le.chartfill.tinted.40"  lineWeight="le.lineweight.normal"  lineStyle="le.linestyle.solid" />
               <GraphEnvironment showGrid="0"  showAxes="tl"  showGates="1"  showFreqOnPlots="1"  showGateNameOnPlots="1"  showMedians="0"  showUncomped="0"  addEventParam="0"  lastYAxisName="" >
                 <TextTraits font="SansSerif"  size="11"  name="Labels"  style="plain"  color="#000000"  background="#00ffffff"  just="left" />
                 <TextTraits font="SansSerif"  size="11"  name="LayoutGates"  style="plain"  color="#000000"  background="#00ffffff"  just="left" />
                 <TextTraits font="SansSerif"  size="9"  name="Numbers"  style="plain"  color="#000000"  background="#00ffffff"  just="left" />
                 <TextTraits font="SansSerif"  size="9"  name="Legend"  style="plain"  color="#000000"  background="#00ffffff"  just="left" />
                 <WindowPosition x="839"  y="23"  width="390"  height="582"  displayed="1"  panelState="---" />
               </GraphEnvironment>
             </Graph>
             <Gate gating:id="ID1014380842" >
               <gating:EllipsoidGate eventsInside="1"  annoOffsetX="42"  annoOffsetY="-143"  tint="#000000"  isTinted="0"  lineWeight="Normal"  userDefined="1"  gating:distance="117.78321681279125" >
                 <gating:dimension>
                   <data-type:fcs-dimension data-type:name="FSC-A" />
                 </gating:dimension>
                 <gating:dimension>
                   <data-type:fcs-dimension data-type:name="SSC-A" />
                 </gating:dimension>
                 <gating:foci>
                   <gating:vertex>
                     <gating:coordinate data-type:value="95.6402963964" />
                     <gating:coordinate data-type:value="26.9176889616" />
                   </gating:vertex>
                   <gating:vertex>
                     <gating:coordinate data-type:value="185.3597036036" />
                     <gating:coordinate data-type:value="92.0823110384" />
                   </gating:vertex>
                 </gating:foci>
                 <gating:edge>
                   <gating:vertex>
                     <gating:coordinate data-type:value="93" />
                     <gating:coordinate data-type:value="25" />
                   </gating:vertex>
                   <gating:vertex>
                     <gating:coordinate data-type:value="188" />
                     <gating:coordinate data-type:value="94" />
                   </gating:vertex>
                   <gating:vertex>
                     <gating:coordinate data-type:value="152" />
                     <gating:coordinate data-type:value="44" />
                   </gating:vertex>
                   <gating:vertex>
                     <gating:coordinate data-type:value="129" />
                     <gating:coordinate data-type:value="75" />
                   </gating:vertex>
                 </gating:edge>
               </gating:EllipsoidGate>
             </Gate>
             <Subpopulations>
               <Population name="Single Cells"  annotation=""  owningGroup="All Samples"  expanded="1"  sortPriority="10"  count="7028" >
                 <Graph smoothing="0"  backColor="#ffffff"  foreColor="#000000"  heatMapStatParameter="BL1-A"  type="Pseudocolor"  fast="1" >
                   <Axis dimension="x"  name="SSC-W"  label=""  auto="auto" />
                   <Axis dimension="y"  name="SSC-A"  label=""  auto="auto" />
                   <GraphSettings level="5%"  smoothingHighResolution="1"  contourHighResolution="1"  histogramSmoothingCount="0"  graphResolution="256"  showOutliers="0"  drawLargeDots="0"  dotsToDraw="8000"  tint="le.chartfill.tinted.40"  lineWeight="le.lineweight.normal"  lineStyle="le.linestyle.solid" />
                   <GraphEnvironment showGrid="0"  showAxes="tl"  showGates="1"  showFreqOnPlots="1"  showGateNameOnPlots="1"  showMedians="0"  showUncomped="0"  addEventParam="0"  lastYAxisName="" >
                     <TextTraits font="SansSerif"  size="11"  name="Labels"  style="plain"  color="#000000"  background="#00ffffff"  just="left" />
                     <TextTraits font="SansSerif"  size="11"  name="LayoutGates"  style="plain"  color="#000000"  background="#00ffffff"  just="left" />
                     <TextTraits font="SansSerif"  size="9"  name="Numbers"  style="plain"  color="#000000"  background="#00ffffff"  just="left" />
                     <TextTraits font="SansSerif"  size="9"  name="Legend"  style="plain"  color="#000000"  background="#00ffffff"  just="left" />
                     <WindowPosition x="839"  y="23"  width="390"  height="582"  displayed="1"  panelState="---" />
                   </GraphEnvironment>
                 </Graph>
                 <Gate gating:id="ID717518065"  gating:parent_id="ID1014380842" >
                   <gating:RectangleGate eventsInside="1"  annoOffsetX="0"  annoOffsetY="0"  tint="#000000"  isTinted="0"  lineWeight="Normal"  userDefined="1"  percentX="0"  percentY="0" >
                     <gating:dimension gating:min="76.5984251968504"  gating:max="193.51181102362204" >
                       <data-type:fcs-dimension data-type:name="SSC-W" />
                     </gating:dimension>
                     <gating:dimension gating:min="32896.50196078431"  gating:max="674378.2901960785" >
                       <data-type:fcs-dimension data-type:name="SSC-A" />
                     </gating:dimension>
                   </gating:RectangleGate>
                 </Gate>
               </Population>
             </Subpopulations>
           </Population>
         </Subpopulations>
       </SampleNode>
     </Sample>
     <Sample>
       <DataSet uri="file:/Volumes/Kathrin%20Data/FACS/2023/230711%20CD20%20TF/2307011%20CD20%20KO%20TF_CD32B%201%20PIP3%20pGEF-H1_sa2%20CD32B%20CD20KOwt1.fcs"  sampleID="46" />
       <Transformations>
         <transforms:linear transforms:minRange="0"  transforms:maxRange="4"  gain="1" >
           <data-type:parameter data-type:name="Time" />
         </transforms:linear>
         <transforms:linear transforms:minRange="0"  transforms:maxRange="1048576"  gain="1" >
           <data-type:parameter data-type:name="FSC-A" />
         </transforms:linear>
         <transforms:linear transforms:minRange="0"  transforms:maxRange="1048576"  gain="1" >
           <data-type:parameter data-type:name="SSC-A" />
         </transforms:linear>
         <transforms:log transforms:offset="1"  transforms:decades="6.0205999133" >
           <data-type:parameter data-type:name="BL1-A" />
         </transforms:log>
         <transforms:log transforms:offset="1"  transforms:decades="6.0205999133" >
           <data-type:parameter data-type:name="RL1-A" />
         </transforms:log>
         <transforms:log transforms:offset="10"  transforms:decades="6.0205999133" >
           <data-type:parameter data-type:name="VL1-A" />
         </transforms:log>
         <transforms:linear transforms:minRange="0"  transforms:maxRange="1048576"  gain="1" >
           <data-type:parameter data-type:name="FSC-H" />
         </transforms:linear>
         <transforms:linear transforms:minRange="0"  transforms:maxRange="1048576"  gain="1" >
           <data-type:parameter data-type:name="SSC-H" />
         </transforms:linear>
         <transforms:linear transforms:minRange="0"  transforms:maxRange="1024"  gain="1" >
           <data-type:parameter data-type:name="FSC-W" />
         </transforms:linear>
         <transforms:linear transforms:minRange="0"  transforms:maxRange="1024"  gain="1" >
           <data-type:parameter data-type:name="SSC-W" />
         </transforms:linear>
       </Transformations>
       <Keywords>
         <Keyword name="FJ_FCS_VERSION"  value="3.1" />
         <Keyword name="$PAR"  value="10" />
         <Keyword name="$TOT"  value="13236" />
         <Keyword name="$MODE"  value="L" />
         <Keyword name="$DATATYPE"  value="F" />
         <Keyword name="$BYTEORD"  value="1,2,3,4" />
         <Keyword name="$P1N"  value="Time" />
         <Keyword name="$P1S"  value="Time" />
         <Keyword name="$P1B"  value="32" />
         <Keyword name="$P1R"  value="67108864" />
         <Keyword name="$P1E"  value="0,0" />
         <Keyword name="$P1F"  value="NA" />
         <Keyword name="$P1L"  value="NA" />
         <Keyword name="$P1V"  value="NA" />
         <Keyword name="$P2N"  value="FSC-A" />
         <Keyword name="$P2S"  value="FSC-A" />
         <Keyword name="$P2B"  value="32" />
         <Keyword name="$P2R"  value="1048576" />
         <Keyword name="$P2E"  value="0,0" />
         <Keyword name="$P2F"  value="NA" />
         <Keyword name="$P2L"  value="488" />
         <Keyword name="$P2V"  value="180" />
         <Keyword name="$P3N"  value="SSC-A" />
         <Keyword name="$P3S"  value="SSC-A" />
         <Keyword name="$P3B"  value="32" />
         <Keyword name="$P3R"  value="1048576" />
         <Keyword name="$P3E"  value="0,0" />
         <Keyword name="$P3F"  value="488_10" />
         <Keyword name="$P3L"  value="488" />
         <Keyword name="$P3V"  value="320" />
         <Keyword name="$P4N"  value="BL1-A" />
         <Keyword name="$P4S"  value="FITC-A" />
         <Keyword name="$P4B"  value="32" />
         <Keyword name="$P4R"  value="1048576" />
         <Keyword name="$P4E"  value="0,0" />
         <Keyword name="$P4F"  value="530_30" />
         <Keyword name="$P4L"  value="488" />
         <Keyword name="$P4V"  value="340" />
         <Keyword name="$P5N"  value="RL1-A" />
         <Keyword name="$P5S"  value="Alexa Fluor    647-A" />
         <Keyword name="$P5B"  value="32" />
         <Keyword name="$P5R"  value="1048576" />
         <Keyword name="$P5E"  value="0,0" />
         <Keyword name="$P5F"  value="670_14" />
         <Keyword name="$P5L"  value="640" />
         <Keyword name="$P5V"  value="320" />
         <Keyword name="$P6N"  value="VL1-A" />
         <Keyword name="$P6S"  value="Pacific Blue   -A" />
         <Keyword name="$P6B"  value="32" />
         <Keyword name="$P6R"  value="1048576" />
         <Keyword name="$P6E"  value="0,0" />
         <Keyword name="$P6F"  value="440_50" />
         <Keyword name="$P6L"  value="405" />
         <Keyword name="$P6V"  value="320" />
         <Keyword name="$P7N"  value="FSC-H" />
         <Keyword name="$P7S"  value="FSC-H" />
         <Keyword name="$P7B"  value="32" />
         <Keyword name="$P7R"  value="1048576" />
         <Keyword name="$P7E"  value="0,0" />
         <Keyword name="$P7F"  value="NA" />
         <Keyword name="$P7L"  value="488" />
         <Keyword name="$P7V"  value="180" />
         <Keyword name="$P8N"  value="SSC-H" />
         <Keyword name="$P8S"  value="SSC-H" />
         <Keyword name="$P8B"  value="32" />
         <Keyword name="$P8R"  value="1048576" />
         <Keyword name="$P8E"  value="0,0" />
         <Keyword name="$P8F"  value="488_10" />
         <Keyword name="$P8L"  value="488" />
         <Keyword name="$P8V"  value="320" />
         <Keyword name="$P9N"  value="FSC-W" />
         <Keyword name="$P9S"  value="FSC-W" />
         <Keyword name="$P9B"  value="32" />
         <Keyword name="$P9R"  value="1024" />
         <Keyword name="$P9E"  value="0,0" />
         <Keyword name="$P9F"  value="NA" />
         <Keyword name="$P9L"  value="488" />
         <Keyword name="$P9V"  value="180" />
         <Keyword name="$P10N"  value="SSC-W" />
         <Keyword name="$P10S"  value="SSC-W" />
         <Keyword name="$P10B"  value="32" />
         <Keyword name="$P10R"  value="1024" />
         <Keyword name="$P10E"  value="0,0" />
         <Keyword name="$P10F"  value="488_10" />
         <Keyword name="$P10L"  value="488" />
         <Keyword name="$P10V"  value="320" />
         <Keyword name="$CYT"  value="4486521 Attune NxT Acoustic Focusing Cytometer (Lasers: BRVY)" />
         <Keyword name="$SYS"  value="SNAKE Microsoft Windows 10 Enterprise LTSC" />
         <Keyword name="$SPILLOVER"  value="3,BL1-A,RL1-A,VL1-A,1.000000,0.000000,0.000000,0.000000,1.000000,0.000000,0.000000,0.000000,1.000000" />
         <Keyword name="$BTIM"  value="09:32:59" />
         <Keyword name="$CELLS"  value="NA" />
         <Keyword name="$COM"  value="NA" />
         <Keyword name="$CYTSN"  value="2AFC212610616" />
         <Keyword name="$DATE"  value="11-Jul-2023" />
         <Keyword name="$ETIM"  value="09:33:03" />
         <Keyword name="$EXP"  value="NA" />
         <Keyword name="$FIL"  value="sa2 CD32B CD20KOwt1.fcs" />
         <Keyword name="$INST"  value="NA" />
         <Keyword name="$ORIGINALITY"  value="Original" />
         <Keyword name="$LOST"  value="0" />
         <Keyword name="$OP"  value="Guest Guest" />
         <Keyword name="$PLATEID"  value="NA" />
         <Keyword name="$PLATENAME"  value="NA" />
         <Keyword name="$PROJ"  value="2307011 CD20 KO TF" />
         <Keyword name="$SMNO"  value="CD32B 1 PIP3 pGEF-H1" />
         <Keyword name="$SRC"  value="NA" />
         <Keyword name="$TIMESTEP"  value="0,001" />
         <Keyword name="$VOL"  value="7000" />
         <Keyword name="#FLOWRATE"  value="100" />
         <Keyword name="#LASER1ASF"  value="1,08" />
         <Keyword name="#LASER1COLOR"  value="Blue" />
         <Keyword name="#LASER1DELAY"  value="1100" />
         <Keyword name="#LASER2ASF"  value="1,07" />
         <Keyword name="#LASER2COLOR"  value="Red" />
         <Keyword name="#LASER2DELAY"  value="1523" />
         <Keyword name="#LASER3ASF"  value="1,07" />
         <Keyword name="#LASER3COLOR"  value="Violet" />
         <Keyword name="#LASER3DELAY"  value="700" />
         <Keyword name="#LASER4ASF"  value="0,78" />
         <Keyword name="#LASER4COLOR"  value="Yellow" />
         <Keyword name="#LASER4DELAY"  value="241" />
         <Keyword name="#LASERCONFIG"  value="BRVY" />
         <Keyword name="#P1Label"  value="NA" />
         <Keyword name="#P1Target"  value="NA" />
         <Keyword name="#P4Label"  value="FITC" />
         <Keyword name="#P5Label"  value="Alexa Fluor    647" />
         <Keyword name="#P6Label"  value="Pacific Blue   " />
         <Keyword name="#PTDATE"  value="04-Jul-2023" />
         <Keyword name="#PTRESULT"  value="Pass" />
         <Keyword name="#TR1"  value="OR_FSC,25000" />
         <Keyword name="#WIDTHTHRESHOLD"  value="1000" />
         <Keyword name="#WINEXT"  value="0" />
         <Keyword name="HOSTID"  value="snake" />
         <Keyword name="$BEGINDATA"  value="000000008192" />
         <Keyword name="$ENDDATA"  value="000000537631" />
         <Keyword name="$NEXTDATA"  value="000000000000" />
         <Keyword name="$BEGINSTEXT"  value="000000000000" />
         <Keyword name="$ENDSTEXT"  value="000000000000" />
         <Keyword name="$BEGINANALYSIS"  value="000000000000" />
         <Keyword name="$ENDANALYSIS"  value="000000000000" />
       </Keywords>
       <SampleNode name="sa2 CD32B CD20KOwt1.fcs"  annotation=""  owningGroup=""  expanded="1"  sortPriority="10"  count="13236"  sampleID="46" >
         <Graph smoothing="0"  backColor="#ffffff"  foreColor="#000000"  type="Pseudocolor"  fast="1" >
           <Axis dimension="x"  name="FSC-A"  label=""  auto="auto" />
           <Axis dimension="y"  name="SSC-A"  label=""  auto="auto" />
           <GraphSettings level="5%"  smoothingHighResolution="1"  contourHighResolution="1"  histogramSmoothingCount="0"  graphResolution="256"  showOutliers="0"  drawLargeDots="0"  dotsToDraw="8000"  tint="le.chartfill.tinted.40"  lineWeight="le.lineweight.normal"  lineStyle="le.linestyle.solid" />
           <GraphEnvironment showGrid="0"  showAxes="tl"  showGates="1"  showFreqOnPlots="1"  showGateNameOnPlots="1"  showMedians="0"  showUncomped="0"  addEventParam="0"  lastYAxisName="" >
             <TextTraits font="SansSerif"  size="11"  name="Labels"  style="plain"  color="#000000"  background="#00ffffff"  just="left" />
             <TextTraits font="SansSerif"  size="11"  name="LayoutGates"  style="plain"  color="#000000"  background="#00ffffff"  just="left" />
             <TextTraits font="SansSerif"  size="9"  name="Numbers"  style="plain"  color="#000000"  background="#00ffffff"  just="left" />
             <TextTraits font="SansSerif"  size="9"  name="Legend"  style="plain"  color="#000000"  background="#00ffffff"  just="left" />
             <WindowPosition x="0"  y="0"  width="0"  height="0"  displayed="0"  panelState="" />
           </GraphEnvironment>
         </Graph>
         <Subpopulations>
           <Population name="Ramos mut extra"  annotation=""  owningGroup="All Samples"  expanded="1"  sortPriority="10"  count="6983" >
             <Graph smoothing="0"  backColor="#ffffff"  foreColor="#000000"  heatMapStatParameter="BL1-A"  type="Pseudocolor"  fast="1" >
               <Axis dimension="x"  name="FSC-A"  label=""  auto="auto" />
               <Axis dimension="y"  name="SSC-A"  label=""  auto="auto" />
               <GraphSettings level="5%"  smoothingHighResolution="1"  contourHighResolution="1"  histogramSmoothingCount="0"  graphResolution="256"  showOutliers="0"  drawLargeDots="0"  dotsToDraw="8000"  tint="le.chartfill.tinted.40"  lineWeight="le.lineweight.normal"  lineStyle="le.linestyle.solid" />
               <GraphEnvironment showGrid="0"  showAxes="tl"  showGates="1"  showFreqOnPlots="1"  showGateNameOnPlots="1"  showMedians="0"  showUncomped="0"  addEventParam="0"  lastYAxisName="" >
                 <TextTraits font="SansSerif"  size="11"  name="Labels"  style="plain"  color="#000000"  background="#00ffffff"  just="left" />
                 <TextTraits font="SansSerif"  size="11"  name="LayoutGates"  style="plain"  color="#000000"  background="#00ffffff"  just="left" />
                 <TextTraits font="SansSerif"  size="9"  name="Numbers"  style="plain"  color="#000000"  background="#00ffffff"  just="left" />
                 <TextTraits font="SansSerif"  size="9"  name="Legend"  style="plain"  color="#000000"  background="#00ffffff"  just="left" />
                 <WindowPosition x="839"  y="23"  width="390"  height="582"  displayed="1"  panelState="---" />
               </GraphEnvironment>
             </Graph>
             <Gate gating:id="ID366765680" >
               <gating:EllipsoidGate eventsInside="1"  annoOffsetX="42"  annoOffsetY="-143"  tint="#000000"  isTinted="0"  lineWeight="Normal"  userDefined="1"  gating:distance="117.78321681279125" >
                 <gating:dimension>
                   <data-type:fcs-dimension data-type:name="FSC-A" />
                 </gating:dimension>
                 <gating:dimension>
                   <data-type:fcs-dimension data-type:name="SSC-A" />
                 </gating:dimension>
                 <gating:foci>
                   <gating:vertex>
                     <gating:coordinate data-type:value="95.6402963964" />
                     <gating:coordinate data-type:value="26.9176889616" />
                   </gating:vertex>
                   <gating:vertex>
                     <gating:coordinate data-type:value="185.3597036036" />
                     <gating:coordinate data-type:value="92.0823110384" />
                   </gating:vertex>
                 </gating:foci>
                 <gating:edge>
                   <gating:vertex>
                     <gating:coordinate data-type:value="93" />
                     <gating:coordinate data-type:value="25" />
                   </gating:vertex>
                   <gating:vertex>
                     <gating:coordinate data-type:value="188" />
                     <gating:coordinate data-type:value="94" />
                   </gating:vertex>
                   <gating:vertex>
                     <gating:coordinate data-type:value="152" />
                     <gating:coordinate data-type:value="44" />
                   </gating:vertex>
                   <gating:vertex>
                     <gating:coordinate data-type:value="129" />
                     <gating:coordinate data-type:value="75" />
                   </gating:vertex>
                 </gating:edge>
               </gating:EllipsoidGate>
             </Gate>
             <Subpopulations>
               <Population name="Single Cells"  annotation=""  owningGroup="All Samples"  expanded="1"  sortPriority="10"  count="6976" >
                 <Graph smoothing="0"  backColor="#ffffff"  foreColor="#000000"  heatMapStatParameter="BL1-A"  type="Pseudocolor"  fast="1" >
                   <Axis dimension="x"  name="SSC-W"  label=""  auto="auto" />
                   <Axis dimension="y"  name="SSC-A"  label=""  auto="auto" />
                   <GraphSettings level="5%"  smoothingHighResolution="1"  contourHighResolution="1"  histogramSmoothingCount="0"  graphResolution="256"  showOutliers="0"  drawLargeDots="0"  dotsToDraw="8000"  tint="le.chartfill.tinted.40"  lineWeight="le.lineweight.normal"  lineStyle="le.linestyle.solid" />
                   <GraphEnvironment showGrid="0"  showAxes="tl"  showGates="1"  showFreqOnPlots="1"  showGateNameOnPlots="1"  showMedians="0"  showUncomped="0"  addEventParam="0"  lastYAxisName="" >
                     <TextTraits font="SansSerif"  size="11"  name="Labels"  style="plain"  color="#000000"  background="#00ffffff"  just="left" />
                     <TextTraits font="SansSerif"  size="11"  name="LayoutGates"  style="plain"  color="#000000"  background="#00ffffff"  just="left" />
                     <TextTraits font="SansSerif"  size="9"  name="Numbers"  style="plain"  color="#000000"  background="#00ffffff"  just="left" />
                     <TextTraits font="SansSerif"  size="9"  name="Legend"  style="plain"  color="#000000"  background="#00ffffff"  just="left" />
                     <WindowPosition x="839"  y="23"  width="390"  height="582"  displayed="1"  panelState="---" />
                   </GraphEnvironment>
                 </Graph>
                 <Gate gating:id="ID1741263541"  gating:parent_id="ID366765680" >
                   <gating:RectangleGate eventsInside="1"  annoOffsetX="0"  annoOffsetY="0"  tint="#000000"  isTinted="0"  lineWeight="Normal"  userDefined="1"  percentX="0"  percentY="0" >
                     <gating:dimension gating:min="76.5984251968504"  gating:max="193.51181102362204" >
                       <data-type:fcs-dimension data-type:name="SSC-W" />
                     </gating:dimension>
                     <gating:dimension gating:min="32896.50196078431"  gating:max="674378.2901960785" >
                       <data-type:fcs-dimension data-type:name="SSC-A" />
                     </gating:dimension>
                   </gating:RectangleGate>
                 </Gate>
               </Population>
             </Subpopulations>
           </Population>
         </Subpopulations>
       </SampleNode>
     </Sample>
     <Sample>
       <DataSet uri="file:/Volumes/Kathrin%20Data/FACS/2023/230711%20CD20%20TF/2307011%20CD20%20KO%20TF_CD32B%204%20pRock1_sa6%20CD32B.fcs"  sampleID="47" />
       <Transformations>
         <transforms:linear transforms:minRange="0"  transforms:maxRange="4"  gain="1" >
           <data-type:parameter data-type:name="Time" />
         </transforms:linear>
         <transforms:linear transforms:minRange="0"  transforms:maxRange="1048576"  gain="1" >
           <data-type:parameter data-type:name="FSC-A" />
         </transforms:linear>
         <transforms:linear transforms:minRange="0"  transforms:maxRange="1048576"  gain="1" >
           <data-type:parameter data-type:name="SSC-A" />
         </transforms:linear>
         <transforms:log transforms:offset="1"  transforms:decades="6.0205999133" >
           <data-type:parameter data-type:name="BL1-A" />
         </transforms:log>
         <transforms:log transforms:offset="1"  transforms:decades="6.0205999133" >
           <data-type:parameter data-type:name="RL1-A" />
         </transforms:log>
         <transforms:linear transforms:minRange="0"  transforms:maxRange="1048576"  gain="1" >
           <data-type:parameter data-type:name="FSC-H" />
         </transforms:linear>
         <transforms:linear transforms:minRange="0"  transforms:maxRange="1048576"  gain="1" >
           <data-type:parameter data-type:name="SSC-H" />
         </transforms:linear>
         <transforms:linear transforms:minRange="0"  transforms:maxRange="1024"  gain="1" >
           <data-type:parameter data-type:name="FSC-W" />
         </transforms:linear>
         <transforms:linear transforms:minRange="0"  transforms:maxRange="1024"  gain="1" >
           <data-type:parameter data-type:name="SSC-W" />
         </transforms:linear>
       </Transformations>
       <Keywords>
         <Keyword name="FJ_FCS_VERSION"  value="3.1" />
         <Keyword name="$PAR"  value="9" />
         <Keyword name="$TOT"  value="13657" />
         <Keyword name="$MODE"  value="L" />
         <Keyword name="$DATATYPE"  value="F" />
         <Keyword name="$BYTEORD"  value="1,2,3,4" />
         <Keyword name="$P1N"  value="Time" />
         <Keyword name="$P1S"  value="Time" />
         <Keyword name="$P1B"  value="32" />
         <Keyword name="$P1R"  value="67108864" />
         <Keyword name="$P1E"  value="0,0" />
         <Keyword name="$P1F"  value="NA" />
         <Keyword name="$P1L"  value="NA" />
         <Keyword name="$P1V"  value="NA" />
         <Keyword name="$P2N"  value="FSC-A" />
         <Keyword name="$P2S"  value="FSC-A" />
         <Keyword name="$P2B"  value="32" />
         <Keyword name="$P2R"  value="1048576" />
         <Keyword name="$P2E"  value="0,0" />
         <Keyword name="$P2F"  value="NA" />
         <Keyword name="$P2L"  value="488" />
         <Keyword name="$P2V"  value="181" />
         <Keyword name="$P3N"  value="SSC-A" />
         <Keyword name="$P3S"  value="SSC-A" />
         <Keyword name="$P3B"  value="32" />
         <Keyword name="$P3R"  value="1048576" />
         <Keyword name="$P3E"  value="0,0" />
         <Keyword name="$P3F"  value="488_10" />
         <Keyword name="$P3L"  value="488" />
         <Keyword name="$P3V"  value="320" />
         <Keyword name="$P4N"  value="BL1-A" />
         <Keyword name="$P4S"  value="FITC-A" />
         <Keyword name="$P4B"  value="32" />
         <Keyword name="$P4R"  value="1048576" />
         <Keyword name="$P4E"  value="0,0" />
         <Keyword name="$P4F"  value="530_30" />
         <Keyword name="$P4L"  value="488" />
         <Keyword name="$P4V"  value="340" />
         <Keyword name="$P5N"  value="RL1-A" />
         <Keyword name="$P5S"  value="Alexa Fluor    647-A" />
         <Keyword name="$P5B"  value="32" />
         <Keyword name="$P5R"  value="1048576" />
         <Keyword name="$P5E"  value="0,0" />
         <Keyword name="$P5F"  value="670_14" />
         <Keyword name="$P5L"  value="640" />
         <Keyword name="$P5V"  value="330" />
         <Keyword name="$P6N"  value="FSC-H" />
         <Keyword name="$P6S"  value="FSC-H" />
         <Keyword name="$P6B"  value="32" />
         <Keyword name="$P6R"  value="1048576" />
         <Keyword name="$P6E"  value="0,0" />
         <Keyword name="$P6F"  value="NA" />
         <Keyword name="$P6L"  value="488" />
         <Keyword name="$P6V"  value="181" />
         <Keyword name="$P7N"  value="SSC-H" />
         <Keyword name="$P7S"  value="SSC-H" />
         <Keyword name="$P7B"  value="32" />
         <Keyword name="$P7R"  value="1048576" />
         <Keyword name="$P7E"  value="0,0" />
         <Keyword name="$P7F"  value="488_10" />
         <Keyword name="$P7L"  value="488" />
         <Keyword name="$P7V"  value="320" />
         <Keyword name="$P8N"  value="FSC-W" />
         <Keyword name="$P8S"  value="FSC-W" />
         <Keyword name="$P8B"  value="32" />
         <Keyword name="$P8R"  value="1024" />
         <Keyword name="$P8E"  value="0,0" />
         <Keyword name="$P8F"  value="NA" />
         <Keyword name="$P8L"  value="488" />
         <Keyword name="$P8V"  value="181" />
         <Keyword name="$P9N"  value="SSC-W" />
         <Keyword name="$P9S"  value="SSC-W" />
         <Keyword name="$P9B"  value="32" />
         <Keyword name="$P9R"  value="1024" />
         <Keyword name="$P9E"  value="0,0" />
         <Keyword name="$P9F"  value="488_10" />
         <Keyword name="$P9L"  value="488" />
         <Keyword name="$P9V"  value="320" />
         <Keyword name="$CYT"  value="4486521 Attune NxT Acoustic Focusing Cytometer (Lasers: BRVY)" />
         <Keyword name="$SYS"  value="SNAKE Microsoft Windows 10 Enterprise LTSC" />
         <Keyword name="$SPILLOVER"  value="2,BL1-A,RL1-A,1.000000,0.000000,0.000000,1.000000" />
         <Keyword name="$BTIM"  value="09:58:33" />
         <Keyword name="$CELLS"  value="NA" />
         <Keyword name="$COM"  value="NA" />
         <Keyword name="$CYTSN"  value="2AFC212610616" />
         <Keyword name="$DATE"  value="11-Jul-2023" />
         <Keyword name="$ETIM"  value="09:58:37" />
         <Keyword name="$EXP"  value="NA" />
         <Keyword name="$FIL"  value="sa6 CD32B.fcs" />
         <Keyword name="$INST"  value="NA" />
         <Keyword name="$ORIGINALITY"  value="Original" />
         <Keyword name="$LOST"  value="0" />
         <Keyword name="$OP"  value="Guest Guest" />
         <Keyword name="$PLATEID"  value="NA" />
         <Keyword name="$PLATENAME"  value="NA" />
         <Keyword name="$PROJ"  value="2307011 CD20 KO TF" />
         <Keyword name="$SMNO"  value="CD32B 4 pRock1" />
         <Keyword name="$SRC"  value="NA" />
         <Keyword name="$TIMESTEP"  value="0,001" />
         <Keyword name="$VOL"  value="8000" />
         <Keyword name="#FLOWRATE"  value="100" />
         <Keyword name="#LASER1ASF"  value="1,08" />
         <Keyword name="#LASER1COLOR"  value="Blue" />
         <Keyword name="#LASER1DELAY"  value="1100" />
         <Keyword name="#LASER2ASF"  value="1,07" />
         <Keyword name="#LASER2COLOR"  value="Red" />
         <Keyword name="#LASER2DELAY"  value="1523" />
         <Keyword name="#LASER3ASF"  value="1,07" />
         <Keyword name="#LASER3COLOR"  value="Violet" />
         <Keyword name="#LASER3DELAY"  value="700" />
         <Keyword name="#LASER4ASF"  value="0,78" />
         <Keyword name="#LASER4COLOR"  value="Yellow" />
         <Keyword name="#LASER4DELAY"  value="241" />
         <Keyword name="#LASERCONFIG"  value="BRVY" />
         <Keyword name="#P1Label"  value="NA" />
         <Keyword name="#P1Target"  value="NA" />
         <Keyword name="#P4Label"  value="FITC" />
         <Keyword name="#P5Label"  value="Alexa Fluor    647" />
         <Keyword name="#PTDATE"  value="04-Jul-2023" />
         <Keyword name="#PTRESULT"  value="Pass" />
         <Keyword name="#TR1"  value="OR_FSC,25000" />
         <Keyword name="#WIDTHTHRESHOLD"  value="1000" />
         <Keyword name="#WINEXT"  value="0" />
         <Keyword name="HOSTID"  value="snake" />
         <Keyword name="$BEGINDATA"  value="000000008192" />
         <Keyword name="$ENDDATA"  value="000000499843" />
         <Keyword name="$NEXTDATA"  value="000000000000" />
         <Keyword name="$BEGINSTEXT"  value="000000000000" />
         <Keyword name="$ENDSTEXT"  value="000000000000" />
         <Keyword name="$BEGINANALYSIS"  value="000000000000" />
         <Keyword name="$ENDANALYSIS"  value="000000000000" />
       </Keywords>
       <SampleNode name="sa6 CD32B.fcs"  annotation=""  owningGroup=""  expanded="1"  sortPriority="10"  count="13657"  sampleID="47" >
         <Graph smoothing="0"  backColor="#ffffff"  foreColor="#000000"  type="Pseudocolor"  fast="1" >
           <Axis dimension="x"  name="FSC-A"  label=""  auto="auto" />
           <Axis dimension="y"  name="SSC-A"  label=""  auto="auto" />
           <GraphSettings level="5%"  smoothingHighResolution="1"  contourHighResolution="1"  histogramSmoothingCount="0"  graphResolution="256"  showOutliers="0"  drawLargeDots="0"  dotsToDraw="8000"  tint="le.chartfill.tinted.40"  lineWeight="le.lineweight.normal"  lineStyle="le.linestyle.solid" />
           <GraphEnvironment showGrid="0"  showAxes="tl"  showGates="1"  showFreqOnPlots="1"  showGateNameOnPlots="1"  showMedians="0"  showUncomped="0"  addEventParam="0"  lastYAxisName="" >
             <TextTraits font="SansSerif"  size="11"  name="Labels"  style="plain"  color="#000000"  background="#00ffffff"  just="left" />
             <TextTraits font="SansSerif"  size="11"  name="LayoutGates"  style="plain"  color="#000000"  background="#00ffffff"  just="left" />
             <TextTraits font="SansSerif"  size="9"  name="Numbers"  style="plain"  color="#000000"  background="#00ffffff"  just="left" />
             <TextTraits font="SansSerif"  size="9"  name="Legend"  style="plain"  color="#000000"  background="#00ffffff"  just="left" />
             <WindowPosition x="0"  y="0"  width="0"  height="0"  displayed="0"  panelState="" />
           </GraphEnvironment>
         </Graph>
         <Subpopulations>
           <Population name="Ramos mut extra"  annotation=""  owningGroup="All Samples"  expanded="1"  sortPriority="10"  count="5215" >
             <Graph smoothing="0"  backColor="#ffffff"  foreColor="#000000"  heatMapStatParameter="BL1-A"  type="Pseudocolor"  fast="1" >
               <Axis dimension="x"  name="FSC-A"  label=""  auto="auto" />
               <Axis dimension="y"  name="SSC-A"  label=""  auto="auto" />
               <GraphSettings level="5%"  smoothingHighResolution="1"  contourHighResolution="1"  histogramSmoothingCount="0"  graphResolution="256"  showOutliers="0"  drawLargeDots="0"  dotsToDraw="8000"  tint="le.chartfill.tinted.40"  lineWeight="le.lineweight.normal"  lineStyle="le.linestyle.solid" />
               <GraphEnvironment showGrid="0"  showAxes="tl"  showGates="1"  showFreqOnPlots="1"  showGateNameOnPlots="1"  showMedians="0"  showUncomped="0"  addEventParam="0"  lastYAxisName="" >
                 <TextTraits font="SansSerif"  size="11"  name="Labels"  style="plain"  color="#000000"  background="#00ffffff"  just="left" />
                 <TextTraits font="SansSerif"  size="11"  name="LayoutGates"  style="plain"  color="#000000"  background="#00ffffff"  just="left" />
                 <TextTraits font="SansSerif"  size="9"  name="Numbers"  style="plain"  color="#000000"  background="#00ffffff"  just="left" />
                 <TextTraits font="SansSerif"  size="9"  name="Legend"  style="plain"  color="#000000"  background="#00ffffff"  just="left" />
                 <WindowPosition x="839"  y="23"  width="390"  height="582"  displayed="1"  panelState="---" />
               </GraphEnvironment>
             </Graph>
             <Gate gating:id="ID912482961" >
               <gating:EllipsoidGate eventsInside="1"  annoOffsetX="42"  annoOffsetY="-143"  tint="#000000"  isTinted="0"  lineWeight="Normal"  userDefined="1"  gating:distance="117.78321681279125" >
                 <gating:dimension>
                   <data-type:fcs-dimension data-type:name="FSC-A" />
                 </gating:dimension>
                 <gating:dimension>
                   <data-type:fcs-dimension data-type:name="SSC-A" />
                 </gating:dimension>
                 <gating:foci>
                   <gating:vertex>
                     <gating:coordinate data-type:value="95.6402963964" />
                     <gating:coordinate data-type:value="26.9176889616" />
                   </gating:vertex>
                   <gating:vertex>
                     <gating:coordinate data-type:value="185.3597036036" />
                     <gating:coordinate data-type:value="92.0823110384" />
                   </gating:vertex>
                 </gating:foci>
                 <gating:edge>
                   <gating:vertex>
                     <gating:coordinate data-type:value="93" />
                     <gating:coordinate data-type:value="25" />
                   </gating:vertex>
                   <gating:vertex>
                     <gating:coordinate data-type:value="188" />
                     <gating:coordinate data-type:value="94" />
                   </gating:vertex>
                   <gating:vertex>
                     <gating:coordinate data-type:value="152" />
                     <gating:coordinate data-type:value="44" />
                   </gating:vertex>
                   <gating:vertex>
                     <gating:coordinate data-type:value="129" />
                     <gating:coordinate data-type:value="75" />
                   </gating:vertex>
                 </gating:edge>
               </gating:EllipsoidGate>
             </Gate>
             <Subpopulations>
               <Population name="Single Cells"  annotation=""  owningGroup="All Samples"  expanded="1"  sortPriority="10"  count="5212" >
                 <Graph smoothing="0"  backColor="#ffffff"  foreColor="#000000"  heatMapStatParameter="BL1-A"  type="Pseudocolor"  fast="1" >
                   <Axis dimension="x"  name="SSC-W"  label=""  auto="auto" />
                   <Axis dimension="y"  name="SSC-A"  label=""  auto="auto" />
                   <GraphSettings level="5%"  smoothingHighResolution="1"  contourHighResolution="1"  histogramSmoothingCount="0"  graphResolution="256"  showOutliers="0"  drawLargeDots="0"  dotsToDraw="8000"  tint="le.chartfill.tinted.40"  lineWeight="le.lineweight.normal"  lineStyle="le.linestyle.solid" />
                   <GraphEnvironment showGrid="0"  showAxes="tl"  showGates="1"  showFreqOnPlots="1"  showGateNameOnPlots="1"  showMedians="0"  showUncomped="0"  addEventParam="0"  lastYAxisName="" >
                     <TextTraits font="SansSerif"  size="11"  name="Labels"  style="plain"  color="#000000"  background="#00ffffff"  just="left" />
                     <TextTraits font="SansSerif"  size="11"  name="LayoutGates"  style="plain"  color="#000000"  background="#00ffffff"  just="left" />
                     <TextTraits font="SansSerif"  size="9"  name="Numbers"  style="plain"  color="#000000"  background="#00ffffff"  just="left" />
                     <TextTraits font="SansSerif"  size="9"  name="Legend"  style="plain"  color="#000000"  background="#00ffffff"  just="left" />
                     <WindowPosition x="839"  y="23"  width="390"  height="582"  displayed="1"  panelState="---" />
                   </GraphEnvironment>
                 </Graph>
                 <Gate gating:id="ID1135417139"  gating:parent_id="ID912482961" >
                   <gating:RectangleGate eventsInside="1"  annoOffsetX="0"  annoOffsetY="0"  tint="#000000"  isTinted="0"  lineWeight="Normal"  userDefined="1"  percentX="0"  percentY="0" >
                     <gating:dimension gating:min="76.5984251968504"  gating:max="193.51181102362204" >
                       <data-type:fcs-dimension data-type:name="SSC-W" />
                     </gating:dimension>
                     <gating:dimension gating:min="32896.50196078431"  gating:max="674378.2901960785" >
                       <data-type:fcs-dimension data-type:name="SSC-A" />
                     </gating:dimension>
                   </gating:RectangleGate>
                 </Gate>
               </Population>
             </Subpopulations>
           </Population>
         </Subpopulations>
       </SampleNode>
     </Sample>
     <Sample>
       <DataSet uri="file:/Volumes/Kathrin%20Data/FACS/2023/230711%20CD20%20TF/2307011%20CD20%20KO%20TF_WT%201%20PIP3%20pGEF-H1_sa6%20WT%20US.fcs"  sampleID="48" />
       <Transformations>
         <transforms:linear transforms:minRange="0"  transforms:maxRange="2"  gain="1" >
           <data-type:parameter data-type:name="Time" />
         </transforms:linear>
         <transforms:linear transforms:minRange="0"  transforms:maxRange="1048576"  gain="1" >
           <data-type:parameter data-type:name="FSC-A" />
         </transforms:linear>
         <transforms:linear transforms:minRange="0"  transforms:maxRange="1048576"  gain="1" >
           <data-type:parameter data-type:name="SSC-A" />
         </transforms:linear>
         <transforms:log transforms:offset="1"  transforms:decades="6.0205999133" >
           <data-type:parameter data-type:name="BL1-A" />
         </transforms:log>
         <transforms:log transforms:offset="1"  transforms:decades="6.0205999133" >
           <data-type:parameter data-type:name="RL1-A" />
         </transforms:log>
         <transforms:log transforms:offset="10"  transforms:decades="6.0205999133" >
           <data-type:parameter data-type:name="VL1-A" />
         </transforms:log>
         <transforms:linear transforms:minRange="0"  transforms:maxRange="1048576"  gain="1" >
           <data-type:parameter data-type:name="FSC-H" />
         </transforms:linear>
         <transforms:linear transforms:minRange="0"  transforms:maxRange="1048576"  gain="1" >
           <data-type:parameter data-type:name="SSC-H" />
         </transforms:linear>
         <transforms:linear transforms:minRange="0"  transforms:maxRange="1024"  gain="1" >
           <data-type:parameter data-type:name="FSC-W" />
         </transforms:linear>
         <transforms:linear transforms:minRange="0"  transforms:maxRange="1024"  gain="1" >
           <data-type:parameter data-type:name="SSC-W" />
         </transforms:linear>
       </Transformations>
       <Keywords>
         <Keyword name="FJ_FCS_VERSION"  value="3.1" />
         <Keyword name="$PAR"  value="10" />
         <Keyword name="$TOT"  value="15155" />
         <Keyword name="$MODE"  value="L" />
         <Keyword name="$DATATYPE"  value="F" />
         <Keyword name="$BYTEORD"  value="1,2,3,4" />
         <Keyword name="$P1N"  value="Time" />
         <Keyword name="$P1S"  value="Time" />
         <Keyword name="$P1B"  value="32" />
         <Keyword name="$P1R"  value="67108864" />
         <Keyword name="$P1E"  value="0,0" />
         <Keyword name="$P1F"  value="NA" />
         <Keyword name="$P1L"  value="NA" />
         <Keyword name="$P1V"  value="NA" />
         <Keyword name="$P2N"  value="FSC-A" />
         <Keyword name="$P2S"  value="FSC-A" />
         <Keyword name="$P2B"  value="32" />
         <Keyword name="$P2R"  value="1048576" />
         <Keyword name="$P2E"  value="0,0" />
         <Keyword name="$P2F"  value="NA" />
         <Keyword name="$P2L"  value="488" />
         <Keyword name="$P2V"  value="180" />
         <Keyword name="$P3N"  value="SSC-A" />
         <Keyword name="$P3S"  value="SSC-A" />
         <Keyword name="$P3B"  value="32" />
         <Keyword name="$P3R"  value="1048576" />
         <Keyword name="$P3E"  value="0,0" />
         <Keyword name="$P3F"  value="488_10" />
         <Keyword name="$P3L"  value="488" />
         <Keyword name="$P3V"  value="320" />
         <Keyword name="$P4N"  value="BL1-A" />
         <Keyword name="$P4S"  value="FITC-A" />
         <Keyword name="$P4B"  value="32" />
         <Keyword name="$P4R"  value="1048576" />
         <Keyword name="$P4E"  value="0,0" />
         <Keyword name="$P4F"  value="530_30" />
         <Keyword name="$P4L"  value="488" />
         <Keyword name="$P4V"  value="340" />
         <Keyword name="$P5N"  value="RL1-A" />
         <Keyword name="$P5S"  value="Alexa Fluor    647-A" />
         <Keyword name="$P5B"  value="32" />
         <Keyword name="$P5R"  value="1048576" />
         <Keyword name="$P5E"  value="0,0" />
         <Keyword name="$P5F"  value="670_14" />
         <Keyword name="$P5L"  value="640" />
         <Keyword name="$P5V"  value="320" />
         <Keyword name="$P6N"  value="VL1-A" />
         <Keyword name="$P6S"  value="Pacific Blue   -A" />
         <Keyword name="$P6B"  value="32" />
         <Keyword name="$P6R"  value="1048576" />
         <Keyword name="$P6E"  value="0,0" />
         <Keyword name="$P6F"  value="440_50" />
         <Keyword name="$P6L"  value="405" />
         <Keyword name="$P6V"  value="320" />
         <Keyword name="$P7N"  value="FSC-H" />
         <Keyword name="$P7S"  value="FSC-H" />
         <Keyword name="$P7B"  value="32" />
         <Keyword name="$P7R"  value="1048576" />
         <Keyword name="$P7E"  value="0,0" />
         <Keyword name="$P7F"  value="NA" />
         <Keyword name="$P7L"  value="488" />
         <Keyword name="$P7V"  value="180" />
         <Keyword name="$P8N"  value="SSC-H" />
         <Keyword name="$P8S"  value="SSC-H" />
         <Keyword name="$P8B"  value="32" />
         <Keyword name="$P8R"  value="1048576" />
         <Keyword name="$P8E"  value="0,0" />
         <Keyword name="$P8F"  value="488_10" />
         <Keyword name="$P8L"  value="488" />
         <Keyword name="$P8V"  value="320" />
         <Keyword name="$P9N"  value="FSC-W" />
         <Keyword name="$P9S"  value="FSC-W" />
         <Keyword name="$P9B"  value="32" />
         <Keyword name="$P9R"  value="1024" />
         <Keyword name="$P9E"  value="0,0" />
         <Keyword name="$P9F"  value="NA" />
         <Keyword name="$P9L"  value="488" />
         <Keyword name="$P9V"  value="180" />
         <Keyword name="$P10N"  value="SSC-W" />
         <Keyword name="$P10S"  value="SSC-W" />
         <Keyword name="$P10B"  value="32" />
         <Keyword name="$P10R"  value="1024" />
         <Keyword name="$P10E"  value="0,0" />
         <Keyword name="$P10F"  value="488_10" />
         <Keyword name="$P10L"  value="488" />
         <Keyword name="$P10V"  value="320" />
         <Keyword name="$CYT"  value="4486521 Attune NxT Acoustic Focusing Cytometer (Lasers: BRVY)" />
         <Keyword name="$SYS"  value="SNAKE Microsoft Windows 10 Enterprise LTSC" />
         <Keyword name="$SPILLOVER"  value="3,BL1-A,RL1-A,VL1-A,1.000000,0.000000,0.000000,0.000000,1.000000,0.000000,0.000000,0.000000,1.000000" />
         <Keyword name="$BTIM"  value="09:31:34" />
         <Keyword name="$CELLS"  value="NA" />
         <Keyword name="$COM"  value="NA" />
         <Keyword name="$CYTSN"  value="2AFC212610616" />
         <Keyword name="$DATE"  value="11-Jul-2023" />
         <Keyword name="$ETIM"  value="09:31:36" />
         <Keyword name="$EXP"  value="NA" />
         <Keyword name="$FIL"  value="sa6 WT US.fcs" />
         <Keyword name="$INST"  value="NA" />
         <Keyword name="$ORIGINALITY"  value="Original" />
         <Keyword name="$LOST"  value="0" />
         <Keyword name="$OP"  value="Guest Guest" />
         <Keyword name="$PLATEID"  value="NA" />
         <Keyword name="$PLATENAME"  value="NA" />
         <Keyword name="$PROJ"  value="2307011 CD20 KO TF" />
         <Keyword name="$SMNO"  value="WT 1 PIP3 pGEF-H1" />
         <Keyword name="$SRC"  value="NA" />
         <Keyword name="$TIMESTEP"  value="0,001" />
         <Keyword name="$VOL"  value="6000" />
         <Keyword name="#FLOWRATE"  value="100" />
         <Keyword name="#LASER1ASF"  value="1,08" />
         <Keyword name="#LASER1COLOR"  value="Blue" />
         <Keyword name="#LASER1DELAY"  value="1100" />
         <Keyword name="#LASER2ASF"  value="1,07" />
         <Keyword name="#LASER2COLOR"  value="Red" />
         <Keyword name="#LASER2DELAY"  value="1523" />
         <Keyword name="#LASER3ASF"  value="1,07" />
         <Keyword name="#LASER3COLOR"  value="Violet" />
         <Keyword name="#LASER3DELAY"  value="700" />
         <Keyword name="#LASER4ASF"  value="0,78" />
         <Keyword name="#LASER4COLOR"  value="Yellow" />
         <Keyword name="#LASER4DELAY"  value="241" />
         <Keyword name="#LASERCONFIG"  value="BRVY" />
         <Keyword name="#P1Label"  value="NA" />
         <Keyword name="#P1Target"  value="NA" />
         <Keyword name="#P4Label"  value="FITC" />
         <Keyword name="#P5Label"  value="Alexa Fluor    647" />
         <Keyword name="#P6Label"  value="Pacific Blue   " />
         <Keyword name="#PTDATE"  value="04-Jul-2023" />
         <Keyword name="#PTRESULT"  value="Pass" />
         <Keyword name="#TR1"  value="OR_FSC,25000" />
         <Keyword name="#WIDTHTHRESHOLD"  value="1000" />
         <Keyword name="#WINEXT"  value="0" />
         <Keyword name="HOSTID"  value="snake" />
         <Keyword name="$BEGINDATA"  value="000000008192" />
         <Keyword name="$ENDDATA"  value="000000614391" />
         <Keyword name="$NEXTDATA"  value="000000000000" />
         <Keyword name="$BEGINSTEXT"  value="000000000000" />
         <Keyword name="$ENDSTEXT"  value="000000000000" />
         <Keyword name="$BEGINANALYSIS"  value="000000000000" />
         <Keyword name="$ENDANALYSIS"  value="000000000000" />
       </Keywords>
       <SampleNode name="sa6 WT US.fcs"  annotation=""  owningGroup=""  expanded="1"  sortPriority="10"  count="15155"  sampleID="48" >
         <Graph smoothing="0"  backColor="#ffffff"  foreColor="#000000"  type="Pseudocolor"  fast="1" >
           <Axis dimension="x"  name="FSC-A"  label=""  auto="auto" />
           <Axis dimension="y"  name="SSC-A"  label=""  auto="auto" />
           <GraphSettings level="5%"  smoothingHighResolution="1"  contourHighResolution="1"  histogramSmoothingCount="0"  graphResolution="256"  showOutliers="0"  drawLargeDots="0"  dotsToDraw="8000"  tint="le.chartfill.tinted.40"  lineWeight="le.lineweight.normal"  lineStyle="le.linestyle.solid" />
           <GraphEnvironment showGrid="0"  showAxes="tl"  showGates="1"  showFreqOnPlots="1"  showGateNameOnPlots="1"  showMedians="0"  showUncomped="0"  addEventParam="0"  lastYAxisName="" >
             <TextTraits font="SansSerif"  size="11"  name="Labels"  style="plain"  color="#000000"  background="#00ffffff"  just="left" />
             <TextTraits font="SansSerif"  size="11"  name="LayoutGates"  style="plain"  color="#000000"  background="#00ffffff"  just="left" />
             <TextTraits font="SansSerif"  size="9"  name="Numbers"  style="plain"  color="#000000"  background="#00ffffff"  just="left" />
             <TextTraits font="SansSerif"  size="9"  name="Legend"  style="plain"  color="#000000"  background="#00ffffff"  just="left" />
             <WindowPosition x="0"  y="0"  width="0"  height="0"  displayed="0"  panelState="" />
           </GraphEnvironment>
         </Graph>
         <Subpopulations>
           <Population name="Ramos mut extra"  annotation=""  owningGroup="All Samples"  expanded="1"  sortPriority="10"  count="7017" >
             <Graph smoothing="0"  backColor="#ffffff"  foreColor="#000000"  heatMapStatParameter="BL1-A"  type="Pseudocolor"  fast="1" >
               <Axis dimension="x"  name="FSC-A"  label=""  auto="auto" />
               <Axis dimension="y"  name="SSC-A"  label=""  auto="auto" />
               <GraphSettings level="5%"  smoothingHighResolution="1"  contourHighResolution="1"  histogramSmoothingCount="0"  graphResolution="256"  showOutliers="0"  drawLargeDots="0"  dotsToDraw="8000"  tint="le.chartfill.tinted.40"  lineWeight="le.lineweight.normal"  lineStyle="le.linestyle.solid" />
               <GraphEnvironment showGrid="0"  showAxes="tl"  showGates="1"  showFreqOnPlots="1"  showGateNameOnPlots="1"  showMedians="0"  showUncomped="0"  addEventParam="0"  lastYAxisName="" >
                 <TextTraits font="SansSerif"  size="11"  name="Labels"  style="plain"  color="#000000"  background="#00ffffff"  just="left" />
                 <TextTraits font="SansSerif"  size="11"  name="LayoutGates"  style="plain"  color="#000000"  background="#00ffffff"  just="left" />
                 <TextTraits font="SansSerif"  size="9"  name="Numbers"  style="plain"  color="#000000"  background="#00ffffff"  just="left" />
                 <TextTraits font="SansSerif"  size="9"  name="Legend"  style="plain"  color="#000000"  background="#00ffffff"  just="left" />
                 <WindowPosition x="839"  y="23"  width="390"  height="582"  displayed="1"  panelState="---" />
               </GraphEnvironment>
             </Graph>
             <Gate gating:id="ID1917356662" >
               <gating:EllipsoidGate eventsInside="1"  annoOffsetX="42"  annoOffsetY="-143"  tint="#000000"  isTinted="0"  lineWeight="Normal"  userDefined="1"  gating:distance="117.78321681279125" >
                 <gating:dimension>
                   <data-type:fcs-dimension data-type:name="FSC-A" />
                 </gating:dimension>
                 <gating:dimension>
                   <data-type:fcs-dimension data-type:name="SSC-A" />
                 </gating:dimension>
                 <gating:foci>
                   <gating:vertex>
                     <gating:coordinate data-type:value="95.6402963964" />
                     <gating:coordinate data-type:value="26.9176889616" />
                   </gating:vertex>
                   <gating:vertex>
                     <gating:coordinate data-type:value="185.3597036036" />
                     <gating:coordinate data-type:value="92.0823110384" />
                   </gating:vertex>
                 </gating:foci>
                 <gating:edge>
                   <gating:vertex>
                     <gating:coordinate data-type:value="93" />
                     <gating:coordinate data-type:value="25" />
                   </gating:vertex>
                   <gating:vertex>
                     <gating:coordinate data-type:value="188" />
                     <gating:coordinate data-type:value="94" />
                   </gating:vertex>
                   <gating:vertex>
                     <gating:coordinate data-type:value="152" />
                     <gating:coordinate data-type:value="44" />
                   </gating:vertex>
                   <gating:vertex>
                     <gating:coordinate data-type:value="129" />
                     <gating:coordinate data-type:value="75" />
                   </gating:vertex>
                 </gating:edge>
               </gating:EllipsoidGate>
             </Gate>
             <Subpopulations>
               <Population name="Single Cells"  annotation=""  owningGroup="All Samples"  expanded="1"  sortPriority="10"  count="7007" >
                 <Graph smoothing="0"  backColor="#ffffff"  foreColor="#000000"  heatMapStatParameter="BL1-A"  type="Pseudocolor"  fast="1" >
                   <Axis dimension="x"  name="SSC-W"  label=""  auto="auto" />
                   <Axis dimension="y"  name="SSC-A"  label=""  auto="auto" />
                   <GraphSettings level="5%"  smoothingHighResolution="1"  contourHighResolution="1"  histogramSmoothingCount="0"  graphResolution="256"  showOutliers="0"  drawLargeDots="0"  dotsToDraw="8000"  tint="le.chartfill.tinted.40"  lineWeight="le.lineweight.normal"  lineStyle="le.linestyle.solid" />
                   <GraphEnvironment showGrid="0"  showAxes="tl"  showGates="1"  showFreqOnPlots="1"  showGateNameOnPlots="1"  showMedians="0"  showUncomped="0"  addEventParam="0"  lastYAxisName="" >
                     <TextTraits font="SansSerif"  size="11"  name="Labels"  style="plain"  color="#000000"  background="#00ffffff"  just="left" />
                     <TextTraits font="SansSerif"  size="11"  name="LayoutGates"  style="plain"  color="#000000"  background="#00ffffff"  just="left" />
                     <TextTraits font="SansSerif"  size="9"  name="Numbers"  style="plain"  color="#000000"  background="#00ffffff"  just="left" />
                     <TextTraits font="SansSerif"  size="9"  name="Legend"  style="plain"  color="#000000"  background="#00ffffff"  just="left" />
                     <WindowPosition x="839"  y="23"  width="390"  height="582"  displayed="1"  panelState="---" />
                   </GraphEnvironment>
                 </Graph>
                 <Gate gating:id="ID1102706704"  gating:parent_id="ID1917356662" >
                   <gating:RectangleGate eventsInside="1"  annoOffsetX="0"  annoOffsetY="0"  tint="#000000"  isTinted="0"  lineWeight="Normal"  userDefined="1"  percentX="0"  percentY="0" >
                     <gating:dimension gating:min="76.5984251968504"  gating:max="193.51181102362204" >
                       <data-type:fcs-dimension data-type:name="SSC-W" />
                     </gating:dimension>
                     <gating:dimension gating:min="32896.50196078431"  gating:max="674378.2901960785" >
                       <data-type:fcs-dimension data-type:name="SSC-A" />
                     </gating:dimension>
                   </gating:RectangleGate>
                 </Gate>
               </Population>
             </Subpopulations>
           </Population>
         </Subpopulations>
       </SampleNode>
     </Sample>
     <Sample>
       <DataSet uri="file:/Volumes/Kathrin%20Data/FACS/2023/230711%20CD20%20TF/2307011%20CD20%20KO%20TF_CD32B%202%20pLyn%20507_sa6%20Cd32b.fcs"  sampleID="49" />
       <Transformations>
         <transforms:linear transforms:minRange="0.021"  transforms:maxRange="4.021"  gain="1" >
           <data-type:parameter data-type:name="Time" />
         </transforms:linear>
         <transforms:linear transforms:minRange="0"  transforms:maxRange="1048576"  gain="1" >
           <data-type:parameter data-type:name="FSC-A" />
         </transforms:linear>
         <transforms:linear transforms:minRange="0"  transforms:maxRange="1048576"  gain="1" >
           <data-type:parameter data-type:name="SSC-A" />
         </transforms:linear>
         <transforms:log transforms:offset="1"  transforms:decades="6.0205999133" >
           <data-type:parameter data-type:name="BL1-A" />
         </transforms:log>
         <transforms:log transforms:offset="1"  transforms:decades="6.0205999133" >
           <data-type:parameter data-type:name="RL1-A" />
         </transforms:log>
         <transforms:linear transforms:minRange="0"  transforms:maxRange="1048576"  gain="1" >
           <data-type:parameter data-type:name="FSC-H" />
         </transforms:linear>
         <transforms:linear transforms:minRange="0"  transforms:maxRange="1048576"  gain="1" >
           <data-type:parameter data-type:name="SSC-H" />
         </transforms:linear>
         <transforms:linear transforms:minRange="0"  transforms:maxRange="1024"  gain="1" >
           <data-type:parameter data-type:name="FSC-W" />
         </transforms:linear>
         <transforms:linear transforms:minRange="0"  transforms:maxRange="1024"  gain="1" >
           <data-type:parameter data-type:name="SSC-W" />
         </transforms:linear>
       </Transformations>
       <Keywords>
         <Keyword name="FJ_FCS_VERSION"  value="3.1" />
         <Keyword name="$PAR"  value="9" />
         <Keyword name="$TOT"  value="14808" />
         <Keyword name="$MODE"  value="L" />
         <Keyword name="$DATATYPE"  value="F" />
         <Keyword name="$BYTEORD"  value="1,2,3,4" />
         <Keyword name="$P1N"  value="Time" />
         <Keyword name="$P1S"  value="Time" />
         <Keyword name="$P1B"  value="32" />
         <Keyword name="$P1R"  value="67108864" />
         <Keyword name="$P1E"  value="0,0" />
         <Keyword name="$P1F"  value="NA" />
         <Keyword name="$P1L"  value="NA" />
         <Keyword name="$P1V"  value="NA" />
         <Keyword name="$P2N"  value="FSC-A" />
         <Keyword name="$P2S"  value="FSC-A" />
         <Keyword name="$P2B"  value="32" />
         <Keyword name="$P2R"  value="1048576" />
         <Keyword name="$P2E"  value="0,0" />
         <Keyword name="$P2F"  value="NA" />
         <Keyword name="$P2L"  value="488" />
         <Keyword name="$P2V"  value="181" />
         <Keyword name="$P3N"  value="SSC-A" />
         <Keyword name="$P3S"  value="SSC-A" />
         <Keyword name="$P3B"  value="32" />
         <Keyword name="$P3R"  value="1048576" />
         <Keyword name="$P3E"  value="0,0" />
         <Keyword name="$P3F"  value="488_10" />
         <Keyword name="$P3L"  value="488" />
         <Keyword name="$P3V"  value="320" />
         <Keyword name="$P4N"  value="BL1-A" />
         <Keyword name="$P4S"  value="FITC-A" />
         <Keyword name="$P4B"  value="32" />
         <Keyword name="$P4R"  value="1048576" />
         <Keyword name="$P4E"  value="0,0" />
         <Keyword name="$P4F"  value="530_30" />
         <Keyword name="$P4L"  value="488" />
         <Keyword name="$P4V"  value="340" />
         <Keyword name="$P5N"  value="RL1-A" />
         <Keyword name="$P5S"  value="Alexa Fluor    647-A" />
         <Keyword name="$P5B"  value="32" />
         <Keyword name="$P5R"  value="1048576" />
         <Keyword name="$P5E"  value="0,0" />
         <Keyword name="$P5F"  value="670_14" />
         <Keyword name="$P5L"  value="640" />
         <Keyword name="$P5V"  value="330" />
         <Keyword name="$P6N"  value="FSC-H" />
         <Keyword name="$P6S"  value="FSC-H" />
         <Keyword name="$P6B"  value="32" />
         <Keyword name="$P6R"  value="1048576" />
         <Keyword name="$P6E"  value="0,0" />
         <Keyword name="$P6F"  value="NA" />
         <Keyword name="$P6L"  value="488" />
         <Keyword name="$P6V"  value="181" />
         <Keyword name="$P7N"  value="SSC-H" />
         <Keyword name="$P7S"  value="SSC-H" />
         <Keyword name="$P7B"  value="32" />
         <Keyword name="$P7R"  value="1048576" />
         <Keyword name="$P7E"  value="0,0" />
         <Keyword name="$P7F"  value="488_10" />
         <Keyword name="$P7L"  value="488" />
         <Keyword name="$P7V"  value="320" />
         <Keyword name="$P8N"  value="FSC-W" />
         <Keyword name="$P8S"  value="FSC-W" />
         <Keyword name="$P8B"  value="32" />
         <Keyword name="$P8R"  value="1024" />
         <Keyword name="$P8E"  value="0,0" />
         <Keyword name="$P8F"  value="NA" />
         <Keyword name="$P8L"  value="488" />
         <Keyword name="$P8V"  value="181" />
         <Keyword name="$P9N"  value="SSC-W" />
         <Keyword name="$P9S"  value="SSC-W" />
         <Keyword name="$P9B"  value="32" />
         <Keyword name="$P9R"  value="1024" />
         <Keyword name="$P9E"  value="0,0" />
         <Keyword name="$P9F"  value="488_10" />
         <Keyword name="$P9L"  value="488" />
         <Keyword name="$P9V"  value="320" />
         <Keyword name="$CYT"  value="4486521 Attune NxT Acoustic Focusing Cytometer (Lasers: BRVY)" />
         <Keyword name="$SYS"  value="SNAKE Microsoft Windows 10 Enterprise LTSC" />
         <Keyword name="$SPILLOVER"  value="2,BL1-A,RL1-A,1.000000,0.000000,0.000000,1.000000" />
         <Keyword name="$BTIM"  value="09:44:04" />
         <Keyword name="$CELLS"  value="NA" />
         <Keyword name="$COM"  value="NA" />
         <Keyword name="$CYTSN"  value="2AFC212610616" />
         <Keyword name="$DATE"  value="11-Jul-2023" />
         <Keyword name="$ETIM"  value="09:44:08" />
         <Keyword name="$EXP"  value="NA" />
         <Keyword name="$FIL"  value="sa6 Cd32b.fcs" />
         <Keyword name="$INST"  value="NA" />
         <Keyword name="$ORIGINALITY"  value="Original" />
         <Keyword name="$LOST"  value="0" />
         <Keyword name="$OP"  value="Guest Guest" />
         <Keyword name="$PLATEID"  value="NA" />
         <Keyword name="$PLATENAME"  value="NA" />
         <Keyword name="$PROJ"  value="2307011 CD20 KO TF" />
         <Keyword name="$SMNO"  value="CD32B 2 pLyn 507" />
         <Keyword name="$SRC"  value="NA" />
         <Keyword name="$TIMESTEP"  value="0,001" />
         <Keyword name="$VOL"  value="8000" />
         <Keyword name="#FLOWRATE"  value="100" />
         <Keyword name="#LASER1ASF"  value="1,08" />
         <Keyword name="#LASER1COLOR"  value="Blue" />
         <Keyword name="#LASER1DELAY"  value="1100" />
         <Keyword name="#LASER2ASF"  value="1,07" />
         <Keyword name="#LASER2COLOR"  value="Red" />
         <Keyword name="#LASER2DELAY"  value="1523" />
         <Keyword name="#LASER3ASF"  value="1,07" />
         <Keyword name="#LASER3COLOR"  value="Violet" />
         <Keyword name="#LASER3DELAY"  value="700" />
         <Keyword name="#LASER4ASF"  value="0,78" />
         <Keyword name="#LASER4COLOR"  value="Yellow" />
         <Keyword name="#LASER4DELAY"  value="241" />
         <Keyword name="#LASERCONFIG"  value="BRVY" />
         <Keyword name="#P1Label"  value="NA" />
         <Keyword name="#P1Target"  value="NA" />
         <Keyword name="#P4Label"  value="FITC" />
         <Keyword name="#P5Label"  value="Alexa Fluor    647" />
         <Keyword name="#PTDATE"  value="04-Jul-2023" />
         <Keyword name="#PTRESULT"  value="Pass" />
         <Keyword name="#TR1"  value="OR_FSC,25000" />
         <Keyword name="#WIDTHTHRESHOLD"  value="1000" />
         <Keyword name="#WINEXT"  value="0" />
         <Keyword name="HOSTID"  value="snake" />
         <Keyword name="$BEGINDATA"  value="000000008192" />
         <Keyword name="$ENDDATA"  value="000000541279" />
         <Keyword name="$NEXTDATA"  value="000000000000" />
         <Keyword name="$BEGINSTEXT"  value="000000000000" />
         <Keyword name="$ENDSTEXT"  value="000000000000" />
         <Keyword name="$BEGINANALYSIS"  value="000000000000" />
         <Keyword name="$ENDANALYSIS"  value="000000000000" />
       </Keywords>
       <SampleNode name="sa6 Cd32b.fcs"  annotation=""  owningGroup=""  expanded="1"  sortPriority="10"  count="14808"  sampleID="49" >
         <Graph smoothing="0"  backColor="#ffffff"  foreColor="#000000"  type="Pseudocolor"  fast="1" >
           <Axis dimension="x"  name="FSC-A"  label=""  auto="auto" />
           <Axis dimension="y"  name="SSC-A"  label=""  auto="auto" />
           <GraphSettings level="5%"  smoothingHighResolution="1"  contourHighResolution="1"  histogramSmoothingCount="0"  graphResolution="256"  showOutliers="0"  drawLargeDots="0"  dotsToDraw="8000"  tint="le.chartfill.tinted.40"  lineWeight="le.lineweight.normal"  lineStyle="le.linestyle.solid" />
           <GraphEnvironment showGrid="0"  showAxes="tl"  showGates="1"  showFreqOnPlots="1"  showGateNameOnPlots="1"  showMedians="0"  showUncomped="0"  addEventParam="0"  lastYAxisName="" >
             <TextTraits font="SansSerif"  size="11"  name="Labels"  style="plain"  color="#000000"  background="#00ffffff"  just="left" />
             <TextTraits font="SansSerif"  size="11"  name="LayoutGates"  style="plain"  color="#000000"  background="#00ffffff"  just="left" />
             <TextTraits font="SansSerif"  size="9"  name="Numbers"  style="plain"  color="#000000"  background="#00ffffff"  just="left" />
             <TextTraits font="SansSerif"  size="9"  name="Legend"  style="plain"  color="#000000"  background="#00ffffff"  just="left" />
             <WindowPosition x="0"  y="0"  width="0"  height="0"  displayed="0"  panelState="" />
           </GraphEnvironment>
         </Graph>
         <Subpopulations>
           <Population name="Ramos mut extra"  annotation=""  owningGroup="All Samples"  expanded="1"  sortPriority="10"  count="5025" >
             <Graph smoothing="0"  backColor="#ffffff"  foreColor="#000000"  heatMapStatParameter="BL1-A"  type="Pseudocolor"  fast="1" >
               <Axis dimension="x"  name="FSC-A"  label=""  auto="auto" />
               <Axis dimension="y"  name="SSC-A"  label=""  auto="auto" />
               <GraphSettings level="5%"  smoothingHighResolution="1"  contourHighResolution="1"  histogramSmoothingCount="0"  graphResolution="256"  showOutliers="0"  drawLargeDots="0"  dotsToDraw="8000"  tint="le.chartfill.tinted.40"  lineWeight="le.lineweight.normal"  lineStyle="le.linestyle.solid" />
               <GraphEnvironment showGrid="0"  showAxes="tl"  showGates="1"  showFreqOnPlots="1"  showGateNameOnPlots="1"  showMedians="0"  showUncomped="0"  addEventParam="0"  lastYAxisName="" >
                 <TextTraits font="SansSerif"  size="11"  name="Labels"  style="plain"  color="#000000"  background="#00ffffff"  just="left" />
                 <TextTraits font="SansSerif"  size="11"  name="LayoutGates"  style="plain"  color="#000000"  background="#00ffffff"  just="left" />
                 <TextTraits font="SansSerif"  size="9"  name="Numbers"  style="plain"  color="#000000"  background="#00ffffff"  just="left" />
                 <TextTraits font="SansSerif"  size="9"  name="Legend"  style="plain"  color="#000000"  background="#00ffffff"  just="left" />
                 <WindowPosition x="839"  y="23"  width="390"  height="582"  displayed="1"  panelState="---" />
               </GraphEnvironment>
             </Graph>
             <Gate gating:id="ID556134410" >
               <gating:EllipsoidGate eventsInside="1"  annoOffsetX="42"  annoOffsetY="-143"  tint="#000000"  isTinted="0"  lineWeight="Normal"  userDefined="1"  gating:distance="117.78321681279125" >
                 <gating:dimension>
                   <data-type:fcs-dimension data-type:name="FSC-A" />
                 </gating:dimension>
                 <gating:dimension>
                   <data-type:fcs-dimension data-type:name="SSC-A" />
                 </gating:dimension>
                 <gating:foci>
                   <gating:vertex>
                     <gating:coordinate data-type:value="95.6402963964" />
                     <gating:coordinate data-type:value="26.9176889616" />
                   </gating:vertex>
                   <gating:vertex>
                     <gating:coordinate data-type:value="185.3597036036" />
                     <gating:coordinate data-type:value="92.0823110384" />
                   </gating:vertex>
                 </gating:foci>
                 <gating:edge>
                   <gating:vertex>
                     <gating:coordinate data-type:value="93" />
                     <gating:coordinate data-type:value="25" />
                   </gating:vertex>
                   <gating:vertex>
                     <gating:coordinate data-type:value="188" />
                     <gating:coordinate data-type:value="94" />
                   </gating:vertex>
                   <gating:vertex>
                     <gating:coordinate data-type:value="152" />
                     <gating:coordinate data-type:value="44" />
                   </gating:vertex>
                   <gating:vertex>
                     <gating:coordinate data-type:value="129" />
                     <gating:coordinate data-type:value="75" />
                   </gating:vertex>
                 </gating:edge>
               </gating:EllipsoidGate>
             </Gate>
             <Subpopulations>
               <Population name="Single Cells"  annotation=""  owningGroup="All Samples"  expanded="1"  sortPriority="10"  count="5022" >
                 <Graph smoothing="0"  backColor="#ffffff"  foreColor="#000000"  heatMapStatParameter="BL1-A"  type="Pseudocolor"  fast="1" >
                   <Axis dimension="x"  name="SSC-W"  label=""  auto="auto" />
                   <Axis dimension="y"  name="SSC-A"  label=""  auto="auto" />
                   <GraphSettings level="5%"  smoothingHighResolution="1"  contourHighResolution="1"  histogramSmoothingCount="0"  graphResolution="256"  showOutliers="0"  drawLargeDots="0"  dotsToDraw="8000"  tint="le.chartfill.tinted.40"  lineWeight="le.lineweight.normal"  lineStyle="le.linestyle.solid" />
                   <GraphEnvironment showGrid="0"  showAxes="tl"  showGates="1"  showFreqOnPlots="1"  showGateNameOnPlots="1"  showMedians="0"  showUncomped="0"  addEventParam="0"  lastYAxisName="" >
                     <TextTraits font="SansSerif"  size="11"  name="Labels"  style="plain"  color="#000000"  background="#00ffffff"  just="left" />
                     <TextTraits font="SansSerif"  size="11"  name="LayoutGates"  style="plain"  color="#000000"  background="#00ffffff"  just="left" />
                     <TextTraits font="SansSerif"  size="9"  name="Numbers"  style="plain"  color="#000000"  background="#00ffffff"  just="left" />
                     <TextTraits font="SansSerif"  size="9"  name="Legend"  style="plain"  color="#000000"  background="#00ffffff"  just="left" />
                     <WindowPosition x="839"  y="23"  width="390"  height="582"  displayed="1"  panelState="---" />
                   </GraphEnvironment>
                 </Graph>
                 <Gate gating:id="ID1592646253"  gating:parent_id="ID556134410" >
                   <gating:RectangleGate eventsInside="1"  annoOffsetX="0"  annoOffsetY="0"  tint="#000000"  isTinted="0"  lineWeight="Normal"  userDefined="1"  percentX="0"  percentY="0" >
                     <gating:dimension gating:min="76.5984251968504"  gating:max="193.51181102362204" >
                       <data-type:fcs-dimension data-type:name="SSC-W" />
                     </gating:dimension>
                     <gating:dimension gating:min="32896.50196078431"  gating:max="674378.2901960785" >
                       <data-type:fcs-dimension data-type:name="SSC-A" />
                     </gating:dimension>
                   </gating:RectangleGate>
                 </Gate>
               </Population>
             </Subpopulations>
           </Population>
         </Subpopulations>
       </SampleNode>
     </Sample>
     <Sample>
       <DataSet uri="file:/Volumes/Kathrin%20Data/FACS/2023/230711%20CD20%20TF/2307011%20CD20%20KO%20TF_CD32B%201%20PIP3%20pGEF-H1_sa3%20CD32b%20CD20KO%20N.fcs"  sampleID="50" />
       <Transformations>
         <transforms:linear transforms:minRange="0"  transforms:maxRange="5"  gain="1" >
           <data-type:parameter data-type:name="Time" />
         </transforms:linear>
         <transforms:linear transforms:minRange="0"  transforms:maxRange="1048576"  gain="1" >
           <data-type:parameter data-type:name="FSC-A" />
         </transforms:linear>
         <transforms:linear transforms:minRange="0"  transforms:maxRange="1048576"  gain="1" >
           <data-type:parameter data-type:name="SSC-A" />
         </transforms:linear>
         <transforms:log transforms:offset="1"  transforms:decades="6.0205999133" >
           <data-type:parameter data-type:name="BL1-A" />
         </transforms:log>
         <transforms:log transforms:offset="1"  transforms:decades="6.0205999133" >
           <data-type:parameter data-type:name="RL1-A" />
         </transforms:log>
         <transforms:log transforms:offset="10"  transforms:decades="6.0205999133" >
           <data-type:parameter data-type:name="VL1-A" />
         </transforms:log>
         <transforms:linear transforms:minRange="0"  transforms:maxRange="1048576"  gain="1" >
           <data-type:parameter data-type:name="FSC-H" />
         </transforms:linear>
         <transforms:linear transforms:minRange="0"  transforms:maxRange="1048576"  gain="1" >
           <data-type:parameter data-type:name="SSC-H" />
         </transforms:linear>
         <transforms:linear transforms:minRange="0"  transforms:maxRange="1024"  gain="1" >
           <data-type:parameter data-type:name="FSC-W" />
         </transforms:linear>
         <transforms:linear transforms:minRange="0"  transforms:maxRange="1024"  gain="1" >
           <data-type:parameter data-type:name="SSC-W" />
         </transforms:linear>
       </Transformations>
       <Keywords>
         <Keyword name="FJ_FCS_VERSION"  value="3.1" />
         <Keyword name="$PAR"  value="10" />
         <Keyword name="$TOT"  value="12886" />
         <Keyword name="$MODE"  value="L" />
         <Keyword name="$DATATYPE"  value="F" />
         <Keyword name="$BYTEORD"  value="1,2,3,4" />
         <Keyword name="$P1N"  value="Time" />
         <Keyword name="$P1S"  value="Time" />
         <Keyword name="$P1B"  value="32" />
         <Keyword name="$P1R"  value="67108864" />
         <Keyword name="$P1E"  value="0,0" />
         <Keyword name="$P1F"  value="NA" />
         <Keyword name="$P1L"  value="NA" />
         <Keyword name="$P1V"  value="NA" />
         <Keyword name="$P2N"  value="FSC-A" />
         <Keyword name="$P2S"  value="FSC-A" />
         <Keyword name="$P2B"  value="32" />
         <Keyword name="$P2R"  value="1048576" />
         <Keyword name="$P2E"  value="0,0" />
         <Keyword name="$P2F"  value="NA" />
         <Keyword name="$P2L"  value="488" />
         <Keyword name="$P2V"  value="180" />
         <Keyword name="$P3N"  value="SSC-A" />
         <Keyword name="$P3S"  value="SSC-A" />
         <Keyword name="$P3B"  value="32" />
         <Keyword name="$P3R"  value="1048576" />
         <Keyword name="$P3E"  value="0,0" />
         <Keyword name="$P3F"  value="488_10" />
         <Keyword name="$P3L"  value="488" />
         <Keyword name="$P3V"  value="320" />
         <Keyword name="$P4N"  value="BL1-A" />
         <Keyword name="$P4S"  value="FITC-A" />
         <Keyword name="$P4B"  value="32" />
         <Keyword name="$P4R"  value="1048576" />
         <Keyword name="$P4E"  value="0,0" />
         <Keyword name="$P4F"  value="530_30" />
         <Keyword name="$P4L"  value="488" />
         <Keyword name="$P4V"  value="340" />
         <Keyword name="$P5N"  value="RL1-A" />
         <Keyword name="$P5S"  value="Alexa Fluor    647-A" />
         <Keyword name="$P5B"  value="32" />
         <Keyword name="$P5R"  value="1048576" />
         <Keyword name="$P5E"  value="0,0" />
         <Keyword name="$P5F"  value="670_14" />
         <Keyword name="$P5L"  value="640" />
         <Keyword name="$P5V"  value="320" />
         <Keyword name="$P6N"  value="VL1-A" />
         <Keyword name="$P6S"  value="Pacific Blue   -A" />
         <Keyword name="$P6B"  value="32" />
         <Keyword name="$P6R"  value="1048576" />
         <Keyword name="$P6E"  value="0,0" />
         <Keyword name="$P6F"  value="440_50" />
         <Keyword name="$P6L"  value="405" />
         <Keyword name="$P6V"  value="320" />
         <Keyword name="$P7N"  value="FSC-H" />
         <Keyword name="$P7S"  value="FSC-H" />
         <Keyword name="$P7B"  value="32" />
         <Keyword name="$P7R"  value="1048576" />
         <Keyword name="$P7E"  value="0,0" />
         <Keyword name="$P7F"  value="NA" />
         <Keyword name="$P7L"  value="488" />
         <Keyword name="$P7V"  value="180" />
         <Keyword name="$P8N"  value="SSC-H" />
         <Keyword name="$P8S"  value="SSC-H" />
         <Keyword name="$P8B"  value="32" />
         <Keyword name="$P8R"  value="1048576" />
         <Keyword name="$P8E"  value="0,0" />
         <Keyword name="$P8F"  value="488_10" />
         <Keyword name="$P8L"  value="488" />
         <Keyword name="$P8V"  value="320" />
         <Keyword name="$P9N"  value="FSC-W" />
         <Keyword name="$P9S"  value="FSC-W" />
         <Keyword name="$P9B"  value="32" />
         <Keyword name="$P9R"  value="1024" />
         <Keyword name="$P9E"  value="0,0" />
         <Keyword name="$P9F"  value="NA" />
         <Keyword name="$P9L"  value="488" />
         <Keyword name="$P9V"  value="180" />
         <Keyword name="$P10N"  value="SSC-W" />
         <Keyword name="$P10S"  value="SSC-W" />
         <Keyword name="$P10B"  value="32" />
         <Keyword name="$P10R"  value="1024" />
         <Keyword name="$P10E"  value="0,0" />
         <Keyword name="$P10F"  value="488_10" />
         <Keyword name="$P10L"  value="488" />
         <Keyword name="$P10V"  value="320" />
         <Keyword name="$CYT"  value="4486521 Attune NxT Acoustic Focusing Cytometer (Lasers: BRVY)" />
         <Keyword name="$SYS"  value="SNAKE Microsoft Windows 10 Enterprise LTSC" />
         <Keyword name="$SPILLOVER"  value="3,BL1-A,RL1-A,VL1-A,1.000000,0.000000,0.000000,0.000000,1.000000,0.000000,0.000000,0.000000,1.000000" />
         <Keyword name="$BTIM"  value="09:33:33" />
         <Keyword name="$CELLS"  value="NA" />
         <Keyword name="$COM"  value="NA" />
         <Keyword name="$CYTSN"  value="2AFC212610616" />
         <Keyword name="$DATE"  value="11-Jul-2023" />
         <Keyword name="$ETIM"  value="09:33:38" />
         <Keyword name="$EXP"  value="NA" />
         <Keyword name="$FIL"  value="sa3 CD32b CD20KO N.fcs" />
         <Keyword name="$INST"  value="NA" />
         <Keyword name="$ORIGINALITY"  value="Original" />
         <Keyword name="$LOST"  value="0" />
         <Keyword name="$OP"  value="Guest Guest" />
         <Keyword name="$PLATEID"  value="NA" />
         <Keyword name="$PLATENAME"  value="NA" />
         <Keyword name="$PROJ"  value="2307011 CD20 KO TF" />
         <Keyword name="$SMNO"  value="CD32B 1 PIP3 pGEF-H1" />
         <Keyword name="$SRC"  value="NA" />
         <Keyword name="$TIMESTEP"  value="0,001" />
         <Keyword name="$VOL"  value="9000" />
         <Keyword name="#FLOWRATE"  value="100" />
         <Keyword name="#LASER1ASF"  value="1,08" />
         <Keyword name="#LASER1COLOR"  value="Blue" />
         <Keyword name="#LASER1DELAY"  value="1100" />
         <Keyword name="#LASER2ASF"  value="1,07" />
         <Keyword name="#LASER2COLOR"  value="Red" />
         <Keyword name="#LASER2DELAY"  value="1523" />
         <Keyword name="#LASER3ASF"  value="1,07" />
         <Keyword name="#LASER3COLOR"  value="Violet" />
         <Keyword name="#LASER3DELAY"  value="700" />
         <Keyword name="#LASER4ASF"  value="0,78" />
         <Keyword name="#LASER4COLOR"  value="Yellow" />
         <Keyword name="#LASER4DELAY"  value="241" />
         <Keyword name="#LASERCONFIG"  value="BRVY" />
         <Keyword name="#P1Label"  value="NA" />
         <Keyword name="#P1Target"  value="NA" />
         <Keyword name="#P4Label"  value="FITC" />
         <Keyword name="#P5Label"  value="Alexa Fluor    647" />
         <Keyword name="#P6Label"  value="Pacific Blue   " />
         <Keyword name="#PTDATE"  value="04-Jul-2023" />
         <Keyword name="#PTRESULT"  value="Pass" />
         <Keyword name="#TR1"  value="OR_FSC,25000" />
         <Keyword name="#WIDTHTHRESHOLD"  value="1000" />
         <Keyword name="#WINEXT"  value="0" />
         <Keyword name="HOSTID"  value="snake" />
         <Keyword name="$BEGINDATA"  value="000000008192" />
         <Keyword name="$ENDDATA"  value="000000523631" />
         <Keyword name="$NEXTDATA"  value="000000000000" />
         <Keyword name="$BEGINSTEXT"  value="000000000000" />
         <Keyword name="$ENDSTEXT"  value="000000000000" />
         <Keyword name="$BEGINANALYSIS"  value="000000000000" />
         <Keyword name="$ENDANALYSIS"  value="000000000000" />
       </Keywords>
       <SampleNode name="sa3 CD32b CD20KO N.fcs"  annotation=""  owningGroup=""  expanded="1"  sortPriority="10"  count="12886"  sampleID="50" >
         <Graph smoothing="0"  backColor="#ffffff"  foreColor="#000000"  type="Pseudocolor"  fast="1" >
           <Axis dimension="x"  name="FSC-A"  label=""  auto="auto" />
           <Axis dimension="y"  name="SSC-A"  label=""  auto="auto" />
           <GraphSettings level="5%"  smoothingHighResolution="1"  contourHighResolution="1"  histogramSmoothingCount="0"  graphResolution="256"  showOutliers="0"  drawLargeDots="0"  dotsToDraw="8000"  tint="le.chartfill.tinted.40"  lineWeight="le.lineweight.normal"  lineStyle="le.linestyle.solid" />
           <GraphEnvironment showGrid="0"  showAxes="tl"  showGates="1"  showFreqOnPlots="1"  showGateNameOnPlots="1"  showMedians="0"  showUncomped="0"  addEventParam="0"  lastYAxisName="" >
             <TextTraits font="SansSerif"  size="11"  name="Labels"  style="plain"  color="#000000"  background="#00ffffff"  just="left" />
             <TextTraits font="SansSerif"  size="11"  name="LayoutGates"  style="plain"  color="#000000"  background="#00ffffff"  just="left" />
             <TextTraits font="SansSerif"  size="9"  name="Numbers"  style="plain"  color="#000000"  background="#00ffffff"  just="left" />
             <TextTraits font="SansSerif"  size="9"  name="Legend"  style="plain"  color="#000000"  background="#00ffffff"  just="left" />
             <WindowPosition x="0"  y="0"  width="0"  height="0"  displayed="0"  panelState="" />
           </GraphEnvironment>
         </Graph>
         <Subpopulations>
           <Population name="Ramos mut extra"  annotation=""  owningGroup="All Samples"  expanded="1"  sortPriority="10"  count="6593" >
             <Graph smoothing="0"  backColor="#ffffff"  foreColor="#000000"  heatMapStatParameter="BL1-A"  type="Pseudocolor"  fast="1" >
               <Axis dimension="x"  name="FSC-A"  label=""  auto="auto" />
               <Axis dimension="y"  name="SSC-A"  label=""  auto="auto" />
               <GraphSettings level="5%"  smoothingHighResolution="1"  contourHighResolution="1"  histogramSmoothingCount="0"  graphResolution="256"  showOutliers="0"  drawLargeDots="0"  dotsToDraw="8000"  tint="le.chartfill.tinted.40"  lineWeight="le.lineweight.normal"  lineStyle="le.linestyle.solid" />
               <GraphEnvironment showGrid="0"  showAxes="tl"  showGates="1"  showFreqOnPlots="1"  showGateNameOnPlots="1"  showMedians="0"  showUncomped="0"  addEventParam="0"  lastYAxisName="" >
                 <TextTraits font="SansSerif"  size="11"  name="Labels"  style="plain"  color="#000000"  background="#00ffffff"  just="left" />
                 <TextTraits font="SansSerif"  size="11"  name="LayoutGates"  style="plain"  color="#000000"  background="#00ffffff"  just="left" />
                 <TextTraits font="SansSerif"  size="9"  name="Numbers"  style="plain"  color="#000000"  background="#00ffffff"  just="left" />
                 <TextTraits font="SansSerif"  size="9"  name="Legend"  style="plain"  color="#000000"  background="#00ffffff"  just="left" />
                 <WindowPosition x="839"  y="23"  width="390"  height="582"  displayed="1"  panelState="---" />
               </GraphEnvironment>
             </Graph>
             <Gate gating:id="ID1394491650" >
               <gating:EllipsoidGate eventsInside="1"  annoOffsetX="42"  annoOffsetY="-143"  tint="#000000"  isTinted="0"  lineWeight="Normal"  userDefined="1"  gating:distance="117.78321681279125" >
                 <gating:dimension>
                   <data-type:fcs-dimension data-type:name="FSC-A" />
                 </gating:dimension>
                 <gating:dimension>
                   <data-type:fcs-dimension data-type:name="SSC-A" />
                 </gating:dimension>
                 <gating:foci>
                   <gating:vertex>
                     <gating:coordinate data-type:value="95.6402963964" />
                     <gating:coordinate data-type:value="26.9176889616" />
                   </gating:vertex>
                   <gating:vertex>
                     <gating:coordinate data-type:value="185.3597036036" />
                     <gating:coordinate data-type:value="92.0823110384" />
                   </gating:vertex>
                 </gating:foci>
                 <gating:edge>
                   <gating:vertex>
                     <gating:coordinate data-type:value="93" />
                     <gating:coordinate data-type:value="25" />
                   </gating:vertex>
                   <gating:vertex>
                     <gating:coordinate data-type:value="188" />
                     <gating:coordinate data-type:value="94" />
                   </gating:vertex>
                   <gating:vertex>
                     <gating:coordinate data-type:value="152" />
                     <gating:coordinate data-type:value="44" />
                   </gating:vertex>
                   <gating:vertex>
                     <gating:coordinate data-type:value="129" />
                     <gating:coordinate data-type:value="75" />
                   </gating:vertex>
                 </gating:edge>
               </gating:EllipsoidGate>
             </Gate>
             <Subpopulations>
               <Population name="Single Cells"  annotation=""  owningGroup="All Samples"  expanded="1"  sortPriority="10"  count="6592" >
                 <Graph smoothing="0"  backColor="#ffffff"  foreColor="#000000"  heatMapStatParameter="BL1-A"  type="Pseudocolor"  fast="1" >
                   <Axis dimension="x"  name="SSC-W"  label=""  auto="auto" />
                   <Axis dimension="y"  name="SSC-A"  label=""  auto="auto" />
                   <GraphSettings level="5%"  smoothingHighResolution="1"  contourHighResolution="1"  histogramSmoothingCount="0"  graphResolution="256"  showOutliers="0"  drawLargeDots="0"  dotsToDraw="8000"  tint="le.chartfill.tinted.40"  lineWeight="le.lineweight.normal"  lineStyle="le.linestyle.solid" />
                   <GraphEnvironment showGrid="0"  showAxes="tl"  showGates="1"  showFreqOnPlots="1"  showGateNameOnPlots="1"  showMedians="0"  showUncomped="0"  addEventParam="0"  lastYAxisName="" >
                     <TextTraits font="SansSerif"  size="11"  name="Labels"  style="plain"  color="#000000"  background="#00ffffff"  just="left" />
                     <TextTraits font="SansSerif"  size="11"  name="LayoutGates"  style="plain"  color="#000000"  background="#00ffffff"  just="left" />
                     <TextTraits font="SansSerif"  size="9"  name="Numbers"  style="plain"  color="#000000"  background="#00ffffff"  just="left" />
                     <TextTraits font="SansSerif"  size="9"  name="Legend"  style="plain"  color="#000000"  background="#00ffffff"  just="left" />
                     <WindowPosition x="839"  y="23"  width="390"  height="582"  displayed="1"  panelState="---" />
                   </GraphEnvironment>
                 </Graph>
                 <Gate gating:id="ID1840662138"  gating:parent_id="ID1394491650" >
                   <gating:RectangleGate eventsInside="1"  annoOffsetX="0"  annoOffsetY="0"  tint="#000000"  isTinted="0"  lineWeight="Normal"  userDefined="1"  percentX="0"  percentY="0" >
                     <gating:dimension gating:min="76.5984251968504"  gating:max="193.51181102362204" >
                       <data-type:fcs-dimension data-type:name="SSC-W" />
                     </gating:dimension>
                     <gating:dimension gating:min="32896.50196078431"  gating:max="674378.2901960785" >
                       <data-type:fcs-dimension data-type:name="SSC-A" />
                     </gating:dimension>
                   </gating:RectangleGate>
                 </Gate>
               </Population>
             </Subpopulations>
           </Population>
         </Subpopulations>
       </SampleNode>
     </Sample>
     <Sample>
       <DataSet uri="file:/Volumes/Kathrin%20Data/FACS/2023/230711%20CD20%20TF/2307011%20CD20%20KO%20TF_CD32B%201%20PIP3%20pGEF-H1_sa4%20CD32B%20CD20KO%20C.fcs"  sampleID="51" />
       <Transformations>
         <transforms:linear transforms:minRange="0"  transforms:maxRange="3"  gain="1" >
           <data-type:parameter data-type:name="Time" />
         </transforms:linear>
         <transforms:linear transforms:minRange="0"  transforms:maxRange="1048576"  gain="1" >
           <data-type:parameter data-type:name="FSC-A" />
         </transforms:linear>
         <transforms:linear transforms:minRange="0"  transforms:maxRange="1048576"  gain="1" >
           <data-type:parameter data-type:name="SSC-A" />
         </transforms:linear>
         <transforms:log transforms:offset="1"  transforms:decades="6.0205999133" >
           <data-type:parameter data-type:name="BL1-A" />
         </transforms:log>
         <transforms:log transforms:offset="1"  transforms:decades="6.0205999133" >
           <data-type:parameter data-type:name="RL1-A" />
         </transforms:log>
         <transforms:log transforms:offset="10"  transforms:decades="6.0205999133" >
           <data-type:parameter data-type:name="VL1-A" />
         </transforms:log>
         <transforms:linear transforms:minRange="0"  transforms:maxRange="1048576"  gain="1" >
           <data-type:parameter data-type:name="FSC-H" />
         </transforms:linear>
         <transforms:linear transforms:minRange="0"  transforms:maxRange="1048576"  gain="1" >
           <data-type:parameter data-type:name="SSC-H" />
         </transforms:linear>
         <transforms:linear transforms:minRange="0"  transforms:maxRange="1024"  gain="1" >
           <data-type:parameter data-type:name="FSC-W" />
         </transforms:linear>
         <transforms:linear transforms:minRange="0"  transforms:maxRange="1024"  gain="1" >
           <data-type:parameter data-type:name="SSC-W" />
         </transforms:linear>
       </Transformations>
       <Keywords>
         <Keyword name="FJ_FCS_VERSION"  value="3.1" />
         <Keyword name="$PAR"  value="10" />
         <Keyword name="$TOT"  value="12747" />
         <Keyword name="$MODE"  value="L" />
         <Keyword name="$DATATYPE"  value="F" />
         <Keyword name="$BYTEORD"  value="1,2,3,4" />
         <Keyword name="$P1N"  value="Time" />
         <Keyword name="$P1S"  value="Time" />
         <Keyword name="$P1B"  value="32" />
         <Keyword name="$P1R"  value="67108864" />
         <Keyword name="$P1E"  value="0,0" />
         <Keyword name="$P1F"  value="NA" />
         <Keyword name="$P1L"  value="NA" />
         <Keyword name="$P1V"  value="NA" />
         <Keyword name="$P2N"  value="FSC-A" />
         <Keyword name="$P2S"  value="FSC-A" />
         <Keyword name="$P2B"  value="32" />
         <Keyword name="$P2R"  value="1048576" />
         <Keyword name="$P2E"  value="0,0" />
         <Keyword name="$P2F"  value="NA" />
         <Keyword name="$P2L"  value="488" />
         <Keyword name="$P2V"  value="180" />
         <Keyword name="$P3N"  value="SSC-A" />
         <Keyword name="$P3S"  value="SSC-A" />
         <Keyword name="$P3B"  value="32" />
         <Keyword name="$P3R"  value="1048576" />
         <Keyword name="$P3E"  value="0,0" />
         <Keyword name="$P3F"  value="488_10" />
         <Keyword name="$P3L"  value="488" />
         <Keyword name="$P3V"  value="320" />
         <Keyword name="$P4N"  value="BL1-A" />
         <Keyword name="$P4S"  value="FITC-A" />
         <Keyword name="$P4B"  value="32" />
         <Keyword name="$P4R"  value="1048576" />
         <Keyword name="$P4E"  value="0,0" />
         <Keyword name="$P4F"  value="530_30" />
         <Keyword name="$P4L"  value="488" />
         <Keyword name="$P4V"  value="340" />
         <Keyword name="$P5N"  value="RL1-A" />
         <Keyword name="$P5S"  value="Alexa Fluor    647-A" />
         <Keyword name="$P5B"  value="32" />
         <Keyword name="$P5R"  value="1048576" />
         <Keyword name="$P5E"  value="0,0" />
         <Keyword name="$P5F"  value="670_14" />
         <Keyword name="$P5L"  value="640" />
         <Keyword name="$P5V"  value="320" />
         <Keyword name="$P6N"  value="VL1-A" />
         <Keyword name="$P6S"  value="Pacific Blue   -A" />
         <Keyword name="$P6B"  value="32" />
         <Keyword name="$P6R"  value="1048576" />
         <Keyword name="$P6E"  value="0,0" />
         <Keyword name="$P6F"  value="440_50" />
         <Keyword name="$P6L"  value="405" />
         <Keyword name="$P6V"  value="320" />
         <Keyword name="$P7N"  value="FSC-H" />
         <Keyword name="$P7S"  value="FSC-H" />
         <Keyword name="$P7B"  value="32" />
         <Keyword name="$P7R"  value="1048576" />
         <Keyword name="$P7E"  value="0,0" />
         <Keyword name="$P7F"  value="NA" />
         <Keyword name="$P7L"  value="488" />
         <Keyword name="$P7V"  value="180" />
         <Keyword name="$P8N"  value="SSC-H" />
         <Keyword name="$P8S"  value="SSC-H" />
         <Keyword name="$P8B"  value="32" />
         <Keyword name="$P8R"  value="1048576" />
         <Keyword name="$P8E"  value="0,0" />
         <Keyword name="$P8F"  value="488_10" />
         <Keyword name="$P8L"  value="488" />
         <Keyword name="$P8V"  value="320" />
         <Keyword name="$P9N"  value="FSC-W" />
         <Keyword name="$P9S"  value="FSC-W" />
         <Keyword name="$P9B"  value="32" />
         <Keyword name="$P9R"  value="1024" />
         <Keyword name="$P9E"  value="0,0" />
         <Keyword name="$P9F"  value="NA" />
         <Keyword name="$P9L"  value="488" />
         <Keyword name="$P9V"  value="180" />
         <Keyword name="$P10N"  value="SSC-W" />
         <Keyword name="$P10S"  value="SSC-W" />
         <Keyword name="$P10B"  value="32" />
         <Keyword name="$P10R"  value="1024" />
         <Keyword name="$P10E"  value="0,0" />
         <Keyword name="$P10F"  value="488_10" />
         <Keyword name="$P10L"  value="488" />
         <Keyword name="$P10V"  value="320" />
         <Keyword name="$CYT"  value="4486521 Attune NxT Acoustic Focusing Cytometer (Lasers: BRVY)" />
         <Keyword name="$SYS"  value="SNAKE Microsoft Windows 10 Enterprise LTSC" />
         <Keyword name="$SPILLOVER"  value="3,BL1-A,RL1-A,VL1-A,1.000000,0.000000,0.000000,0.000000,1.000000,0.000000,0.000000,0.000000,1.000000" />
         <Keyword name="$BTIM"  value="09:34:07" />
         <Keyword name="$CELLS"  value="NA" />
         <Keyword name="$COM"  value="NA" />
         <Keyword name="$CYTSN"  value="2AFC212610616" />
         <Keyword name="$DATE"  value="11-Jul-2023" />
         <Keyword name="$ETIM"  value="09:34:10" />
         <Keyword name="$EXP"  value="NA" />
         <Keyword name="$FIL"  value="sa4 CD32B CD20KO C.fcs" />
         <Keyword name="$INST"  value="NA" />
         <Keyword name="$ORIGINALITY"  value="Original" />
         <Keyword name="$LOST"  value="0" />
         <Keyword name="$OP"  value="Guest Guest" />
         <Keyword name="$PLATEID"  value="NA" />
         <Keyword name="$PLATENAME"  value="NA" />
         <Keyword name="$PROJ"  value="2307011 CD20 KO TF" />
         <Keyword name="$SMNO"  value="CD32B 1 PIP3 pGEF-H1" />
         <Keyword name="$SRC"  value="NA" />
         <Keyword name="$TIMESTEP"  value="0,001" />
         <Keyword name="$VOL"  value="7000" />
         <Keyword name="#FLOWRATE"  value="100" />
         <Keyword name="#LASER1ASF"  value="1,08" />
         <Keyword name="#LASER1COLOR"  value="Blue" />
         <Keyword name="#LASER1DELAY"  value="1100" />
         <Keyword name="#LASER2ASF"  value="1,07" />
         <Keyword name="#LASER2COLOR"  value="Red" />
         <Keyword name="#LASER2DELAY"  value="1523" />
         <Keyword name="#LASER3ASF"  value="1,07" />
         <Keyword name="#LASER3COLOR"  value="Violet" />
         <Keyword name="#LASER3DELAY"  value="700" />
         <Keyword name="#LASER4ASF"  value="0,78" />
         <Keyword name="#LASER4COLOR"  value="Yellow" />
         <Keyword name="#LASER4DELAY"  value="241" />
         <Keyword name="#LASERCONFIG"  value="BRVY" />
         <Keyword name="#P1Label"  value="NA" />
         <Keyword name="#P1Target"  value="NA" />
         <Keyword name="#P4Label"  value="FITC" />
         <Keyword name="#P5Label"  value="Alexa Fluor    647" />
         <Keyword name="#P6Label"  value="Pacific Blue   " />
         <Keyword name="#PTDATE"  value="04-Jul-2023" />
         <Keyword name="#PTRESULT"  value="Pass" />
         <Keyword name="#TR1"  value="OR_FSC,25000" />
         <Keyword name="#WIDTHTHRESHOLD"  value="1000" />
         <Keyword name="#WINEXT"  value="0" />
         <Keyword name="HOSTID"  value="snake" />
         <Keyword name="$BEGINDATA"  value="000000008192" />
         <Keyword name="$ENDDATA"  value="000000518071" />
         <Keyword name="$NEXTDATA"  value="000000000000" />
         <Keyword name="$BEGINSTEXT"  value="000000000000" />
         <Keyword name="$ENDSTEXT"  value="000000000000" />
         <Keyword name="$BEGINANALYSIS"  value="000000000000" />
         <Keyword name="$ENDANALYSIS"  value="000000000000" />
       </Keywords>
       <SampleNode name="sa4 CD32B CD20KO C.fcs"  annotation=""  owningGroup=""  expanded="1"  sortPriority="10"  count="12747"  sampleID="51" >
         <Graph smoothing="0"  backColor="#ffffff"  foreColor="#000000"  type="Pseudocolor"  fast="1" >
           <Axis dimension="x"  name="FSC-A"  label=""  auto="auto" />
           <Axis dimension="y"  name="SSC-A"  label=""  auto="auto" />
           <GraphSettings level="5%"  smoothingHighResolution="1"  contourHighResolution="1"  histogramSmoothingCount="0"  graphResolution="256"  showOutliers="0"  drawLargeDots="0"  dotsToDraw="8000"  tint="le.chartfill.tinted.40"  lineWeight="le.lineweight.normal"  lineStyle="le.linestyle.solid" />
           <GraphEnvironment showGrid="0"  showAxes="tl"  showGates="1"  showFreqOnPlots="1"  showGateNameOnPlots="1"  showMedians="0"  showUncomped="0"  addEventParam="0"  lastYAxisName="" >
             <TextTraits font="SansSerif"  size="11"  name="Labels"  style="plain"  color="#000000"  background="#00ffffff"  just="left" />
             <TextTraits font="SansSerif"  size="11"  name="LayoutGates"  style="plain"  color="#000000"  background="#00ffffff"  just="left" />
             <TextTraits font="SansSerif"  size="9"  name="Numbers"  style="plain"  color="#000000"  background="#00ffffff"  just="left" />
             <TextTraits font="SansSerif"  size="9"  name="Legend"  style="plain"  color="#000000"  background="#00ffffff"  just="left" />
             <WindowPosition x="0"  y="0"  width="0"  height="0"  displayed="0"  panelState="" />
           </GraphEnvironment>
         </Graph>
         <Subpopulations>
           <Population name="Ramos mut extra"  annotation=""  owningGroup="All Samples"  expanded="1"  sortPriority="10"  count="7505" >
             <Graph smoothing="0"  backColor="#ffffff"  foreColor="#000000"  heatMapStatParameter="BL1-A"  type="Pseudocolor"  fast="1" >
               <Axis dimension="x"  name="FSC-A"  label=""  auto="auto" />
               <Axis dimension="y"  name="SSC-A"  label=""  auto="auto" />
               <GraphSettings level="5%"  smoothingHighResolution="1"  contourHighResolution="1"  histogramSmoothingCount="0"  graphResolution="256"  showOutliers="0"  drawLargeDots="0"  dotsToDraw="8000"  tint="le.chartfill.tinted.40"  lineWeight="le.lineweight.normal"  lineStyle="le.linestyle.solid" />
               <GraphEnvironment showGrid="0"  showAxes="tl"  showGates="1"  showFreqOnPlots="1"  showGateNameOnPlots="1"  showMedians="0"  showUncomped="0"  addEventParam="0"  lastYAxisName="" >
                 <TextTraits font="SansSerif"  size="11"  name="Labels"  style="plain"  color="#000000"  background="#00ffffff"  just="left" />
                 <TextTraits font="SansSerif"  size="11"  name="LayoutGates"  style="plain"  color="#000000"  background="#00ffffff"  just="left" />
                 <TextTraits font="SansSerif"  size="9"  name="Numbers"  style="plain"  color="#000000"  background="#00ffffff"  just="left" />
                 <TextTraits font="SansSerif"  size="9"  name="Legend"  style="plain"  color="#000000"  background="#00ffffff"  just="left" />
                 <WindowPosition x="839"  y="23"  width="390"  height="582"  displayed="1"  panelState="---" />
               </GraphEnvironment>
             </Graph>
             <Gate gating:id="ID1780619597" >
               <gating:EllipsoidGate eventsInside="1"  annoOffsetX="42"  annoOffsetY="-143"  tint="#000000"  isTinted="0"  lineWeight="Normal"  userDefined="1"  gating:distance="117.78321681279125" >
                 <gating:dimension>
                   <data-type:fcs-dimension data-type:name="FSC-A" />
                 </gating:dimension>
                 <gating:dimension>
                   <data-type:fcs-dimension data-type:name="SSC-A" />
                 </gating:dimension>
                 <gating:foci>
                   <gating:vertex>
                     <gating:coordinate data-type:value="95.6402963964" />
                     <gating:coordinate data-type:value="26.9176889616" />
                   </gating:vertex>
                   <gating:vertex>
                     <gating:coordinate data-type:value="185.3597036036" />
                     <gating:coordinate data-type:value="92.0823110384" />
                   </gating:vertex>
                 </gating:foci>
                 <gating:edge>
                   <gating:vertex>
                     <gating:coordinate data-type:value="93" />
                     <gating:coordinate data-type:value="25" />
                   </gating:vertex>
                   <gating:vertex>
                     <gating:coordinate data-type:value="188" />
                     <gating:coordinate data-type:value="94" />
                   </gating:vertex>
                   <gating:vertex>
                     <gating:coordinate data-type:value="152" />
                     <gating:coordinate data-type:value="44" />
                   </gating:vertex>
                   <gating:vertex>
                     <gating:coordinate data-type:value="129" />
                     <gating:coordinate data-type:value="75" />
                   </gating:vertex>
                 </gating:edge>
               </gating:EllipsoidGate>
             </Gate>
             <Subpopulations>
               <Population name="Single Cells"  annotation=""  owningGroup="All Samples"  expanded="1"  sortPriority="10"  count="7504" >
                 <Graph smoothing="0"  backColor="#ffffff"  foreColor="#000000"  heatMapStatParameter="BL1-A"  type="Pseudocolor"  fast="1" >
                   <Axis dimension="x"  name="SSC-W"  label=""  auto="auto" />
                   <Axis dimension="y"  name="SSC-A"  label=""  auto="auto" />
                   <GraphSettings level="5%"  smoothingHighResolution="1"  contourHighResolution="1"  histogramSmoothingCount="0"  graphResolution="256"  showOutliers="0"  drawLargeDots="0"  dotsToDraw="8000"  tint="le.chartfill.tinted.40"  lineWeight="le.lineweight.normal"  lineStyle="le.linestyle.solid" />
                   <GraphEnvironment showGrid="0"  showAxes="tl"  showGates="1"  showFreqOnPlots="1"  showGateNameOnPlots="1"  showMedians="0"  showUncomped="0"  addEventParam="0"  lastYAxisName="" >
                     <TextTraits font="SansSerif"  size="11"  name="Labels"  style="plain"  color="#000000"  background="#00ffffff"  just="left" />
                     <TextTraits font="SansSerif"  size="11"  name="LayoutGates"  style="plain"  color="#000000"  background="#00ffffff"  just="left" />
                     <TextTraits font="SansSerif"  size="9"  name="Numbers"  style="plain"  color="#000000"  background="#00ffffff"  just="left" />
                     <TextTraits font="SansSerif"  size="9"  name="Legend"  style="plain"  color="#000000"  background="#00ffffff"  just="left" />
                     <WindowPosition x="839"  y="23"  width="390"  height="582"  displayed="1"  panelState="---" />
                   </GraphEnvironment>
                 </Graph>
                 <Gate gating:id="ID271155461"  gating:parent_id="ID1780619597" >
                   <gating:RectangleGate eventsInside="1"  annoOffsetX="0"  annoOffsetY="0"  tint="#000000"  isTinted="0"  lineWeight="Normal"  userDefined="1"  percentX="0"  percentY="0" >
                     <gating:dimension gating:min="76.5984251968504"  gating:max="193.51181102362204" >
                       <data-type:fcs-dimension data-type:name="SSC-W" />
                     </gating:dimension>
                     <gating:dimension gating:min="32896.50196078431"  gating:max="674378.2901960785" >
                       <data-type:fcs-dimension data-type:name="SSC-A" />
                     </gating:dimension>
                   </gating:RectangleGate>
                 </Gate>
               </Population>
             </Subpopulations>
           </Population>
         </Subpopulations>
       </SampleNode>
     </Sample>
     <Sample>
       <DataSet uri="file:/Volumes/Kathrin%20Data/FACS/2023/230711%20CD20%20TF/2307011%20CD20%20KO%20TF_CD32B%201%20PIP3%20pGEF-H1_sa5%20CD32b%20CD20KO%20N+C.fcs"  sampleID="52" />
       <Transformations>
         <transforms:linear transforms:minRange="0"  transforms:maxRange="5"  gain="1" >
           <data-type:parameter data-type:name="Time" />
         </transforms:linear>
         <transforms:linear transforms:minRange="0"  transforms:maxRange="1048576"  gain="1" >
           <data-type:parameter data-type:name="FSC-A" />
         </transforms:linear>
         <transforms:linear transforms:minRange="0"  transforms:maxRange="1048576"  gain="1" >
           <data-type:parameter data-type:name="SSC-A" />
         </transforms:linear>
         <transforms:log transforms:offset="1"  transforms:decades="6.0205999133" >
           <data-type:parameter data-type:name="BL1-A" />
         </transforms:log>
         <transforms:log transforms:offset="1"  transforms:decades="6.0205999133" >
           <data-type:parameter data-type:name="RL1-A" />
         </transforms:log>
         <transforms:log transforms:offset="10"  transforms:decades="6.0205999133" >
           <data-type:parameter data-type:name="VL1-A" />
         </transforms:log>
         <transforms:linear transforms:minRange="0"  transforms:maxRange="1048576"  gain="1" >
           <data-type:parameter data-type:name="FSC-H" />
         </transforms:linear>
         <transforms:linear transforms:minRange="0"  transforms:maxRange="1048576"  gain="1" >
           <data-type:parameter data-type:name="SSC-H" />
         </transforms:linear>
         <transforms:linear transforms:minRange="0"  transforms:maxRange="1024"  gain="1" >
           <data-type:parameter data-type:name="FSC-W" />
         </transforms:linear>
         <transforms:linear transforms:minRange="0"  transforms:maxRange="1024"  gain="1" >
           <data-type:parameter data-type:name="SSC-W" />
         </transforms:linear>
       </Transformations>
       <Keywords>
         <Keyword name="FJ_FCS_VERSION"  value="3.1" />
         <Keyword name="$PAR"  value="10" />
         <Keyword name="$TOT"  value="13967" />
         <Keyword name="$MODE"  value="L" />
         <Keyword name="$DATATYPE"  value="F" />
         <Keyword name="$BYTEORD"  value="1,2,3,4" />
         <Keyword name="$P1N"  value="Time" />
         <Keyword name="$P1S"  value="Time" />
         <Keyword name="$P1B"  value="32" />
         <Keyword name="$P1R"  value="67108864" />
         <Keyword name="$P1E"  value="0,0" />
         <Keyword name="$P1F"  value="NA" />
         <Keyword name="$P1L"  value="NA" />
         <Keyword name="$P1V"  value="NA" />
         <Keyword name="$P2N"  value="FSC-A" />
         <Keyword name="$P2S"  value="FSC-A" />
         <Keyword name="$P2B"  value="32" />
         <Keyword name="$P2R"  value="1048576" />
         <Keyword name="$P2E"  value="0,0" />
         <Keyword name="$P2F"  value="NA" />
         <Keyword name="$P2L"  value="488" />
         <Keyword name="$P2V"  value="180" />
         <Keyword name="$P3N"  value="SSC-A" />
         <Keyword name="$P3S"  value="SSC-A" />
         <Keyword name="$P3B"  value="32" />
         <Keyword name="$P3R"  value="1048576" />
         <Keyword name="$P3E"  value="0,0" />
         <Keyword name="$P3F"  value="488_10" />
         <Keyword name="$P3L"  value="488" />
         <Keyword name="$P3V"  value="320" />
         <Keyword name="$P4N"  value="BL1-A" />
         <Keyword name="$P4S"  value="FITC-A" />
         <Keyword name="$P4B"  value="32" />
         <Keyword name="$P4R"  value="1048576" />
         <Keyword name="$P4E"  value="0,0" />
         <Keyword name="$P4F"  value="530_30" />
         <Keyword name="$P4L"  value="488" />
         <Keyword name="$P4V"  value="340" />
         <Keyword name="$P5N"  value="RL1-A" />
         <Keyword name="$P5S"  value="Alexa Fluor    647-A" />
         <Keyword name="$P5B"  value="32" />
         <Keyword name="$P5R"  value="1048576" />
         <Keyword name="$P5E"  value="0,0" />
         <Keyword name="$P5F"  value="670_14" />
         <Keyword name="$P5L"  value="640" />
         <Keyword name="$P5V"  value="320" />
         <Keyword name="$P6N"  value="VL1-A" />
         <Keyword name="$P6S"  value="Pacific Blue   -A" />
         <Keyword name="$P6B"  value="32" />
         <Keyword name="$P6R"  value="1048576" />
         <Keyword name="$P6E"  value="0,0" />
         <Keyword name="$P6F"  value="440_50" />
         <Keyword name="$P6L"  value="405" />
         <Keyword name="$P6V"  value="320" />
         <Keyword name="$P7N"  value="FSC-H" />
         <Keyword name="$P7S"  value="FSC-H" />
         <Keyword name="$P7B"  value="32" />
         <Keyword name="$P7R"  value="1048576" />
         <Keyword name="$P7E"  value="0,0" />
         <Keyword name="$P7F"  value="NA" />
         <Keyword name="$P7L"  value="488" />
         <Keyword name="$P7V"  value="180" />
         <Keyword name="$P8N"  value="SSC-H" />
         <Keyword name="$P8S"  value="SSC-H" />
         <Keyword name="$P8B"  value="32" />
         <Keyword name="$P8R"  value="1048576" />
         <Keyword name="$P8E"  value="0,0" />
         <Keyword name="$P8F"  value="488_10" />
         <Keyword name="$P8L"  value="488" />
         <Keyword name="$P8V"  value="320" />
         <Keyword name="$P9N"  value="FSC-W" />
         <Keyword name="$P9S"  value="FSC-W" />
         <Keyword name="$P9B"  value="32" />
         <Keyword name="$P9R"  value="1024" />
         <Keyword name="$P9E"  value="0,0" />
         <Keyword name="$P9F"  value="NA" />
         <Keyword name="$P9L"  value="488" />
         <Keyword name="$P9V"  value="180" />
         <Keyword name="$P10N"  value="SSC-W" />
         <Keyword name="$P10S"  value="SSC-W" />
         <Keyword name="$P10B"  value="32" />
         <Keyword name="$P10R"  value="1024" />
         <Keyword name="$P10E"  value="0,0" />
         <Keyword name="$P10F"  value="488_10" />
         <Keyword name="$P10L"  value="488" />
         <Keyword name="$P10V"  value="320" />
         <Keyword name="$CYT"  value="4486521 Attune NxT Acoustic Focusing Cytometer (Lasers: BRVY)" />
         <Keyword name="$SYS"  value="SNAKE Microsoft Windows 10 Enterprise LTSC" />
         <Keyword name="$SPILLOVER"  value="3,BL1-A,RL1-A,VL1-A,1.000000,0.000000,0.000000,0.000000,1.000000,0.000000,0.000000,0.000000,1.000000" />
         <Keyword name="$BTIM"  value="10:16:01" />
         <Keyword name="$CELLS"  value="NA" />
         <Keyword name="$COM"  value="NA" />
         <Keyword name="$CYTSN"  value="2AFC212610616" />
         <Keyword name="$DATE"  value="11-Jul-2023" />
         <Keyword name="$ETIM"  value="10:16:06" />
         <Keyword name="$EXP"  value="NA" />
         <Keyword name="$FIL"  value="sa5 CD32b CD20KO N+C.fcs" />
         <Keyword name="$INST"  value="NA" />
         <Keyword name="$ORIGINALITY"  value="Original" />
         <Keyword name="$LOST"  value="0" />
         <Keyword name="$OP"  value="Guest Guest" />
         <Keyword name="$PLATEID"  value="NA" />
         <Keyword name="$PLATENAME"  value="NA" />
         <Keyword name="$PROJ"  value="2307011 CD20 KO TF" />
         <Keyword name="$SMNO"  value="CD32B 1 PIP3 pGEF-H1" />
         <Keyword name="$SRC"  value="NA" />
         <Keyword name="$TIMESTEP"  value="0,001" />
         <Keyword name="$VOL"  value="8000" />
         <Keyword name="#FLOWRATE"  value="100" />
         <Keyword name="#LASER1ASF"  value="1,08" />
         <Keyword name="#LASER1COLOR"  value="Blue" />
         <Keyword name="#LASER1DELAY"  value="1100" />
         <Keyword name="#LASER2ASF"  value="1,07" />
         <Keyword name="#LASER2COLOR"  value="Red" />
         <Keyword name="#LASER2DELAY"  value="1523" />
         <Keyword name="#LASER3ASF"  value="1,07" />
         <Keyword name="#LASER3COLOR"  value="Violet" />
         <Keyword name="#LASER3DELAY"  value="700" />
         <Keyword name="#LASER4ASF"  value="0,78" />
         <Keyword name="#LASER4COLOR"  value="Yellow" />
         <Keyword name="#LASER4DELAY"  value="241" />
         <Keyword name="#LASERCONFIG"  value="BRVY" />
         <Keyword name="#P1Label"  value="NA" />
         <Keyword name="#P1Target"  value="NA" />
         <Keyword name="#P4Label"  value="FITC" />
         <Keyword name="#P5Label"  value="Alexa Fluor    647" />
         <Keyword name="#P6Label"  value="Pacific Blue   " />
         <Keyword name="#PTDATE"  value="04-Jul-2023" />
         <Keyword name="#PTRESULT"  value="Pass" />
         <Keyword name="#TR1"  value="OR_FSC,25000" />
         <Keyword name="#WIDTHTHRESHOLD"  value="1000" />
         <Keyword name="#WINEXT"  value="0" />
         <Keyword name="HOSTID"  value="snake" />
         <Keyword name="$BEGINDATA"  value="000000008192" />
         <Keyword name="$ENDDATA"  value="000000566871" />
         <Keyword name="$NEXTDATA"  value="000000000000" />
         <Keyword name="$BEGINSTEXT"  value="000000000000" />
         <Keyword name="$ENDSTEXT"  value="000000000000" />
         <Keyword name="$BEGINANALYSIS"  value="000000000000" />
         <Keyword name="$ENDANALYSIS"  value="000000000000" />
       </Keywords>
       <SampleNode name="sa5 CD32b CD20KO N+C.fcs"  annotation=""  owningGroup=""  expanded="1"  sortPriority="10"  count="13967"  sampleID="52" >
         <Graph smoothing="0"  backColor="#ffffff"  foreColor="#000000"  type="Pseudocolor"  fast="1" >
           <Axis dimension="x"  name="FSC-A"  label=""  auto="auto" />
           <Axis dimension="y"  name="SSC-A"  label=""  auto="auto" />
           <GraphSettings level="5%"  smoothingHighResolution="1"  contourHighResolution="1"  histogramSmoothingCount="0"  graphResolution="256"  showOutliers="0"  drawLargeDots="0"  dotsToDraw="8000"  tint="le.chartfill.tinted.40"  lineWeight="le.lineweight.normal"  lineStyle="le.linestyle.solid" />
           <GraphEnvironment showGrid="0"  showAxes="tl"  showGates="1"  showFreqOnPlots="1"  showGateNameOnPlots="1"  showMedians="0"  showUncomped="0"  addEventParam="0"  lastYAxisName="" >
             <TextTraits font="SansSerif"  size="11"  name="Labels"  style="plain"  color="#000000"  background="#00ffffff"  just="left" />
             <TextTraits font="SansSerif"  size="11"  name="LayoutGates"  style="plain"  color="#000000"  background="#00ffffff"  just="left" />
             <TextTraits font="SansSerif"  size="9"  name="Numbers"  style="plain"  color="#000000"  background="#00ffffff"  just="left" />
             <TextTraits font="SansSerif"  size="9"  name="Legend"  style="plain"  color="#000000"  background="#00ffffff"  just="left" />
             <WindowPosition x="0"  y="0"  width="0"  height="0"  displayed="0"  panelState="" />
           </GraphEnvironment>
         </Graph>
         <Subpopulations>
           <Population name="Ramos mut extra"  annotation=""  owningGroup="All Samples"  expanded="1"  sortPriority="10"  count="7442" >
             <Graph smoothing="0"  backColor="#ffffff"  foreColor="#000000"  heatMapStatParameter="BL1-A"  type="Pseudocolor"  fast="1" >
               <Axis dimension="x"  name="FSC-A"  label=""  auto="auto" />
               <Axis dimension="y"  name="SSC-A"  label=""  auto="auto" />
               <GraphSettings level="5%"  smoothingHighResolution="1"  contourHighResolution="1"  histogramSmoothingCount="0"  graphResolution="256"  showOutliers="0"  drawLargeDots="0"  dotsToDraw="8000"  tint="le.chartfill.tinted.40"  lineWeight="le.lineweight.normal"  lineStyle="le.linestyle.solid" />
               <GraphEnvironment showGrid="0"  showAxes="tl"  showGates="1"  showFreqOnPlots="1"  showGateNameOnPlots="1"  showMedians="0"  showUncomped="0"  addEventParam="0"  lastYAxisName="" >
                 <TextTraits font="SansSerif"  size="11"  name="Labels"  style="plain"  color="#000000"  background="#00ffffff"  just="left" />
                 <TextTraits font="SansSerif"  size="11"  name="LayoutGates"  style="plain"  color="#000000"  background="#00ffffff"  just="left" />
                 <TextTraits font="SansSerif"  size="9"  name="Numbers"  style="plain"  color="#000000"  background="#00ffffff"  just="left" />
                 <TextTraits font="SansSerif"  size="9"  name="Legend"  style="plain"  color="#000000"  background="#00ffffff"  just="left" />
                 <WindowPosition x="839"  y="23"  width="390"  height="582"  displayed="1"  panelState="---" />
               </GraphEnvironment>
             </Graph>
             <Gate gating:id="ID1040959871" >
               <gating:EllipsoidGate eventsInside="1"  annoOffsetX="42"  annoOffsetY="-143"  tint="#000000"  isTinted="0"  lineWeight="Normal"  userDefined="1"  gating:distance="117.78321681279125" >
                 <gating:dimension>
                   <data-type:fcs-dimension data-type:name="FSC-A" />
                 </gating:dimension>
                 <gating:dimension>
                   <data-type:fcs-dimension data-type:name="SSC-A" />
                 </gating:dimension>
                 <gating:foci>
                   <gating:vertex>
                     <gating:coordinate data-type:value="95.6402963964" />
                     <gating:coordinate data-type:value="26.9176889616" />
                   </gating:vertex>
                   <gating:vertex>
                     <gating:coordinate data-type:value="185.3597036036" />
                     <gating:coordinate data-type:value="92.0823110384" />
                   </gating:vertex>
                 </gating:foci>
                 <gating:edge>
                   <gating:vertex>
                     <gating:coordinate data-type:value="93" />
                     <gating:coordinate data-type:value="25" />
                   </gating:vertex>
                   <gating:vertex>
                     <gating:coordinate data-type:value="188" />
                     <gating:coordinate data-type:value="94" />
                   </gating:vertex>
                   <gating:vertex>
                     <gating:coordinate data-type:value="152" />
                     <gating:coordinate data-type:value="44" />
                   </gating:vertex>
                   <gating:vertex>
                     <gating:coordinate data-type:value="129" />
                     <gating:coordinate data-type:value="75" />
                   </gating:vertex>
                 </gating:edge>
               </gating:EllipsoidGate>
             </Gate>
             <Subpopulations>
               <Population name="Single Cells"  annotation=""  owningGroup="All Samples"  expanded="1"  sortPriority="10"  count="7440" >
                 <Graph smoothing="0"  backColor="#ffffff"  foreColor="#000000"  heatMapStatParameter="BL1-A"  type="Pseudocolor"  fast="1" >
                   <Axis dimension="x"  name="SSC-W"  label=""  auto="auto" />
                   <Axis dimension="y"  name="SSC-A"  label=""  auto="auto" />
                   <GraphSettings level="5%"  smoothingHighResolution="1"  contourHighResolution="1"  histogramSmoothingCount="0"  graphResolution="256"  showOutliers="0"  drawLargeDots="0"  dotsToDraw="8000"  tint="le.chartfill.tinted.40"  lineWeight="le.lineweight.normal"  lineStyle="le.linestyle.solid" />
                   <GraphEnvironment showGrid="0"  showAxes="tl"  showGates="1"  showFreqOnPlots="1"  showGateNameOnPlots="1"  showMedians="0"  showUncomped="0"  addEventParam="0"  lastYAxisName="" >
                     <TextTraits font="SansSerif"  size="11"  name="Labels"  style="plain"  color="#000000"  background="#00ffffff"  just="left" />
                     <TextTraits font="SansSerif"  size="11"  name="LayoutGates"  style="plain"  color="#000000"  background="#00ffffff"  just="left" />
                     <TextTraits font="SansSerif"  size="9"  name="Numbers"  style="plain"  color="#000000"  background="#00ffffff"  just="left" />
                     <TextTraits font="SansSerif"  size="9"  name="Legend"  style="plain"  color="#000000"  background="#00ffffff"  just="left" />
                     <WindowPosition x="839"  y="23"  width="390"  height="582"  displayed="1"  panelState="---" />
                   </GraphEnvironment>
                 </Graph>
                 <Gate gating:id="ID1653917253"  gating:parent_id="ID1040959871" >
                   <gating:RectangleGate eventsInside="1"  annoOffsetX="0"  annoOffsetY="0"  tint="#000000"  isTinted="0"  lineWeight="Normal"  userDefined="1"  percentX="0"  percentY="0" >
                     <gating:dimension gating:min="76.5984251968504"  gating:max="193.51181102362204" >
                       <data-type:fcs-dimension data-type:name="SSC-W" />
                     </gating:dimension>
                     <gating:dimension gating:min="32896.50196078431"  gating:max="674378.2901960785" >
                       <data-type:fcs-dimension data-type:name="SSC-A" />
                     </gating:dimension>
                   </gating:RectangleGate>
                 </Gate>
               </Population>
             </Subpopulations>
           </Population>
         </Subpopulations>
       </SampleNode>
     </Sample>
     <Sample>
       <DataSet uri="file:/Volumes/Kathrin%20Data/FACS/2023/230711%20CD20%20TF/2307011%20CD20%20KO%20TF_CD32B%201%20PIP3%20pGEF-H1_sa6%20Cd32b.fcs"  sampleID="53" />
       <Transformations>
         <transforms:linear transforms:minRange="0.018"  transforms:maxRange="3.018"  gain="1" >
           <data-type:parameter data-type:name="Time" />
         </transforms:linear>
         <transforms:linear transforms:minRange="0"  transforms:maxRange="1048576"  gain="1" >
           <data-type:parameter data-type:name="FSC-A" />
         </transforms:linear>
         <transforms:linear transforms:minRange="0"  transforms:maxRange="1048576"  gain="1" >
           <data-type:parameter data-type:name="SSC-A" />
         </transforms:linear>
         <transforms:log transforms:offset="1"  transforms:decades="6.0205999133" >
           <data-type:parameter data-type:name="BL1-A" />
         </transforms:log>
         <transforms:log transforms:offset="1"  transforms:decades="6.0205999133" >
           <data-type:parameter data-type:name="RL1-A" />
         </transforms:log>
         <transforms:log transforms:offset="10"  transforms:decades="6.0205999133" >
           <data-type:parameter data-type:name="VL1-A" />
         </transforms:log>
         <transforms:linear transforms:minRange="0"  transforms:maxRange="1048576"  gain="1" >
           <data-type:parameter data-type:name="FSC-H" />
         </transforms:linear>
         <transforms:linear transforms:minRange="0"  transforms:maxRange="1048576"  gain="1" >
           <data-type:parameter data-type:name="SSC-H" />
         </transforms:linear>
         <transforms:linear transforms:minRange="0"  transforms:maxRange="1024"  gain="1" >
           <data-type:parameter data-type:name="FSC-W" />
         </transforms:linear>
         <transforms:linear transforms:minRange="0"  transforms:maxRange="1024"  gain="1" >
           <data-type:parameter data-type:name="SSC-W" />
         </transforms:linear>
       </Transformations>
       <Keywords>
         <Keyword name="FJ_FCS_VERSION"  value="3.1" />
         <Keyword name="$PAR"  value="10" />
         <Keyword name="$TOT"  value="15541" />
         <Keyword name="$MODE"  value="L" />
         <Keyword name="$DATATYPE"  value="F" />
         <Keyword name="$BYTEORD"  value="1,2,3,4" />
         <Keyword name="$P1N"  value="Time" />
         <Keyword name="$P1S"  value="Time" />
         <Keyword name="$P1B"  value="32" />
         <Keyword name="$P1R"  value="67108864" />
         <Keyword name="$P1E"  value="0,0" />
         <Keyword name="$P1F"  value="NA" />
         <Keyword name="$P1L"  value="NA" />
         <Keyword name="$P1V"  value="NA" />
         <Keyword name="$P2N"  value="FSC-A" />
         <Keyword name="$P2S"  value="FSC-A" />
         <Keyword name="$P2B"  value="32" />
         <Keyword name="$P2R"  value="1048576" />
         <Keyword name="$P2E"  value="0,0" />
         <Keyword name="$P2F"  value="NA" />
         <Keyword name="$P2L"  value="488" />
         <Keyword name="$P2V"  value="180" />
         <Keyword name="$P3N"  value="SSC-A" />
         <Keyword name="$P3S"  value="SSC-A" />
         <Keyword name="$P3B"  value="32" />
         <Keyword name="$P3R"  value="1048576" />
         <Keyword name="$P3E"  value="0,0" />
         <Keyword name="$P3F"  value="488_10" />
         <Keyword name="$P3L"  value="488" />
         <Keyword name="$P3V"  value="320" />
         <Keyword name="$P4N"  value="BL1-A" />
         <Keyword name="$P4S"  value="FITC-A" />
         <Keyword name="$P4B"  value="32" />
         <Keyword name="$P4R"  value="1048576" />
         <Keyword name="$P4E"  value="0,0" />
         <Keyword name="$P4F"  value="530_30" />
         <Keyword name="$P4L"  value="488" />
         <Keyword name="$P4V"  value="340" />
         <Keyword name="$P5N"  value="RL1-A" />
         <Keyword name="$P5S"  value="Alexa Fluor    647-A" />
         <Keyword name="$P5B"  value="32" />
         <Keyword name="$P5R"  value="1048576" />
         <Keyword name="$P5E"  value="0,0" />
         <Keyword name="$P5F"  value="670_14" />
         <Keyword name="$P5L"  value="640" />
         <Keyword name="$P5V"  value="320" />
         <Keyword name="$P6N"  value="VL1-A" />
         <Keyword name="$P6S"  value="Pacific Blue   -A" />
         <Keyword name="$P6B"  value="32" />
         <Keyword name="$P6R"  value="1048576" />
         <Keyword name="$P6E"  value="0,0" />
         <Keyword name="$P6F"  value="440_50" />
         <Keyword name="$P6L"  value="405" />
         <Keyword name="$P6V"  value="320" />
         <Keyword name="$P7N"  value="FSC-H" />
         <Keyword name="$P7S"  value="FSC-H" />
         <Keyword name="$P7B"  value="32" />
         <Keyword name="$P7R"  value="1048576" />
         <Keyword name="$P7E"  value="0,0" />
         <Keyword name="$P7F"  value="NA" />
         <Keyword name="$P7L"  value="488" />
         <Keyword name="$P7V"  value="180" />
         <Keyword name="$P8N"  value="SSC-H" />
         <Keyword name="$P8S"  value="SSC-H" />
         <Keyword name="$P8B"  value="32" />
         <Keyword name="$P8R"  value="1048576" />
         <Keyword name="$P8E"  value="0,0" />
         <Keyword name="$P8F"  value="488_10" />
         <Keyword name="$P8L"  value="488" />
         <Keyword name="$P8V"  value="320" />
         <Keyword name="$P9N"  value="FSC-W" />
         <Keyword name="$P9S"  value="FSC-W" />
         <Keyword name="$P9B"  value="32" />
         <Keyword name="$P9R"  value="1024" />
         <Keyword name="$P9E"  value="0,0" />
         <Keyword name="$P9F"  value="NA" />
         <Keyword name="$P9L"  value="488" />
         <Keyword name="$P9V"  value="180" />
         <Keyword name="$P10N"  value="SSC-W" />
         <Keyword name="$P10S"  value="SSC-W" />
         <Keyword name="$P10B"  value="32" />
         <Keyword name="$P10R"  value="1024" />
         <Keyword name="$P10E"  value="0,0" />
         <Keyword name="$P10F"  value="488_10" />
         <Keyword name="$P10L"  value="488" />
         <Keyword name="$P10V"  value="320" />
         <Keyword name="$CYT"  value="4486521 Attune NxT Acoustic Focusing Cytometer (Lasers: BRVY)" />
         <Keyword name="$SYS"  value="SNAKE Microsoft Windows 10 Enterprise LTSC" />
         <Keyword name="$SPILLOVER"  value="3,BL1-A,RL1-A,VL1-A,1.000000,0.000000,0.000000,0.000000,1.000000,0.000000,0.000000,0.000000,1.000000" />
         <Keyword name="$BTIM"  value="09:32:22" />
         <Keyword name="$CELLS"  value="NA" />
         <Keyword name="$COM"  value="NA" />
         <Keyword name="$CYTSN"  value="2AFC212610616" />
         <Keyword name="$DATE"  value="11-Jul-2023" />
         <Keyword name="$ETIM"  value="09:32:25" />
         <Keyword name="$EXP"  value="NA" />
         <Keyword name="$FIL"  value="sa6 Cd32b.fcs" />
         <Keyword name="$INST"  value="NA" />
         <Keyword name="$ORIGINALITY"  value="Original" />
         <Keyword name="$LOST"  value="0" />
         <Keyword name="$OP"  value="Guest Guest" />
         <Keyword name="$PLATEID"  value="NA" />
         <Keyword name="$PLATENAME"  value="NA" />
         <Keyword name="$PROJ"  value="2307011 CD20 KO TF" />
         <Keyword name="$SMNO"  value="CD32B 1 PIP3 pGEF-H1" />
         <Keyword name="$SRC"  value="NA" />
         <Keyword name="$TIMESTEP"  value="0,001" />
         <Keyword name="$VOL"  value="6000" />
         <Keyword name="#FLOWRATE"  value="100" />
         <Keyword name="#LASER1ASF"  value="1,08" />
         <Keyword name="#LASER1COLOR"  value="Blue" />
         <Keyword name="#LASER1DELAY"  value="1100" />
         <Keyword name="#LASER2ASF"  value="1,07" />
         <Keyword name="#LASER2COLOR"  value="Red" />
         <Keyword name="#LASER2DELAY"  value="1523" />
         <Keyword name="#LASER3ASF"  value="1,07" />
         <Keyword name="#LASER3COLOR"  value="Violet" />
         <Keyword name="#LASER3DELAY"  value="700" />
         <Keyword name="#LASER4ASF"  value="0,78" />
         <Keyword name="#LASER4COLOR"  value="Yellow" />
         <Keyword name="#LASER4DELAY"  value="241" />
         <Keyword name="#LASERCONFIG"  value="BRVY" />
         <Keyword name="#P1Label"  value="NA" />
         <Keyword name="#P1Target"  value="NA" />
         <Keyword name="#P4Label"  value="FITC" />
         <Keyword name="#P5Label"  value="Alexa Fluor    647" />
         <Keyword name="#P6Label"  value="Pacific Blue   " />
         <Keyword name="#PTDATE"  value="04-Jul-2023" />
         <Keyword name="#PTRESULT"  value="Pass" />
         <Keyword name="#TR1"  value="OR_FSC,25000" />
         <Keyword name="#WIDTHTHRESHOLD"  value="1000" />
         <Keyword name="#WINEXT"  value="0" />
         <Keyword name="HOSTID"  value="snake" />
         <Keyword name="$BEGINDATA"  value="000000008192" />
         <Keyword name="$ENDDATA"  value="000000629831" />
         <Keyword name="$NEXTDATA"  value="000000000000" />
         <Keyword name="$BEGINSTEXT"  value="000000000000" />
         <Keyword name="$ENDSTEXT"  value="000000000000" />
         <Keyword name="$BEGINANALYSIS"  value="000000000000" />
         <Keyword name="$ENDANALYSIS"  value="000000000000" />
       </Keywords>
       <SampleNode name="sa6 Cd32b.fcs"  annotation=""  owningGroup=""  expanded="1"  sortPriority="10"  count="15541"  sampleID="53" >
         <Graph smoothing="0"  backColor="#ffffff"  foreColor="#000000"  type="Pseudocolor"  fast="1" >
           <Axis dimension="x"  name="FSC-A"  label=""  auto="auto" />
           <Axis dimension="y"  name="SSC-A"  label=""  auto="auto" />
           <GraphSettings level="5%"  smoothingHighResolution="1"  contourHighResolution="1"  histogramSmoothingCount="0"  graphResolution="256"  showOutliers="0"  drawLargeDots="0"  dotsToDraw="8000"  tint="le.chartfill.tinted.40"  lineWeight="le.lineweight.normal"  lineStyle="le.linestyle.solid" />
           <GraphEnvironment showGrid="0"  showAxes="tl"  showGates="1"  showFreqOnPlots="1"  showGateNameOnPlots="1"  showMedians="0"  showUncomped="0"  addEventParam="0"  lastYAxisName="" >
             <TextTraits font="SansSerif"  size="11"  name="Labels"  style="plain"  color="#000000"  background="#00ffffff"  just="left" />
             <TextTraits font="SansSerif"  size="11"  name="LayoutGates"  style="plain"  color="#000000"  background="#00ffffff"  just="left" />
             <TextTraits font="SansSerif"  size="9"  name="Numbers"  style="plain"  color="#000000"  background="#00ffffff"  just="left" />
             <TextTraits font="SansSerif"  size="9"  name="Legend"  style="plain"  color="#000000"  background="#00ffffff"  just="left" />
             <WindowPosition x="0"  y="0"  width="0"  height="0"  displayed="0"  panelState="" />
           </GraphEnvironment>
         </Graph>
         <Subpopulations>
           <Population name="Ramos mut extra"  annotation=""  owningGroup="All Samples"  expanded="1"  sortPriority="10"  count="4710" >
             <Graph smoothing="0"  backColor="#ffffff"  foreColor="#000000"  heatMapStatParameter="BL1-A"  type="Pseudocolor"  fast="1" >
               <Axis dimension="x"  name="FSC-A"  label=""  auto="auto" />
               <Axis dimension="y"  name="SSC-A"  label=""  auto="auto" />
               <GraphSettings level="5%"  smoothingHighResolution="1"  contourHighResolution="1"  histogramSmoothingCount="0"  graphResolution="256"  showOutliers="0"  drawLargeDots="0"  dotsToDraw="8000"  tint="le.chartfill.tinted.40"  lineWeight="le.lineweight.normal"  lineStyle="le.linestyle.solid" />
               <GraphEnvironment showGrid="0"  showAxes="tl"  showGates="1"  showFreqOnPlots="1"  showGateNameOnPlots="1"  showMedians="0"  showUncomped="0"  addEventParam="0"  lastYAxisName="" >
                 <TextTraits font="SansSerif"  size="11"  name="Labels"  style="plain"  color="#000000"  background="#00ffffff"  just="left" />
                 <TextTraits font="SansSerif"  size="11"  name="LayoutGates"  style="plain"  color="#000000"  background="#00ffffff"  just="left" />
                 <TextTraits font="SansSerif"  size="9"  name="Numbers"  style="plain"  color="#000000"  background="#00ffffff"  just="left" />
                 <TextTraits font="SansSerif"  size="9"  name="Legend"  style="plain"  color="#000000"  background="#00ffffff"  just="left" />
                 <WindowPosition x="839"  y="23"  width="390"  height="582"  displayed="1"  panelState="---" />
               </GraphEnvironment>
             </Graph>
             <Gate gating:id="ID686468182" >
               <gating:EllipsoidGate eventsInside="1"  annoOffsetX="42"  annoOffsetY="-143"  tint="#000000"  isTinted="0"  lineWeight="Normal"  userDefined="1"  gating:distance="117.78321681279125" >
                 <gating:dimension>
                   <data-type:fcs-dimension data-type:name="FSC-A" />
                 </gating:dimension>
                 <gating:dimension>
                   <data-type:fcs-dimension data-type:name="SSC-A" />
                 </gating:dimension>
                 <gating:foci>
                   <gating:vertex>
                     <gating:coordinate data-type:value="95.6402963964" />
                     <gating:coordinate data-type:value="26.9176889616" />
                   </gating:vertex>
                   <gating:vertex>
                     <gating:coordinate data-type:value="185.3597036036" />
                     <gating:coordinate data-type:value="92.0823110384" />
                   </gating:vertex>
                 </gating:foci>
                 <gating:edge>
                   <gating:vertex>
                     <gating:coordinate data-type:value="93" />
                     <gating:coordinate data-type:value="25" />
                   </gating:vertex>
                   <gating:vertex>
                     <gating:coordinate data-type:value="188" />
                     <gating:coordinate data-type:value="94" />
                   </gating:vertex>
                   <gating:vertex>
                     <gating:coordinate data-type:value="152" />
                     <gating:coordinate data-type:value="44" />
                   </gating:vertex>
                   <gating:vertex>
                     <gating:coordinate data-type:value="129" />
                     <gating:coordinate data-type:value="75" />
                   </gating:vertex>
                 </gating:edge>
               </gating:EllipsoidGate>
             </Gate>
             <Subpopulations>
               <Population name="Single Cells"  annotation=""  owningGroup="All Samples"  expanded="1"  sortPriority="10"  count="4702" >
                 <Graph smoothing="0"  backColor="#ffffff"  foreColor="#000000"  heatMapStatParameter="BL1-A"  type="Pseudocolor"  fast="1" >
                   <Axis dimension="x"  name="SSC-W"  label=""  auto="auto" />
                   <Axis dimension="y"  name="SSC-A"  label=""  auto="auto" />
                   <GraphSettings level="5%"  smoothingHighResolution="1"  contourHighResolution="1"  histogramSmoothingCount="0"  graphResolution="256"  showOutliers="0"  drawLargeDots="0"  dotsToDraw="8000"  tint="le.chartfill.tinted.40"  lineWeight="le.lineweight.normal"  lineStyle="le.linestyle.solid" />
                   <GraphEnvironment showGrid="0"  showAxes="tl"  showGates="1"  showFreqOnPlots="1"  showGateNameOnPlots="1"  showMedians="0"  showUncomped="0"  addEventParam="0"  lastYAxisName="" >
                     <TextTraits font="SansSerif"  size="11"  name="Labels"  style="plain"  color="#000000"  background="#00ffffff"  just="left" />
                     <TextTraits font="SansSerif"  size="11"  name="LayoutGates"  style="plain"  color="#000000"  background="#00ffffff"  just="left" />
                     <TextTraits font="SansSerif"  size="9"  name="Numbers"  style="plain"  color="#000000"  background="#00ffffff"  just="left" />
                     <TextTraits font="SansSerif"  size="9"  name="Legend"  style="plain"  color="#000000"  background="#00ffffff"  just="left" />
                     <WindowPosition x="839"  y="23"  width="390"  height="582"  displayed="1"  panelState="---" />
                   </GraphEnvironment>
                 </Graph>
                 <Gate gating:id="ID970610623"  gating:parent_id="ID686468182" >
                   <gating:RectangleGate eventsInside="1"  annoOffsetX="0"  annoOffsetY="0"  tint="#000000"  isTinted="0"  lineWeight="Normal"  userDefined="1"  percentX="0"  percentY="0" >
                     <gating:dimension gating:min="76.5984251968504"  gating:max="193.51181102362204" >
                       <data-type:fcs-dimension data-type:name="SSC-W" />
                     </gating:dimension>
                     <gating:dimension gating:min="32896.50196078431"  gating:max="674378.2901960785" >
                       <data-type:fcs-dimension data-type:name="SSC-A" />
                     </gating:dimension>
                   </gating:RectangleGate>
                 </Gate>
               </Population>
             </Subpopulations>
           </Population>
         </Subpopulations>
       </SampleNode>
     </Sample>
     <Sample>
       <DataSet uri="file:/Volumes/Kathrin%20Data/FACS/2023/230711%20CD20%20TF/2307011%20CD20%20KO%20TF%20surface_CD32B%203%20CD19PE%20CD69PB_sa3%20CD32b%20CD20KO%20N.fcs"  sampleID="10" />
       <Transformations>
         <transforms:linear transforms:minRange="0"  transforms:maxRange="5"  gain="0.0010584251" >
           <data-type:parameter data-type:name="Time" />
         </transforms:linear>
         <transforms:linear transforms:minRange="0"  transforms:maxRange="1048576"  gain="1" >
           <data-type:parameter data-type:name="FSC-A" />
         </transforms:linear>
         <transforms:linear transforms:minRange="0"  transforms:maxRange="1048576"  gain="1" >
           <data-type:parameter data-type:name="SSC-A" />
         </transforms:linear>
         <transforms:log transforms:offset="1"  transforms:decades="6.0205999133" >
           <data-type:parameter data-type:name="BL1-A" />
         </transforms:log>
         <transforms:log transforms:offset="3.1622776602"  transforms:decades="6.5205999133" >
           <data-type:parameter data-type:name="YL4-A" />
         </transforms:log>
         <transforms:log transforms:offset="3.1622776602"  transforms:decades="6.5205999133" >
           <data-type:parameter data-type:name="YL1-A" />
         </transforms:log>
         <transforms:log transforms:offset="1"  transforms:decades="6.0205999133" >
           <data-type:parameter data-type:name="RL1-A" />
         </transforms:log>
         <transforms:log transforms:offset="10"  transforms:decades="6.0205999133" >
           <data-type:parameter data-type:name="VL1-A" />
         </transforms:log>
         <transforms:linear transforms:minRange="0"  transforms:maxRange="1048576"  gain="1" >
           <data-type:parameter data-type:name="FSC-H" />
         </transforms:linear>
         <transforms:linear transforms:minRange="0"  transforms:maxRange="1048576"  gain="1" >
           <data-type:parameter data-type:name="SSC-H" />
         </transforms:linear>
         <transforms:linear transforms:minRange="0"  transforms:maxRange="1024"  gain="1" >
           <data-type:parameter data-type:name="FSC-W" />
         </transforms:linear>
         <transforms:linear transforms:minRange="0"  transforms:maxRange="1024"  gain="1" >
           <data-type:parameter data-type:name="SSC-W" />
         </transforms:linear>
       </Transformations>
       <Keywords>
         <Keyword name="FJ_FCS_VERSION"  value="3.1" />
         <Keyword name="$PAR"  value="12" />
         <Keyword name="$TOT"  value="12315" />
         <Keyword name="$MODE"  value="L" />
         <Keyword name="$DATATYPE"  value="F" />
         <Keyword name="$BYTEORD"  value="1,2,3,4" />
         <Keyword name="$P1N"  value="Time" />
         <Keyword name="$P1S"  value="Time" />
         <Keyword name="$P1B"  value="32" />
         <Keyword name="$P1R"  value="67108864" />
         <Keyword name="$P1E"  value="0,0" />
         <Keyword name="$P1F"  value="NA" />
         <Keyword name="$P1L"  value="NA" />
         <Keyword name="$P1V"  value="NA" />
         <Keyword name="$P2N"  value="FSC-A" />
         <Keyword name="$P2S"  value="FSC-A" />
         <Keyword name="$P2B"  value="32" />
         <Keyword name="$P2R"  value="1048576" />
         <Keyword name="$P2E"  value="0,0" />
         <Keyword name="$P2F"  value="NA" />
         <Keyword name="$P2L"  value="488" />
         <Keyword name="$P2V"  value="181" />
         <Keyword name="$P3N"  value="SSC-A" />
         <Keyword name="$P3S"  value="SSC-A" />
         <Keyword name="$P3B"  value="32" />
         <Keyword name="$P3R"  value="1048576" />
         <Keyword name="$P3E"  value="0,0" />
         <Keyword name="$P3F"  value="488_10" />
         <Keyword name="$P3L"  value="488" />
         <Keyword name="$P3V"  value="320" />
         <Keyword name="$P4N"  value="BL1-A" />
         <Keyword name="$P4S"  value="FITC-A" />
         <Keyword name="$P4B"  value="32" />
         <Keyword name="$P4R"  value="1048576" />
         <Keyword name="$P4E"  value="0,0" />
         <Keyword name="$P4F"  value="530_30" />
         <Keyword name="$P4L"  value="488" />
         <Keyword name="$P4V"  value="320" />
         <Keyword name="$P5N"  value="YL4-A" />
         <Keyword name="$P5S"  value="PE-Cy7-A" />
         <Keyword name="$P5B"  value="32" />
         <Keyword name="$P5R"  value="1048576" />
         <Keyword name="$P5E"  value="0,0" />
         <Keyword name="$P5F"  value="780_60" />
         <Keyword name="$P5L"  value="561" />
         <Keyword name="$P5V"  value="420" />
         <Keyword name="$P6N"  value="YL1-A" />
         <Keyword name="$P6S"  value="R-PE-A" />
         <Keyword name="$P6B"  value="32" />
         <Keyword name="$P6R"  value="1048576" />
         <Keyword name="$P6E"  value="0,0" />
         <Keyword name="$P6F"  value="585_16" />
         <Keyword name="$P6L"  value="561" />
         <Keyword name="$P6V"  value="360" />
         <Keyword name="$P7N"  value="RL1-A" />
         <Keyword name="$P7S"  value="Alexa Fluor    647-A" />
         <Keyword name="$P7B"  value="32" />
         <Keyword name="$P7R"  value="1048576" />
         <Keyword name="$P7E"  value="0,0" />
         <Keyword name="$P7F"  value="670_14" />
         <Keyword name="$P7L"  value="640" />
         <Keyword name="$P7V"  value="330" />
         <Keyword name="$P8N"  value="VL1-A" />
         <Keyword name="$P8S"  value="Pacific Blue   -A" />
         <Keyword name="$P8B"  value="32" />
         <Keyword name="$P8R"  value="1048576" />
         <Keyword name="$P8E"  value="0,0" />
         <Keyword name="$P8F"  value="440_50" />
         <Keyword name="$P8L"  value="405" />
         <Keyword name="$P8V"  value="320" />
         <Keyword name="$P9N"  value="FSC-H" />
         <Keyword name="$P9S"  value="FSC-H" />
         <Keyword name="$P9B"  value="32" />
         <Keyword name="$P9R"  value="1048576" />
         <Keyword name="$P9E"  value="0,0" />
         <Keyword name="$P9F"  value="NA" />
         <Keyword name="$P9L"  value="488" />
         <Keyword name="$P9V"  value="181" />
         <Keyword name="$P10N"  value="SSC-H" />
         <Keyword name="$P10S"  value="SSC-H" />
         <Keyword name="$P10B"  value="32" />
         <Keyword name="$P10R"  value="1048576" />
         <Keyword name="$P10E"  value="0,0" />
         <Keyword name="$P10F"  value="488_10" />
         <Keyword name="$P10L"  value="488" />
         <Keyword name="$P10V"  value="320" />
         <Keyword name="$P11N"  value="FSC-W" />
         <Keyword name="$P11S"  value="FSC-W" />
         <Keyword name="$P11B"  value="32" />
         <Keyword name="$P11R"  value="1024" />
         <Keyword name="$P11E"  value="0,0" />
         <Keyword name="$P11F"  value="NA" />
         <Keyword name="$P11L"  value="488" />
         <Keyword name="$P11V"  value="181" />
         <Keyword name="$P12N"  value="SSC-W" />
         <Keyword name="$P12S"  value="SSC-W" />
         <Keyword name="$P12B"  value="32" />
         <Keyword name="$P12R"  value="1024" />
         <Keyword name="$P12E"  value="0,0" />
         <Keyword name="$P12F"  value="488_10" />
         <Keyword name="$P12L"  value="488" />
         <Keyword name="$P12V"  value="320" />
         <Keyword name="$CYT"  value="4486521 Attune NxT Acoustic Focusing Cytometer (Lasers: BRVY)" />
         <Keyword name="$SYS"  value="SNAKE Microsoft Windows 10 Enterprise LTSC" />
         <Keyword name="$SPILLOVER"  value="5,BL1-A,YL4-A,YL1-A,RL1-A,VL1-A,1.000000,0.000000,0.000000,0.000000,0.000000,0.000000,1.000000,0.000000,0.000000,0.000000,0.000000,0.000000,1.000000,0.000000,0.000000,0.000000,0.000000,0.000000,1.000000,0.000000,0.000000,0.000000,0.000000,0.000000,1.000000" />
         <Keyword name="$BTIM"  value="11:54:36" />
         <Keyword name="$CELLS"  value="NA" />
         <Keyword name="$COM"  value="NA" />
         <Keyword name="$CYTSN"  value="2AFC212610616" />
         <Keyword name="$DATE"  value="11-Jul-2023" />
         <Keyword name="$ETIM"  value="11:54:41" />
         <Keyword name="$EXP"  value="NA" />
         <Keyword name="$FIL"  value="sa3 CD32b CD20KO N.fcs" />
         <Keyword name="$INST"  value="NA" />
         <Keyword name="$ORIGINALITY"  value="Original" />
         <Keyword name="$LOST"  value="0" />
         <Keyword name="$OP"  value="Guest Guest" />
         <Keyword name="$PLATEID"  value="NA" />
         <Keyword name="$PLATENAME"  value="NA" />
         <Keyword name="$PROJ"  value="2307011 CD20 KO TF surface" />
         <Keyword name="$SMNO"  value="CD32B 3 CD19PE CD69PB" />
         <Keyword name="$SRC"  value="NA" />
         <Keyword name="$TIMESTEP"  value="0,001" />
         <Keyword name="$VOL"  value="10000" />
         <Keyword name="#FLOWRATE"  value="100" />
         <Keyword name="#LASER1ASF"  value="1,08" />
         <Keyword name="#LASER1COLOR"  value="Blue" />
         <Keyword name="#LASER1DELAY"  value="1100" />
         <Keyword name="#LASER2ASF"  value="1,07" />
         <Keyword name="#LASER2COLOR"  value="Red" />
         <Keyword name="#LASER2DELAY"  value="1523" />
         <Keyword name="#LASER3ASF"  value="1,07" />
         <Keyword name="#LASER3COLOR"  value="Violet" />
         <Keyword name="#LASER3DELAY"  value="700" />
         <Keyword name="#LASER4ASF"  value="0,78" />
         <Keyword name="#LASER4COLOR"  value="Yellow" />
         <Keyword name="#LASER4DELAY"  value="241" />
         <Keyword name="#LASERCONFIG"  value="BRVY" />
         <Keyword name="#P1Label"  value="NA" />
         <Keyword name="#P1Target"  value="NA" />
         <Keyword name="#P4Label"  value="FITC" />
         <Keyword name="#P5Label"  value="PE-Cy7" />
         <Keyword name="#P6Label"  value="R-PE" />
         <Keyword name="#P7Label"  value="Alexa Fluor    647" />
         <Keyword name="#P8Label"  value="Pacific Blue   " />
         <Keyword name="#PTDATE"  value="04-Jul-2023" />
         <Keyword name="#PTRESULT"  value="Pass" />
         <Keyword name="#TR1"  value="OR_FSC,25000" />
         <Keyword name="#WIDTHTHRESHOLD"  value="1000" />
         <Keyword name="#WINEXT"  value="0" />
         <Keyword name="HOSTID"  value="snake" />
         <Keyword name="$BEGINDATA"  value="000000008192" />
         <Keyword name="$ENDDATA"  value="000000599311" />
         <Keyword name="$NEXTDATA"  value="000000000000" />
         <Keyword name="$BEGINSTEXT"  value="000000000000" />
         <Keyword name="$ENDSTEXT"  value="000000000000" />
         <Keyword name="$BEGINANALYSIS"  value="000000000000" />
         <Keyword name="$ENDANALYSIS"  value="000000000000" />
       </Keywords>
       <SampleNode name="sa3 CD32b CD20KO N.fcs"  annotation=""  owningGroup=""  expanded="1"  sortPriority="10"  count="12315"  sampleID="10" >
         <Graph smoothing="0"  backColor="#ffffff"  foreColor="#000000"  type="Pseudocolor"  fast="1" >
           <Axis dimension="x"  name="FSC-A"  label=""  auto="auto" />
           <Axis dimension="y"  name="SSC-A"  label=""  auto="auto" />
           <GraphSettings level="5%"  smoothingHighResolution="1"  contourHighResolution="1"  histogramSmoothingCount="0"  graphResolution="256"  showOutliers="0"  drawLargeDots="0"  dotsToDraw="8000"  tint="le.chartfill.tinted.40"  lineWeight="le.lineweight.normal"  lineStyle="le.linestyle.solid" />
           <GraphEnvironment showGrid="0"  showAxes="tl"  showGates="1"  showFreqOnPlots="1"  showGateNameOnPlots="1"  showMedians="0"  showUncomped="0"  addEventParam="0"  lastYAxisName="" >
             <TextTraits font="SansSerif"  size="11"  name="Labels"  style="plain"  color="#000000"  background="#00ffffff"  just="left" />
             <TextTraits font="SansSerif"  size="11"  name="LayoutGates"  style="plain"  color="#000000"  background="#00ffffff"  just="left" />
             <TextTraits font="SansSerif"  size="9"  name="Numbers"  style="plain"  color="#000000"  background="#00ffffff"  just="left" />
             <TextTraits font="SansSerif"  size="9"  name="Legend"  style="plain"  color="#000000"  background="#00ffffff"  just="left" />
             <WindowPosition x="0"  y="0"  width="0"  height="0"  displayed="0"  panelState="" />
           </GraphEnvironment>
         </Graph>
         <Subpopulations>
           <Population name="Ramos mut extra"  annotation=""  owningGroup="All Samples"  expanded="1"  sortPriority="10"  count="6870" >
             <Graph smoothing="0"  backColor="#ffffff"  foreColor="#000000"  heatMapStatParameter="BL1-A"  type="Pseudocolor"  fast="1" >
               <Axis dimension="x"  name="FSC-A"  label=""  auto="auto" />
               <Axis dimension="y"  name="SSC-A"  label=""  auto="auto" />
               <GraphSettings level="5%"  smoothingHighResolution="1"  contourHighResolution="1"  histogramSmoothingCount="0"  graphResolution="256"  showOutliers="0"  drawLargeDots="0"  dotsToDraw="8000"  tint="le.chartfill.tinted.40"  lineWeight="le.lineweight.normal"  lineStyle="le.linestyle.solid" />
               <GraphEnvironment showGrid="0"  showAxes="tl"  showGates="1"  showFreqOnPlots="1"  showGateNameOnPlots="1"  showMedians="0"  showUncomped="0"  addEventParam="0"  lastYAxisName="" >
                 <TextTraits font="SansSerif"  size="11"  name="Labels"  style="plain"  color="#000000"  background="#00ffffff"  just="left" />
                 <TextTraits font="SansSerif"  size="11"  name="LayoutGates"  style="plain"  color="#000000"  background="#00ffffff"  just="left" />
                 <TextTraits font="SansSerif"  size="9"  name="Numbers"  style="plain"  color="#000000"  background="#00ffffff"  just="left" />
                 <TextTraits font="SansSerif"  size="9"  name="Legend"  style="plain"  color="#000000"  background="#00ffffff"  just="left" />
                 <WindowPosition x="839"  y="23"  width="390"  height="582"  displayed="1"  panelState="---" />
               </GraphEnvironment>
             </Graph>
             <Gate gating:id="ID1767718430" >
               <gating:EllipsoidGate eventsInside="1"  annoOffsetX="42"  annoOffsetY="-143"  tint="#000000"  isTinted="0"  lineWeight="Normal"  userDefined="1"  gating:distance="117.78321681279125" >
                 <gating:dimension>
                   <data-type:fcs-dimension data-type:name="FSC-A" />
                 </gating:dimension>
                 <gating:dimension>
                   <data-type:fcs-dimension data-type:name="SSC-A" />
                 </gating:dimension>
                 <gating:foci>
                   <gating:vertex>
                     <gating:coordinate data-type:value="95.6402963964" />
                     <gating:coordinate data-type:value="26.9176889616" />
                   </gating:vertex>
                   <gating:vertex>
                     <gating:coordinate data-type:value="185.3597036036" />
                     <gating:coordinate data-type:value="92.0823110384" />
                   </gating:vertex>
                 </gating:foci>
                 <gating:edge>
                   <gating:vertex>
                     <gating:coordinate data-type:value="93" />
                     <gating:coordinate data-type:value="25" />
                   </gating:vertex>
                   <gating:vertex>
                     <gating:coordinate data-type:value="188" />
                     <gating:coordinate data-type:value="94" />
                   </gating:vertex>
                   <gating:vertex>
                     <gating:coordinate data-type:value="152" />
                     <gating:coordinate data-type:value="44" />
                   </gating:vertex>
                   <gating:vertex>
                     <gating:coordinate data-type:value="129" />
                     <gating:coordinate data-type:value="75" />
                   </gating:vertex>
                 </gating:edge>
               </gating:EllipsoidGate>
             </Gate>
             <Subpopulations>
               <Population name="Single Cells"  annotation=""  owningGroup="All Samples"  expanded="1"  sortPriority="10"  count="6870" >
                 <Graph smoothing="0"  backColor="#ffffff"  foreColor="#000000"  heatMapStatParameter="BL1-A"  type="Pseudocolor"  fast="1" >
                   <Axis dimension="x"  name="SSC-W"  label=""  auto="auto" />
                   <Axis dimension="y"  name="SSC-A"  label=""  auto="auto" />
                   <GraphSettings level="5%"  smoothingHighResolution="1"  contourHighResolution="1"  histogramSmoothingCount="0"  graphResolution="256"  showOutliers="0"  drawLargeDots="0"  dotsToDraw="8000"  tint="le.chartfill.tinted.40"  lineWeight="le.lineweight.normal"  lineStyle="le.linestyle.solid" />
                   <GraphEnvironment showGrid="0"  showAxes="tl"  showGates="1"  showFreqOnPlots="1"  showGateNameOnPlots="1"  showMedians="0"  showUncomped="0"  addEventParam="0"  lastYAxisName="" >
                     <TextTraits font="SansSerif"  size="11"  name="Labels"  style="plain"  color="#000000"  background="#00ffffff"  just="left" />
                     <TextTraits font="SansSerif"  size="11"  name="LayoutGates"  style="plain"  color="#000000"  background="#00ffffff"  just="left" />
                     <TextTraits font="SansSerif"  size="9"  name="Numbers"  style="plain"  color="#000000"  background="#00ffffff"  just="left" />
                     <TextTraits font="SansSerif"  size="9"  name="Legend"  style="plain"  color="#000000"  background="#00ffffff"  just="left" />
                     <WindowPosition x="839"  y="23"  width="390"  height="582"  displayed="1"  panelState="---" />
                   </GraphEnvironment>
                 </Graph>
                 <Gate gating:id="ID217355600"  gating:parent_id="ID1767718430" >
                   <gating:RectangleGate eventsInside="1"  annoOffsetX="0"  annoOffsetY="0"  tint="#000000"  isTinted="0"  lineWeight="Normal"  userDefined="1"  percentX="0"  percentY="0" >
                     <gating:dimension gating:min="76.5984251968504"  gating:max="193.51181102362204" >
                       <data-type:fcs-dimension data-type:name="SSC-W" />
                     </gating:dimension>
                     <gating:dimension gating:min="32896.50196078431"  gating:max="674378.2901960785" >
                       <data-type:fcs-dimension data-type:name="SSC-A" />
                     </gating:dimension>
                   </gating:RectangleGate>
                 </Gate>
               </Population>
             </Subpopulations>
           </Population>
         </Subpopulations>
       </SampleNode>
     </Sample>
     <Sample>
       <DataSet uri="file:/Volumes/Kathrin%20Data/FACS/2023/230711%20CD20%20TF/2307011%20CD20%20KO%20TF_CD32B%201%20PIP3%20pGEF-H1_sa7%20CD32B%20snd%20AB.fcs"  sampleID="54" />
       <Transformations>
         <transforms:linear transforms:minRange="0"  transforms:maxRange="3"  gain="1" >
           <data-type:parameter data-type:name="Time" />
         </transforms:linear>
         <transforms:linear transforms:minRange="0"  transforms:maxRange="1048576"  gain="1" >
           <data-type:parameter data-type:name="FSC-A" />
         </transforms:linear>
         <transforms:linear transforms:minRange="0"  transforms:maxRange="1048576"  gain="1" >
           <data-type:parameter data-type:name="SSC-A" />
         </transforms:linear>
         <transforms:log transforms:offset="1"  transforms:decades="6.0205999133" >
           <data-type:parameter data-type:name="BL1-A" />
         </transforms:log>
         <transforms:log transforms:offset="1"  transforms:decades="6.0205999133" >
           <data-type:parameter data-type:name="RL1-A" />
         </transforms:log>
         <transforms:log transforms:offset="10"  transforms:decades="6.0205999133" >
           <data-type:parameter data-type:name="VL1-A" />
         </transforms:log>
         <transforms:linear transforms:minRange="0"  transforms:maxRange="1048576"  gain="1" >
           <data-type:parameter data-type:name="FSC-H" />
         </transforms:linear>
         <transforms:linear transforms:minRange="0"  transforms:maxRange="1048576"  gain="1" >
           <data-type:parameter data-type:name="SSC-H" />
         </transforms:linear>
         <transforms:linear transforms:minRange="0"  transforms:maxRange="1024"  gain="1" >
           <data-type:parameter data-type:name="FSC-W" />
         </transforms:linear>
         <transforms:linear transforms:minRange="0"  transforms:maxRange="1024"  gain="1" >
           <data-type:parameter data-type:name="SSC-W" />
         </transforms:linear>
       </Transformations>
       <Keywords>
         <Keyword name="FJ_FCS_VERSION"  value="3.1" />
         <Keyword name="$PAR"  value="10" />
         <Keyword name="$TOT"  value="14106" />
         <Keyword name="$MODE"  value="L" />
         <Keyword name="$DATATYPE"  value="F" />
         <Keyword name="$BYTEORD"  value="1,2,3,4" />
         <Keyword name="$P1N"  value="Time" />
         <Keyword name="$P1S"  value="Time" />
         <Keyword name="$P1B"  value="32" />
         <Keyword name="$P1R"  value="67108864" />
         <Keyword name="$P1E"  value="0,0" />
         <Keyword name="$P1F"  value="NA" />
         <Keyword name="$P1L"  value="NA" />
         <Keyword name="$P1V"  value="NA" />
         <Keyword name="$P2N"  value="FSC-A" />
         <Keyword name="$P2S"  value="FSC-A" />
         <Keyword name="$P2B"  value="32" />
         <Keyword name="$P2R"  value="1048576" />
         <Keyword name="$P2E"  value="0,0" />
         <Keyword name="$P2F"  value="NA" />
         <Keyword name="$P2L"  value="488" />
         <Keyword name="$P2V"  value="180" />
         <Keyword name="$P3N"  value="SSC-A" />
         <Keyword name="$P3S"  value="SSC-A" />
         <Keyword name="$P3B"  value="32" />
         <Keyword name="$P3R"  value="1048576" />
         <Keyword name="$P3E"  value="0,0" />
         <Keyword name="$P3F"  value="488_10" />
         <Keyword name="$P3L"  value="488" />
         <Keyword name="$P3V"  value="320" />
         <Keyword name="$P4N"  value="BL1-A" />
         <Keyword name="$P4S"  value="FITC-A" />
         <Keyword name="$P4B"  value="32" />
         <Keyword name="$P4R"  value="1048576" />
         <Keyword name="$P4E"  value="0,0" />
         <Keyword name="$P4F"  value="530_30" />
         <Keyword name="$P4L"  value="488" />
         <Keyword name="$P4V"  value="340" />
         <Keyword name="$P5N"  value="RL1-A" />
         <Keyword name="$P5S"  value="Alexa Fluor    647-A" />
         <Keyword name="$P5B"  value="32" />
         <Keyword name="$P5R"  value="1048576" />
         <Keyword name="$P5E"  value="0,0" />
         <Keyword name="$P5F"  value="670_14" />
         <Keyword name="$P5L"  value="640" />
         <Keyword name="$P5V"  value="320" />
         <Keyword name="$P6N"  value="VL1-A" />
         <Keyword name="$P6S"  value="Pacific Blue   -A" />
         <Keyword name="$P6B"  value="32" />
         <Keyword name="$P6R"  value="1048576" />
         <Keyword name="$P6E"  value="0,0" />
         <Keyword name="$P6F"  value="440_50" />
         <Keyword name="$P6L"  value="405" />
         <Keyword name="$P6V"  value="320" />
         <Keyword name="$P7N"  value="FSC-H" />
         <Keyword name="$P7S"  value="FSC-H" />
         <Keyword name="$P7B"  value="32" />
         <Keyword name="$P7R"  value="1048576" />
         <Keyword name="$P7E"  value="0,0" />
         <Keyword name="$P7F"  value="NA" />
         <Keyword name="$P7L"  value="488" />
         <Keyword name="$P7V"  value="180" />
         <Keyword name="$P8N"  value="SSC-H" />
         <Keyword name="$P8S"  value="SSC-H" />
         <Keyword name="$P8B"  value="32" />
         <Keyword name="$P8R"  value="1048576" />
         <Keyword name="$P8E"  value="0,0" />
         <Keyword name="$P8F"  value="488_10" />
         <Keyword name="$P8L"  value="488" />
         <Keyword name="$P8V"  value="320" />
         <Keyword name="$P9N"  value="FSC-W" />
         <Keyword name="$P9S"  value="FSC-W" />
         <Keyword name="$P9B"  value="32" />
         <Keyword name="$P9R"  value="1024" />
         <Keyword name="$P9E"  value="0,0" />
         <Keyword name="$P9F"  value="NA" />
         <Keyword name="$P9L"  value="488" />
         <Keyword name="$P9V"  value="180" />
         <Keyword name="$P10N"  value="SSC-W" />
         <Keyword name="$P10S"  value="SSC-W" />
         <Keyword name="$P10B"  value="32" />
         <Keyword name="$P10R"  value="1024" />
         <Keyword name="$P10E"  value="0,0" />
         <Keyword name="$P10F"  value="488_10" />
         <Keyword name="$P10L"  value="488" />
         <Keyword name="$P10V"  value="320" />
         <Keyword name="$CYT"  value="4486521 Attune NxT Acoustic Focusing Cytometer (Lasers: BRVY)" />
         <Keyword name="$SYS"  value="SNAKE Microsoft Windows 10 Enterprise LTSC" />
         <Keyword name="$SPILLOVER"  value="3,BL1-A,RL1-A,VL1-A,1.000000,0.000000,0.000000,0.000000,1.000000,0.000000,0.000000,0.000000,1.000000" />
         <Keyword name="$BTIM"  value="09:35:14" />
         <Keyword name="$CELLS"  value="NA" />
         <Keyword name="$COM"  value="NA" />
         <Keyword name="$CYTSN"  value="2AFC212610616" />
         <Keyword name="$DATE"  value="11-Jul-2023" />
         <Keyword name="$ETIM"  value="09:35:17" />
         <Keyword name="$EXP"  value="NA" />
         <Keyword name="$FIL"  value="sa7 CD32B snd AB.fcs" />
         <Keyword name="$INST"  value="NA" />
         <Keyword name="$ORIGINALITY"  value="Original" />
         <Keyword name="$LOST"  value="0" />
         <Keyword name="$OP"  value="Guest Guest" />
         <Keyword name="$PLATEID"  value="NA" />
         <Keyword name="$PLATENAME"  value="NA" />
         <Keyword name="$PROJ"  value="2307011 CD20 KO TF" />
         <Keyword name="$SMNO"  value="CD32B 1 PIP3 pGEF-H1" />
         <Keyword name="$SRC"  value="NA" />
         <Keyword name="$TIMESTEP"  value="0,001" />
         <Keyword name="$VOL"  value="6000" />
         <Keyword name="#FLOWRATE"  value="100" />
         <Keyword name="#LASER1ASF"  value="1,08" />
         <Keyword name="#LASER1COLOR"  value="Blue" />
         <Keyword name="#LASER1DELAY"  value="1100" />
         <Keyword name="#LASER2ASF"  value="1,07" />
         <Keyword name="#LASER2COLOR"  value="Red" />
         <Keyword name="#LASER2DELAY"  value="1523" />
         <Keyword name="#LASER3ASF"  value="1,07" />
         <Keyword name="#LASER3COLOR"  value="Violet" />
         <Keyword name="#LASER3DELAY"  value="700" />
         <Keyword name="#LASER4ASF"  value="0,78" />
         <Keyword name="#LASER4COLOR"  value="Yellow" />
         <Keyword name="#LASER4DELAY"  value="241" />
         <Keyword name="#LASERCONFIG"  value="BRVY" />
         <Keyword name="#P1Label"  value="NA" />
         <Keyword name="#P1Target"  value="NA" />
         <Keyword name="#P4Label"  value="FITC" />
         <Keyword name="#P5Label"  value="Alexa Fluor    647" />
         <Keyword name="#P6Label"  value="Pacific Blue   " />
         <Keyword name="#PTDATE"  value="04-Jul-2023" />
         <Keyword name="#PTRESULT"  value="Pass" />
         <Keyword name="#TR1"  value="OR_FSC,25000" />
         <Keyword name="#WIDTHTHRESHOLD"  value="1000" />
         <Keyword name="#WINEXT"  value="0" />
         <Keyword name="HOSTID"  value="snake" />
         <Keyword name="$BEGINDATA"  value="000000008192" />
         <Keyword name="$ENDDATA"  value="000000572431" />
         <Keyword name="$NEXTDATA"  value="000000000000" />
         <Keyword name="$BEGINSTEXT"  value="000000000000" />
         <Keyword name="$ENDSTEXT"  value="000000000000" />
         <Keyword name="$BEGINANALYSIS"  value="000000000000" />
         <Keyword name="$ENDANALYSIS"  value="000000000000" />
       </Keywords>
       <SampleNode name="sa7 CD32B snd AB.fcs"  annotation=""  owningGroup=""  expanded="1"  sortPriority="10"  count="14106"  sampleID="54" >
         <Graph smoothing="0"  backColor="#ffffff"  foreColor="#000000"  type="Pseudocolor"  fast="1" >
           <Axis dimension="x"  name="FSC-A"  label=""  auto="auto" />
           <Axis dimension="y"  name="SSC-A"  label=""  auto="auto" />
           <GraphSettings level="5%"  smoothingHighResolution="1"  contourHighResolution="1"  histogramSmoothingCount="0"  graphResolution="256"  showOutliers="0"  drawLargeDots="0"  dotsToDraw="8000"  tint="le.chartfill.tinted.40"  lineWeight="le.lineweight.normal"  lineStyle="le.linestyle.solid" />
           <GraphEnvironment showGrid="0"  showAxes="tl"  showGates="1"  showFreqOnPlots="1"  showGateNameOnPlots="1"  showMedians="0"  showUncomped="0"  addEventParam="0"  lastYAxisName="" >
             <TextTraits font="SansSerif"  size="11"  name="Labels"  style="plain"  color="#000000"  background="#00ffffff"  just="left" />
             <TextTraits font="SansSerif"  size="11"  name="LayoutGates"  style="plain"  color="#000000"  background="#00ffffff"  just="left" />
             <TextTraits font="SansSerif"  size="9"  name="Numbers"  style="plain"  color="#000000"  background="#00ffffff"  just="left" />
             <TextTraits font="SansSerif"  size="9"  name="Legend"  style="plain"  color="#000000"  background="#00ffffff"  just="left" />
             <WindowPosition x="0"  y="0"  width="0"  height="0"  displayed="0"  panelState="" />
           </GraphEnvironment>
         </Graph>
         <Subpopulations>
           <Population name="Ramos mut extra"  annotation=""  owningGroup="All Samples"  expanded="1"  sortPriority="10"  count="6266" >
             <Graph smoothing="0"  backColor="#ffffff"  foreColor="#000000"  heatMapStatParameter="BL1-A"  type="Pseudocolor"  fast="1" >
               <Axis dimension="x"  name="FSC-A"  label=""  auto="auto" />
               <Axis dimension="y"  name="SSC-A"  label=""  auto="auto" />
               <GraphSettings level="5%"  smoothingHighResolution="1"  contourHighResolution="1"  histogramSmoothingCount="0"  graphResolution="256"  showOutliers="0"  drawLargeDots="0"  dotsToDraw="8000"  tint="le.chartfill.tinted.40"  lineWeight="le.lineweight.normal"  lineStyle="le.linestyle.solid" />
               <GraphEnvironment showGrid="0"  showAxes="tl"  showGates="1"  showFreqOnPlots="1"  showGateNameOnPlots="1"  showMedians="0"  showUncomped="0"  addEventParam="0"  lastYAxisName="" >
                 <TextTraits font="SansSerif"  size="11"  name="Labels"  style="plain"  color="#000000"  background="#00ffffff"  just="left" />
                 <TextTraits font="SansSerif"  size="11"  name="LayoutGates"  style="plain"  color="#000000"  background="#00ffffff"  just="left" />
                 <TextTraits font="SansSerif"  size="9"  name="Numbers"  style="plain"  color="#000000"  background="#00ffffff"  just="left" />
                 <TextTraits font="SansSerif"  size="9"  name="Legend"  style="plain"  color="#000000"  background="#00ffffff"  just="left" />
                 <WindowPosition x="839"  y="23"  width="390"  height="582"  displayed="1"  panelState="---" />
               </GraphEnvironment>
             </Graph>
             <Gate gating:id="ID24420890" >
               <gating:EllipsoidGate eventsInside="1"  annoOffsetX="42"  annoOffsetY="-143"  tint="#000000"  isTinted="0"  lineWeight="Normal"  userDefined="1"  gating:distance="117.78321681279125" >
                 <gating:dimension>
                   <data-type:fcs-dimension data-type:name="FSC-A" />
                 </gating:dimension>
                 <gating:dimension>
                   <data-type:fcs-dimension data-type:name="SSC-A" />
                 </gating:dimension>
                 <gating:foci>
                   <gating:vertex>
                     <gating:coordinate data-type:value="95.6402963964" />
                     <gating:coordinate data-type:value="26.9176889616" />
                   </gating:vertex>
                   <gating:vertex>
                     <gating:coordinate data-type:value="185.3597036036" />
                     <gating:coordinate data-type:value="92.0823110384" />
                   </gating:vertex>
                 </gating:foci>
                 <gating:edge>
                   <gating:vertex>
                     <gating:coordinate data-type:value="93" />
                     <gating:coordinate data-type:value="25" />
                   </gating:vertex>
                   <gating:vertex>
                     <gating:coordinate data-type:value="188" />
                     <gating:coordinate data-type:value="94" />
                   </gating:vertex>
                   <gating:vertex>
                     <gating:coordinate data-type:value="152" />
                     <gating:coordinate data-type:value="44" />
                   </gating:vertex>
                   <gating:vertex>
                     <gating:coordinate data-type:value="129" />
                     <gating:coordinate data-type:value="75" />
                   </gating:vertex>
                 </gating:edge>
               </gating:EllipsoidGate>
             </Gate>
             <Subpopulations>
               <Population name="Single Cells"  annotation=""  owningGroup="All Samples"  expanded="1"  sortPriority="10"  count="6264" >
                 <Graph smoothing="0"  backColor="#ffffff"  foreColor="#000000"  heatMapStatParameter="BL1-A"  type="Pseudocolor"  fast="1" >
                   <Axis dimension="x"  name="SSC-W"  label=""  auto="auto" />
                   <Axis dimension="y"  name="SSC-A"  label=""  auto="auto" />
                   <GraphSettings level="5%"  smoothingHighResolution="1"  contourHighResolution="1"  histogramSmoothingCount="0"  graphResolution="256"  showOutliers="0"  drawLargeDots="0"  dotsToDraw="8000"  tint="le.chartfill.tinted.40"  lineWeight="le.lineweight.normal"  lineStyle="le.linestyle.solid" />
                   <GraphEnvironment showGrid="0"  showAxes="tl"  showGates="1"  showFreqOnPlots="1"  showGateNameOnPlots="1"  showMedians="0"  showUncomped="0"  addEventParam="0"  lastYAxisName="" >
                     <TextTraits font="SansSerif"  size="11"  name="Labels"  style="plain"  color="#000000"  background="#00ffffff"  just="left" />
                     <TextTraits font="SansSerif"  size="11"  name="LayoutGates"  style="plain"  color="#000000"  background="#00ffffff"  just="left" />
                     <TextTraits font="SansSerif"  size="9"  name="Numbers"  style="plain"  color="#000000"  background="#00ffffff"  just="left" />
                     <TextTraits font="SansSerif"  size="9"  name="Legend"  style="plain"  color="#000000"  background="#00ffffff"  just="left" />
                     <WindowPosition x="839"  y="23"  width="390"  height="582"  displayed="1"  panelState="---" />
                   </GraphEnvironment>
                 </Graph>
                 <Gate gating:id="ID1372825646"  gating:parent_id="ID24420890" >
                   <gating:RectangleGate eventsInside="1"  annoOffsetX="0"  annoOffsetY="0"  tint="#000000"  isTinted="0"  lineWeight="Normal"  userDefined="1"  percentX="0"  percentY="0" >
                     <gating:dimension gating:min="76.5984251968504"  gating:max="193.51181102362204" >
                       <data-type:fcs-dimension data-type:name="SSC-W" />
                     </gating:dimension>
                     <gating:dimension gating:min="32896.50196078431"  gating:max="674378.2901960785" >
                       <data-type:fcs-dimension data-type:name="SSC-A" />
                     </gating:dimension>
                   </gating:RectangleGate>
                 </Gate>
               </Population>
             </Subpopulations>
           </Population>
         </Subpopulations>
       </SampleNode>
     </Sample>
     <Sample>
       <DataSet uri="file:/Volumes/Kathrin%20Data/FACS/2023/230711%20CD20%20TF/2307011%20CD20%20KO%20TF%20surface_CD32B%203%20CD19PE%20CD69PB_sa4%20CD32B%20CD20KO%20C.fcs"  sampleID="11" />
       <Transformations>
         <transforms:linear transforms:minRange="0"  transforms:maxRange="5"  gain="0.0011967449" >
           <data-type:parameter data-type:name="Time" />
         </transforms:linear>
         <transforms:linear transforms:minRange="0"  transforms:maxRange="1048576"  gain="1" >
           <data-type:parameter data-type:name="FSC-A" />
         </transforms:linear>
         <transforms:linear transforms:minRange="0"  transforms:maxRange="1048576"  gain="1" >
           <data-type:parameter data-type:name="SSC-A" />
         </transforms:linear>
         <transforms:log transforms:offset="1"  transforms:decades="6.0205999133" >
           <data-type:parameter data-type:name="BL1-A" />
         </transforms:log>
         <transforms:log transforms:offset="3.1622776602"  transforms:decades="6.5205999133" >
           <data-type:parameter data-type:name="YL4-A" />
         </transforms:log>
         <transforms:log transforms:offset="3.1622776602"  transforms:decades="6.5205999133" >
           <data-type:parameter data-type:name="YL1-A" />
         </transforms:log>
         <transforms:log transforms:offset="1"  transforms:decades="6.0205999133" >
           <data-type:parameter data-type:name="RL1-A" />
         </transforms:log>
         <transforms:log transforms:offset="10"  transforms:decades="6.0205999133" >
           <data-type:parameter data-type:name="VL1-A" />
         </transforms:log>
         <transforms:linear transforms:minRange="0"  transforms:maxRange="1048576"  gain="1" >
           <data-type:parameter data-type:name="FSC-H" />
         </transforms:linear>
         <transforms:linear transforms:minRange="0"  transforms:maxRange="1048576"  gain="1" >
           <data-type:parameter data-type:name="SSC-H" />
         </transforms:linear>
         <transforms:linear transforms:minRange="0"  transforms:maxRange="1024"  gain="1" >
           <data-type:parameter data-type:name="FSC-W" />
         </transforms:linear>
         <transforms:linear transforms:minRange="0"  transforms:maxRange="1024"  gain="1" >
           <data-type:parameter data-type:name="SSC-W" />
         </transforms:linear>
       </Transformations>
       <Keywords>
         <Keyword name="FJ_FCS_VERSION"  value="3.1" />
         <Keyword name="$PAR"  value="12" />
         <Keyword name="$TOT"  value="12201" />
         <Keyword name="$MODE"  value="L" />
         <Keyword name="$DATATYPE"  value="F" />
         <Keyword name="$BYTEORD"  value="1,2,3,4" />
         <Keyword name="$P1N"  value="Time" />
         <Keyword name="$P1S"  value="Time" />
         <Keyword name="$P1B"  value="32" />
         <Keyword name="$P1R"  value="67108864" />
         <Keyword name="$P1E"  value="0,0" />
         <Keyword name="$P1F"  value="NA" />
         <Keyword name="$P1L"  value="NA" />
         <Keyword name="$P1V"  value="NA" />
         <Keyword name="$P2N"  value="FSC-A" />
         <Keyword name="$P2S"  value="FSC-A" />
         <Keyword name="$P2B"  value="32" />
         <Keyword name="$P2R"  value="1048576" />
         <Keyword name="$P2E"  value="0,0" />
         <Keyword name="$P2F"  value="NA" />
         <Keyword name="$P2L"  value="488" />
         <Keyword name="$P2V"  value="181" />
         <Keyword name="$P3N"  value="SSC-A" />
         <Keyword name="$P3S"  value="SSC-A" />
         <Keyword name="$P3B"  value="32" />
         <Keyword name="$P3R"  value="1048576" />
         <Keyword name="$P3E"  value="0,0" />
         <Keyword name="$P3F"  value="488_10" />
         <Keyword name="$P3L"  value="488" />
         <Keyword name="$P3V"  value="320" />
         <Keyword name="$P4N"  value="BL1-A" />
         <Keyword name="$P4S"  value="FITC-A" />
         <Keyword name="$P4B"  value="32" />
         <Keyword name="$P4R"  value="1048576" />
         <Keyword name="$P4E"  value="0,0" />
         <Keyword name="$P4F"  value="530_30" />
         <Keyword name="$P4L"  value="488" />
         <Keyword name="$P4V"  value="320" />
         <Keyword name="$P5N"  value="YL4-A" />
         <Keyword name="$P5S"  value="PE-Cy7-A" />
         <Keyword name="$P5B"  value="32" />
         <Keyword name="$P5R"  value="1048576" />
         <Keyword name="$P5E"  value="0,0" />
         <Keyword name="$P5F"  value="780_60" />
         <Keyword name="$P5L"  value="561" />
         <Keyword name="$P5V"  value="420" />
         <Keyword name="$P6N"  value="YL1-A" />
         <Keyword name="$P6S"  value="R-PE-A" />
         <Keyword name="$P6B"  value="32" />
         <Keyword name="$P6R"  value="1048576" />
         <Keyword name="$P6E"  value="0,0" />
         <Keyword name="$P6F"  value="585_16" />
         <Keyword name="$P6L"  value="561" />
         <Keyword name="$P6V"  value="360" />
         <Keyword name="$P7N"  value="RL1-A" />
         <Keyword name="$P7S"  value="Alexa Fluor    647-A" />
         <Keyword name="$P7B"  value="32" />
         <Keyword name="$P7R"  value="1048576" />
         <Keyword name="$P7E"  value="0,0" />
         <Keyword name="$P7F"  value="670_14" />
         <Keyword name="$P7L"  value="640" />
         <Keyword name="$P7V"  value="330" />
         <Keyword name="$P8N"  value="VL1-A" />
         <Keyword name="$P8S"  value="Pacific Blue   -A" />
         <Keyword name="$P8B"  value="32" />
         <Keyword name="$P8R"  value="1048576" />
         <Keyword name="$P8E"  value="0,0" />
         <Keyword name="$P8F"  value="440_50" />
         <Keyword name="$P8L"  value="405" />
         <Keyword name="$P8V"  value="320" />
         <Keyword name="$P9N"  value="FSC-H" />
         <Keyword name="$P9S"  value="FSC-H" />
         <Keyword name="$P9B"  value="32" />
         <Keyword name="$P9R"  value="1048576" />
         <Keyword name="$P9E"  value="0,0" />
         <Keyword name="$P9F"  value="NA" />
         <Keyword name="$P9L"  value="488" />
         <Keyword name="$P9V"  value="181" />
         <Keyword name="$P10N"  value="SSC-H" />
         <Keyword name="$P10S"  value="SSC-H" />
         <Keyword name="$P10B"  value="32" />
         <Keyword name="$P10R"  value="1048576" />
         <Keyword name="$P10E"  value="0,0" />
         <Keyword name="$P10F"  value="488_10" />
         <Keyword name="$P10L"  value="488" />
         <Keyword name="$P10V"  value="320" />
         <Keyword name="$P11N"  value="FSC-W" />
         <Keyword name="$P11S"  value="FSC-W" />
         <Keyword name="$P11B"  value="32" />
         <Keyword name="$P11R"  value="1024" />
         <Keyword name="$P11E"  value="0,0" />
         <Keyword name="$P11F"  value="NA" />
         <Keyword name="$P11L"  value="488" />
         <Keyword name="$P11V"  value="181" />
         <Keyword name="$P12N"  value="SSC-W" />
         <Keyword name="$P12S"  value="SSC-W" />
         <Keyword name="$P12B"  value="32" />
         <Keyword name="$P12R"  value="1024" />
         <Keyword name="$P12E"  value="0,0" />
         <Keyword name="$P12F"  value="488_10" />
         <Keyword name="$P12L"  value="488" />
         <Keyword name="$P12V"  value="320" />
         <Keyword name="$CYT"  value="4486521 Attune NxT Acoustic Focusing Cytometer (Lasers: BRVY)" />
         <Keyword name="$SYS"  value="SNAKE Microsoft Windows 10 Enterprise LTSC" />
         <Keyword name="$SPILLOVER"  value="5,BL1-A,YL4-A,YL1-A,RL1-A,VL1-A,1.000000,0.000000,0.000000,0.000000,0.000000,0.000000,1.000000,0.000000,0.000000,0.000000,0.000000,0.000000,1.000000,0.000000,0.000000,0.000000,0.000000,0.000000,1.000000,0.000000,0.000000,0.000000,0.000000,0.000000,1.000000" />
         <Keyword name="$BTIM"  value="11:55:06" />
         <Keyword name="$CELLS"  value="NA" />
         <Keyword name="$COM"  value="NA" />
         <Keyword name="$CYTSN"  value="2AFC212610616" />
         <Keyword name="$DATE"  value="11-Jul-2023" />
         <Keyword name="$ETIM"  value="11:55:11" />
         <Keyword name="$EXP"  value="NA" />
         <Keyword name="$FIL"  value="sa4 CD32B CD20KO C.fcs" />
         <Keyword name="$INST"  value="NA" />
         <Keyword name="$ORIGINALITY"  value="Original" />
         <Keyword name="$LOST"  value="0" />
         <Keyword name="$OP"  value="Guest Guest" />
         <Keyword name="$PLATEID"  value="NA" />
         <Keyword name="$PLATENAME"  value="NA" />
         <Keyword name="$PROJ"  value="2307011 CD20 KO TF surface" />
         <Keyword name="$SMNO"  value="CD32B 3 CD19PE CD69PB" />
         <Keyword name="$SRC"  value="NA" />
         <Keyword name="$TIMESTEP"  value="0,001" />
         <Keyword name="$VOL"  value="9000" />
         <Keyword name="#FLOWRATE"  value="100" />
         <Keyword name="#LASER1ASF"  value="1,08" />
         <Keyword name="#LASER1COLOR"  value="Blue" />
         <Keyword name="#LASER1DELAY"  value="1100" />
         <Keyword name="#LASER2ASF"  value="1,07" />
         <Keyword name="#LASER2COLOR"  value="Red" />
         <Keyword name="#LASER2DELAY"  value="1523" />
         <Keyword name="#LASER3ASF"  value="1,07" />
         <Keyword name="#LASER3COLOR"  value="Violet" />
         <Keyword name="#LASER3DELAY"  value="700" />
         <Keyword name="#LASER4ASF"  value="0,78" />
         <Keyword name="#LASER4COLOR"  value="Yellow" />
         <Keyword name="#LASER4DELAY"  value="241" />
         <Keyword name="#LASERCONFIG"  value="BRVY" />
         <Keyword name="#P1Label"  value="NA" />
         <Keyword name="#P1Target"  value="NA" />
         <Keyword name="#P4Label"  value="FITC" />
         <Keyword name="#P5Label"  value="PE-Cy7" />
         <Keyword name="#P6Label"  value="R-PE" />
         <Keyword name="#P7Label"  value="Alexa Fluor    647" />
         <Keyword name="#P8Label"  value="Pacific Blue   " />
         <Keyword name="#PTDATE"  value="04-Jul-2023" />
         <Keyword name="#PTRESULT"  value="Pass" />
         <Keyword name="#TR1"  value="OR_FSC,25000" />
         <Keyword name="#WIDTHTHRESHOLD"  value="1000" />
         <Keyword name="#WINEXT"  value="0" />
         <Keyword name="HOSTID"  value="snake" />
         <Keyword name="$BEGINDATA"  value="000000008192" />
         <Keyword name="$ENDDATA"  value="000000593839" />
         <Keyword name="$NEXTDATA"  value="000000000000" />
         <Keyword name="$BEGINSTEXT"  value="000000000000" />
         <Keyword name="$ENDSTEXT"  value="000000000000" />
         <Keyword name="$BEGINANALYSIS"  value="000000000000" />
         <Keyword name="$ENDANALYSIS"  value="000000000000" />
       </Keywords>
       <SampleNode name="sa4 CD32B CD20KO C.fcs"  annotation=""  owningGroup=""  expanded="1"  sortPriority="10"  count="12201"  sampleID="11" >
         <Graph smoothing="0"  backColor="#ffffff"  foreColor="#000000"  type="Pseudocolor"  fast="1" >
           <Axis dimension="x"  name="FSC-A"  label=""  auto="auto" />
           <Axis dimension="y"  name="SSC-A"  label=""  auto="auto" />
           <GraphSettings level="5%"  smoothingHighResolution="1"  contourHighResolution="1"  histogramSmoothingCount="0"  graphResolution="256"  showOutliers="0"  drawLargeDots="0"  dotsToDraw="8000"  tint="le.chartfill.tinted.40"  lineWeight="le.lineweight.normal"  lineStyle="le.linestyle.solid" />
           <GraphEnvironment showGrid="0"  showAxes="tl"  showGates="1"  showFreqOnPlots="1"  showGateNameOnPlots="1"  showMedians="0"  showUncomped="0"  addEventParam="0"  lastYAxisName="" >
             <TextTraits font="SansSerif"  size="11"  name="Labels"  style="plain"  color="#000000"  background="#00ffffff"  just="left" />
             <TextTraits font="SansSerif"  size="11"  name="LayoutGates"  style="plain"  color="#000000"  background="#00ffffff"  just="left" />
             <TextTraits font="SansSerif"  size="9"  name="Numbers"  style="plain"  color="#000000"  background="#00ffffff"  just="left" />
             <TextTraits font="SansSerif"  size="9"  name="Legend"  style="plain"  color="#000000"  background="#00ffffff"  just="left" />
             <WindowPosition x="0"  y="0"  width="0"  height="0"  displayed="0"  panelState="" />
           </GraphEnvironment>
         </Graph>
         <Subpopulations>
           <Population name="Ramos mut extra"  annotation=""  owningGroup="All Samples"  expanded="1"  sortPriority="10"  count="7733" >
             <Graph smoothing="0"  backColor="#ffffff"  foreColor="#000000"  heatMapStatParameter="BL1-A"  type="Pseudocolor"  fast="1" >
               <Axis dimension="x"  name="FSC-A"  label=""  auto="auto" />
               <Axis dimension="y"  name="SSC-A"  label=""  auto="auto" />
               <GraphSettings level="5%"  smoothingHighResolution="1"  contourHighResolution="1"  histogramSmoothingCount="0"  graphResolution="256"  showOutliers="0"  drawLargeDots="0"  dotsToDraw="8000"  tint="le.chartfill.tinted.40"  lineWeight="le.lineweight.normal"  lineStyle="le.linestyle.solid" />
               <GraphEnvironment showGrid="0"  showAxes="tl"  showGates="1"  showFreqOnPlots="1"  showGateNameOnPlots="1"  showMedians="0"  showUncomped="0"  addEventParam="0"  lastYAxisName="" >
                 <TextTraits font="SansSerif"  size="11"  name="Labels"  style="plain"  color="#000000"  background="#00ffffff"  just="left" />
                 <TextTraits font="SansSerif"  size="11"  name="LayoutGates"  style="plain"  color="#000000"  background="#00ffffff"  just="left" />
                 <TextTraits font="SansSerif"  size="9"  name="Numbers"  style="plain"  color="#000000"  background="#00ffffff"  just="left" />
                 <TextTraits font="SansSerif"  size="9"  name="Legend"  style="plain"  color="#000000"  background="#00ffffff"  just="left" />
                 <WindowPosition x="839"  y="23"  width="390"  height="582"  displayed="1"  panelState="---" />
               </GraphEnvironment>
             </Graph>
             <Gate gating:id="ID1533467375" >
               <gating:EllipsoidGate eventsInside="1"  annoOffsetX="42"  annoOffsetY="-143"  tint="#000000"  isTinted="0"  lineWeight="Normal"  userDefined="1"  gating:distance="117.78321681279125" >
                 <gating:dimension>
                   <data-type:fcs-dimension data-type:name="FSC-A" />
                 </gating:dimension>
                 <gating:dimension>
                   <data-type:fcs-dimension data-type:name="SSC-A" />
                 </gating:dimension>
                 <gating:foci>
                   <gating:vertex>
                     <gating:coordinate data-type:value="95.6402963964" />
                     <gating:coordinate data-type:value="26.9176889616" />
                   </gating:vertex>
                   <gating:vertex>
                     <gating:coordinate data-type:value="185.3597036036" />
                     <gating:coordinate data-type:value="92.0823110384" />
                   </gating:vertex>
                 </gating:foci>
                 <gating:edge>
                   <gating:vertex>
                     <gating:coordinate data-type:value="93" />
                     <gating:coordinate data-type:value="25" />
                   </gating:vertex>
                   <gating:vertex>
                     <gating:coordinate data-type:value="188" />
                     <gating:coordinate data-type:value="94" />
                   </gating:vertex>
                   <gating:vertex>
                     <gating:coordinate data-type:value="152" />
                     <gating:coordinate data-type:value="44" />
                   </gating:vertex>
                   <gating:vertex>
                     <gating:coordinate data-type:value="129" />
                     <gating:coordinate data-type:value="75" />
                   </gating:vertex>
                 </gating:edge>
               </gating:EllipsoidGate>
             </Gate>
             <Subpopulations>
               <Population name="Single Cells"  annotation=""  owningGroup="All Samples"  expanded="1"  sortPriority="10"  count="7729" >
                 <Graph smoothing="0"  backColor="#ffffff"  foreColor="#000000"  heatMapStatParameter="BL1-A"  type="Pseudocolor"  fast="1" >
                   <Axis dimension="x"  name="SSC-W"  label=""  auto="auto" />
                   <Axis dimension="y"  name="SSC-A"  label=""  auto="auto" />
                   <GraphSettings level="5%"  smoothingHighResolution="1"  contourHighResolution="1"  histogramSmoothingCount="0"  graphResolution="256"  showOutliers="0"  drawLargeDots="0"  dotsToDraw="8000"  tint="le.chartfill.tinted.40"  lineWeight="le.lineweight.normal"  lineStyle="le.linestyle.solid" />
                   <GraphEnvironment showGrid="0"  showAxes="tl"  showGates="1"  showFreqOnPlots="1"  showGateNameOnPlots="1"  showMedians="0"  showUncomped="0"  addEventParam="0"  lastYAxisName="" >
                     <TextTraits font="SansSerif"  size="11"  name="Labels"  style="plain"  color="#000000"  background="#00ffffff"  just="left" />
                     <TextTraits font="SansSerif"  size="11"  name="LayoutGates"  style="plain"  color="#000000"  background="#00ffffff"  just="left" />
                     <TextTraits font="SansSerif"  size="9"  name="Numbers"  style="plain"  color="#000000"  background="#00ffffff"  just="left" />
                     <TextTraits font="SansSerif"  size="9"  name="Legend"  style="plain"  color="#000000"  background="#00ffffff"  just="left" />
                     <WindowPosition x="839"  y="23"  width="390"  height="582"  displayed="1"  panelState="---" />
                   </GraphEnvironment>
                 </Graph>
                 <Gate gating:id="ID577328753"  gating:parent_id="ID1533467375" >
                   <gating:RectangleGate eventsInside="1"  annoOffsetX="0"  annoOffsetY="0"  tint="#000000"  isTinted="0"  lineWeight="Normal"  userDefined="1"  percentX="0"  percentY="0" >
                     <gating:dimension gating:min="76.5984251968504"  gating:max="193.51181102362204" >
                       <data-type:fcs-dimension data-type:name="SSC-W" />
                     </gating:dimension>
                     <gating:dimension gating:min="32896.50196078431"  gating:max="674378.2901960785" >
                       <data-type:fcs-dimension data-type:name="SSC-A" />
                     </gating:dimension>
                   </gating:RectangleGate>
                 </Gate>
               </Population>
             </Subpopulations>
           </Population>
         </Subpopulations>
       </SampleNode>
     </Sample>
     <Sample>
       <DataSet uri="file:/Volumes/Kathrin%20Data/FACS/2023/230711%20CD20%20TF/2307011%20CD20%20KO%20TF_CD32B%202%20pLyn%20507_sa3%20CD32b%20CD20KO%20N.fcs"  sampleID="55" />
       <Transformations>
         <transforms:linear transforms:minRange="0"  transforms:maxRange="3"  gain="1" >
           <data-type:parameter data-type:name="Time" />
         </transforms:linear>
         <transforms:linear transforms:minRange="0"  transforms:maxRange="1048576"  gain="1" >
           <data-type:parameter data-type:name="FSC-A" />
         </transforms:linear>
         <transforms:linear transforms:minRange="0"  transforms:maxRange="1048576"  gain="1" >
           <data-type:parameter data-type:name="SSC-A" />
         </transforms:linear>
         <transforms:log transforms:offset="1"  transforms:decades="6.0205999133" >
           <data-type:parameter data-type:name="BL1-A" />
         </transforms:log>
         <transforms:log transforms:offset="1"  transforms:decades="6.0205999133" >
           <data-type:parameter data-type:name="RL1-A" />
         </transforms:log>
         <transforms:linear transforms:minRange="0"  transforms:maxRange="1048576"  gain="1" >
           <data-type:parameter data-type:name="FSC-H" />
         </transforms:linear>
         <transforms:linear transforms:minRange="0"  transforms:maxRange="1048576"  gain="1" >
           <data-type:parameter data-type:name="SSC-H" />
         </transforms:linear>
         <transforms:linear transforms:minRange="0"  transforms:maxRange="1024"  gain="1" >
           <data-type:parameter data-type:name="FSC-W" />
         </transforms:linear>
         <transforms:linear transforms:minRange="0"  transforms:maxRange="1024"  gain="1" >
           <data-type:parameter data-type:name="SSC-W" />
         </transforms:linear>
       </Transformations>
       <Keywords>
         <Keyword name="FJ_FCS_VERSION"  value="3.1" />
         <Keyword name="$PAR"  value="9" />
         <Keyword name="$TOT"  value="13520" />
         <Keyword name="$MODE"  value="L" />
         <Keyword name="$DATATYPE"  value="F" />
         <Keyword name="$BYTEORD"  value="1,2,3,4" />
         <Keyword name="$P1N"  value="Time" />
         <Keyword name="$P1S"  value="Time" />
         <Keyword name="$P1B"  value="32" />
         <Keyword name="$P1R"  value="67108864" />
         <Keyword name="$P1E"  value="0,0" />
         <Keyword name="$P1F"  value="NA" />
         <Keyword name="$P1L"  value="NA" />
         <Keyword name="$P1V"  value="NA" />
         <Keyword name="$P2N"  value="FSC-A" />
         <Keyword name="$P2S"  value="FSC-A" />
         <Keyword name="$P2B"  value="32" />
         <Keyword name="$P2R"  value="1048576" />
         <Keyword name="$P2E"  value="0,0" />
         <Keyword name="$P2F"  value="NA" />
         <Keyword name="$P2L"  value="488" />
         <Keyword name="$P2V"  value="181" />
         <Keyword name="$P3N"  value="SSC-A" />
         <Keyword name="$P3S"  value="SSC-A" />
         <Keyword name="$P3B"  value="32" />
         <Keyword name="$P3R"  value="1048576" />
         <Keyword name="$P3E"  value="0,0" />
         <Keyword name="$P3F"  value="488_10" />
         <Keyword name="$P3L"  value="488" />
         <Keyword name="$P3V"  value="320" />
         <Keyword name="$P4N"  value="BL1-A" />
         <Keyword name="$P4S"  value="FITC-A" />
         <Keyword name="$P4B"  value="32" />
         <Keyword name="$P4R"  value="1048576" />
         <Keyword name="$P4E"  value="0,0" />
         <Keyword name="$P4F"  value="530_30" />
         <Keyword name="$P4L"  value="488" />
         <Keyword name="$P4V"  value="340" />
         <Keyword name="$P5N"  value="RL1-A" />
         <Keyword name="$P5S"  value="Alexa Fluor    647-A" />
         <Keyword name="$P5B"  value="32" />
         <Keyword name="$P5R"  value="1048576" />
         <Keyword name="$P5E"  value="0,0" />
         <Keyword name="$P5F"  value="670_14" />
         <Keyword name="$P5L"  value="640" />
         <Keyword name="$P5V"  value="330" />
         <Keyword name="$P6N"  value="FSC-H" />
         <Keyword name="$P6S"  value="FSC-H" />
         <Keyword name="$P6B"  value="32" />
         <Keyword name="$P6R"  value="1048576" />
         <Keyword name="$P6E"  value="0,0" />
         <Keyword name="$P6F"  value="NA" />
         <Keyword name="$P6L"  value="488" />
         <Keyword name="$P6V"  value="181" />
         <Keyword name="$P7N"  value="SSC-H" />
         <Keyword name="$P7S"  value="SSC-H" />
         <Keyword name="$P7B"  value="32" />
         <Keyword name="$P7R"  value="1048576" />
         <Keyword name="$P7E"  value="0,0" />
         <Keyword name="$P7F"  value="488_10" />
         <Keyword name="$P7L"  value="488" />
         <Keyword name="$P7V"  value="320" />
         <Keyword name="$P8N"  value="FSC-W" />
         <Keyword name="$P8S"  value="FSC-W" />
         <Keyword name="$P8B"  value="32" />
         <Keyword name="$P8R"  value="1024" />
         <Keyword name="$P8E"  value="0,0" />
         <Keyword name="$P8F"  value="NA" />
         <Keyword name="$P8L"  value="488" />
         <Keyword name="$P8V"  value="181" />
         <Keyword name="$P9N"  value="SSC-W" />
         <Keyword name="$P9S"  value="SSC-W" />
         <Keyword name="$P9B"  value="32" />
         <Keyword name="$P9R"  value="1024" />
         <Keyword name="$P9E"  value="0,0" />
         <Keyword name="$P9F"  value="488_10" />
         <Keyword name="$P9L"  value="488" />
         <Keyword name="$P9V"  value="320" />
         <Keyword name="$CYT"  value="4486521 Attune NxT Acoustic Focusing Cytometer (Lasers: BRVY)" />
         <Keyword name="$SYS"  value="SNAKE Microsoft Windows 10 Enterprise LTSC" />
         <Keyword name="$SPILLOVER"  value="2,BL1-A,RL1-A,1.000000,0.000000,0.000000,1.000000" />
         <Keyword name="$BTIM"  value="09:45:14" />
         <Keyword name="$CELLS"  value="NA" />
         <Keyword name="$COM"  value="NA" />
         <Keyword name="$CYTSN"  value="2AFC212610616" />
         <Keyword name="$DATE"  value="11-Jul-2023" />
         <Keyword name="$ETIM"  value="09:45:17" />
         <Keyword name="$EXP"  value="NA" />
         <Keyword name="$FIL"  value="sa3 CD32b CD20KO N.fcs" />
         <Keyword name="$INST"  value="NA" />
         <Keyword name="$ORIGINALITY"  value="Original" />
         <Keyword name="$LOST"  value="0" />
         <Keyword name="$OP"  value="Guest Guest" />
         <Keyword name="$PLATEID"  value="NA" />
         <Keyword name="$PLATENAME"  value="NA" />
         <Keyword name="$PROJ"  value="2307011 CD20 KO TF" />
         <Keyword name="$SMNO"  value="CD32B 2 pLyn 507" />
         <Keyword name="$SRC"  value="NA" />
         <Keyword name="$TIMESTEP"  value="0,001" />
         <Keyword name="$VOL"  value="7000" />
         <Keyword name="#FLOWRATE"  value="100" />
         <Keyword name="#LASER1ASF"  value="1,08" />
         <Keyword name="#LASER1COLOR"  value="Blue" />
         <Keyword name="#LASER1DELAY"  value="1100" />
         <Keyword name="#LASER2ASF"  value="1,07" />
         <Keyword name="#LASER2COLOR"  value="Red" />
         <Keyword name="#LASER2DELAY"  value="1523" />
         <Keyword name="#LASER3ASF"  value="1,07" />
         <Keyword name="#LASER3COLOR"  value="Violet" />
         <Keyword name="#LASER3DELAY"  value="700" />
         <Keyword name="#LASER4ASF"  value="0,78" />
         <Keyword name="#LASER4COLOR"  value="Yellow" />
         <Keyword name="#LASER4DELAY"  value="241" />
         <Keyword name="#LASERCONFIG"  value="BRVY" />
         <Keyword name="#P1Label"  value="NA" />
         <Keyword name="#P1Target"  value="NA" />
         <Keyword name="#P4Label"  value="FITC" />
         <Keyword name="#P5Label"  value="Alexa Fluor    647" />
         <Keyword name="#PTDATE"  value="04-Jul-2023" />
         <Keyword name="#PTRESULT"  value="Pass" />
         <Keyword name="#TR1"  value="OR_FSC,25000" />
         <Keyword name="#WIDTHTHRESHOLD"  value="1000" />
         <Keyword name="#WINEXT"  value="0" />
         <Keyword name="HOSTID"  value="snake" />
         <Keyword name="$BEGINDATA"  value="000000008192" />
         <Keyword name="$ENDDATA"  value="000000494911" />
         <Keyword name="$NEXTDATA"  value="000000000000" />
         <Keyword name="$BEGINSTEXT"  value="000000000000" />
         <Keyword name="$ENDSTEXT"  value="000000000000" />
         <Keyword name="$BEGINANALYSIS"  value="000000000000" />
         <Keyword name="$ENDANALYSIS"  value="000000000000" />
       </Keywords>
       <SampleNode name="sa3 CD32b CD20KO N.fcs"  annotation=""  owningGroup=""  expanded="1"  sortPriority="10"  count="13520"  sampleID="55" >
         <Graph smoothing="0"  backColor="#ffffff"  foreColor="#000000"  type="Pseudocolor"  fast="1" >
           <Axis dimension="x"  name="FSC-A"  label=""  auto="auto" />
           <Axis dimension="y"  name="SSC-A"  label=""  auto="auto" />
           <GraphSettings level="5%"  smoothingHighResolution="1"  contourHighResolution="1"  histogramSmoothingCount="0"  graphResolution="256"  showOutliers="0"  drawLargeDots="0"  dotsToDraw="8000"  tint="le.chartfill.tinted.40"  lineWeight="le.lineweight.normal"  lineStyle="le.linestyle.solid" />
           <GraphEnvironment showGrid="0"  showAxes="tl"  showGates="1"  showFreqOnPlots="1"  showGateNameOnPlots="1"  showMedians="0"  showUncomped="0"  addEventParam="0"  lastYAxisName="" >
             <TextTraits font="SansSerif"  size="11"  name="Labels"  style="plain"  color="#000000"  background="#00ffffff"  just="left" />
             <TextTraits font="SansSerif"  size="11"  name="LayoutGates"  style="plain"  color="#000000"  background="#00ffffff"  just="left" />
             <TextTraits font="SansSerif"  size="9"  name="Numbers"  style="plain"  color="#000000"  background="#00ffffff"  just="left" />
             <TextTraits font="SansSerif"  size="9"  name="Legend"  style="plain"  color="#000000"  background="#00ffffff"  just="left" />
             <WindowPosition x="0"  y="0"  width="0"  height="0"  displayed="0"  panelState="" />
           </GraphEnvironment>
         </Graph>
         <Subpopulations>
           <Population name="Ramos mut extra"  annotation=""  owningGroup="All Samples"  expanded="1"  sortPriority="10"  count="6560" >
             <Graph smoothing="0"  backColor="#ffffff"  foreColor="#000000"  heatMapStatParameter="BL1-A"  type="Pseudocolor"  fast="1" >
               <Axis dimension="x"  name="FSC-A"  label=""  auto="auto" />
               <Axis dimension="y"  name="SSC-A"  label=""  auto="auto" />
               <GraphSettings level="5%"  smoothingHighResolution="1"  contourHighResolution="1"  histogramSmoothingCount="0"  graphResolution="256"  showOutliers="0"  drawLargeDots="0"  dotsToDraw="8000"  tint="le.chartfill.tinted.40"  lineWeight="le.lineweight.normal"  lineStyle="le.linestyle.solid" />
               <GraphEnvironment showGrid="0"  showAxes="tl"  showGates="1"  showFreqOnPlots="1"  showGateNameOnPlots="1"  showMedians="0"  showUncomped="0"  addEventParam="0"  lastYAxisName="" >
                 <TextTraits font="SansSerif"  size="11"  name="Labels"  style="plain"  color="#000000"  background="#00ffffff"  just="left" />
                 <TextTraits font="SansSerif"  size="11"  name="LayoutGates"  style="plain"  color="#000000"  background="#00ffffff"  just="left" />
                 <TextTraits font="SansSerif"  size="9"  name="Numbers"  style="plain"  color="#000000"  background="#00ffffff"  just="left" />
                 <TextTraits font="SansSerif"  size="9"  name="Legend"  style="plain"  color="#000000"  background="#00ffffff"  just="left" />
                 <WindowPosition x="839"  y="23"  width="390"  height="582"  displayed="1"  panelState="---" />
               </GraphEnvironment>
             </Graph>
             <Gate gating:id="ID892607953" >
               <gating:EllipsoidGate eventsInside="1"  annoOffsetX="42"  annoOffsetY="-143"  tint="#000000"  isTinted="0"  lineWeight="Normal"  userDefined="1"  gating:distance="117.78321681279125" >
                 <gating:dimension>
                   <data-type:fcs-dimension data-type:name="FSC-A" />
                 </gating:dimension>
                 <gating:dimension>
                   <data-type:fcs-dimension data-type:name="SSC-A" />
                 </gating:dimension>
                 <gating:foci>
                   <gating:vertex>
                     <gating:coordinate data-type:value="95.6402963964" />
                     <gating:coordinate data-type:value="26.9176889616" />
                   </gating:vertex>
                   <gating:vertex>
                     <gating:coordinate data-type:value="185.3597036036" />
                     <gating:coordinate data-type:value="92.0823110384" />
                   </gating:vertex>
                 </gating:foci>
                 <gating:edge>
                   <gating:vertex>
                     <gating:coordinate data-type:value="93" />
                     <gating:coordinate data-type:value="25" />
                   </gating:vertex>
                   <gating:vertex>
                     <gating:coordinate data-type:value="188" />
                     <gating:coordinate data-type:value="94" />
                   </gating:vertex>
                   <gating:vertex>
                     <gating:coordinate data-type:value="152" />
                     <gating:coordinate data-type:value="44" />
                   </gating:vertex>
                   <gating:vertex>
                     <gating:coordinate data-type:value="129" />
                     <gating:coordinate data-type:value="75" />
                   </gating:vertex>
                 </gating:edge>
               </gating:EllipsoidGate>
             </Gate>
             <Subpopulations>
               <Population name="Single Cells"  annotation=""  owningGroup="All Samples"  expanded="1"  sortPriority="10"  count="6545" >
                 <Graph smoothing="0"  backColor="#ffffff"  foreColor="#000000"  heatMapStatParameter="BL1-A"  type="Pseudocolor"  fast="1" >
                   <Axis dimension="x"  name="SSC-W"  label=""  auto="auto" />
                   <Axis dimension="y"  name="SSC-A"  label=""  auto="auto" />
                   <GraphSettings level="5%"  smoothingHighResolution="1"  contourHighResolution="1"  histogramSmoothingCount="0"  graphResolution="256"  showOutliers="0"  drawLargeDots="0"  dotsToDraw="8000"  tint="le.chartfill.tinted.40"  lineWeight="le.lineweight.normal"  lineStyle="le.linestyle.solid" />
                   <GraphEnvironment showGrid="0"  showAxes="tl"  showGates="1"  showFreqOnPlots="1"  showGateNameOnPlots="1"  showMedians="0"  showUncomped="0"  addEventParam="0"  lastYAxisName="" >
                     <TextTraits font="SansSerif"  size="11"  name="Labels"  style="plain"  color="#000000"  background="#00ffffff"  just="left" />
                     <TextTraits font="SansSerif"  size="11"  name="LayoutGates"  style="plain"  color="#000000"  background="#00ffffff"  just="left" />
                     <TextTraits font="SansSerif"  size="9"  name="Numbers"  style="plain"  color="#000000"  background="#00ffffff"  just="left" />
                     <TextTraits font="SansSerif"  size="9"  name="Legend"  style="plain"  color="#000000"  background="#00ffffff"  just="left" />
                     <WindowPosition x="839"  y="23"  width="390"  height="582"  displayed="1"  panelState="---" />
                   </GraphEnvironment>
                 </Graph>
                 <Gate gating:id="ID882585484"  gating:parent_id="ID892607953" >
                   <gating:RectangleGate eventsInside="1"  annoOffsetX="0"  annoOffsetY="0"  tint="#000000"  isTinted="0"  lineWeight="Normal"  userDefined="1"  percentX="0"  percentY="0" >
                     <gating:dimension gating:min="76.5984251968504"  gating:max="193.51181102362204" >
                       <data-type:fcs-dimension data-type:name="SSC-W" />
                     </gating:dimension>
                     <gating:dimension gating:min="32896.50196078431"  gating:max="674378.2901960785" >
                       <data-type:fcs-dimension data-type:name="SSC-A" />
                     </gating:dimension>
                   </gating:RectangleGate>
                 </Gate>
               </Population>
             </Subpopulations>
           </Population>
         </Subpopulations>
       </SampleNode>
     </Sample>
     <Sample>
       <DataSet uri="file:/Volumes/Kathrin%20Data/FACS/2023/230711%20CD20%20TF/2307011%20CD20%20KO%20TF%20surface_CD32B%203%20CD19PE%20CD69PB_sa5%20CD32b%20CD20KO%20N+C.fcs"  sampleID="12" />
       <Transformations>
         <transforms:linear transforms:minRange="0.0011380263"  transforms:maxRange="7"  gain="0.0011380263" >
           <data-type:parameter data-type:name="Time" />
         </transforms:linear>
         <transforms:linear transforms:minRange="0"  transforms:maxRange="1048576"  gain="1" >
           <data-type:parameter data-type:name="FSC-A" />
         </transforms:linear>
         <transforms:linear transforms:minRange="0"  transforms:maxRange="1048576"  gain="1" >
           <data-type:parameter data-type:name="SSC-A" />
         </transforms:linear>
         <transforms:log transforms:offset="1"  transforms:decades="6.0205999133" >
           <data-type:parameter data-type:name="BL1-A" />
         </transforms:log>
         <transforms:log transforms:offset="3.1622776602"  transforms:decades="6.5205999133" >
           <data-type:parameter data-type:name="YL4-A" />
         </transforms:log>
         <transforms:log transforms:offset="3.1622776602"  transforms:decades="6.5205999133" >
           <data-type:parameter data-type:name="YL1-A" />
         </transforms:log>
         <transforms:log transforms:offset="1"  transforms:decades="6.0205999133" >
           <data-type:parameter data-type:name="RL1-A" />
         </transforms:log>
         <transforms:log transforms:offset="10"  transforms:decades="6.0205999133" >
           <data-type:parameter data-type:name="VL1-A" />
         </transforms:log>
         <transforms:linear transforms:minRange="0"  transforms:maxRange="1048576"  gain="1" >
           <data-type:parameter data-type:name="FSC-H" />
         </transforms:linear>
         <transforms:linear transforms:minRange="0"  transforms:maxRange="1048576"  gain="1" >
           <data-type:parameter data-type:name="SSC-H" />
         </transforms:linear>
         <transforms:linear transforms:minRange="0"  transforms:maxRange="1024"  gain="1" >
           <data-type:parameter data-type:name="FSC-W" />
         </transforms:linear>
         <transforms:linear transforms:minRange="0"  transforms:maxRange="1024"  gain="1" >
           <data-type:parameter data-type:name="SSC-W" />
         </transforms:linear>
       </Transformations>
       <Keywords>
         <Keyword name="FJ_FCS_VERSION"  value="3.1" />
         <Keyword name="$PAR"  value="12" />
         <Keyword name="$TOT"  value="11754" />
         <Keyword name="$MODE"  value="L" />
         <Keyword name="$DATATYPE"  value="F" />
         <Keyword name="$BYTEORD"  value="1,2,3,4" />
         <Keyword name="$P1N"  value="Time" />
         <Keyword name="$P1S"  value="Time" />
         <Keyword name="$P1B"  value="32" />
         <Keyword name="$P1R"  value="67108864" />
         <Keyword name="$P1E"  value="0,0" />
         <Keyword name="$P1F"  value="NA" />
         <Keyword name="$P1L"  value="NA" />
         <Keyword name="$P1V"  value="NA" />
         <Keyword name="$P2N"  value="FSC-A" />
         <Keyword name="$P2S"  value="FSC-A" />
         <Keyword name="$P2B"  value="32" />
         <Keyword name="$P2R"  value="1048576" />
         <Keyword name="$P2E"  value="0,0" />
         <Keyword name="$P2F"  value="NA" />
         <Keyword name="$P2L"  value="488" />
         <Keyword name="$P2V"  value="181" />
         <Keyword name="$P3N"  value="SSC-A" />
         <Keyword name="$P3S"  value="SSC-A" />
         <Keyword name="$P3B"  value="32" />
         <Keyword name="$P3R"  value="1048576" />
         <Keyword name="$P3E"  value="0,0" />
         <Keyword name="$P3F"  value="488_10" />
         <Keyword name="$P3L"  value="488" />
         <Keyword name="$P3V"  value="320" />
         <Keyword name="$P4N"  value="BL1-A" />
         <Keyword name="$P4S"  value="FITC-A" />
         <Keyword name="$P4B"  value="32" />
         <Keyword name="$P4R"  value="1048576" />
         <Keyword name="$P4E"  value="0,0" />
         <Keyword name="$P4F"  value="530_30" />
         <Keyword name="$P4L"  value="488" />
         <Keyword name="$P4V"  value="320" />
         <Keyword name="$P5N"  value="YL4-A" />
         <Keyword name="$P5S"  value="PE-Cy7-A" />
         <Keyword name="$P5B"  value="32" />
         <Keyword name="$P5R"  value="1048576" />
         <Keyword name="$P5E"  value="0,0" />
         <Keyword name="$P5F"  value="780_60" />
         <Keyword name="$P5L"  value="561" />
         <Keyword name="$P5V"  value="420" />
         <Keyword name="$P6N"  value="YL1-A" />
         <Keyword name="$P6S"  value="R-PE-A" />
         <Keyword name="$P6B"  value="32" />
         <Keyword name="$P6R"  value="1048576" />
         <Keyword name="$P6E"  value="0,0" />
         <Keyword name="$P6F"  value="585_16" />
         <Keyword name="$P6L"  value="561" />
         <Keyword name="$P6V"  value="360" />
         <Keyword name="$P7N"  value="RL1-A" />
         <Keyword name="$P7S"  value="Alexa Fluor    647-A" />
         <Keyword name="$P7B"  value="32" />
         <Keyword name="$P7R"  value="1048576" />
         <Keyword name="$P7E"  value="0,0" />
         <Keyword name="$P7F"  value="670_14" />
         <Keyword name="$P7L"  value="640" />
         <Keyword name="$P7V"  value="330" />
         <Keyword name="$P8N"  value="VL1-A" />
         <Keyword name="$P8S"  value="Pacific Blue   -A" />
         <Keyword name="$P8B"  value="32" />
         <Keyword name="$P8R"  value="1048576" />
         <Keyword name="$P8E"  value="0,0" />
         <Keyword name="$P8F"  value="440_50" />
         <Keyword name="$P8L"  value="405" />
         <Keyword name="$P8V"  value="320" />
         <Keyword name="$P9N"  value="FSC-H" />
         <Keyword name="$P9S"  value="FSC-H" />
         <Keyword name="$P9B"  value="32" />
         <Keyword name="$P9R"  value="1048576" />
         <Keyword name="$P9E"  value="0,0" />
         <Keyword name="$P9F"  value="NA" />
         <Keyword name="$P9L"  value="488" />
         <Keyword name="$P9V"  value="181" />
         <Keyword name="$P10N"  value="SSC-H" />
         <Keyword name="$P10S"  value="SSC-H" />
         <Keyword name="$P10B"  value="32" />
         <Keyword name="$P10R"  value="1048576" />
         <Keyword name="$P10E"  value="0,0" />
         <Keyword name="$P10F"  value="488_10" />
         <Keyword name="$P10L"  value="488" />
         <Keyword name="$P10V"  value="320" />
         <Keyword name="$P11N"  value="FSC-W" />
         <Keyword name="$P11S"  value="FSC-W" />
         <Keyword name="$P11B"  value="32" />
         <Keyword name="$P11R"  value="1024" />
         <Keyword name="$P11E"  value="0,0" />
         <Keyword name="$P11F"  value="NA" />
         <Keyword name="$P11L"  value="488" />
         <Keyword name="$P11V"  value="181" />
         <Keyword name="$P12N"  value="SSC-W" />
         <Keyword name="$P12S"  value="SSC-W" />
         <Keyword name="$P12B"  value="32" />
         <Keyword name="$P12R"  value="1024" />
         <Keyword name="$P12E"  value="0,0" />
         <Keyword name="$P12F"  value="488_10" />
         <Keyword name="$P12L"  value="488" />
         <Keyword name="$P12V"  value="320" />
         <Keyword name="$CYT"  value="4486521 Attune NxT Acoustic Focusing Cytometer (Lasers: BRVY)" />
         <Keyword name="$SYS"  value="SNAKE Microsoft Windows 10 Enterprise LTSC" />
         <Keyword name="$SPILLOVER"  value="5,BL1-A,YL4-A,YL1-A,RL1-A,VL1-A,1.000000,0.000000,0.000000,0.000000,0.000000,0.000000,1.000000,0.000000,0.000000,0.000000,0.000000,0.000000,1.000000,0.000000,0.000000,0.000000,0.000000,0.000000,1.000000,0.000000,0.000000,0.000000,0.000000,0.000000,1.000000" />
         <Keyword name="$BTIM"  value="11:55:35" />
         <Keyword name="$CELLS"  value="NA" />
         <Keyword name="$COM"  value="NA" />
         <Keyword name="$CYTSN"  value="2AFC212610616" />
         <Keyword name="$DATE"  value="11-Jul-2023" />
         <Keyword name="$ETIM"  value="11:55:42" />
         <Keyword name="$EXP"  value="NA" />
         <Keyword name="$FIL"  value="sa5 CD32b CD20KO N+C.fcs" />
         <Keyword name="$INST"  value="NA" />
         <Keyword name="$ORIGINALITY"  value="Original" />
         <Keyword name="$LOST"  value="0" />
         <Keyword name="$OP"  value="Guest Guest" />
         <Keyword name="$PLATEID"  value="NA" />
         <Keyword name="$PLATENAME"  value="NA" />
         <Keyword name="$PROJ"  value="2307011 CD20 KO TF surface" />
         <Keyword name="$SMNO"  value="CD32B 3 CD19PE CD69PB" />
         <Keyword name="$SRC"  value="NA" />
         <Keyword name="$TIMESTEP"  value="0,001" />
         <Keyword name="$VOL"  value="13000" />
         <Keyword name="#FLOWRATE"  value="100" />
         <Keyword name="#LASER1ASF"  value="1,08" />
         <Keyword name="#LASER1COLOR"  value="Blue" />
         <Keyword name="#LASER1DELAY"  value="1100" />
         <Keyword name="#LASER2ASF"  value="1,07" />
         <Keyword name="#LASER2COLOR"  value="Red" />
         <Keyword name="#LASER2DELAY"  value="1523" />
         <Keyword name="#LASER3ASF"  value="1,07" />
         <Keyword name="#LASER3COLOR"  value="Violet" />
         <Keyword name="#LASER3DELAY"  value="700" />
         <Keyword name="#LASER4ASF"  value="0,78" />
         <Keyword name="#LASER4COLOR"  value="Yellow" />
         <Keyword name="#LASER4DELAY"  value="241" />
         <Keyword name="#LASERCONFIG"  value="BRVY" />
         <Keyword name="#P1Label"  value="NA" />
         <Keyword name="#P1Target"  value="NA" />
         <Keyword name="#P4Label"  value="FITC" />
         <Keyword name="#P5Label"  value="PE-Cy7" />
         <Keyword name="#P6Label"  value="R-PE" />
         <Keyword name="#P7Label"  value="Alexa Fluor    647" />
         <Keyword name="#P8Label"  value="Pacific Blue   " />
         <Keyword name="#PTDATE"  value="04-Jul-2023" />
         <Keyword name="#PTRESULT"  value="Pass" />
         <Keyword name="#TR1"  value="OR_FSC,25000" />
         <Keyword name="#WIDTHTHRESHOLD"  value="1000" />
         <Keyword name="#WINEXT"  value="0" />
         <Keyword name="HOSTID"  value="snake" />
         <Keyword name="$BEGINDATA"  value="000000008192" />
         <Keyword name="$ENDDATA"  value="000000572383" />
         <Keyword name="$NEXTDATA"  value="000000000000" />
         <Keyword name="$BEGINSTEXT"  value="000000000000" />
         <Keyword name="$ENDSTEXT"  value="000000000000" />
         <Keyword name="$BEGINANALYSIS"  value="000000000000" />
         <Keyword name="$ENDANALYSIS"  value="000000000000" />
       </Keywords>
       <SampleNode name="sa5 CD32b CD20KO N+C.fcs"  annotation=""  owningGroup=""  expanded="1"  sortPriority="10"  count="11754"  sampleID="12" >
         <Graph smoothing="0"  backColor="#ffffff"  foreColor="#000000"  type="Pseudocolor"  fast="1" >
           <Axis dimension="x"  name="FSC-A"  label=""  auto="auto" />
           <Axis dimension="y"  name="SSC-A"  label=""  auto="auto" />
           <GraphSettings level="5%"  smoothingHighResolution="1"  contourHighResolution="1"  histogramSmoothingCount="0"  graphResolution="256"  showOutliers="0"  drawLargeDots="0"  dotsToDraw="8000"  tint="le.chartfill.tinted.40"  lineWeight="le.lineweight.normal"  lineStyle="le.linestyle.solid" />
           <GraphEnvironment showGrid="0"  showAxes="tl"  showGates="1"  showFreqOnPlots="1"  showGateNameOnPlots="1"  showMedians="0"  showUncomped="0"  addEventParam="0"  lastYAxisName="" >
             <TextTraits font="SansSerif"  size="11"  name="Labels"  style="plain"  color="#000000"  background="#00ffffff"  just="left" />
             <TextTraits font="SansSerif"  size="11"  name="LayoutGates"  style="plain"  color="#000000"  background="#00ffffff"  just="left" />
             <TextTraits font="SansSerif"  size="9"  name="Numbers"  style="plain"  color="#000000"  background="#00ffffff"  just="left" />
             <TextTraits font="SansSerif"  size="9"  name="Legend"  style="plain"  color="#000000"  background="#00ffffff"  just="left" />
             <WindowPosition x="0"  y="0"  width="0"  height="0"  displayed="0"  panelState="" />
           </GraphEnvironment>
         </Graph>
         <Subpopulations>
           <Population name="Ramos mut extra"  annotation=""  owningGroup="All Samples"  expanded="1"  sortPriority="10"  count="7360" >
             <Graph smoothing="0"  backColor="#ffffff"  foreColor="#000000"  heatMapStatParameter="BL1-A"  type="Pseudocolor"  fast="1" >
               <Axis dimension="x"  name="FSC-A"  label=""  auto="auto" />
               <Axis dimension="y"  name="SSC-A"  label=""  auto="auto" />
               <GraphSettings level="5%"  smoothingHighResolution="1"  contourHighResolution="1"  histogramSmoothingCount="0"  graphResolution="256"  showOutliers="0"  drawLargeDots="0"  dotsToDraw="8000"  tint="le.chartfill.tinted.40"  lineWeight="le.lineweight.normal"  lineStyle="le.linestyle.solid" />
               <GraphEnvironment showGrid="0"  showAxes="tl"  showGates="1"  showFreqOnPlots="1"  showGateNameOnPlots="1"  showMedians="0"  showUncomped="0"  addEventParam="0"  lastYAxisName="" >
                 <TextTraits font="SansSerif"  size="11"  name="Labels"  style="plain"  color="#000000"  background="#00ffffff"  just="left" />
                 <TextTraits font="SansSerif"  size="11"  name="LayoutGates"  style="plain"  color="#000000"  background="#00ffffff"  just="left" />
                 <TextTraits font="SansSerif"  size="9"  name="Numbers"  style="plain"  color="#000000"  background="#00ffffff"  just="left" />
                 <TextTraits font="SansSerif"  size="9"  name="Legend"  style="plain"  color="#000000"  background="#00ffffff"  just="left" />
                 <WindowPosition x="839"  y="23"  width="390"  height="582"  displayed="1"  panelState="---" />
               </GraphEnvironment>
             </Graph>
             <Gate gating:id="ID485838923" >
               <gating:EllipsoidGate eventsInside="1"  annoOffsetX="42"  annoOffsetY="-143"  tint="#000000"  isTinted="0"  lineWeight="Normal"  userDefined="1"  gating:distance="117.78321681279125" >
                 <gating:dimension>
                   <data-type:fcs-dimension data-type:name="FSC-A" />
                 </gating:dimension>
                 <gating:dimension>
                   <data-type:fcs-dimension data-type:name="SSC-A" />
                 </gating:dimension>
                 <gating:foci>
                   <gating:vertex>
                     <gating:coordinate data-type:value="95.6402963964" />
                     <gating:coordinate data-type:value="26.9176889616" />
                   </gating:vertex>
                   <gating:vertex>
                     <gating:coordinate data-type:value="185.3597036036" />
                     <gating:coordinate data-type:value="92.0823110384" />
                   </gating:vertex>
                 </gating:foci>
                 <gating:edge>
                   <gating:vertex>
                     <gating:coordinate data-type:value="93" />
                     <gating:coordinate data-type:value="25" />
                   </gating:vertex>
                   <gating:vertex>
                     <gating:coordinate data-type:value="188" />
                     <gating:coordinate data-type:value="94" />
                   </gating:vertex>
                   <gating:vertex>
                     <gating:coordinate data-type:value="152" />
                     <gating:coordinate data-type:value="44" />
                   </gating:vertex>
                   <gating:vertex>
                     <gating:coordinate data-type:value="129" />
                     <gating:coordinate data-type:value="75" />
                   </gating:vertex>
                 </gating:edge>
               </gating:EllipsoidGate>
             </Gate>
             <Subpopulations>
               <Population name="Single Cells"  annotation=""  owningGroup="All Samples"  expanded="1"  sortPriority="10"  count="7360" >
                 <Graph smoothing="0"  backColor="#ffffff"  foreColor="#000000"  heatMapStatParameter="BL1-A"  type="Pseudocolor"  fast="1" >
                   <Axis dimension="x"  name="SSC-W"  label=""  auto="auto" />
                   <Axis dimension="y"  name="SSC-A"  label=""  auto="auto" />
                   <GraphSettings level="5%"  smoothingHighResolution="1"  contourHighResolution="1"  histogramSmoothingCount="0"  graphResolution="256"  showOutliers="0"  drawLargeDots="0"  dotsToDraw="8000"  tint="le.chartfill.tinted.40"  lineWeight="le.lineweight.normal"  lineStyle="le.linestyle.solid" />
                   <GraphEnvironment showGrid="0"  showAxes="tl"  showGates="1"  showFreqOnPlots="1"  showGateNameOnPlots="1"  showMedians="0"  showUncomped="0"  addEventParam="0"  lastYAxisName="" >
                     <TextTraits font="SansSerif"  size="11"  name="Labels"  style="plain"  color="#000000"  background="#00ffffff"  just="left" />
                     <TextTraits font="SansSerif"  size="11"  name="LayoutGates"  style="plain"  color="#000000"  background="#00ffffff"  just="left" />
                     <TextTraits font="SansSerif"  size="9"  name="Numbers"  style="plain"  color="#000000"  background="#00ffffff"  just="left" />
                     <TextTraits font="SansSerif"  size="9"  name="Legend"  style="plain"  color="#000000"  background="#00ffffff"  just="left" />
                     <WindowPosition x="839"  y="23"  width="390"  height="582"  displayed="1"  panelState="---" />
                   </GraphEnvironment>
                 </Graph>
                 <Gate gating:id="ID1824974908"  gating:parent_id="ID485838923" >
                   <gating:RectangleGate eventsInside="1"  annoOffsetX="0"  annoOffsetY="0"  tint="#000000"  isTinted="0"  lineWeight="Normal"  userDefined="1"  percentX="0"  percentY="0" >
                     <gating:dimension gating:min="76.5984251968504"  gating:max="193.51181102362204" >
                       <data-type:fcs-dimension data-type:name="SSC-W" />
                     </gating:dimension>
                     <gating:dimension gating:min="32896.50196078431"  gating:max="674378.2901960785" >
                       <data-type:fcs-dimension data-type:name="SSC-A" />
                     </gating:dimension>
                   </gating:RectangleGate>
                 </Gate>
               </Population>
             </Subpopulations>
           </Population>
         </Subpopulations>
       </SampleNode>
     </Sample>
     <Sample>
       <DataSet uri="file:/Volumes/Kathrin%20Data/FACS/2023/230711%20CD20%20TF/2307011%20CD20%20KO%20TF_CD32B%202%20pLyn%20507_sa4%20CD32B%20CD20KO%20C.fcs"  sampleID="56" />
       <Transformations>
         <transforms:linear transforms:minRange="0"  transforms:maxRange="3"  gain="1" >
           <data-type:parameter data-type:name="Time" />
         </transforms:linear>
         <transforms:linear transforms:minRange="0"  transforms:maxRange="1048576"  gain="1" >
           <data-type:parameter data-type:name="FSC-A" />
         </transforms:linear>
         <transforms:linear transforms:minRange="0"  transforms:maxRange="1048576"  gain="1" >
           <data-type:parameter data-type:name="SSC-A" />
         </transforms:linear>
         <transforms:log transforms:offset="1"  transforms:decades="6.0205999133" >
           <data-type:parameter data-type:name="BL1-A" />
         </transforms:log>
         <transforms:log transforms:offset="1"  transforms:decades="6.0205999133" >
           <data-type:parameter data-type:name="RL1-A" />
         </transforms:log>
         <transforms:linear transforms:minRange="0"  transforms:maxRange="1048576"  gain="1" >
           <data-type:parameter data-type:name="FSC-H" />
         </transforms:linear>
         <transforms:linear transforms:minRange="0"  transforms:maxRange="1048576"  gain="1" >
           <data-type:parameter data-type:name="SSC-H" />
         </transforms:linear>
         <transforms:linear transforms:minRange="0"  transforms:maxRange="1024"  gain="1" >
           <data-type:parameter data-type:name="FSC-W" />
         </transforms:linear>
         <transforms:linear transforms:minRange="0"  transforms:maxRange="1024"  gain="1" >
           <data-type:parameter data-type:name="SSC-W" />
         </transforms:linear>
       </Transformations>
       <Keywords>
         <Keyword name="FJ_FCS_VERSION"  value="3.1" />
         <Keyword name="$PAR"  value="9" />
         <Keyword name="$TOT"  value="13212" />
         <Keyword name="$MODE"  value="L" />
         <Keyword name="$DATATYPE"  value="F" />
         <Keyword name="$BYTEORD"  value="1,2,3,4" />
         <Keyword name="$P1N"  value="Time" />
         <Keyword name="$P1S"  value="Time" />
         <Keyword name="$P1B"  value="32" />
         <Keyword name="$P1R"  value="67108864" />
         <Keyword name="$P1E"  value="0,0" />
         <Keyword name="$P1F"  value="NA" />
         <Keyword name="$P1L"  value="NA" />
         <Keyword name="$P1V"  value="NA" />
         <Keyword name="$P2N"  value="FSC-A" />
         <Keyword name="$P2S"  value="FSC-A" />
         <Keyword name="$P2B"  value="32" />
         <Keyword name="$P2R"  value="1048576" />
         <Keyword name="$P2E"  value="0,0" />
         <Keyword name="$P2F"  value="NA" />
         <Keyword name="$P2L"  value="488" />
         <Keyword name="$P2V"  value="181" />
         <Keyword name="$P3N"  value="SSC-A" />
         <Keyword name="$P3S"  value="SSC-A" />
         <Keyword name="$P3B"  value="32" />
         <Keyword name="$P3R"  value="1048576" />
         <Keyword name="$P3E"  value="0,0" />
         <Keyword name="$P3F"  value="488_10" />
         <Keyword name="$P3L"  value="488" />
         <Keyword name="$P3V"  value="320" />
         <Keyword name="$P4N"  value="BL1-A" />
         <Keyword name="$P4S"  value="FITC-A" />
         <Keyword name="$P4B"  value="32" />
         <Keyword name="$P4R"  value="1048576" />
         <Keyword name="$P4E"  value="0,0" />
         <Keyword name="$P4F"  value="530_30" />
         <Keyword name="$P4L"  value="488" />
         <Keyword name="$P4V"  value="340" />
         <Keyword name="$P5N"  value="RL1-A" />
         <Keyword name="$P5S"  value="Alexa Fluor    647-A" />
         <Keyword name="$P5B"  value="32" />
         <Keyword name="$P5R"  value="1048576" />
         <Keyword name="$P5E"  value="0,0" />
         <Keyword name="$P5F"  value="670_14" />
         <Keyword name="$P5L"  value="640" />
         <Keyword name="$P5V"  value="330" />
         <Keyword name="$P6N"  value="FSC-H" />
         <Keyword name="$P6S"  value="FSC-H" />
         <Keyword name="$P6B"  value="32" />
         <Keyword name="$P6R"  value="1048576" />
         <Keyword name="$P6E"  value="0,0" />
         <Keyword name="$P6F"  value="NA" />
         <Keyword name="$P6L"  value="488" />
         <Keyword name="$P6V"  value="181" />
         <Keyword name="$P7N"  value="SSC-H" />
         <Keyword name="$P7S"  value="SSC-H" />
         <Keyword name="$P7B"  value="32" />
         <Keyword name="$P7R"  value="1048576" />
         <Keyword name="$P7E"  value="0,0" />
         <Keyword name="$P7F"  value="488_10" />
         <Keyword name="$P7L"  value="488" />
         <Keyword name="$P7V"  value="320" />
         <Keyword name="$P8N"  value="FSC-W" />
         <Keyword name="$P8S"  value="FSC-W" />
         <Keyword name="$P8B"  value="32" />
         <Keyword name="$P8R"  value="1024" />
         <Keyword name="$P8E"  value="0,0" />
         <Keyword name="$P8F"  value="NA" />
         <Keyword name="$P8L"  value="488" />
         <Keyword name="$P8V"  value="181" />
         <Keyword name="$P9N"  value="SSC-W" />
         <Keyword name="$P9S"  value="SSC-W" />
         <Keyword name="$P9B"  value="32" />
         <Keyword name="$P9R"  value="1024" />
         <Keyword name="$P9E"  value="0,0" />
         <Keyword name="$P9F"  value="488_10" />
         <Keyword name="$P9L"  value="488" />
         <Keyword name="$P9V"  value="320" />
         <Keyword name="$CYT"  value="4486521 Attune NxT Acoustic Focusing Cytometer (Lasers: BRVY)" />
         <Keyword name="$SYS"  value="SNAKE Microsoft Windows 10 Enterprise LTSC" />
         <Keyword name="$SPILLOVER"  value="2,BL1-A,RL1-A,1.000000,0.000000,0.000000,1.000000" />
         <Keyword name="$BTIM"  value="09:45:45" />
         <Keyword name="$CELLS"  value="NA" />
         <Keyword name="$COM"  value="NA" />
         <Keyword name="$CYTSN"  value="2AFC212610616" />
         <Keyword name="$DATE"  value="11-Jul-2023" />
         <Keyword name="$ETIM"  value="09:45:48" />
         <Keyword name="$EXP"  value="NA" />
         <Keyword name="$FIL"  value="sa4 CD32B CD20KO C.fcs" />
         <Keyword name="$INST"  value="NA" />
         <Keyword name="$ORIGINALITY"  value="Original" />
         <Keyword name="$LOST"  value="0" />
         <Keyword name="$OP"  value="Guest Guest" />
         <Keyword name="$PLATEID"  value="NA" />
         <Keyword name="$PLATENAME"  value="NA" />
         <Keyword name="$PROJ"  value="2307011 CD20 KO TF" />
         <Keyword name="$SMNO"  value="CD32B 2 pLyn 507" />
         <Keyword name="$SRC"  value="NA" />
         <Keyword name="$TIMESTEP"  value="0,001" />
         <Keyword name="$VOL"  value="7000" />
         <Keyword name="#FLOWRATE"  value="100" />
         <Keyword name="#LASER1ASF"  value="1,08" />
         <Keyword name="#LASER1COLOR"  value="Blue" />
         <Keyword name="#LASER1DELAY"  value="1100" />
         <Keyword name="#LASER2ASF"  value="1,07" />
         <Keyword name="#LASER2COLOR"  value="Red" />
         <Keyword name="#LASER2DELAY"  value="1523" />
         <Keyword name="#LASER3ASF"  value="1,07" />
         <Keyword name="#LASER3COLOR"  value="Violet" />
         <Keyword name="#LASER3DELAY"  value="700" />
         <Keyword name="#LASER4ASF"  value="0,78" />
         <Keyword name="#LASER4COLOR"  value="Yellow" />
         <Keyword name="#LASER4DELAY"  value="241" />
         <Keyword name="#LASERCONFIG"  value="BRVY" />
         <Keyword name="#P1Label"  value="NA" />
         <Keyword name="#P1Target"  value="NA" />
         <Keyword name="#P4Label"  value="FITC" />
         <Keyword name="#P5Label"  value="Alexa Fluor    647" />
         <Keyword name="#PTDATE"  value="04-Jul-2023" />
         <Keyword name="#PTRESULT"  value="Pass" />
         <Keyword name="#TR1"  value="OR_FSC,25000" />
         <Keyword name="#WIDTHTHRESHOLD"  value="1000" />
         <Keyword name="#WINEXT"  value="0" />
         <Keyword name="HOSTID"  value="snake" />
         <Keyword name="$BEGINDATA"  value="000000008192" />
         <Keyword name="$ENDDATA"  value="000000483823" />
         <Keyword name="$NEXTDATA"  value="000000000000" />
         <Keyword name="$BEGINSTEXT"  value="000000000000" />
         <Keyword name="$ENDSTEXT"  value="000000000000" />
         <Keyword name="$BEGINANALYSIS"  value="000000000000" />
         <Keyword name="$ENDANALYSIS"  value="000000000000" />
       </Keywords>
       <SampleNode name="sa4 CD32B CD20KO C.fcs"  annotation=""  owningGroup=""  expanded="1"  sortPriority="10"  count="13212"  sampleID="56" >
         <Graph smoothing="0"  backColor="#ffffff"  foreColor="#000000"  type="Pseudocolor"  fast="1" >
           <Axis dimension="x"  name="FSC-A"  label=""  auto="auto" />
           <Axis dimension="y"  name="SSC-A"  label=""  auto="auto" />
           <GraphSettings level="5%"  smoothingHighResolution="1"  contourHighResolution="1"  histogramSmoothingCount="0"  graphResolution="256"  showOutliers="0"  drawLargeDots="0"  dotsToDraw="8000"  tint="le.chartfill.tinted.40"  lineWeight="le.lineweight.normal"  lineStyle="le.linestyle.solid" />
           <GraphEnvironment showGrid="0"  showAxes="tl"  showGates="1"  showFreqOnPlots="1"  showGateNameOnPlots="1"  showMedians="0"  showUncomped="0"  addEventParam="0"  lastYAxisName="" >
             <TextTraits font="SansSerif"  size="11"  name="Labels"  style="plain"  color="#000000"  background="#00ffffff"  just="left" />
             <TextTraits font="SansSerif"  size="11"  name="LayoutGates"  style="plain"  color="#000000"  background="#00ffffff"  just="left" />
             <TextTraits font="SansSerif"  size="9"  name="Numbers"  style="plain"  color="#000000"  background="#00ffffff"  just="left" />
             <TextTraits font="SansSerif"  size="9"  name="Legend"  style="plain"  color="#000000"  background="#00ffffff"  just="left" />
             <WindowPosition x="0"  y="0"  width="0"  height="0"  displayed="0"  panelState="" />
           </GraphEnvironment>
         </Graph>
         <Subpopulations>
           <Population name="Ramos mut extra"  annotation=""  owningGroup="All Samples"  expanded="1"  sortPriority="10"  count="7375" >
             <Graph smoothing="0"  backColor="#ffffff"  foreColor="#000000"  heatMapStatParameter="BL1-A"  type="Pseudocolor"  fast="1" >
               <Axis dimension="x"  name="FSC-A"  label=""  auto="auto" />
               <Axis dimension="y"  name="SSC-A"  label=""  auto="auto" />
               <GraphSettings level="5%"  smoothingHighResolution="1"  contourHighResolution="1"  histogramSmoothingCount="0"  graphResolution="256"  showOutliers="0"  drawLargeDots="0"  dotsToDraw="8000"  tint="le.chartfill.tinted.40"  lineWeight="le.lineweight.normal"  lineStyle="le.linestyle.solid" />
               <GraphEnvironment showGrid="0"  showAxes="tl"  showGates="1"  showFreqOnPlots="1"  showGateNameOnPlots="1"  showMedians="0"  showUncomped="0"  addEventParam="0"  lastYAxisName="" >
                 <TextTraits font="SansSerif"  size="11"  name="Labels"  style="plain"  color="#000000"  background="#00ffffff"  just="left" />
                 <TextTraits font="SansSerif"  size="11"  name="LayoutGates"  style="plain"  color="#000000"  background="#00ffffff"  just="left" />
                 <TextTraits font="SansSerif"  size="9"  name="Numbers"  style="plain"  color="#000000"  background="#00ffffff"  just="left" />
                 <TextTraits font="SansSerif"  size="9"  name="Legend"  style="plain"  color="#000000"  background="#00ffffff"  just="left" />
                 <WindowPosition x="839"  y="23"  width="390"  height="582"  displayed="1"  panelState="---" />
               </GraphEnvironment>
             </Graph>
             <Gate gating:id="ID1477887375" >
               <gating:EllipsoidGate eventsInside="1"  annoOffsetX="42"  annoOffsetY="-143"  tint="#000000"  isTinted="0"  lineWeight="Normal"  userDefined="1"  gating:distance="117.78321681279125" >
                 <gating:dimension>
                   <data-type:fcs-dimension data-type:name="FSC-A" />
                 </gating:dimension>
                 <gating:dimension>
                   <data-type:fcs-dimension data-type:name="SSC-A" />
                 </gating:dimension>
                 <gating:foci>
                   <gating:vertex>
                     <gating:coordinate data-type:value="95.6402963964" />
                     <gating:coordinate data-type:value="26.9176889616" />
                   </gating:vertex>
                   <gating:vertex>
                     <gating:coordinate data-type:value="185.3597036036" />
                     <gating:coordinate data-type:value="92.0823110384" />
                   </gating:vertex>
                 </gating:foci>
                 <gating:edge>
                   <gating:vertex>
                     <gating:coordinate data-type:value="93" />
                     <gating:coordinate data-type:value="25" />
                   </gating:vertex>
                   <gating:vertex>
                     <gating:coordinate data-type:value="188" />
                     <gating:coordinate data-type:value="94" />
                   </gating:vertex>
                   <gating:vertex>
                     <gating:coordinate data-type:value="152" />
                     <gating:coordinate data-type:value="44" />
                   </gating:vertex>
                   <gating:vertex>
                     <gating:coordinate data-type:value="129" />
                     <gating:coordinate data-type:value="75" />
                   </gating:vertex>
                 </gating:edge>
               </gating:EllipsoidGate>
             </Gate>
             <Subpopulations>
               <Population name="Single Cells"  annotation=""  owningGroup="All Samples"  expanded="1"  sortPriority="10"  count="7367" >
                 <Graph smoothing="0"  backColor="#ffffff"  foreColor="#000000"  heatMapStatParameter="BL1-A"  type="Pseudocolor"  fast="1" >
                   <Axis dimension="x"  name="SSC-W"  label=""  auto="auto" />
                   <Axis dimension="y"  name="SSC-A"  label=""  auto="auto" />
                   <GraphSettings level="5%"  smoothingHighResolution="1"  contourHighResolution="1"  histogramSmoothingCount="0"  graphResolution="256"  showOutliers="0"  drawLargeDots="0"  dotsToDraw="8000"  tint="le.chartfill.tinted.40"  lineWeight="le.lineweight.normal"  lineStyle="le.linestyle.solid" />
                   <GraphEnvironment showGrid="0"  showAxes="tl"  showGates="1"  showFreqOnPlots="1"  showGateNameOnPlots="1"  showMedians="0"  showUncomped="0"  addEventParam="0"  lastYAxisName="" >
                     <TextTraits font="SansSerif"  size="11"  name="Labels"  style="plain"  color="#000000"  background="#00ffffff"  just="left" />
                     <TextTraits font="SansSerif"  size="11"  name="LayoutGates"  style="plain"  color="#000000"  background="#00ffffff"  just="left" />
                     <TextTraits font="SansSerif"  size="9"  name="Numbers"  style="plain"  color="#000000"  background="#00ffffff"  just="left" />
                     <TextTraits font="SansSerif"  size="9"  name="Legend"  style="plain"  color="#000000"  background="#00ffffff"  just="left" />
                     <WindowPosition x="839"  y="23"  width="390"  height="582"  displayed="1"  panelState="---" />
                   </GraphEnvironment>
                 </Graph>
                 <Gate gating:id="ID1110519902"  gating:parent_id="ID1477887375" >
                   <gating:RectangleGate eventsInside="1"  annoOffsetX="0"  annoOffsetY="0"  tint="#000000"  isTinted="0"  lineWeight="Normal"  userDefined="1"  percentX="0"  percentY="0" >
                     <gating:dimension gating:min="76.5984251968504"  gating:max="193.51181102362204" >
                       <data-type:fcs-dimension data-type:name="SSC-W" />
                     </gating:dimension>
                     <gating:dimension gating:min="32896.50196078431"  gating:max="674378.2901960785" >
                       <data-type:fcs-dimension data-type:name="SSC-A" />
                     </gating:dimension>
                   </gating:RectangleGate>
                 </Gate>
               </Population>
             </Subpopulations>
           </Population>
         </Subpopulations>
       </SampleNode>
     </Sample>
     <Sample>
       <DataSet uri="file:/Volumes/Kathrin%20Data/FACS/2023/230711%20CD20%20TF/2307011%20CD20%20KO%20TF%20surface_CD32B%203%20CD19PE%20CD69PB_sa6%20CD32B.fcs"  sampleID="13" />
       <Transformations>
         <transforms:linear transforms:minRange="0"  transforms:maxRange="4"  gain="0.0011037528" >
           <data-type:parameter data-type:name="Time" />
         </transforms:linear>
         <transforms:linear transforms:minRange="0"  transforms:maxRange="1048576"  gain="1" >
           <data-type:parameter data-type:name="FSC-A" />
         </transforms:linear>
         <transforms:linear transforms:minRange="0"  transforms:maxRange="1048576"  gain="1" >
           <data-type:parameter data-type:name="SSC-A" />
         </transforms:linear>
         <transforms:log transforms:offset="1"  transforms:decades="6.0205999133" >
           <data-type:parameter data-type:name="BL1-A" />
         </transforms:log>
         <transforms:log transforms:offset="3.1622776602"  transforms:decades="6.5205999133" >
           <data-type:parameter data-type:name="YL4-A" />
         </transforms:log>
         <transforms:log transforms:offset="3.1622776602"  transforms:decades="6.5205999133" >
           <data-type:parameter data-type:name="YL1-A" />
         </transforms:log>
         <transforms:log transforms:offset="1"  transforms:decades="6.0205999133" >
           <data-type:parameter data-type:name="RL1-A" />
         </transforms:log>
         <transforms:log transforms:offset="10"  transforms:decades="6.0205999133" >
           <data-type:parameter data-type:name="VL1-A" />
         </transforms:log>
         <transforms:linear transforms:minRange="0"  transforms:maxRange="1048576"  gain="1" >
           <data-type:parameter data-type:name="FSC-H" />
         </transforms:linear>
         <transforms:linear transforms:minRange="0"  transforms:maxRange="1048576"  gain="1" >
           <data-type:parameter data-type:name="SSC-H" />
         </transforms:linear>
         <transforms:linear transforms:minRange="0"  transforms:maxRange="1024"  gain="1" >
           <data-type:parameter data-type:name="FSC-W" />
         </transforms:linear>
         <transforms:linear transforms:minRange="0"  transforms:maxRange="1024"  gain="1" >
           <data-type:parameter data-type:name="SSC-W" />
         </transforms:linear>
       </Transformations>
       <Keywords>
         <Keyword name="FJ_FCS_VERSION"  value="3.1" />
         <Keyword name="$PAR"  value="12" />
         <Keyword name="$TOT"  value="13012" />
         <Keyword name="$MODE"  value="L" />
         <Keyword name="$DATATYPE"  value="F" />
         <Keyword name="$BYTEORD"  value="1,2,3,4" />
         <Keyword name="$P1N"  value="Time" />
         <Keyword name="$P1S"  value="Time" />
         <Keyword name="$P1B"  value="32" />
         <Keyword name="$P1R"  value="67108864" />
         <Keyword name="$P1E"  value="0,0" />
         <Keyword name="$P1F"  value="NA" />
         <Keyword name="$P1L"  value="NA" />
         <Keyword name="$P1V"  value="NA" />
         <Keyword name="$P2N"  value="FSC-A" />
         <Keyword name="$P2S"  value="FSC-A" />
         <Keyword name="$P2B"  value="32" />
         <Keyword name="$P2R"  value="1048576" />
         <Keyword name="$P2E"  value="0,0" />
         <Keyword name="$P2F"  value="NA" />
         <Keyword name="$P2L"  value="488" />
         <Keyword name="$P2V"  value="181" />
         <Keyword name="$P3N"  value="SSC-A" />
         <Keyword name="$P3S"  value="SSC-A" />
         <Keyword name="$P3B"  value="32" />
         <Keyword name="$P3R"  value="1048576" />
         <Keyword name="$P3E"  value="0,0" />
         <Keyword name="$P3F"  value="488_10" />
         <Keyword name="$P3L"  value="488" />
         <Keyword name="$P3V"  value="320" />
         <Keyword name="$P4N"  value="BL1-A" />
         <Keyword name="$P4S"  value="FITC-A" />
         <Keyword name="$P4B"  value="32" />
         <Keyword name="$P4R"  value="1048576" />
         <Keyword name="$P4E"  value="0,0" />
         <Keyword name="$P4F"  value="530_30" />
         <Keyword name="$P4L"  value="488" />
         <Keyword name="$P4V"  value="320" />
         <Keyword name="$P5N"  value="YL4-A" />
         <Keyword name="$P5S"  value="PE-Cy7-A" />
         <Keyword name="$P5B"  value="32" />
         <Keyword name="$P5R"  value="1048576" />
         <Keyword name="$P5E"  value="0,0" />
         <Keyword name="$P5F"  value="780_60" />
         <Keyword name="$P5L"  value="561" />
         <Keyword name="$P5V"  value="420" />
         <Keyword name="$P6N"  value="YL1-A" />
         <Keyword name="$P6S"  value="R-PE-A" />
         <Keyword name="$P6B"  value="32" />
         <Keyword name="$P6R"  value="1048576" />
         <Keyword name="$P6E"  value="0,0" />
         <Keyword name="$P6F"  value="585_16" />
         <Keyword name="$P6L"  value="561" />
         <Keyword name="$P6V"  value="360" />
         <Keyword name="$P7N"  value="RL1-A" />
         <Keyword name="$P7S"  value="Alexa Fluor    647-A" />
         <Keyword name="$P7B"  value="32" />
         <Keyword name="$P7R"  value="1048576" />
         <Keyword name="$P7E"  value="0,0" />
         <Keyword name="$P7F"  value="670_14" />
         <Keyword name="$P7L"  value="640" />
         <Keyword name="$P7V"  value="330" />
         <Keyword name="$P8N"  value="VL1-A" />
         <Keyword name="$P8S"  value="Pacific Blue   -A" />
         <Keyword name="$P8B"  value="32" />
         <Keyword name="$P8R"  value="1048576" />
         <Keyword name="$P8E"  value="0,0" />
         <Keyword name="$P8F"  value="440_50" />
         <Keyword name="$P8L"  value="405" />
         <Keyword name="$P8V"  value="320" />
         <Keyword name="$P9N"  value="FSC-H" />
         <Keyword name="$P9S"  value="FSC-H" />
         <Keyword name="$P9B"  value="32" />
         <Keyword name="$P9R"  value="1048576" />
         <Keyword name="$P9E"  value="0,0" />
         <Keyword name="$P9F"  value="NA" />
         <Keyword name="$P9L"  value="488" />
         <Keyword name="$P9V"  value="181" />
         <Keyword name="$P10N"  value="SSC-H" />
         <Keyword name="$P10S"  value="SSC-H" />
         <Keyword name="$P10B"  value="32" />
         <Keyword name="$P10R"  value="1048576" />
         <Keyword name="$P10E"  value="0,0" />
         <Keyword name="$P10F"  value="488_10" />
         <Keyword name="$P10L"  value="488" />
         <Keyword name="$P10V"  value="320" />
         <Keyword name="$P11N"  value="FSC-W" />
         <Keyword name="$P11S"  value="FSC-W" />
         <Keyword name="$P11B"  value="32" />
         <Keyword name="$P11R"  value="1024" />
         <Keyword name="$P11E"  value="0,0" />
         <Keyword name="$P11F"  value="NA" />
         <Keyword name="$P11L"  value="488" />
         <Keyword name="$P11V"  value="181" />
         <Keyword name="$P12N"  value="SSC-W" />
         <Keyword name="$P12S"  value="SSC-W" />
         <Keyword name="$P12B"  value="32" />
         <Keyword name="$P12R"  value="1024" />
         <Keyword name="$P12E"  value="0,0" />
         <Keyword name="$P12F"  value="488_10" />
         <Keyword name="$P12L"  value="488" />
         <Keyword name="$P12V"  value="320" />
         <Keyword name="$CYT"  value="4486521 Attune NxT Acoustic Focusing Cytometer (Lasers: BRVY)" />
         <Keyword name="$SYS"  value="SNAKE Microsoft Windows 10 Enterprise LTSC" />
         <Keyword name="$SPILLOVER"  value="5,BL1-A,YL4-A,YL1-A,RL1-A,VL1-A,1.000000,0.000000,0.000000,0.000000,0.000000,0.000000,1.000000,0.000000,0.000000,0.000000,0.000000,0.000000,1.000000,0.000000,0.000000,0.000000,0.000000,0.000000,1.000000,0.000000,0.000000,0.000000,0.000000,0.000000,1.000000" />
         <Keyword name="$BTIM"  value="11:53:29" />
         <Keyword name="$CELLS"  value="NA" />
         <Keyword name="$COM"  value="NA" />
         <Keyword name="$CYTSN"  value="2AFC212610616" />
         <Keyword name="$DATE"  value="11-Jul-2023" />
         <Keyword name="$ETIM"  value="11:53:33" />
         <Keyword name="$EXP"  value="NA" />
         <Keyword name="$FIL"  value="sa6 CD32B.fcs" />
         <Keyword name="$INST"  value="NA" />
         <Keyword name="$ORIGINALITY"  value="Original" />
         <Keyword name="$LOST"  value="0" />
         <Keyword name="$OP"  value="Guest Guest" />
         <Keyword name="$PLATEID"  value="NA" />
         <Keyword name="$PLATENAME"  value="NA" />
         <Keyword name="$PROJ"  value="2307011 CD20 KO TF surface" />
         <Keyword name="$SMNO"  value="CD32B 3 CD19PE CD69PB" />
         <Keyword name="$SRC"  value="NA" />
         <Keyword name="$TIMESTEP"  value="0,001" />
         <Keyword name="$VOL"  value="9000" />
         <Keyword name="#FLOWRATE"  value="100" />
         <Keyword name="#LASER1ASF"  value="1,08" />
         <Keyword name="#LASER1COLOR"  value="Blue" />
         <Keyword name="#LASER1DELAY"  value="1100" />
         <Keyword name="#LASER2ASF"  value="1,07" />
         <Keyword name="#LASER2COLOR"  value="Red" />
         <Keyword name="#LASER2DELAY"  value="1523" />
         <Keyword name="#LASER3ASF"  value="1,07" />
         <Keyword name="#LASER3COLOR"  value="Violet" />
         <Keyword name="#LASER3DELAY"  value="700" />
         <Keyword name="#LASER4ASF"  value="0,78" />
         <Keyword name="#LASER4COLOR"  value="Yellow" />
         <Keyword name="#LASER4DELAY"  value="241" />
         <Keyword name="#LASERCONFIG"  value="BRVY" />
         <Keyword name="#P1Label"  value="NA" />
         <Keyword name="#P1Target"  value="NA" />
         <Keyword name="#P4Label"  value="FITC" />
         <Keyword name="#P5Label"  value="PE-Cy7" />
         <Keyword name="#P6Label"  value="R-PE" />
         <Keyword name="#P7Label"  value="Alexa Fluor    647" />
         <Keyword name="#P8Label"  value="Pacific Blue   " />
         <Keyword name="#PTDATE"  value="04-Jul-2023" />
         <Keyword name="#PTRESULT"  value="Pass" />
         <Keyword name="#TR1"  value="OR_FSC,25000" />
         <Keyword name="#WIDTHTHRESHOLD"  value="1000" />
         <Keyword name="#WINEXT"  value="0" />
         <Keyword name="HOSTID"  value="snake" />
         <Keyword name="$BEGINDATA"  value="000000008192" />
         <Keyword name="$ENDDATA"  value="000000632767" />
         <Keyword name="$NEXTDATA"  value="000000000000" />
         <Keyword name="$BEGINSTEXT"  value="000000000000" />
         <Keyword name="$ENDSTEXT"  value="000000000000" />
         <Keyword name="$BEGINANALYSIS"  value="000000000000" />
         <Keyword name="$ENDANALYSIS"  value="000000000000" />
       </Keywords>
       <SampleNode name="sa6 CD32B.fcs"  annotation=""  owningGroup=""  expanded="1"  sortPriority="10"  count="13012"  sampleID="13" >
         <Graph smoothing="0"  backColor="#ffffff"  foreColor="#000000"  type="Pseudocolor"  fast="1" >
           <Axis dimension="x"  name="FSC-A"  label=""  auto="auto" />
           <Axis dimension="y"  name="SSC-A"  label=""  auto="auto" />
           <GraphSettings level="5%"  smoothingHighResolution="1"  contourHighResolution="1"  histogramSmoothingCount="0"  graphResolution="256"  showOutliers="0"  drawLargeDots="0"  dotsToDraw="8000"  tint="le.chartfill.tinted.40"  lineWeight="le.lineweight.normal"  lineStyle="le.linestyle.solid" />
           <GraphEnvironment showGrid="0"  showAxes="tl"  showGates="1"  showFreqOnPlots="1"  showGateNameOnPlots="1"  showMedians="0"  showUncomped="0"  addEventParam="0"  lastYAxisName="" >
             <TextTraits font="SansSerif"  size="11"  name="Labels"  style="plain"  color="#000000"  background="#00ffffff"  just="left" />
             <TextTraits font="SansSerif"  size="11"  name="LayoutGates"  style="plain"  color="#000000"  background="#00ffffff"  just="left" />
             <TextTraits font="SansSerif"  size="9"  name="Numbers"  style="plain"  color="#000000"  background="#00ffffff"  just="left" />
             <TextTraits font="SansSerif"  size="9"  name="Legend"  style="plain"  color="#000000"  background="#00ffffff"  just="left" />
             <WindowPosition x="0"  y="0"  width="0"  height="0"  displayed="0"  panelState="" />
           </GraphEnvironment>
         </Graph>
         <Subpopulations>
           <Population name="Ramos mut extra"  annotation=""  owningGroup=""  expanded="1"  sortPriority="10"  count="6784" >
             <Graph smoothing="0"  backColor="#ffffff"  foreColor="#000000"  heatMapStatParameter="BL1-A"  type="Pseudocolor"  fast="1" >
               <Axis dimension="x"  name="FSC-A"  label=""  auto="auto" />
               <Axis dimension="y"  name="SSC-A"  label=""  auto="auto" />
               <GraphSettings level="5%"  smoothingHighResolution="1"  contourHighResolution="1"  histogramSmoothingCount="0"  graphResolution="256"  showOutliers="0"  drawLargeDots="0"  dotsToDraw="8000"  tint="le.chartfill.tinted.40"  lineWeight="le.lineweight.normal"  lineStyle="le.linestyle.solid" />
               <GraphEnvironment showGrid="0"  showAxes="tl"  showGates="1"  showFreqOnPlots="1"  showGateNameOnPlots="1"  showMedians="0"  showUncomped="0"  addEventParam="0"  lastYAxisName="" >
                 <TextTraits font="SansSerif"  size="11"  name="Labels"  style="plain"  color="#000000"  background="#00ffffff"  just="left" />
                 <TextTraits font="SansSerif"  size="11"  name="LayoutGates"  style="plain"  color="#000000"  background="#00ffffff"  just="left" />
                 <TextTraits font="SansSerif"  size="9"  name="Numbers"  style="plain"  color="#000000"  background="#00ffffff"  just="left" />
                 <TextTraits font="SansSerif"  size="9"  name="Legend"  style="plain"  color="#000000"  background="#00ffffff"  just="left" />
                 <WindowPosition x="839"  y="23"  width="390"  height="582"  displayed="1"  panelState="---" />
               </GraphEnvironment>
             </Graph>
             <Gate gating:id="ID1829837100" >
               <gating:EllipsoidGate eventsInside="1"  annoOffsetX="42"  annoOffsetY="-143"  tint="#000000"  isTinted="0"  lineWeight="Normal"  userDefined="1"  gating:distance="117.81748339149404" >
                 <gating:dimension>
                   <data-type:fcs-dimension data-type:name="FSC-A" />
                 </gating:dimension>
                 <gating:dimension>
                   <data-type:fcs-dimension data-type:name="SSC-A" />
                 </gating:dimension>
                 <gating:foci>
                   <gating:vertex>
                     <gating:coordinate data-type:value="99.6305712933" />
                     <gating:coordinate data-type:value="37.8907231171" />
                   </gating:vertex>
                   <gating:vertex>
                     <gating:coordinate data-type:value="190.3694287067" />
                     <gating:coordinate data-type:value="103.1092768829" />
                   </gating:vertex>
                 </gating:foci>
                 <gating:edge>
                   <gating:vertex>
                     <gating:coordinate data-type:value="97" />
                     <gating:coordinate data-type:value="36" />
                   </gating:vertex>
                   <gating:vertex>
                     <gating:coordinate data-type:value="193" />
                     <gating:coordinate data-type:value="105" />
                   </gating:vertex>
                   <gating:vertex>
                     <gating:coordinate data-type:value="156" />
                     <gating:coordinate data-type:value="55" />
                   </gating:vertex>
                   <gating:vertex>
                     <gating:coordinate data-type:value="133" />
                     <gating:coordinate data-type:value="86" />
                   </gating:vertex>
                 </gating:edge>
               </gating:EllipsoidGate>
             </Gate>
             <Subpopulations>
               <Population name="Single Cells"  annotation=""  owningGroup="All Samples"  expanded="1"  sortPriority="10"  count="6783" >
                 <Graph smoothing="0"  backColor="#ffffff"  foreColor="#000000"  heatMapStatParameter="BL1-A"  type="Pseudocolor"  fast="1" >
                   <Axis dimension="x"  name="SSC-W"  label=""  auto="auto" />
                   <Axis dimension="y"  name="SSC-A"  label=""  auto="auto" />
                   <GraphSettings level="5%"  smoothingHighResolution="1"  contourHighResolution="1"  histogramSmoothingCount="0"  graphResolution="256"  showOutliers="0"  drawLargeDots="0"  dotsToDraw="8000"  tint="le.chartfill.tinted.40"  lineWeight="le.lineweight.normal"  lineStyle="le.linestyle.solid" />
                   <GraphEnvironment showGrid="0"  showAxes="tl"  showGates="1"  showFreqOnPlots="1"  showGateNameOnPlots="1"  showMedians="0"  showUncomped="0"  addEventParam="0"  lastYAxisName="" >
                     <TextTraits font="SansSerif"  size="11"  name="Labels"  style="plain"  color="#000000"  background="#00ffffff"  just="left" />
                     <TextTraits font="SansSerif"  size="11"  name="LayoutGates"  style="plain"  color="#000000"  background="#00ffffff"  just="left" />
                     <TextTraits font="SansSerif"  size="9"  name="Numbers"  style="plain"  color="#000000"  background="#00ffffff"  just="left" />
                     <TextTraits font="SansSerif"  size="9"  name="Legend"  style="plain"  color="#000000"  background="#00ffffff"  just="left" />
                     <WindowPosition x="839"  y="23"  width="390"  height="582"  displayed="1"  panelState="---" />
                   </GraphEnvironment>
                 </Graph>
                 <Gate gating:id="ID1737169506"  gating:parent_id="ID1829837100" >
                   <gating:RectangleGate eventsInside="1"  annoOffsetX="0"  annoOffsetY="0"  tint="#000000"  isTinted="0"  lineWeight="Normal"  userDefined="1"  percentX="0"  percentY="0" >
                     <gating:dimension gating:min="76.5984251968504"  gating:max="193.51181102362204" >
                       <data-type:fcs-dimension data-type:name="SSC-W" />
                     </gating:dimension>
                     <gating:dimension gating:min="32896.50196078431"  gating:max="674378.2901960785" >
                       <data-type:fcs-dimension data-type:name="SSC-A" />
                     </gating:dimension>
                   </gating:RectangleGate>
                 </Gate>
               </Population>
             </Subpopulations>
           </Population>
         </Subpopulations>
       </SampleNode>
     </Sample>
     <Sample>
       <DataSet uri="file:/Volumes/Kathrin%20Data/FACS/2023/230711%20CD20%20TF/2307011%20CD20%20KO%20TF_CD32B%202%20pLyn%20507_sa5%20CD32b%20CD20KO%20N+C.fcs"  sampleID="57" />
       <Transformations>
         <transforms:linear transforms:minRange="0"  transforms:maxRange="3"  gain="1" >
           <data-type:parameter data-type:name="Time" />
         </transforms:linear>
         <transforms:linear transforms:minRange="0"  transforms:maxRange="1048576"  gain="1" >
           <data-type:parameter data-type:name="FSC-A" />
         </transforms:linear>
         <transforms:linear transforms:minRange="0"  transforms:maxRange="1048576"  gain="1" >
           <data-type:parameter data-type:name="SSC-A" />
         </transforms:linear>
         <transforms:log transforms:offset="1"  transforms:decades="6.0205999133" >
           <data-type:parameter data-type:name="BL1-A" />
         </transforms:log>
         <transforms:log transforms:offset="1"  transforms:decades="6.0205999133" >
           <data-type:parameter data-type:name="RL1-A" />
         </transforms:log>
         <transforms:linear transforms:minRange="0"  transforms:maxRange="1048576"  gain="1" >
           <data-type:parameter data-type:name="FSC-H" />
         </transforms:linear>
         <transforms:linear transforms:minRange="0"  transforms:maxRange="1048576"  gain="1" >
           <data-type:parameter data-type:name="SSC-H" />
         </transforms:linear>
         <transforms:linear transforms:minRange="0"  transforms:maxRange="1024"  gain="1" >
           <data-type:parameter data-type:name="FSC-W" />
         </transforms:linear>
         <transforms:linear transforms:minRange="0"  transforms:maxRange="1024"  gain="1" >
           <data-type:parameter data-type:name="SSC-W" />
         </transforms:linear>
       </Transformations>
       <Keywords>
         <Keyword name="FJ_FCS_VERSION"  value="3.1" />
         <Keyword name="$PAR"  value="9" />
         <Keyword name="$TOT"  value="13718" />
         <Keyword name="$MODE"  value="L" />
         <Keyword name="$DATATYPE"  value="F" />
         <Keyword name="$BYTEORD"  value="1,2,3,4" />
         <Keyword name="$P1N"  value="Time" />
         <Keyword name="$P1S"  value="Time" />
         <Keyword name="$P1B"  value="32" />
         <Keyword name="$P1R"  value="67108864" />
         <Keyword name="$P1E"  value="0,0" />
         <Keyword name="$P1F"  value="NA" />
         <Keyword name="$P1L"  value="NA" />
         <Keyword name="$P1V"  value="NA" />
         <Keyword name="$P2N"  value="FSC-A" />
         <Keyword name="$P2S"  value="FSC-A" />
         <Keyword name="$P2B"  value="32" />
         <Keyword name="$P2R"  value="1048576" />
         <Keyword name="$P2E"  value="0,0" />
         <Keyword name="$P2F"  value="NA" />
         <Keyword name="$P2L"  value="488" />
         <Keyword name="$P2V"  value="181" />
         <Keyword name="$P3N"  value="SSC-A" />
         <Keyword name="$P3S"  value="SSC-A" />
         <Keyword name="$P3B"  value="32" />
         <Keyword name="$P3R"  value="1048576" />
         <Keyword name="$P3E"  value="0,0" />
         <Keyword name="$P3F"  value="488_10" />
         <Keyword name="$P3L"  value="488" />
         <Keyword name="$P3V"  value="320" />
         <Keyword name="$P4N"  value="BL1-A" />
         <Keyword name="$P4S"  value="FITC-A" />
         <Keyword name="$P4B"  value="32" />
         <Keyword name="$P4R"  value="1048576" />
         <Keyword name="$P4E"  value="0,0" />
         <Keyword name="$P4F"  value="530_30" />
         <Keyword name="$P4L"  value="488" />
         <Keyword name="$P4V"  value="340" />
         <Keyword name="$P5N"  value="RL1-A" />
         <Keyword name="$P5S"  value="Alexa Fluor    647-A" />
         <Keyword name="$P5B"  value="32" />
         <Keyword name="$P5R"  value="1048576" />
         <Keyword name="$P5E"  value="0,0" />
         <Keyword name="$P5F"  value="670_14" />
         <Keyword name="$P5L"  value="640" />
         <Keyword name="$P5V"  value="330" />
         <Keyword name="$P6N"  value="FSC-H" />
         <Keyword name="$P6S"  value="FSC-H" />
         <Keyword name="$P6B"  value="32" />
         <Keyword name="$P6R"  value="1048576" />
         <Keyword name="$P6E"  value="0,0" />
         <Keyword name="$P6F"  value="NA" />
         <Keyword name="$P6L"  value="488" />
         <Keyword name="$P6V"  value="181" />
         <Keyword name="$P7N"  value="SSC-H" />
         <Keyword name="$P7S"  value="SSC-H" />
         <Keyword name="$P7B"  value="32" />
         <Keyword name="$P7R"  value="1048576" />
         <Keyword name="$P7E"  value="0,0" />
         <Keyword name="$P7F"  value="488_10" />
         <Keyword name="$P7L"  value="488" />
         <Keyword name="$P7V"  value="320" />
         <Keyword name="$P8N"  value="FSC-W" />
         <Keyword name="$P8S"  value="FSC-W" />
         <Keyword name="$P8B"  value="32" />
         <Keyword name="$P8R"  value="1024" />
         <Keyword name="$P8E"  value="0,0" />
         <Keyword name="$P8F"  value="NA" />
         <Keyword name="$P8L"  value="488" />
         <Keyword name="$P8V"  value="181" />
         <Keyword name="$P9N"  value="SSC-W" />
         <Keyword name="$P9S"  value="SSC-W" />
         <Keyword name="$P9B"  value="32" />
         <Keyword name="$P9R"  value="1024" />
         <Keyword name="$P9E"  value="0,0" />
         <Keyword name="$P9F"  value="488_10" />
         <Keyword name="$P9L"  value="488" />
         <Keyword name="$P9V"  value="320" />
         <Keyword name="$CYT"  value="4486521 Attune NxT Acoustic Focusing Cytometer (Lasers: BRVY)" />
         <Keyword name="$SYS"  value="SNAKE Microsoft Windows 10 Enterprise LTSC" />
         <Keyword name="$SPILLOVER"  value="2,BL1-A,RL1-A,1.000000,0.000000,0.000000,1.000000" />
         <Keyword name="$BTIM"  value="09:46:16" />
         <Keyword name="$CELLS"  value="NA" />
         <Keyword name="$COM"  value="NA" />
         <Keyword name="$CYTSN"  value="2AFC212610616" />
         <Keyword name="$DATE"  value="11-Jul-2023" />
         <Keyword name="$ETIM"  value="09:46:19" />
         <Keyword name="$EXP"  value="NA" />
         <Keyword name="$FIL"  value="sa5 CD32b CD20KO N+C.fcs" />
         <Keyword name="$INST"  value="NA" />
         <Keyword name="$ORIGINALITY"  value="Original" />
         <Keyword name="$LOST"  value="0" />
         <Keyword name="$OP"  value="Guest Guest" />
         <Keyword name="$PLATEID"  value="NA" />
         <Keyword name="$PLATENAME"  value="NA" />
         <Keyword name="$PROJ"  value="2307011 CD20 KO TF" />
         <Keyword name="$SMNO"  value="CD32B 2 pLyn 507" />
         <Keyword name="$SRC"  value="NA" />
         <Keyword name="$TIMESTEP"  value="0,001" />
         <Keyword name="$VOL"  value="6000" />
         <Keyword name="#FLOWRATE"  value="100" />
         <Keyword name="#LASER1ASF"  value="1,08" />
         <Keyword name="#LASER1COLOR"  value="Blue" />
         <Keyword name="#LASER1DELAY"  value="1100" />
         <Keyword name="#LASER2ASF"  value="1,07" />
         <Keyword name="#LASER2COLOR"  value="Red" />
         <Keyword name="#LASER2DELAY"  value="1523" />
         <Keyword name="#LASER3ASF"  value="1,07" />
         <Keyword name="#LASER3COLOR"  value="Violet" />
         <Keyword name="#LASER3DELAY"  value="700" />
         <Keyword name="#LASER4ASF"  value="0,78" />
         <Keyword name="#LASER4COLOR"  value="Yellow" />
         <Keyword name="#LASER4DELAY"  value="241" />
         <Keyword name="#LASERCONFIG"  value="BRVY" />
         <Keyword name="#P1Label"  value="NA" />
         <Keyword name="#P1Target"  value="NA" />
         <Keyword name="#P4Label"  value="FITC" />
         <Keyword name="#P5Label"  value="Alexa Fluor    647" />
         <Keyword name="#PTDATE"  value="04-Jul-2023" />
         <Keyword name="#PTRESULT"  value="Pass" />
         <Keyword name="#TR1"  value="OR_FSC,25000" />
         <Keyword name="#WIDTHTHRESHOLD"  value="1000" />
         <Keyword name="#WINEXT"  value="0" />
         <Keyword name="HOSTID"  value="snake" />
         <Keyword name="$BEGINDATA"  value="000000008192" />
         <Keyword name="$ENDDATA"  value="000000502039" />
         <Keyword name="$NEXTDATA"  value="000000000000" />
         <Keyword name="$BEGINSTEXT"  value="000000000000" />
         <Keyword name="$ENDSTEXT"  value="000000000000" />
         <Keyword name="$BEGINANALYSIS"  value="000000000000" />
         <Keyword name="$ENDANALYSIS"  value="000000000000" />
       </Keywords>
       <SampleNode name="sa5 CD32b CD20KO N+C.fcs"  annotation=""  owningGroup=""  expanded="1"  sortPriority="10"  count="13718"  sampleID="57" >
         <Graph smoothing="0"  backColor="#ffffff"  foreColor="#000000"  type="Pseudocolor"  fast="1" >
           <Axis dimension="x"  name="FSC-A"  label=""  auto="auto" />
           <Axis dimension="y"  name="SSC-A"  label=""  auto="auto" />
           <GraphSettings level="5%"  smoothingHighResolution="1"  contourHighResolution="1"  histogramSmoothingCount="0"  graphResolution="256"  showOutliers="0"  drawLargeDots="0"  dotsToDraw="8000"  tint="le.chartfill.tinted.40"  lineWeight="le.lineweight.normal"  lineStyle="le.linestyle.solid" />
           <GraphEnvironment showGrid="0"  showAxes="tl"  showGates="1"  showFreqOnPlots="1"  showGateNameOnPlots="1"  showMedians="0"  showUncomped="0"  addEventParam="0"  lastYAxisName="" >
             <TextTraits font="SansSerif"  size="11"  name="Labels"  style="plain"  color="#000000"  background="#00ffffff"  just="left" />
             <TextTraits font="SansSerif"  size="11"  name="LayoutGates"  style="plain"  color="#000000"  background="#00ffffff"  just="left" />
             <TextTraits font="SansSerif"  size="9"  name="Numbers"  style="plain"  color="#000000"  background="#00ffffff"  just="left" />
             <TextTraits font="SansSerif"  size="9"  name="Legend"  style="plain"  color="#000000"  background="#00ffffff"  just="left" />
             <WindowPosition x="0"  y="0"  width="0"  height="0"  displayed="0"  panelState="" />
           </GraphEnvironment>
         </Graph>
         <Subpopulations>
           <Population name="Ramos mut extra"  annotation=""  owningGroup="All Samples"  expanded="1"  sortPriority="10"  count="7194" >
             <Graph smoothing="0"  backColor="#ffffff"  foreColor="#000000"  heatMapStatParameter="BL1-A"  type="Pseudocolor"  fast="1" >
               <Axis dimension="x"  name="FSC-A"  label=""  auto="auto" />
               <Axis dimension="y"  name="SSC-A"  label=""  auto="auto" />
               <GraphSettings level="5%"  smoothingHighResolution="1"  contourHighResolution="1"  histogramSmoothingCount="0"  graphResolution="256"  showOutliers="0"  drawLargeDots="0"  dotsToDraw="8000"  tint="le.chartfill.tinted.40"  lineWeight="le.lineweight.normal"  lineStyle="le.linestyle.solid" />
               <GraphEnvironment showGrid="0"  showAxes="tl"  showGates="1"  showFreqOnPlots="1"  showGateNameOnPlots="1"  showMedians="0"  showUncomped="0"  addEventParam="0"  lastYAxisName="" >
                 <TextTraits font="SansSerif"  size="11"  name="Labels"  style="plain"  color="#000000"  background="#00ffffff"  just="left" />
                 <TextTraits font="SansSerif"  size="11"  name="LayoutGates"  style="plain"  color="#000000"  background="#00ffffff"  just="left" />
                 <TextTraits font="SansSerif"  size="9"  name="Numbers"  style="plain"  color="#000000"  background="#00ffffff"  just="left" />
                 <TextTraits font="SansSerif"  size="9"  name="Legend"  style="plain"  color="#000000"  background="#00ffffff"  just="left" />
                 <WindowPosition x="839"  y="23"  width="390"  height="582"  displayed="1"  panelState="---" />
               </GraphEnvironment>
             </Graph>
             <Gate gating:id="ID516544434" >
               <gating:EllipsoidGate eventsInside="1"  annoOffsetX="42"  annoOffsetY="-143"  tint="#000000"  isTinted="0"  lineWeight="Normal"  userDefined="1"  gating:distance="117.78321681279125" >
                 <gating:dimension>
                   <data-type:fcs-dimension data-type:name="FSC-A" />
                 </gating:dimension>
                 <gating:dimension>
                   <data-type:fcs-dimension data-type:name="SSC-A" />
                 </gating:dimension>
                 <gating:foci>
                   <gating:vertex>
                     <gating:coordinate data-type:value="95.6402963964" />
                     <gating:coordinate data-type:value="26.9176889616" />
                   </gating:vertex>
                   <gating:vertex>
                     <gating:coordinate data-type:value="185.3597036036" />
                     <gating:coordinate data-type:value="92.0823110384" />
                   </gating:vertex>
                 </gating:foci>
                 <gating:edge>
                   <gating:vertex>
                     <gating:coordinate data-type:value="93" />
                     <gating:coordinate data-type:value="25" />
                   </gating:vertex>
                   <gating:vertex>
                     <gating:coordinate data-type:value="188" />
                     <gating:coordinate data-type:value="94" />
                   </gating:vertex>
                   <gating:vertex>
                     <gating:coordinate data-type:value="152" />
                     <gating:coordinate data-type:value="44" />
                   </gating:vertex>
                   <gating:vertex>
                     <gating:coordinate data-type:value="129" />
                     <gating:coordinate data-type:value="75" />
                   </gating:vertex>
                 </gating:edge>
               </gating:EllipsoidGate>
             </Gate>
             <Subpopulations>
               <Population name="Single Cells"  annotation=""  owningGroup="All Samples"  expanded="1"  sortPriority="10"  count="7185" >
                 <Graph smoothing="0"  backColor="#ffffff"  foreColor="#000000"  heatMapStatParameter="BL1-A"  type="Pseudocolor"  fast="1" >
                   <Axis dimension="x"  name="SSC-W"  label=""  auto="auto" />
                   <Axis dimension="y"  name="SSC-A"  label=""  auto="auto" />
                   <GraphSettings level="5%"  smoothingHighResolution="1"  contourHighResolution="1"  histogramSmoothingCount="0"  graphResolution="256"  showOutliers="0"  drawLargeDots="0"  dotsToDraw="8000"  tint="le.chartfill.tinted.40"  lineWeight="le.lineweight.normal"  lineStyle="le.linestyle.solid" />
                   <GraphEnvironment showGrid="0"  showAxes="tl"  showGates="1"  showFreqOnPlots="1"  showGateNameOnPlots="1"  showMedians="0"  showUncomped="0"  addEventParam="0"  lastYAxisName="" >
                     <TextTraits font="SansSerif"  size="11"  name="Labels"  style="plain"  color="#000000"  background="#00ffffff"  just="left" />
                     <TextTraits font="SansSerif"  size="11"  name="LayoutGates"  style="plain"  color="#000000"  background="#00ffffff"  just="left" />
                     <TextTraits font="SansSerif"  size="9"  name="Numbers"  style="plain"  color="#000000"  background="#00ffffff"  just="left" />
                     <TextTraits font="SansSerif"  size="9"  name="Legend"  style="plain"  color="#000000"  background="#00ffffff"  just="left" />
                     <WindowPosition x="839"  y="23"  width="390"  height="582"  displayed="1"  panelState="---" />
                   </GraphEnvironment>
                 </Graph>
                 <Gate gating:id="ID1399808763"  gating:parent_id="ID516544434" >
                   <gating:RectangleGate eventsInside="1"  annoOffsetX="0"  annoOffsetY="0"  tint="#000000"  isTinted="0"  lineWeight="Normal"  userDefined="1"  percentX="0"  percentY="0" >
                     <gating:dimension gating:min="76.5984251968504"  gating:max="193.51181102362204" >
                       <data-type:fcs-dimension data-type:name="SSC-W" />
                     </gating:dimension>
                     <gating:dimension gating:min="32896.50196078431"  gating:max="674378.2901960785" >
                       <data-type:fcs-dimension data-type:name="SSC-A" />
                     </gating:dimension>
                   </gating:RectangleGate>
                 </Gate>
               </Population>
             </Subpopulations>
           </Population>
         </Subpopulations>
       </SampleNode>
     </Sample>
     <Sample>
       <DataSet uri="file:/Volumes/Kathrin%20Data/FACS/2023/230711%20CD20%20TF/2307011%20CD20%20KO%20TF%20surface_CD32B%204%20CD83PECy7%20CD40PB_sa2%20CD32B%20CD20KOwt1.fcs"  sampleID="14" />
       <Transformations>
         <transforms:linear transforms:minRange="0"  transforms:maxRange="5"  gain="0.0011981788" >
           <data-type:parameter data-type:name="Time" />
         </transforms:linear>
         <transforms:linear transforms:minRange="0"  transforms:maxRange="1048576"  gain="1" >
           <data-type:parameter data-type:name="FSC-A" />
         </transforms:linear>
         <transforms:linear transforms:minRange="0"  transforms:maxRange="1048576"  gain="1" >
           <data-type:parameter data-type:name="SSC-A" />
         </transforms:linear>
         <transforms:log transforms:offset="1"  transforms:decades="6.0205999133" >
           <data-type:parameter data-type:name="BL1-A" />
         </transforms:log>
         <transforms:log transforms:offset="3.1622776602"  transforms:decades="6.5205999133" >
           <data-type:parameter data-type:name="YL4-A" />
         </transforms:log>
         <transforms:log transforms:offset="3.1622776602"  transforms:decades="6.5205999133" >
           <data-type:parameter data-type:name="YL1-A" />
         </transforms:log>
         <transforms:log transforms:offset="1"  transforms:decades="6.0205999133" >
           <data-type:parameter data-type:name="RL1-A" />
         </transforms:log>
         <transforms:log transforms:offset="10"  transforms:decades="6.0205999133" >
           <data-type:parameter data-type:name="VL1-A" />
         </transforms:log>
         <transforms:linear transforms:minRange="0"  transforms:maxRange="1048576"  gain="1" >
           <data-type:parameter data-type:name="FSC-H" />
         </transforms:linear>
         <transforms:linear transforms:minRange="0"  transforms:maxRange="1048576"  gain="1" >
           <data-type:parameter data-type:name="SSC-H" />
         </transforms:linear>
         <transforms:linear transforms:minRange="0"  transforms:maxRange="1024"  gain="1" >
           <data-type:parameter data-type:name="FSC-W" />
         </transforms:linear>
         <transforms:linear transforms:minRange="0"  transforms:maxRange="1024"  gain="1" >
           <data-type:parameter data-type:name="SSC-W" />
         </transforms:linear>
       </Transformations>
       <Keywords>
         <Keyword name="FJ_FCS_VERSION"  value="3.1" />
         <Keyword name="$PAR"  value="12" />
         <Keyword name="$TOT"  value="12418" />
         <Keyword name="$MODE"  value="L" />
         <Keyword name="$DATATYPE"  value="F" />
         <Keyword name="$BYTEORD"  value="1,2,3,4" />
         <Keyword name="$P1N"  value="Time" />
         <Keyword name="$P1S"  value="Time" />
         <Keyword name="$P1B"  value="32" />
         <Keyword name="$P1R"  value="67108864" />
         <Keyword name="$P1E"  value="0,0" />
         <Keyword name="$P1F"  value="NA" />
         <Keyword name="$P1L"  value="NA" />
         <Keyword name="$P1V"  value="NA" />
         <Keyword name="$P2N"  value="FSC-A" />
         <Keyword name="$P2S"  value="FSC-A" />
         <Keyword name="$P2B"  value="32" />
         <Keyword name="$P2R"  value="1048576" />
         <Keyword name="$P2E"  value="0,0" />
         <Keyword name="$P2F"  value="NA" />
         <Keyword name="$P2L"  value="488" />
         <Keyword name="$P2V"  value="181" />
         <Keyword name="$P3N"  value="SSC-A" />
         <Keyword name="$P3S"  value="SSC-A" />
         <Keyword name="$P3B"  value="32" />
         <Keyword name="$P3R"  value="1048576" />
         <Keyword name="$P3E"  value="0,0" />
         <Keyword name="$P3F"  value="488_10" />
         <Keyword name="$P3L"  value="488" />
         <Keyword name="$P3V"  value="320" />
         <Keyword name="$P4N"  value="BL1-A" />
         <Keyword name="$P4S"  value="FITC-A" />
         <Keyword name="$P4B"  value="32" />
         <Keyword name="$P4R"  value="1048576" />
         <Keyword name="$P4E"  value="0,0" />
         <Keyword name="$P4F"  value="530_30" />
         <Keyword name="$P4L"  value="488" />
         <Keyword name="$P4V"  value="320" />
         <Keyword name="$P5N"  value="YL4-A" />
         <Keyword name="$P5S"  value="PE-Cy7-A" />
         <Keyword name="$P5B"  value="32" />
         <Keyword name="$P5R"  value="1048576" />
         <Keyword name="$P5E"  value="0,0" />
         <Keyword name="$P5F"  value="780_60" />
         <Keyword name="$P5L"  value="561" />
         <Keyword name="$P5V"  value="420" />
         <Keyword name="$P6N"  value="YL1-A" />
         <Keyword name="$P6S"  value="R-PE-A" />
         <Keyword name="$P6B"  value="32" />
         <Keyword name="$P6R"  value="1048576" />
         <Keyword name="$P6E"  value="0,0" />
         <Keyword name="$P6F"  value="585_16" />
         <Keyword name="$P6L"  value="561" />
         <Keyword name="$P6V"  value="360" />
         <Keyword name="$P7N"  value="RL1-A" />
         <Keyword name="$P7S"  value="Alexa Fluor    647-A" />
         <Keyword name="$P7B"  value="32" />
         <Keyword name="$P7R"  value="1048576" />
         <Keyword name="$P7E"  value="0,0" />
         <Keyword name="$P7F"  value="670_14" />
         <Keyword name="$P7L"  value="640" />
         <Keyword name="$P7V"  value="330" />
         <Keyword name="$P8N"  value="VL1-A" />
         <Keyword name="$P8S"  value="Pacific Blue   -A" />
         <Keyword name="$P8B"  value="32" />
         <Keyword name="$P8R"  value="1048576" />
         <Keyword name="$P8E"  value="0,0" />
         <Keyword name="$P8F"  value="440_50" />
         <Keyword name="$P8L"  value="405" />
         <Keyword name="$P8V"  value="320" />
         <Keyword name="$P9N"  value="FSC-H" />
         <Keyword name="$P9S"  value="FSC-H" />
         <Keyword name="$P9B"  value="32" />
         <Keyword name="$P9R"  value="1048576" />
         <Keyword name="$P9E"  value="0,0" />
         <Keyword name="$P9F"  value="NA" />
         <Keyword name="$P9L"  value="488" />
         <Keyword name="$P9V"  value="181" />
         <Keyword name="$P10N"  value="SSC-H" />
         <Keyword name="$P10S"  value="SSC-H" />
         <Keyword name="$P10B"  value="32" />
         <Keyword name="$P10R"  value="1048576" />
         <Keyword name="$P10E"  value="0,0" />
         <Keyword name="$P10F"  value="488_10" />
         <Keyword name="$P10L"  value="488" />
         <Keyword name="$P10V"  value="320" />
         <Keyword name="$P11N"  value="FSC-W" />
         <Keyword name="$P11S"  value="FSC-W" />
         <Keyword name="$P11B"  value="32" />
         <Keyword name="$P11R"  value="1024" />
         <Keyword name="$P11E"  value="0,0" />
         <Keyword name="$P11F"  value="NA" />
         <Keyword name="$P11L"  value="488" />
         <Keyword name="$P11V"  value="181" />
         <Keyword name="$P12N"  value="SSC-W" />
         <Keyword name="$P12S"  value="SSC-W" />
         <Keyword name="$P12B"  value="32" />
         <Keyword name="$P12R"  value="1024" />
         <Keyword name="$P12E"  value="0,0" />
         <Keyword name="$P12F"  value="488_10" />
         <Keyword name="$P12L"  value="488" />
         <Keyword name="$P12V"  value="320" />
         <Keyword name="$CYT"  value="4486521 Attune NxT Acoustic Focusing Cytometer (Lasers: BRVY)" />
         <Keyword name="$SYS"  value="SNAKE Microsoft Windows 10 Enterprise LTSC" />
         <Keyword name="$SPILLOVER"  value="5,BL1-A,YL4-A,YL1-A,RL1-A,VL1-A,1.000000,0.000000,0.000000,0.000000,0.000000,0.000000,1.000000,0.000000,0.000000,0.000000,0.000000,0.000000,1.000000,0.000000,0.000000,0.000000,0.000000,0.000000,1.000000,0.000000,0.000000,0.000000,0.000000,0.000000,1.000000" />
         <Keyword name="$BTIM"  value="12:00:10" />
         <Keyword name="$CELLS"  value="NA" />
         <Keyword name="$COM"  value="NA" />
         <Keyword name="$CYTSN"  value="2AFC212610616" />
         <Keyword name="$DATE"  value="11-Jul-2023" />
         <Keyword name="$ETIM"  value="12:00:15" />
         <Keyword name="$EXP"  value="NA" />
         <Keyword name="$FIL"  value="sa2 CD32B CD20KOwt1.fcs" />
         <Keyword name="$INST"  value="NA" />
         <Keyword name="$ORIGINALITY"  value="Original" />
         <Keyword name="$LOST"  value="0" />
         <Keyword name="$OP"  value="Guest Guest" />
         <Keyword name="$PLATEID"  value="NA" />
         <Keyword name="$PLATENAME"  value="NA" />
         <Keyword name="$PROJ"  value="2307011 CD20 KO TF surface" />
         <Keyword name="$SMNO"  value="CD32B 4 CD83PECy7 CD40PB" />
         <Keyword name="$SRC"  value="NA" />
         <Keyword name="$TIMESTEP"  value="0,001" />
         <Keyword name="$VOL"  value="10000" />
         <Keyword name="#FLOWRATE"  value="100" />
         <Keyword name="#LASER1ASF"  value="1,08" />
         <Keyword name="#LASER1COLOR"  value="Blue" />
         <Keyword name="#LASER1DELAY"  value="1100" />
         <Keyword name="#LASER2ASF"  value="1,07" />
         <Keyword name="#LASER2COLOR"  value="Red" />
         <Keyword name="#LASER2DELAY"  value="1523" />
         <Keyword name="#LASER3ASF"  value="1,07" />
         <Keyword name="#LASER3COLOR"  value="Violet" />
         <Keyword name="#LASER3DELAY"  value="700" />
         <Keyword name="#LASER4ASF"  value="0,78" />
         <Keyword name="#LASER4COLOR"  value="Yellow" />
         <Keyword name="#LASER4DELAY"  value="241" />
         <Keyword name="#LASERCONFIG"  value="BRVY" />
         <Keyword name="#P1Label"  value="NA" />
         <Keyword name="#P1Target"  value="NA" />
         <Keyword name="#P4Label"  value="FITC" />
         <Keyword name="#P5Label"  value="PE-Cy7" />
         <Keyword name="#P6Label"  value="R-PE" />
         <Keyword name="#P7Label"  value="Alexa Fluor    647" />
         <Keyword name="#P8Label"  value="Pacific Blue   " />
         <Keyword name="#PTDATE"  value="04-Jul-2023" />
         <Keyword name="#PTRESULT"  value="Pass" />
         <Keyword name="#TR1"  value="OR_FSC,25000" />
         <Keyword name="#WIDTHTHRESHOLD"  value="1000" />
         <Keyword name="#WINEXT"  value="0" />
         <Keyword name="HOSTID"  value="snake" />
         <Keyword name="$BEGINDATA"  value="000000008192" />
         <Keyword name="$ENDDATA"  value="000000604255" />
         <Keyword name="$NEXTDATA"  value="000000000000" />
         <Keyword name="$BEGINSTEXT"  value="000000000000" />
         <Keyword name="$ENDSTEXT"  value="000000000000" />
         <Keyword name="$BEGINANALYSIS"  value="000000000000" />
         <Keyword name="$ENDANALYSIS"  value="000000000000" />
       </Keywords>
       <SampleNode name="sa2 CD32B CD20KOwt1.fcs"  annotation=""  owningGroup=""  expanded="1"  sortPriority="10"  count="12418"  sampleID="14" >
         <Graph smoothing="0"  backColor="#ffffff"  foreColor="#000000"  type="Pseudocolor"  fast="1" >
           <Axis dimension="x"  name="FSC-A"  label=""  auto="auto" />
           <Axis dimension="y"  name="SSC-A"  label=""  auto="auto" />
           <GraphSettings level="5%"  smoothingHighResolution="1"  contourHighResolution="1"  histogramSmoothingCount="0"  graphResolution="256"  showOutliers="0"  drawLargeDots="0"  dotsToDraw="8000"  tint="le.chartfill.tinted.40"  lineWeight="le.lineweight.normal"  lineStyle="le.linestyle.solid" />
           <GraphEnvironment showGrid="0"  showAxes="tl"  showGates="1"  showFreqOnPlots="1"  showGateNameOnPlots="1"  showMedians="0"  showUncomped="0"  addEventParam="0"  lastYAxisName="" >
             <TextTraits font="SansSerif"  size="11"  name="Labels"  style="plain"  color="#000000"  background="#00ffffff"  just="left" />
             <TextTraits font="SansSerif"  size="11"  name="LayoutGates"  style="plain"  color="#000000"  background="#00ffffff"  just="left" />
             <TextTraits font="SansSerif"  size="9"  name="Numbers"  style="plain"  color="#000000"  background="#00ffffff"  just="left" />
             <TextTraits font="SansSerif"  size="9"  name="Legend"  style="plain"  color="#000000"  background="#00ffffff"  just="left" />
             <WindowPosition x="0"  y="0"  width="0"  height="0"  displayed="0"  panelState="" />
           </GraphEnvironment>
         </Graph>
         <Subpopulations>
           <Population name="Ramos mut extra"  annotation=""  owningGroup="All Samples"  expanded="1"  sortPriority="10"  count="7215" >
             <Graph smoothing="0"  backColor="#ffffff"  foreColor="#000000"  heatMapStatParameter="BL1-A"  type="Pseudocolor"  fast="1" >
               <Axis dimension="x"  name="FSC-A"  label=""  auto="auto" />
               <Axis dimension="y"  name="SSC-A"  label=""  auto="auto" />
               <GraphSettings level="5%"  smoothingHighResolution="1"  contourHighResolution="1"  histogramSmoothingCount="0"  graphResolution="256"  showOutliers="0"  drawLargeDots="0"  dotsToDraw="8000"  tint="le.chartfill.tinted.40"  lineWeight="le.lineweight.normal"  lineStyle="le.linestyle.solid" />
               <GraphEnvironment showGrid="0"  showAxes="tl"  showGates="1"  showFreqOnPlots="1"  showGateNameOnPlots="1"  showMedians="0"  showUncomped="0"  addEventParam="0"  lastYAxisName="" >
                 <TextTraits font="SansSerif"  size="11"  name="Labels"  style="plain"  color="#000000"  background="#00ffffff"  just="left" />
                 <TextTraits font="SansSerif"  size="11"  name="LayoutGates"  style="plain"  color="#000000"  background="#00ffffff"  just="left" />
                 <TextTraits font="SansSerif"  size="9"  name="Numbers"  style="plain"  color="#000000"  background="#00ffffff"  just="left" />
                 <TextTraits font="SansSerif"  size="9"  name="Legend"  style="plain"  color="#000000"  background="#00ffffff"  just="left" />
                 <WindowPosition x="839"  y="23"  width="390"  height="582"  displayed="1"  panelState="---" />
               </GraphEnvironment>
             </Graph>
             <Gate gating:id="ID1844875344" >
               <gating:EllipsoidGate eventsInside="1"  annoOffsetX="42"  annoOffsetY="-143"  tint="#000000"  isTinted="0"  lineWeight="Normal"  userDefined="1"  gating:distance="117.78321681279125" >
                 <gating:dimension>
                   <data-type:fcs-dimension data-type:name="FSC-A" />
                 </gating:dimension>
                 <gating:dimension>
                   <data-type:fcs-dimension data-type:name="SSC-A" />
                 </gating:dimension>
                 <gating:foci>
                   <gating:vertex>
                     <gating:coordinate data-type:value="95.6402963964" />
                     <gating:coordinate data-type:value="26.9176889616" />
                   </gating:vertex>
                   <gating:vertex>
                     <gating:coordinate data-type:value="185.3597036036" />
                     <gating:coordinate data-type:value="92.0823110384" />
                   </gating:vertex>
                 </gating:foci>
                 <gating:edge>
                   <gating:vertex>
                     <gating:coordinate data-type:value="93" />
                     <gating:coordinate data-type:value="25" />
                   </gating:vertex>
                   <gating:vertex>
                     <gating:coordinate data-type:value="188" />
                     <gating:coordinate data-type:value="94" />
                   </gating:vertex>
                   <gating:vertex>
                     <gating:coordinate data-type:value="152" />
                     <gating:coordinate data-type:value="44" />
                   </gating:vertex>
                   <gating:vertex>
                     <gating:coordinate data-type:value="129" />
                     <gating:coordinate data-type:value="75" />
                   </gating:vertex>
                 </gating:edge>
               </gating:EllipsoidGate>
             </Gate>
             <Subpopulations>
               <Population name="Single Cells"  annotation=""  owningGroup="All Samples"  expanded="1"  sortPriority="10"  count="7214" >
                 <Graph smoothing="0"  backColor="#ffffff"  foreColor="#000000"  heatMapStatParameter="BL1-A"  type="Pseudocolor"  fast="1" >
                   <Axis dimension="x"  name="SSC-W"  label=""  auto="auto" />
                   <Axis dimension="y"  name="SSC-A"  label=""  auto="auto" />
                   <GraphSettings level="5%"  smoothingHighResolution="1"  contourHighResolution="1"  histogramSmoothingCount="0"  graphResolution="256"  showOutliers="0"  drawLargeDots="0"  dotsToDraw="8000"  tint="le.chartfill.tinted.40"  lineWeight="le.lineweight.normal"  lineStyle="le.linestyle.solid" />
                   <GraphEnvironment showGrid="0"  showAxes="tl"  showGates="1"  showFreqOnPlots="1"  showGateNameOnPlots="1"  showMedians="0"  showUncomped="0"  addEventParam="0"  lastYAxisName="" >
                     <TextTraits font="SansSerif"  size="11"  name="Labels"  style="plain"  color="#000000"  background="#00ffffff"  just="left" />
                     <TextTraits font="SansSerif"  size="11"  name="LayoutGates"  style="plain"  color="#000000"  background="#00ffffff"  just="left" />
                     <TextTraits font="SansSerif"  size="9"  name="Numbers"  style="plain"  color="#000000"  background="#00ffffff"  just="left" />
                     <TextTraits font="SansSerif"  size="9"  name="Legend"  style="plain"  color="#000000"  background="#00ffffff"  just="left" />
                     <WindowPosition x="839"  y="23"  width="390"  height="582"  displayed="1"  panelState="---" />
                   </GraphEnvironment>
                 </Graph>
                 <Gate gating:id="ID179694174"  gating:parent_id="ID1844875344" >
                   <gating:RectangleGate eventsInside="1"  annoOffsetX="0"  annoOffsetY="0"  tint="#000000"  isTinted="0"  lineWeight="Normal"  userDefined="1"  percentX="0"  percentY="0" >
                     <gating:dimension gating:min="76.5984251968504"  gating:max="193.51181102362204" >
                       <data-type:fcs-dimension data-type:name="SSC-W" />
                     </gating:dimension>
                     <gating:dimension gating:min="32896.50196078431"  gating:max="674378.2901960785" >
                       <data-type:fcs-dimension data-type:name="SSC-A" />
                     </gating:dimension>
                   </gating:RectangleGate>
                 </Gate>
               </Population>
             </Subpopulations>
           </Population>
         </Subpopulations>
       </SampleNode>
     </Sample>
     <Sample>
       <DataSet uri="file:/Volumes/Kathrin%20Data/FACS/2023/230711%20CD20%20TF/2307011%20CD20%20KO%20TF_CD32B%203%20pRhoA_sa3%20CD32b%20CD20KO%20N.fcs"  sampleID="58" />
       <Transformations>
         <transforms:linear transforms:minRange="0"  transforms:maxRange="5"  gain="1" >
           <data-type:parameter data-type:name="Time" />
         </transforms:linear>
         <transforms:linear transforms:minRange="0"  transforms:maxRange="1048576"  gain="1" >
           <data-type:parameter data-type:name="FSC-A" />
         </transforms:linear>
         <transforms:linear transforms:minRange="0"  transforms:maxRange="1048576"  gain="1" >
           <data-type:parameter data-type:name="SSC-A" />
         </transforms:linear>
         <transforms:log transforms:offset="1"  transforms:decades="6.0205999133" >
           <data-type:parameter data-type:name="BL1-A" />
         </transforms:log>
         <transforms:log transforms:offset="1"  transforms:decades="6.0205999133" >
           <data-type:parameter data-type:name="RL1-A" />
         </transforms:log>
         <transforms:linear transforms:minRange="0"  transforms:maxRange="1048576"  gain="1" >
           <data-type:parameter data-type:name="FSC-H" />
         </transforms:linear>
         <transforms:linear transforms:minRange="0"  transforms:maxRange="1048576"  gain="1" >
           <data-type:parameter data-type:name="SSC-H" />
         </transforms:linear>
         <transforms:linear transforms:minRange="0"  transforms:maxRange="1024"  gain="1" >
           <data-type:parameter data-type:name="FSC-W" />
         </transforms:linear>
         <transforms:linear transforms:minRange="0"  transforms:maxRange="1024"  gain="1" >
           <data-type:parameter data-type:name="SSC-W" />
         </transforms:linear>
       </Transformations>
       <Keywords>
         <Keyword name="FJ_FCS_VERSION"  value="3.1" />
         <Keyword name="$PAR"  value="9" />
         <Keyword name="$TOT"  value="12786" />
         <Keyword name="$MODE"  value="L" />
         <Keyword name="$DATATYPE"  value="F" />
         <Keyword name="$BYTEORD"  value="1,2,3,4" />
         <Keyword name="$P1N"  value="Time" />
         <Keyword name="$P1S"  value="Time" />
         <Keyword name="$P1B"  value="32" />
         <Keyword name="$P1R"  value="67108864" />
         <Keyword name="$P1E"  value="0,0" />
         <Keyword name="$P1F"  value="NA" />
         <Keyword name="$P1L"  value="NA" />
         <Keyword name="$P1V"  value="NA" />
         <Keyword name="$P2N"  value="FSC-A" />
         <Keyword name="$P2S"  value="FSC-A" />
         <Keyword name="$P2B"  value="32" />
         <Keyword name="$P2R"  value="1048576" />
         <Keyword name="$P2E"  value="0,0" />
         <Keyword name="$P2F"  value="NA" />
         <Keyword name="$P2L"  value="488" />
         <Keyword name="$P2V"  value="181" />
         <Keyword name="$P3N"  value="SSC-A" />
         <Keyword name="$P3S"  value="SSC-A" />
         <Keyword name="$P3B"  value="32" />
         <Keyword name="$P3R"  value="1048576" />
         <Keyword name="$P3E"  value="0,0" />
         <Keyword name="$P3F"  value="488_10" />
         <Keyword name="$P3L"  value="488" />
         <Keyword name="$P3V"  value="320" />
         <Keyword name="$P4N"  value="BL1-A" />
         <Keyword name="$P4S"  value="FITC-A" />
         <Keyword name="$P4B"  value="32" />
         <Keyword name="$P4R"  value="1048576" />
         <Keyword name="$P4E"  value="0,0" />
         <Keyword name="$P4F"  value="530_30" />
         <Keyword name="$P4L"  value="488" />
         <Keyword name="$P4V"  value="340" />
         <Keyword name="$P5N"  value="RL1-A" />
         <Keyword name="$P5S"  value="Alexa Fluor    647-A" />
         <Keyword name="$P5B"  value="32" />
         <Keyword name="$P5R"  value="1048576" />
         <Keyword name="$P5E"  value="0,0" />
         <Keyword name="$P5F"  value="670_14" />
         <Keyword name="$P5L"  value="640" />
         <Keyword name="$P5V"  value="350" />
         <Keyword name="$P6N"  value="FSC-H" />
         <Keyword name="$P6S"  value="FSC-H" />
         <Keyword name="$P6B"  value="32" />
         <Keyword name="$P6R"  value="1048576" />
         <Keyword name="$P6E"  value="0,0" />
         <Keyword name="$P6F"  value="NA" />
         <Keyword name="$P6L"  value="488" />
         <Keyword name="$P6V"  value="181" />
         <Keyword name="$P7N"  value="SSC-H" />
         <Keyword name="$P7S"  value="SSC-H" />
         <Keyword name="$P7B"  value="32" />
         <Keyword name="$P7R"  value="1048576" />
         <Keyword name="$P7E"  value="0,0" />
         <Keyword name="$P7F"  value="488_10" />
         <Keyword name="$P7L"  value="488" />
         <Keyword name="$P7V"  value="320" />
         <Keyword name="$P8N"  value="FSC-W" />
         <Keyword name="$P8S"  value="FSC-W" />
         <Keyword name="$P8B"  value="32" />
         <Keyword name="$P8R"  value="1024" />
         <Keyword name="$P8E"  value="0,0" />
         <Keyword name="$P8F"  value="NA" />
         <Keyword name="$P8L"  value="488" />
         <Keyword name="$P8V"  value="181" />
         <Keyword name="$P9N"  value="SSC-W" />
         <Keyword name="$P9S"  value="SSC-W" />
         <Keyword name="$P9B"  value="32" />
         <Keyword name="$P9R"  value="1024" />
         <Keyword name="$P9E"  value="0,0" />
         <Keyword name="$P9F"  value="488_10" />
         <Keyword name="$P9L"  value="488" />
         <Keyword name="$P9V"  value="320" />
         <Keyword name="$CYT"  value="4486521 Attune NxT Acoustic Focusing Cytometer (Lasers: BRVY)" />
         <Keyword name="$SYS"  value="SNAKE Microsoft Windows 10 Enterprise LTSC" />
         <Keyword name="$SPILLOVER"  value="2,BL1-A,RL1-A,1.000000,0.000000,0.000000,1.000000" />
         <Keyword name="$BTIM"  value="09:51:25" />
         <Keyword name="$CELLS"  value="NA" />
         <Keyword name="$COM"  value="NA" />
         <Keyword name="$CYTSN"  value="2AFC212610616" />
         <Keyword name="$DATE"  value="11-Jul-2023" />
         <Keyword name="$ETIM"  value="09:51:30" />
         <Keyword name="$EXP"  value="NA" />
         <Keyword name="$FIL"  value="sa3 CD32b CD20KO N.fcs" />
         <Keyword name="$INST"  value="NA" />
         <Keyword name="$ORIGINALITY"  value="Original" />
         <Keyword name="$LOST"  value="0" />
         <Keyword name="$OP"  value="Guest Guest" />
         <Keyword name="$PLATEID"  value="NA" />
         <Keyword name="$PLATENAME"  value="NA" />
         <Keyword name="$PROJ"  value="2307011 CD20 KO TF" />
         <Keyword name="$SMNO"  value="CD32B 3 pRhoA" />
         <Keyword name="$SRC"  value="NA" />
         <Keyword name="$TIMESTEP"  value="0,001" />
         <Keyword name="$VOL"  value="9000" />
         <Keyword name="#FLOWRATE"  value="100" />
         <Keyword name="#LASER1ASF"  value="1,08" />
         <Keyword name="#LASER1COLOR"  value="Blue" />
         <Keyword name="#LASER1DELAY"  value="1100" />
         <Keyword name="#LASER2ASF"  value="1,07" />
         <Keyword name="#LASER2COLOR"  value="Red" />
         <Keyword name="#LASER2DELAY"  value="1523" />
         <Keyword name="#LASER3ASF"  value="1,07" />
         <Keyword name="#LASER3COLOR"  value="Violet" />
         <Keyword name="#LASER3DELAY"  value="700" />
         <Keyword name="#LASER4ASF"  value="0,78" />
         <Keyword name="#LASER4COLOR"  value="Yellow" />
         <Keyword name="#LASER4DELAY"  value="241" />
         <Keyword name="#LASERCONFIG"  value="BRVY" />
         <Keyword name="#P1Label"  value="NA" />
         <Keyword name="#P1Target"  value="NA" />
         <Keyword name="#P4Label"  value="FITC" />
         <Keyword name="#P5Label"  value="Alexa Fluor    647" />
         <Keyword name="#PTDATE"  value="04-Jul-2023" />
         <Keyword name="#PTRESULT"  value="Pass" />
         <Keyword name="#TR1"  value="OR_FSC,25000" />
         <Keyword name="#WIDTHTHRESHOLD"  value="1000" />
         <Keyword name="#WINEXT"  value="0" />
         <Keyword name="HOSTID"  value="snake" />
         <Keyword name="$BEGINDATA"  value="000000008192" />
         <Keyword name="$ENDDATA"  value="000000468487" />
         <Keyword name="$NEXTDATA"  value="000000000000" />
         <Keyword name="$BEGINSTEXT"  value="000000000000" />
         <Keyword name="$ENDSTEXT"  value="000000000000" />
         <Keyword name="$BEGINANALYSIS"  value="000000000000" />
         <Keyword name="$ENDANALYSIS"  value="000000000000" />
       </Keywords>
       <SampleNode name="sa3 CD32b CD20KO N.fcs"  annotation=""  owningGroup=""  expanded="1"  sortPriority="10"  count="12786"  sampleID="58" >
         <Graph smoothing="0"  backColor="#ffffff"  foreColor="#000000"  type="Pseudocolor"  fast="1" >
           <Axis dimension="x"  name="FSC-A"  label=""  auto="auto" />
           <Axis dimension="y"  name="SSC-A"  label=""  auto="auto" />
           <GraphSettings level="5%"  smoothingHighResolution="1"  contourHighResolution="1"  histogramSmoothingCount="0"  graphResolution="256"  showOutliers="0"  drawLargeDots="0"  dotsToDraw="8000"  tint="le.chartfill.tinted.40"  lineWeight="le.lineweight.normal"  lineStyle="le.linestyle.solid" />
           <GraphEnvironment showGrid="0"  showAxes="tl"  showGates="1"  showFreqOnPlots="1"  showGateNameOnPlots="1"  showMedians="0"  showUncomped="0"  addEventParam="0"  lastYAxisName="" >
             <TextTraits font="SansSerif"  size="11"  name="Labels"  style="plain"  color="#000000"  background="#00ffffff"  just="left" />
             <TextTraits font="SansSerif"  size="11"  name="LayoutGates"  style="plain"  color="#000000"  background="#00ffffff"  just="left" />
             <TextTraits font="SansSerif"  size="9"  name="Numbers"  style="plain"  color="#000000"  background="#00ffffff"  just="left" />
             <TextTraits font="SansSerif"  size="9"  name="Legend"  style="plain"  color="#000000"  background="#00ffffff"  just="left" />
             <WindowPosition x="0"  y="0"  width="0"  height="0"  displayed="0"  panelState="" />
           </GraphEnvironment>
         </Graph>
         <Subpopulations>
           <Population name="Ramos mut extra"  annotation=""  owningGroup="All Samples"  expanded="1"  sortPriority="10"  count="6598" >
             <Graph smoothing="0"  backColor="#ffffff"  foreColor="#000000"  heatMapStatParameter="BL1-A"  type="Pseudocolor"  fast="1" >
               <Axis dimension="x"  name="FSC-A"  label=""  auto="auto" />
               <Axis dimension="y"  name="SSC-A"  label=""  auto="auto" />
               <GraphSettings level="5%"  smoothingHighResolution="1"  contourHighResolution="1"  histogramSmoothingCount="0"  graphResolution="256"  showOutliers="0"  drawLargeDots="0"  dotsToDraw="8000"  tint="le.chartfill.tinted.40"  lineWeight="le.lineweight.normal"  lineStyle="le.linestyle.solid" />
               <GraphEnvironment showGrid="0"  showAxes="tl"  showGates="1"  showFreqOnPlots="1"  showGateNameOnPlots="1"  showMedians="0"  showUncomped="0"  addEventParam="0"  lastYAxisName="" >
                 <TextTraits font="SansSerif"  size="11"  name="Labels"  style="plain"  color="#000000"  background="#00ffffff"  just="left" />
                 <TextTraits font="SansSerif"  size="11"  name="LayoutGates"  style="plain"  color="#000000"  background="#00ffffff"  just="left" />
                 <TextTraits font="SansSerif"  size="9"  name="Numbers"  style="plain"  color="#000000"  background="#00ffffff"  just="left" />
                 <TextTraits font="SansSerif"  size="9"  name="Legend"  style="plain"  color="#000000"  background="#00ffffff"  just="left" />
                 <WindowPosition x="839"  y="23"  width="390"  height="582"  displayed="1"  panelState="---" />
               </GraphEnvironment>
             </Graph>
             <Gate gating:id="ID725216369" >
               <gating:EllipsoidGate eventsInside="1"  annoOffsetX="42"  annoOffsetY="-143"  tint="#000000"  isTinted="0"  lineWeight="Normal"  userDefined="1"  gating:distance="117.78321681279125" >
                 <gating:dimension>
                   <data-type:fcs-dimension data-type:name="FSC-A" />
                 </gating:dimension>
                 <gating:dimension>
                   <data-type:fcs-dimension data-type:name="SSC-A" />
                 </gating:dimension>
                 <gating:foci>
                   <gating:vertex>
                     <gating:coordinate data-type:value="95.6402963964" />
                     <gating:coordinate data-type:value="26.9176889616" />
                   </gating:vertex>
                   <gating:vertex>
                     <gating:coordinate data-type:value="185.3597036036" />
                     <gating:coordinate data-type:value="92.0823110384" />
                   </gating:vertex>
                 </gating:foci>
                 <gating:edge>
                   <gating:vertex>
                     <gating:coordinate data-type:value="93" />
                     <gating:coordinate data-type:value="25" />
                   </gating:vertex>
                   <gating:vertex>
                     <gating:coordinate data-type:value="188" />
                     <gating:coordinate data-type:value="94" />
                   </gating:vertex>
                   <gating:vertex>
                     <gating:coordinate data-type:value="152" />
                     <gating:coordinate data-type:value="44" />
                   </gating:vertex>
                   <gating:vertex>
                     <gating:coordinate data-type:value="129" />
                     <gating:coordinate data-type:value="75" />
                   </gating:vertex>
                 </gating:edge>
               </gating:EllipsoidGate>
             </Gate>
             <Subpopulations>
               <Population name="Single Cells"  annotation=""  owningGroup="All Samples"  expanded="1"  sortPriority="10"  count="6597" >
                 <Graph smoothing="0"  backColor="#ffffff"  foreColor="#000000"  heatMapStatParameter="BL1-A"  type="Pseudocolor"  fast="1" >
                   <Axis dimension="x"  name="SSC-W"  label=""  auto="auto" />
                   <Axis dimension="y"  name="SSC-A"  label=""  auto="auto" />
                   <GraphSettings level="5%"  smoothingHighResolution="1"  contourHighResolution="1"  histogramSmoothingCount="0"  graphResolution="256"  showOutliers="0"  drawLargeDots="0"  dotsToDraw="8000"  tint="le.chartfill.tinted.40"  lineWeight="le.lineweight.normal"  lineStyle="le.linestyle.solid" />
                   <GraphEnvironment showGrid="0"  showAxes="tl"  showGates="1"  showFreqOnPlots="1"  showGateNameOnPlots="1"  showMedians="0"  showUncomped="0"  addEventParam="0"  lastYAxisName="" >
                     <TextTraits font="SansSerif"  size="11"  name="Labels"  style="plain"  color="#000000"  background="#00ffffff"  just="left" />
                     <TextTraits font="SansSerif"  size="11"  name="LayoutGates"  style="plain"  color="#000000"  background="#00ffffff"  just="left" />
                     <TextTraits font="SansSerif"  size="9"  name="Numbers"  style="plain"  color="#000000"  background="#00ffffff"  just="left" />
                     <TextTraits font="SansSerif"  size="9"  name="Legend"  style="plain"  color="#000000"  background="#00ffffff"  just="left" />
                     <WindowPosition x="839"  y="23"  width="390"  height="582"  displayed="1"  panelState="---" />
                   </GraphEnvironment>
                 </Graph>
                 <Gate gating:id="ID1574476798"  gating:parent_id="ID725216369" >
                   <gating:RectangleGate eventsInside="1"  annoOffsetX="0"  annoOffsetY="0"  tint="#000000"  isTinted="0"  lineWeight="Normal"  userDefined="1"  percentX="0"  percentY="0" >
                     <gating:dimension gating:min="76.5984251968504"  gating:max="193.51181102362204" >
                       <data-type:fcs-dimension data-type:name="SSC-W" />
                     </gating:dimension>
                     <gating:dimension gating:min="32896.50196078431"  gating:max="674378.2901960785" >
                       <data-type:fcs-dimension data-type:name="SSC-A" />
                     </gating:dimension>
                   </gating:RectangleGate>
                 </Gate>
               </Population>
             </Subpopulations>
           </Population>
         </Subpopulations>
       </SampleNode>
     </Sample>
     <Sample>
       <DataSet uri="file:/Volumes/Kathrin%20Data/FACS/2023/230711%20CD20%20TF/2307011%20CD20%20KO%20TF%20surface_CD32B%204%20CD83PECy7%20CD40PB_sa3%20CD32b%20CD20KO%20N.fcs"  sampleID="15" />
       <Transformations>
         <transforms:linear transforms:minRange="0.0054337088"  transforms:maxRange="11"  gain="0.0010867418" >
           <data-type:parameter data-type:name="Time" />
         </transforms:linear>
         <transforms:linear transforms:minRange="0"  transforms:maxRange="1048576"  gain="1" >
           <data-type:parameter data-type:name="FSC-A" />
         </transforms:linear>
         <transforms:linear transforms:minRange="0"  transforms:maxRange="1048576"  gain="1" >
           <data-type:parameter data-type:name="SSC-A" />
         </transforms:linear>
         <transforms:log transforms:offset="1"  transforms:decades="6.0205999133" >
           <data-type:parameter data-type:name="BL1-A" />
         </transforms:log>
         <transforms:log transforms:offset="3.1622776602"  transforms:decades="6.5205999133" >
           <data-type:parameter data-type:name="YL4-A" />
         </transforms:log>
         <transforms:log transforms:offset="3.1622776602"  transforms:decades="6.5205999133" >
           <data-type:parameter data-type:name="YL1-A" />
         </transforms:log>
         <transforms:log transforms:offset="1"  transforms:decades="6.0205999133" >
           <data-type:parameter data-type:name="RL1-A" />
         </transforms:log>
         <transforms:log transforms:offset="10"  transforms:decades="6.0205999133" >
           <data-type:parameter data-type:name="VL1-A" />
         </transforms:log>
         <transforms:linear transforms:minRange="0"  transforms:maxRange="1048576"  gain="1" >
           <data-type:parameter data-type:name="FSC-H" />
         </transforms:linear>
         <transforms:linear transforms:minRange="0"  transforms:maxRange="1048576"  gain="1" >
           <data-type:parameter data-type:name="SSC-H" />
         </transforms:linear>
         <transforms:linear transforms:minRange="0"  transforms:maxRange="1024"  gain="1" >
           <data-type:parameter data-type:name="FSC-W" />
         </transforms:linear>
         <transforms:linear transforms:minRange="0"  transforms:maxRange="1024"  gain="1" >
           <data-type:parameter data-type:name="SSC-W" />
         </transforms:linear>
       </Transformations>
       <Keywords>
         <Keyword name="FJ_FCS_VERSION"  value="3.1" />
         <Keyword name="$PAR"  value="12" />
         <Keyword name="$TOT"  value="11441" />
         <Keyword name="$MODE"  value="L" />
         <Keyword name="$DATATYPE"  value="F" />
         <Keyword name="$BYTEORD"  value="1,2,3,4" />
         <Keyword name="$P1N"  value="Time" />
         <Keyword name="$P1S"  value="Time" />
         <Keyword name="$P1B"  value="32" />
         <Keyword name="$P1R"  value="67108864" />
         <Keyword name="$P1E"  value="0,0" />
         <Keyword name="$P1F"  value="NA" />
         <Keyword name="$P1L"  value="NA" />
         <Keyword name="$P1V"  value="NA" />
         <Keyword name="$P2N"  value="FSC-A" />
         <Keyword name="$P2S"  value="FSC-A" />
         <Keyword name="$P2B"  value="32" />
         <Keyword name="$P2R"  value="1048576" />
         <Keyword name="$P2E"  value="0,0" />
         <Keyword name="$P2F"  value="NA" />
         <Keyword name="$P2L"  value="488" />
         <Keyword name="$P2V"  value="181" />
         <Keyword name="$P3N"  value="SSC-A" />
         <Keyword name="$P3S"  value="SSC-A" />
         <Keyword name="$P3B"  value="32" />
         <Keyword name="$P3R"  value="1048576" />
         <Keyword name="$P3E"  value="0,0" />
         <Keyword name="$P3F"  value="488_10" />
         <Keyword name="$P3L"  value="488" />
         <Keyword name="$P3V"  value="320" />
         <Keyword name="$P4N"  value="BL1-A" />
         <Keyword name="$P4S"  value="FITC-A" />
         <Keyword name="$P4B"  value="32" />
         <Keyword name="$P4R"  value="1048576" />
         <Keyword name="$P4E"  value="0,0" />
         <Keyword name="$P4F"  value="530_30" />
         <Keyword name="$P4L"  value="488" />
         <Keyword name="$P4V"  value="320" />
         <Keyword name="$P5N"  value="YL4-A" />
         <Keyword name="$P5S"  value="PE-Cy7-A" />
         <Keyword name="$P5B"  value="32" />
         <Keyword name="$P5R"  value="1048576" />
         <Keyword name="$P5E"  value="0,0" />
         <Keyword name="$P5F"  value="780_60" />
         <Keyword name="$P5L"  value="561" />
         <Keyword name="$P5V"  value="420" />
         <Keyword name="$P6N"  value="YL1-A" />
         <Keyword name="$P6S"  value="R-PE-A" />
         <Keyword name="$P6B"  value="32" />
         <Keyword name="$P6R"  value="1048576" />
         <Keyword name="$P6E"  value="0,0" />
         <Keyword name="$P6F"  value="585_16" />
         <Keyword name="$P6L"  value="561" />
         <Keyword name="$P6V"  value="360" />
         <Keyword name="$P7N"  value="RL1-A" />
         <Keyword name="$P7S"  value="Alexa Fluor    647-A" />
         <Keyword name="$P7B"  value="32" />
         <Keyword name="$P7R"  value="1048576" />
         <Keyword name="$P7E"  value="0,0" />
         <Keyword name="$P7F"  value="670_14" />
         <Keyword name="$P7L"  value="640" />
         <Keyword name="$P7V"  value="330" />
         <Keyword name="$P8N"  value="VL1-A" />
         <Keyword name="$P8S"  value="Pacific Blue   -A" />
         <Keyword name="$P8B"  value="32" />
         <Keyword name="$P8R"  value="1048576" />
         <Keyword name="$P8E"  value="0,0" />
         <Keyword name="$P8F"  value="440_50" />
         <Keyword name="$P8L"  value="405" />
         <Keyword name="$P8V"  value="320" />
         <Keyword name="$P9N"  value="FSC-H" />
         <Keyword name="$P9S"  value="FSC-H" />
         <Keyword name="$P9B"  value="32" />
         <Keyword name="$P9R"  value="1048576" />
         <Keyword name="$P9E"  value="0,0" />
         <Keyword name="$P9F"  value="NA" />
         <Keyword name="$P9L"  value="488" />
         <Keyword name="$P9V"  value="181" />
         <Keyword name="$P10N"  value="SSC-H" />
         <Keyword name="$P10S"  value="SSC-H" />
         <Keyword name="$P10B"  value="32" />
         <Keyword name="$P10R"  value="1048576" />
         <Keyword name="$P10E"  value="0,0" />
         <Keyword name="$P10F"  value="488_10" />
         <Keyword name="$P10L"  value="488" />
         <Keyword name="$P10V"  value="320" />
         <Keyword name="$P11N"  value="FSC-W" />
         <Keyword name="$P11S"  value="FSC-W" />
         <Keyword name="$P11B"  value="32" />
         <Keyword name="$P11R"  value="1024" />
         <Keyword name="$P11E"  value="0,0" />
         <Keyword name="$P11F"  value="NA" />
         <Keyword name="$P11L"  value="488" />
         <Keyword name="$P11V"  value="181" />
         <Keyword name="$P12N"  value="SSC-W" />
         <Keyword name="$P12S"  value="SSC-W" />
         <Keyword name="$P12B"  value="32" />
         <Keyword name="$P12R"  value="1024" />
         <Keyword name="$P12E"  value="0,0" />
         <Keyword name="$P12F"  value="488_10" />
         <Keyword name="$P12L"  value="488" />
         <Keyword name="$P12V"  value="320" />
         <Keyword name="$CYT"  value="4486521 Attune NxT Acoustic Focusing Cytometer (Lasers: BRVY)" />
         <Keyword name="$SYS"  value="SNAKE Microsoft Windows 10 Enterprise LTSC" />
         <Keyword name="$SPILLOVER"  value="5,BL1-A,YL4-A,YL1-A,RL1-A,VL1-A,1.000000,0.000000,0.000000,0.000000,0.000000,0.000000,1.000000,0.000000,0.000000,0.000000,0.000000,0.000000,1.000000,0.000000,0.000000,0.000000,0.000000,0.000000,1.000000,0.000000,0.000000,0.000000,0.000000,0.000000,1.000000" />
         <Keyword name="$BTIM"  value="12:00:47" />
         <Keyword name="$CELLS"  value="NA" />
         <Keyword name="$COM"  value="NA" />
         <Keyword name="$CYTSN"  value="2AFC212610616" />
         <Keyword name="$DATE"  value="11-Jul-2023" />
         <Keyword name="$ETIM"  value="12:00:58" />
         <Keyword name="$EXP"  value="NA" />
         <Keyword name="$FIL"  value="sa3 CD32b CD20KO N.fcs" />
         <Keyword name="$INST"  value="NA" />
         <Keyword name="$ORIGINALITY"  value="Original" />
         <Keyword name="$LOST"  value="0" />
         <Keyword name="$OP"  value="Guest Guest" />
         <Keyword name="$PLATEID"  value="NA" />
         <Keyword name="$PLATENAME"  value="NA" />
         <Keyword name="$PROJ"  value="2307011 CD20 KO TF surface" />
         <Keyword name="$SMNO"  value="CD32B 4 CD83PECy7 CD40PB" />
         <Keyword name="$SRC"  value="NA" />
         <Keyword name="$TIMESTEP"  value="0,001" />
         <Keyword name="$VOL"  value="20000" />
         <Keyword name="#FLOWRATE"  value="100" />
         <Keyword name="#LASER1ASF"  value="1,08" />
         <Keyword name="#LASER1COLOR"  value="Blue" />
         <Keyword name="#LASER1DELAY"  value="1100" />
         <Keyword name="#LASER2ASF"  value="1,07" />
         <Keyword name="#LASER2COLOR"  value="Red" />
         <Keyword name="#LASER2DELAY"  value="1523" />
         <Keyword name="#LASER3ASF"  value="1,07" />
         <Keyword name="#LASER3COLOR"  value="Violet" />
         <Keyword name="#LASER3DELAY"  value="700" />
         <Keyword name="#LASER4ASF"  value="0,78" />
         <Keyword name="#LASER4COLOR"  value="Yellow" />
         <Keyword name="#LASER4DELAY"  value="241" />
         <Keyword name="#LASERCONFIG"  value="BRVY" />
         <Keyword name="#P1Label"  value="NA" />
         <Keyword name="#P1Target"  value="NA" />
         <Keyword name="#P4Label"  value="FITC" />
         <Keyword name="#P5Label"  value="PE-Cy7" />
         <Keyword name="#P6Label"  value="R-PE" />
         <Keyword name="#P7Label"  value="Alexa Fluor    647" />
         <Keyword name="#P8Label"  value="Pacific Blue   " />
         <Keyword name="#PTDATE"  value="04-Jul-2023" />
         <Keyword name="#PTRESULT"  value="Pass" />
         <Keyword name="#TR1"  value="OR_FSC,25000" />
         <Keyword name="#WIDTHTHRESHOLD"  value="1000" />
         <Keyword name="#WINEXT"  value="0" />
         <Keyword name="HOSTID"  value="snake" />
         <Keyword name="$BEGINDATA"  value="000000008192" />
         <Keyword name="$ENDDATA"  value="000000557359" />
         <Keyword name="$NEXTDATA"  value="000000000000" />
         <Keyword name="$BEGINSTEXT"  value="000000000000" />
         <Keyword name="$ENDSTEXT"  value="000000000000" />
         <Keyword name="$BEGINANALYSIS"  value="000000000000" />
         <Keyword name="$ENDANALYSIS"  value="000000000000" />
       </Keywords>
       <SampleNode name="sa3 CD32b CD20KO N.fcs"  annotation=""  owningGroup=""  expanded="1"  sortPriority="10"  count="11441"  sampleID="15" >
         <Graph smoothing="0"  backColor="#ffffff"  foreColor="#000000"  type="Pseudocolor"  fast="1" >
           <Axis dimension="x"  name="FSC-A"  label=""  auto="auto" />
           <Axis dimension="y"  name="SSC-A"  label=""  auto="auto" />
           <GraphSettings level="5%"  smoothingHighResolution="1"  contourHighResolution="1"  histogramSmoothingCount="0"  graphResolution="256"  showOutliers="0"  drawLargeDots="0"  dotsToDraw="8000"  tint="le.chartfill.tinted.40"  lineWeight="le.lineweight.normal"  lineStyle="le.linestyle.solid" />
           <GraphEnvironment showGrid="0"  showAxes="tl"  showGates="1"  showFreqOnPlots="1"  showGateNameOnPlots="1"  showMedians="0"  showUncomped="0"  addEventParam="0"  lastYAxisName="" >
             <TextTraits font="SansSerif"  size="11"  name="Labels"  style="plain"  color="#000000"  background="#00ffffff"  just="left" />
             <TextTraits font="SansSerif"  size="11"  name="LayoutGates"  style="plain"  color="#000000"  background="#00ffffff"  just="left" />
             <TextTraits font="SansSerif"  size="9"  name="Numbers"  style="plain"  color="#000000"  background="#00ffffff"  just="left" />
             <TextTraits font="SansSerif"  size="9"  name="Legend"  style="plain"  color="#000000"  background="#00ffffff"  just="left" />
             <WindowPosition x="0"  y="0"  width="0"  height="0"  displayed="0"  panelState="" />
           </GraphEnvironment>
         </Graph>
         <Subpopulations>
           <Population name="Ramos mut extra"  annotation=""  owningGroup="All Samples"  expanded="1"  sortPriority="10"  count="7085" >
             <Graph smoothing="0"  backColor="#ffffff"  foreColor="#000000"  heatMapStatParameter="BL1-A"  type="Pseudocolor"  fast="1" >
               <Axis dimension="x"  name="FSC-A"  label=""  auto="auto" />
               <Axis dimension="y"  name="SSC-A"  label=""  auto="auto" />
               <GraphSettings level="5%"  smoothingHighResolution="1"  contourHighResolution="1"  histogramSmoothingCount="0"  graphResolution="256"  showOutliers="0"  drawLargeDots="0"  dotsToDraw="8000"  tint="le.chartfill.tinted.40"  lineWeight="le.lineweight.normal"  lineStyle="le.linestyle.solid" />
               <GraphEnvironment showGrid="0"  showAxes="tl"  showGates="1"  showFreqOnPlots="1"  showGateNameOnPlots="1"  showMedians="0"  showUncomped="0"  addEventParam="0"  lastYAxisName="" >
                 <TextTraits font="SansSerif"  size="11"  name="Labels"  style="plain"  color="#000000"  background="#00ffffff"  just="left" />
                 <TextTraits font="SansSerif"  size="11"  name="LayoutGates"  style="plain"  color="#000000"  background="#00ffffff"  just="left" />
                 <TextTraits font="SansSerif"  size="9"  name="Numbers"  style="plain"  color="#000000"  background="#00ffffff"  just="left" />
                 <TextTraits font="SansSerif"  size="9"  name="Legend"  style="plain"  color="#000000"  background="#00ffffff"  just="left" />
                 <WindowPosition x="839"  y="23"  width="390"  height="582"  displayed="1"  panelState="---" />
               </GraphEnvironment>
             </Graph>
             <Gate gating:id="ID941684038" >
               <gating:EllipsoidGate eventsInside="1"  annoOffsetX="42"  annoOffsetY="-143"  tint="#000000"  isTinted="0"  lineWeight="Normal"  userDefined="1"  gating:distance="117.78321681279125" >
                 <gating:dimension>
                   <data-type:fcs-dimension data-type:name="FSC-A" />
                 </gating:dimension>
                 <gating:dimension>
                   <data-type:fcs-dimension data-type:name="SSC-A" />
                 </gating:dimension>
                 <gating:foci>
                   <gating:vertex>
                     <gating:coordinate data-type:value="95.6402963964" />
                     <gating:coordinate data-type:value="26.9176889616" />
                   </gating:vertex>
                   <gating:vertex>
                     <gating:coordinate data-type:value="185.3597036036" />
                     <gating:coordinate data-type:value="92.0823110384" />
                   </gating:vertex>
                 </gating:foci>
                 <gating:edge>
                   <gating:vertex>
                     <gating:coordinate data-type:value="93" />
                     <gating:coordinate data-type:value="25" />
                   </gating:vertex>
                   <gating:vertex>
                     <gating:coordinate data-type:value="188" />
                     <gating:coordinate data-type:value="94" />
                   </gating:vertex>
                   <gating:vertex>
                     <gating:coordinate data-type:value="152" />
                     <gating:coordinate data-type:value="44" />
                   </gating:vertex>
                   <gating:vertex>
                     <gating:coordinate data-type:value="129" />
                     <gating:coordinate data-type:value="75" />
                   </gating:vertex>
                 </gating:edge>
               </gating:EllipsoidGate>
             </Gate>
             <Subpopulations>
               <Population name="Single Cells"  annotation=""  owningGroup="All Samples"  expanded="1"  sortPriority="10"  count="7085" >
                 <Graph smoothing="0"  backColor="#ffffff"  foreColor="#000000"  heatMapStatParameter="BL1-A"  type="Pseudocolor"  fast="1" >
                   <Axis dimension="x"  name="SSC-W"  label=""  auto="auto" />
                   <Axis dimension="y"  name="SSC-A"  label=""  auto="auto" />
                   <GraphSettings level="5%"  smoothingHighResolution="1"  contourHighResolution="1"  histogramSmoothingCount="0"  graphResolution="256"  showOutliers="0"  drawLargeDots="0"  dotsToDraw="8000"  tint="le.chartfill.tinted.40"  lineWeight="le.lineweight.normal"  lineStyle="le.linestyle.solid" />
                   <GraphEnvironment showGrid="0"  showAxes="tl"  showGates="1"  showFreqOnPlots="1"  showGateNameOnPlots="1"  showMedians="0"  showUncomped="0"  addEventParam="0"  lastYAxisName="" >
                     <TextTraits font="SansSerif"  size="11"  name="Labels"  style="plain"  color="#000000"  background="#00ffffff"  just="left" />
                     <TextTraits font="SansSerif"  size="11"  name="LayoutGates"  style="plain"  color="#000000"  background="#00ffffff"  just="left" />
                     <TextTraits font="SansSerif"  size="9"  name="Numbers"  style="plain"  color="#000000"  background="#00ffffff"  just="left" />
                     <TextTraits font="SansSerif"  size="9"  name="Legend"  style="plain"  color="#000000"  background="#00ffffff"  just="left" />
                     <WindowPosition x="839"  y="23"  width="390"  height="582"  displayed="1"  panelState="---" />
                   </GraphEnvironment>
                 </Graph>
                 <Gate gating:id="ID328093203"  gating:parent_id="ID941684038" >
                   <gating:RectangleGate eventsInside="1"  annoOffsetX="0"  annoOffsetY="0"  tint="#000000"  isTinted="0"  lineWeight="Normal"  userDefined="1"  percentX="0"  percentY="0" >
                     <gating:dimension gating:min="76.5984251968504"  gating:max="193.51181102362204" >
                       <data-type:fcs-dimension data-type:name="SSC-W" />
                     </gating:dimension>
                     <gating:dimension gating:min="32896.50196078431"  gating:max="674378.2901960785" >
                       <data-type:fcs-dimension data-type:name="SSC-A" />
                     </gating:dimension>
                   </gating:RectangleGate>
                 </Gate>
               </Population>
             </Subpopulations>
           </Population>
         </Subpopulations>
       </SampleNode>
     </Sample>
     <Sample>
       <DataSet uri="file:/Volumes/Kathrin%20Data/FACS/2023/230711%20CD20%20TF/2307011%20CD20%20KO%20TF_CD32B%203%20pRhoA_sa4%20CD32B%20CD20KO%20C.fcs"  sampleID="59" />
       <Transformations>
         <transforms:linear transforms:minRange="0"  transforms:maxRange="3"  gain="1" >
           <data-type:parameter data-type:name="Time" />
         </transforms:linear>
         <transforms:linear transforms:minRange="0"  transforms:maxRange="1048576"  gain="1" >
           <data-type:parameter data-type:name="FSC-A" />
         </transforms:linear>
         <transforms:linear transforms:minRange="0"  transforms:maxRange="1048576"  gain="1" >
           <data-type:parameter data-type:name="SSC-A" />
         </transforms:linear>
         <transforms:log transforms:offset="1"  transforms:decades="6.0205999133" >
           <data-type:parameter data-type:name="BL1-A" />
         </transforms:log>
         <transforms:log transforms:offset="1"  transforms:decades="6.0205999133" >
           <data-type:parameter data-type:name="RL1-A" />
         </transforms:log>
         <transforms:linear transforms:minRange="0"  transforms:maxRange="1048576"  gain="1" >
           <data-type:parameter data-type:name="FSC-H" />
         </transforms:linear>
         <transforms:linear transforms:minRange="0"  transforms:maxRange="1048576"  gain="1" >
           <data-type:parameter data-type:name="SSC-H" />
         </transforms:linear>
         <transforms:linear transforms:minRange="0"  transforms:maxRange="1024"  gain="1" >
           <data-type:parameter data-type:name="FSC-W" />
         </transforms:linear>
         <transforms:linear transforms:minRange="0"  transforms:maxRange="1024"  gain="1" >
           <data-type:parameter data-type:name="SSC-W" />
         </transforms:linear>
       </Transformations>
       <Keywords>
         <Keyword name="FJ_FCS_VERSION"  value="3.1" />
         <Keyword name="$PAR"  value="9" />
         <Keyword name="$TOT"  value="12680" />
         <Keyword name="$MODE"  value="L" />
         <Keyword name="$DATATYPE"  value="F" />
         <Keyword name="$BYTEORD"  value="1,2,3,4" />
         <Keyword name="$P1N"  value="Time" />
         <Keyword name="$P1S"  value="Time" />
         <Keyword name="$P1B"  value="32" />
         <Keyword name="$P1R"  value="67108864" />
         <Keyword name="$P1E"  value="0,0" />
         <Keyword name="$P1F"  value="NA" />
         <Keyword name="$P1L"  value="NA" />
         <Keyword name="$P1V"  value="NA" />
         <Keyword name="$P2N"  value="FSC-A" />
         <Keyword name="$P2S"  value="FSC-A" />
         <Keyword name="$P2B"  value="32" />
         <Keyword name="$P2R"  value="1048576" />
         <Keyword name="$P2E"  value="0,0" />
         <Keyword name="$P2F"  value="NA" />
         <Keyword name="$P2L"  value="488" />
         <Keyword name="$P2V"  value="181" />
         <Keyword name="$P3N"  value="SSC-A" />
         <Keyword name="$P3S"  value="SSC-A" />
         <Keyword name="$P3B"  value="32" />
         <Keyword name="$P3R"  value="1048576" />
         <Keyword name="$P3E"  value="0,0" />
         <Keyword name="$P3F"  value="488_10" />
         <Keyword name="$P3L"  value="488" />
         <Keyword name="$P3V"  value="320" />
         <Keyword name="$P4N"  value="BL1-A" />
         <Keyword name="$P4S"  value="FITC-A" />
         <Keyword name="$P4B"  value="32" />
         <Keyword name="$P4R"  value="1048576" />
         <Keyword name="$P4E"  value="0,0" />
         <Keyword name="$P4F"  value="530_30" />
         <Keyword name="$P4L"  value="488" />
         <Keyword name="$P4V"  value="340" />
         <Keyword name="$P5N"  value="RL1-A" />
         <Keyword name="$P5S"  value="Alexa Fluor    647-A" />
         <Keyword name="$P5B"  value="32" />
         <Keyword name="$P5R"  value="1048576" />
         <Keyword name="$P5E"  value="0,0" />
         <Keyword name="$P5F"  value="670_14" />
         <Keyword name="$P5L"  value="640" />
         <Keyword name="$P5V"  value="350" />
         <Keyword name="$P6N"  value="FSC-H" />
         <Keyword name="$P6S"  value="FSC-H" />
         <Keyword name="$P6B"  value="32" />
         <Keyword name="$P6R"  value="1048576" />
         <Keyword name="$P6E"  value="0,0" />
         <Keyword name="$P6F"  value="NA" />
         <Keyword name="$P6L"  value="488" />
         <Keyword name="$P6V"  value="181" />
         <Keyword name="$P7N"  value="SSC-H" />
         <Keyword name="$P7S"  value="SSC-H" />
         <Keyword name="$P7B"  value="32" />
         <Keyword name="$P7R"  value="1048576" />
         <Keyword name="$P7E"  value="0,0" />
         <Keyword name="$P7F"  value="488_10" />
         <Keyword name="$P7L"  value="488" />
         <Keyword name="$P7V"  value="320" />
         <Keyword name="$P8N"  value="FSC-W" />
         <Keyword name="$P8S"  value="FSC-W" />
         <Keyword name="$P8B"  value="32" />
         <Keyword name="$P8R"  value="1024" />
         <Keyword name="$P8E"  value="0,0" />
         <Keyword name="$P8F"  value="NA" />
         <Keyword name="$P8L"  value="488" />
         <Keyword name="$P8V"  value="181" />
         <Keyword name="$P9N"  value="SSC-W" />
         <Keyword name="$P9S"  value="SSC-W" />
         <Keyword name="$P9B"  value="32" />
         <Keyword name="$P9R"  value="1024" />
         <Keyword name="$P9E"  value="0,0" />
         <Keyword name="$P9F"  value="488_10" />
         <Keyword name="$P9L"  value="488" />
         <Keyword name="$P9V"  value="320" />
         <Keyword name="$CYT"  value="4486521 Attune NxT Acoustic Focusing Cytometer (Lasers: BRVY)" />
         <Keyword name="$SYS"  value="SNAKE Microsoft Windows 10 Enterprise LTSC" />
         <Keyword name="$SPILLOVER"  value="2,BL1-A,RL1-A,1.000000,0.000000,0.000000,1.000000" />
         <Keyword name="$BTIM"  value="09:52:13" />
         <Keyword name="$CELLS"  value="NA" />
         <Keyword name="$COM"  value="NA" />
         <Keyword name="$CYTSN"  value="2AFC212610616" />
         <Keyword name="$DATE"  value="11-Jul-2023" />
         <Keyword name="$ETIM"  value="09:52:16" />
         <Keyword name="$EXP"  value="NA" />
         <Keyword name="$FIL"  value="sa4 CD32B CD20KO C.fcs" />
         <Keyword name="$INST"  value="NA" />
         <Keyword name="$ORIGINALITY"  value="Original" />
         <Keyword name="$LOST"  value="0" />
         <Keyword name="$OP"  value="Guest Guest" />
         <Keyword name="$PLATEID"  value="NA" />
         <Keyword name="$PLATENAME"  value="NA" />
         <Keyword name="$PROJ"  value="2307011 CD20 KO TF" />
         <Keyword name="$SMNO"  value="CD32B 3 pRhoA" />
         <Keyword name="$SRC"  value="NA" />
         <Keyword name="$TIMESTEP"  value="0,001" />
         <Keyword name="$VOL"  value="8000" />
         <Keyword name="#FLOWRATE"  value="100" />
         <Keyword name="#LASER1ASF"  value="1,08" />
         <Keyword name="#LASER1COLOR"  value="Blue" />
         <Keyword name="#LASER1DELAY"  value="1100" />
         <Keyword name="#LASER2ASF"  value="1,07" />
         <Keyword name="#LASER2COLOR"  value="Red" />
         <Keyword name="#LASER2DELAY"  value="1523" />
         <Keyword name="#LASER3ASF"  value="1,07" />
         <Keyword name="#LASER3COLOR"  value="Violet" />
         <Keyword name="#LASER3DELAY"  value="700" />
         <Keyword name="#LASER4ASF"  value="0,78" />
         <Keyword name="#LASER4COLOR"  value="Yellow" />
         <Keyword name="#LASER4DELAY"  value="241" />
         <Keyword name="#LASERCONFIG"  value="BRVY" />
         <Keyword name="#P1Label"  value="NA" />
         <Keyword name="#P1Target"  value="NA" />
         <Keyword name="#P4Label"  value="FITC" />
         <Keyword name="#P5Label"  value="Alexa Fluor    647" />
         <Keyword name="#PTDATE"  value="04-Jul-2023" />
         <Keyword name="#PTRESULT"  value="Pass" />
         <Keyword name="#TR1"  value="OR_FSC,25000" />
         <Keyword name="#WIDTHTHRESHOLD"  value="1000" />
         <Keyword name="#WINEXT"  value="0" />
         <Keyword name="HOSTID"  value="snake" />
         <Keyword name="$BEGINDATA"  value="000000008192" />
         <Keyword name="$ENDDATA"  value="000000464671" />
         <Keyword name="$NEXTDATA"  value="000000000000" />
         <Keyword name="$BEGINSTEXT"  value="000000000000" />
         <Keyword name="$ENDSTEXT"  value="000000000000" />
         <Keyword name="$BEGINANALYSIS"  value="000000000000" />
         <Keyword name="$ENDANALYSIS"  value="000000000000" />
       </Keywords>
       <SampleNode name="sa4 CD32B CD20KO C.fcs"  annotation=""  owningGroup=""  expanded="1"  sortPriority="10"  count="12680"  sampleID="59" >
         <Graph smoothing="0"  backColor="#ffffff"  foreColor="#000000"  type="Pseudocolor"  fast="1" >
           <Axis dimension="x"  name="FSC-A"  label=""  auto="auto" />
           <Axis dimension="y"  name="SSC-A"  label=""  auto="auto" />
           <GraphSettings level="5%"  smoothingHighResolution="1"  contourHighResolution="1"  histogramSmoothingCount="0"  graphResolution="256"  showOutliers="0"  drawLargeDots="0"  dotsToDraw="8000"  tint="le.chartfill.tinted.40"  lineWeight="le.lineweight.normal"  lineStyle="le.linestyle.solid" />
           <GraphEnvironment showGrid="0"  showAxes="tl"  showGates="1"  showFreqOnPlots="1"  showGateNameOnPlots="1"  showMedians="0"  showUncomped="0"  addEventParam="0"  lastYAxisName="" >
             <TextTraits font="SansSerif"  size="11"  name="Labels"  style="plain"  color="#000000"  background="#00ffffff"  just="left" />
             <TextTraits font="SansSerif"  size="11"  name="LayoutGates"  style="plain"  color="#000000"  background="#00ffffff"  just="left" />
             <TextTraits font="SansSerif"  size="9"  name="Numbers"  style="plain"  color="#000000"  background="#00ffffff"  just="left" />
             <TextTraits font="SansSerif"  size="9"  name="Legend"  style="plain"  color="#000000"  background="#00ffffff"  just="left" />
             <WindowPosition x="0"  y="0"  width="0"  height="0"  displayed="0"  panelState="" />
           </GraphEnvironment>
         </Graph>
         <Subpopulations>
           <Population name="Ramos mut extra"  annotation=""  owningGroup="All Samples"  expanded="1"  sortPriority="10"  count="7648" >
             <Graph smoothing="0"  backColor="#ffffff"  foreColor="#000000"  heatMapStatParameter="BL1-A"  type="Pseudocolor"  fast="1" >
               <Axis dimension="x"  name="FSC-A"  label=""  auto="auto" />
               <Axis dimension="y"  name="SSC-A"  label=""  auto="auto" />
               <GraphSettings level="5%"  smoothingHighResolution="1"  contourHighResolution="1"  histogramSmoothingCount="0"  graphResolution="256"  showOutliers="0"  drawLargeDots="0"  dotsToDraw="8000"  tint="le.chartfill.tinted.40"  lineWeight="le.lineweight.normal"  lineStyle="le.linestyle.solid" />
               <GraphEnvironment showGrid="0"  showAxes="tl"  showGates="1"  showFreqOnPlots="1"  showGateNameOnPlots="1"  showMedians="0"  showUncomped="0"  addEventParam="0"  lastYAxisName="" >
                 <TextTraits font="SansSerif"  size="11"  name="Labels"  style="plain"  color="#000000"  background="#00ffffff"  just="left" />
                 <TextTraits font="SansSerif"  size="11"  name="LayoutGates"  style="plain"  color="#000000"  background="#00ffffff"  just="left" />
                 <TextTraits font="SansSerif"  size="9"  name="Numbers"  style="plain"  color="#000000"  background="#00ffffff"  just="left" />
                 <TextTraits font="SansSerif"  size="9"  name="Legend"  style="plain"  color="#000000"  background="#00ffffff"  just="left" />
                 <WindowPosition x="839"  y="23"  width="390"  height="582"  displayed="1"  panelState="---" />
               </GraphEnvironment>
             </Graph>
             <Gate gating:id="ID2091179672" >
               <gating:EllipsoidGate eventsInside="1"  annoOffsetX="42"  annoOffsetY="-143"  tint="#000000"  isTinted="0"  lineWeight="Normal"  userDefined="1"  gating:distance="117.78321681279125" >
                 <gating:dimension>
                   <data-type:fcs-dimension data-type:name="FSC-A" />
                 </gating:dimension>
                 <gating:dimension>
                   <data-type:fcs-dimension data-type:name="SSC-A" />
                 </gating:dimension>
                 <gating:foci>
                   <gating:vertex>
                     <gating:coordinate data-type:value="95.6402963964" />
                     <gating:coordinate data-type:value="26.9176889616" />
                   </gating:vertex>
                   <gating:vertex>
                     <gating:coordinate data-type:value="185.3597036036" />
                     <gating:coordinate data-type:value="92.0823110384" />
                   </gating:vertex>
                 </gating:foci>
                 <gating:edge>
                   <gating:vertex>
                     <gating:coordinate data-type:value="93" />
                     <gating:coordinate data-type:value="25" />
                   </gating:vertex>
                   <gating:vertex>
                     <gating:coordinate data-type:value="188" />
                     <gating:coordinate data-type:value="94" />
                   </gating:vertex>
                   <gating:vertex>
                     <gating:coordinate data-type:value="152" />
                     <gating:coordinate data-type:value="44" />
                   </gating:vertex>
                   <gating:vertex>
                     <gating:coordinate data-type:value="129" />
                     <gating:coordinate data-type:value="75" />
                   </gating:vertex>
                 </gating:edge>
               </gating:EllipsoidGate>
             </Gate>
             <Subpopulations>
               <Population name="Single Cells"  annotation=""  owningGroup="All Samples"  expanded="1"  sortPriority="10"  count="7643" >
                 <Graph smoothing="0"  backColor="#ffffff"  foreColor="#000000"  heatMapStatParameter="BL1-A"  type="Pseudocolor"  fast="1" >
                   <Axis dimension="x"  name="SSC-W"  label=""  auto="auto" />
                   <Axis dimension="y"  name="SSC-A"  label=""  auto="auto" />
                   <GraphSettings level="5%"  smoothingHighResolution="1"  contourHighResolution="1"  histogramSmoothingCount="0"  graphResolution="256"  showOutliers="0"  drawLargeDots="0"  dotsToDraw="8000"  tint="le.chartfill.tinted.40"  lineWeight="le.lineweight.normal"  lineStyle="le.linestyle.solid" />
                   <GraphEnvironment showGrid="0"  showAxes="tl"  showGates="1"  showFreqOnPlots="1"  showGateNameOnPlots="1"  showMedians="0"  showUncomped="0"  addEventParam="0"  lastYAxisName="" >
                     <TextTraits font="SansSerif"  size="11"  name="Labels"  style="plain"  color="#000000"  background="#00ffffff"  just="left" />
                     <TextTraits font="SansSerif"  size="11"  name="LayoutGates"  style="plain"  color="#000000"  background="#00ffffff"  just="left" />
                     <TextTraits font="SansSerif"  size="9"  name="Numbers"  style="plain"  color="#000000"  background="#00ffffff"  just="left" />
                     <TextTraits font="SansSerif"  size="9"  name="Legend"  style="plain"  color="#000000"  background="#00ffffff"  just="left" />
                     <WindowPosition x="839"  y="23"  width="390"  height="582"  displayed="1"  panelState="---" />
                   </GraphEnvironment>
                 </Graph>
                 <Gate gating:id="ID570084744"  gating:parent_id="ID2091179672" >
                   <gating:RectangleGate eventsInside="1"  annoOffsetX="0"  annoOffsetY="0"  tint="#000000"  isTinted="0"  lineWeight="Normal"  userDefined="1"  percentX="0"  percentY="0" >
                     <gating:dimension gating:min="76.5984251968504"  gating:max="193.51181102362204" >
                       <data-type:fcs-dimension data-type:name="SSC-W" />
                     </gating:dimension>
                     <gating:dimension gating:min="32896.50196078431"  gating:max="674378.2901960785" >
                       <data-type:fcs-dimension data-type:name="SSC-A" />
                     </gating:dimension>
                   </gating:RectangleGate>
                 </Gate>
               </Population>
             </Subpopulations>
           </Population>
         </Subpopulations>
       </SampleNode>
     </Sample>
     <Sample>
       <DataSet uri="file:/Volumes/Kathrin%20Data/FACS/2023/230711%20CD20%20TF/2307011%20CD20%20KO%20TF%20surface_CD32B%204%20CD83PECy7%20CD40PB_sa4%20CD32B%20CD20KO%20C.fcs"  sampleID="16" />
       <Transformations>
         <transforms:linear transforms:minRange="0"  transforms:maxRange="6"  gain="0.0013351135" >
           <data-type:parameter data-type:name="Time" />
         </transforms:linear>
         <transforms:linear transforms:minRange="0"  transforms:maxRange="1048576"  gain="1" >
           <data-type:parameter data-type:name="FSC-A" />
         </transforms:linear>
         <transforms:linear transforms:minRange="0"  transforms:maxRange="1048576"  gain="1" >
           <data-type:parameter data-type:name="SSC-A" />
         </transforms:linear>
         <transforms:log transforms:offset="1"  transforms:decades="6.0205999133" >
           <data-type:parameter data-type:name="BL1-A" />
         </transforms:log>
         <transforms:log transforms:offset="3.1622776602"  transforms:decades="6.5205999133" >
           <data-type:parameter data-type:name="YL4-A" />
         </transforms:log>
         <transforms:log transforms:offset="3.1622776602"  transforms:decades="6.5205999133" >
           <data-type:parameter data-type:name="YL1-A" />
         </transforms:log>
         <transforms:log transforms:offset="1"  transforms:decades="6.0205999133" >
           <data-type:parameter data-type:name="RL1-A" />
         </transforms:log>
         <transforms:log transforms:offset="10"  transforms:decades="6.0205999133" >
           <data-type:parameter data-type:name="VL1-A" />
         </transforms:log>
         <transforms:linear transforms:minRange="0"  transforms:maxRange="1048576"  gain="1" >
           <data-type:parameter data-type:name="FSC-H" />
         </transforms:linear>
         <transforms:linear transforms:minRange="0"  transforms:maxRange="1048576"  gain="1" >
           <data-type:parameter data-type:name="SSC-H" />
         </transforms:linear>
         <transforms:linear transforms:minRange="0"  transforms:maxRange="1024"  gain="1" >
           <data-type:parameter data-type:name="FSC-W" />
         </transforms:linear>
         <transforms:linear transforms:minRange="0"  transforms:maxRange="1024"  gain="1" >
           <data-type:parameter data-type:name="SSC-W" />
         </transforms:linear>
       </Transformations>
       <Keywords>
         <Keyword name="FJ_FCS_VERSION"  value="3.1" />
         <Keyword name="$PAR"  value="12" />
         <Keyword name="$TOT"  value="12185" />
         <Keyword name="$MODE"  value="L" />
         <Keyword name="$DATATYPE"  value="F" />
         <Keyword name="$BYTEORD"  value="1,2,3,4" />
         <Keyword name="$P1N"  value="Time" />
         <Keyword name="$P1S"  value="Time" />
         <Keyword name="$P1B"  value="32" />
         <Keyword name="$P1R"  value="67108864" />
         <Keyword name="$P1E"  value="0,0" />
         <Keyword name="$P1F"  value="NA" />
         <Keyword name="$P1L"  value="NA" />
         <Keyword name="$P1V"  value="NA" />
         <Keyword name="$P2N"  value="FSC-A" />
         <Keyword name="$P2S"  value="FSC-A" />
         <Keyword name="$P2B"  value="32" />
         <Keyword name="$P2R"  value="1048576" />
         <Keyword name="$P2E"  value="0,0" />
         <Keyword name="$P2F"  value="NA" />
         <Keyword name="$P2L"  value="488" />
         <Keyword name="$P2V"  value="181" />
         <Keyword name="$P3N"  value="SSC-A" />
         <Keyword name="$P3S"  value="SSC-A" />
         <Keyword name="$P3B"  value="32" />
         <Keyword name="$P3R"  value="1048576" />
         <Keyword name="$P3E"  value="0,0" />
         <Keyword name="$P3F"  value="488_10" />
         <Keyword name="$P3L"  value="488" />
         <Keyword name="$P3V"  value="320" />
         <Keyword name="$P4N"  value="BL1-A" />
         <Keyword name="$P4S"  value="FITC-A" />
[truncated: 1,097,253 more chars]
