# Supplementary material for: CD20 tails interact with the 14-3-3/GEF-H1 complex and microtubule network upon PKCδ phosphorylation
Source: EMBO J. 2026 Apr 17;45(11):3859–79. doi: 10.1038/s44318-026-00781-5 (PMC13226681; doi:10.1038/s44318-026-00781-5)
Supplement: Supplementary file 8 — Source data Fig. 4 [file 44318_2026_781_MOESM8_ESM.zip]

Archive with 64 entries (57 files):
- Figure 4/
- __MACOSX/._Figure 4
- Figure 4/.DS_Store
- __MACOSX/Figure 4/._.DS_Store
- Figure 4/A/
- __MACOSX/Figure 4/._A
- Figure 4/F/
- __MACOSX/Figure 4/._F
- Figure 4/C/
- __MACOSX/Figure 4/._C
- Figure 4/D/
- __MACOSX/Figure 4/._D
- Figure 4/E/
- __MACOSX/Figure 4/._E
- Figure 4/B/
- __MACOSX/Figure 4/._B
- Figure 4/A/.DS_Store
- __MACOSX/Figure 4/A/._.DS_Store
- Figure 4/A/README FIG 4A.txt
- __MACOSX/Figure 4/A/._README FIG 4A.txt
- Figure 4/A/Regulation and functions of the RhoA regulatory guanine nucleotide exchange factor GEF-H1.pdf
- __MACOSX/Figure 4/A/._Regulation and functions of the RhoA regulatory guanine nucleotide exchange factor GEF-H1.pdf
- Figure 4/A/p21-activated Kinase 1 Phosphorylates and Regulates 14-3-3 Binding to GEF-H1, a Microtubule-localized Rho Exchange Factor.pdf
- __MACOSX/Figure 4/A/._p21-activated Kinase 1 Phosphorylates and Regulates 14-3-3 Binding to GEF-H1, a Microtubule-localized Rho Exchange Factor.pdf
- Figure 4/F/RhoAG17A GEF-H1 activated.prism
- __MACOSX/Figure 4/F/._RhoAG17A GEF-H1 activated.prism
- Figure 4/F/.DS_Store
- __MACOSX/Figure 4/F/._.DS_Store
- Figure 4/F/RhoAG17A GEF-H1 activated.xlsx
- __MACOSX/Figure 4/F/._RhoAG17A GEF-H1 activated.xlsx
- Figure 4/F/README FIG 4F.txt
- __MACOSX/Figure 4/F/._README FIG 4F.txt
- Figure 4/C/.DS_Store
- __MACOSX/Figure 4/C/._.DS_Store
- Figure 4/C/README FIG 4C.txt
- __MACOSX/Figure 4/C/._README FIG 4C.txt
- Figure 4/C/PLA CD20_GEF-H1 mutants intra.prism
- __MACOSX/Figure 4/C/._PLA CD20_GEF-H1 mutants intra.prism
- Figure 4/C/Fig 4C CD20_GEF-H1.xlsx
- __MACOSX/Figure 4/C/._Fig 4C CD20_GEF-H1.xlsx
- Figure 4/D/.DS_Store
- __MACOSX/Figure 4/D/._.DS_Store
- Figure 4/D/README FIG 4D.txt
- __MACOSX/Figure 4/D/._README FIG 4D.txt
- Figure 4/D/Images WB.zip
- Figure 4/D/Figure 4D calculation WB.prism
- __MACOSX/Figure 4/D/._Figure 4D calculation WB.prism
- Figure 4/D/Figure 4D Analysis of WB.xlsx
- __MACOSX/Figure 4/D/._Figure 4D Analysis of WB.xlsx
- Figure 4/E/.DS_Store
- __MACOSX/Figure 4/E/._.DS_Store
- Figure 4/E/README FIG 4E.txt
- __MACOSX/Figure 4/E/._README FIG 4E.txt
- Figure 4/E/Images WB.zip
- Figure 4/B/Fig 4 B Nmut paper.png
- __MACOSX/Figure 4/B/._Fig 4 B Nmut paper.png
- Figure 4/B/Fig 4 B NC mut paper.png
- __MACOSX/Figure 4/B/._Fig 4 B NC mut paper.png
- Figure 4/B/README FIG 4B.txt
- __MACOSX/Figure 4/B/._README FIG 4B.txt
- Figure 4/B/Fig 4 B Cmut paper.png
- __MACOSX/Figure 4/B/._Fig 4 B Cmut paper.png
- Figure 4/B/Fig 4 B WT paper.png
- __MACOSX/Figure 4/B/._Fig 4 B WT paper.png
