# Supplementary material for: CD20 tails interact with the 14-3-3/GEF-H1 complex and microtubule network upon PKCδ phosphorylation
Source: EMBO J. 2026 Apr 17;45(11):3859–79. doi: 10.1038/s44318-026-00781-5 (PMC13226681; doi:10.1038/s44318-026-00781-5)
Supplement: Supplementary file 8 — Source data Fig. 4 [file 44318_2026_781_MOESM8_ESM.zip › Figure 4/F/RhoAG17A GEF-H1 activated.xlsx]

## Sheet: Sheet1
WB IP	GTP	Wt	CD32B	rewt	20N	20C	20N+C
RTX	0	95400	75400	105000	228000	203000	269000
RTX	5	150000	109000	137000	150000	118000	168000
WB TL	GTP	Wt	CD32B	rewt	20N	20C	20N+C
RTX	0	158000	149000	197000	168000	145000	150000
RTX	5	165000	176000	168000	170000	138000	164000
IP vs TL		Wt	CD32B	rewt	20N	20C	20N+C
WB IP resting	0	95400	75400	105000	228000	203000	269000
WB IP activated	5	150000	109000	137000	150000	118000	168000
WB TL resting	0	158000	149000	197000	168000	145000	150000
WB TL activated	5	165000	176000	168000	170000	138000	164000
Delta IP R vs A
RTX	5	54600	83600	42000	8000	-2000	-23100
Delta TL R vs A	Wt	CD32B	rewt	20N	20C	20N+C
	2000	12000	-2000	10000	17000	10000
intensity	Wt	CD32B	rewt	20N	20C	20N+C
delta IP vs TL	125774	125607	113237	77300	63425	31181
increase delta R vs A	Wt	CD32B	rewt	20N	20C	20N+C
	50961	86521	92806	-26684	-64956	-99014
resting co-IP to restin TL	Ramos	CD32b-tr	WT	Nmut	Cmut	NCmut
0	-62600	-73600	-92000	60000	58000	119000
normalized increase delta IP to delta TL		Wt	95400		158000
		CD32B	75400		149000
		rewt	105000		197000
		20N	228000		168000
		20C	203000		145000
		20N+C	269000		150000
activated Co-IP to RTX treated TL	Ramos	CD32b-tr	WT	Nmut	Cmut	NCmut
	114500	85000	68000	85000	98000	63000
