# Supplementary material for: CD20 tails interact with the 14-3-3/GEF-H1 complex and microtubule network upon PKCδ phosphorylation
Source: EMBO J. 2026 Apr 17;45(11):3859–79. doi: 10.1038/s44318-026-00781-5 (PMC13226681; doi:10.1038/s44318-026-00781-5)
Supplement: Supplementary file 8 — Source data Fig. 4 [file 44318_2026_781_MOESM8_ESM.zip › Figure 4/F/README FIG 4F.txt]

Microtubule anchoring and coupling of CD20 to the RhoA/Rock1 pathway 
Manuscript EMBOJ-2025-122022
Kathrin Kl�sener et al.
Figure 4 F:
Content:
* Calculation of western blot images of free GEF-H1 in the lysates of Ramos and CD32b-tr cells shown in Fig 4E.
* Quantification of all western blot data with Image Studio Lite (Licor) showing the difference of signal intensity in the immunoprecipitates (IP) versus total lysates (TL) (xlsx).
* Original files for statistics and quantification (pzfx)

0
