# Supplementary material for: CD20 tails interact with the 14-3-3/GEF-H1 complex and microtubule network upon PKCδ phosphorylation
Source: EMBO J. 2026 Apr 17;45(11):3859–79. doi: 10.1038/s44318-026-00781-5 (PMC13226681; doi:10.1038/s44318-026-00781-5)
Supplement: Supplementary file 8 — Source data Fig. 4 [file 44318_2026_781_MOESM8_ESM.zip › Figure 4/C/Fig 4C CD20_GEF-H1.xlsx]

## Sheet: Sheet1
CD32b	WT	Nmut	Cmut	Ncmut		Table Analyzed	cCD20:pGEF:H1 Paper		Table Analyzed	cCD20:pGEF:H1 Paper							WT	WT RTX	flag	flag RTX	Nmut	Nmut RTX	Cmut	Cmut RTX	Ncmut	Ncmut RTX
-	-	-	-	-					Data sets analyzed	A-E							-	+	-	+	-	+	-	+	-	+	-	+	-	+	-	+
0	1	0	1	0		Column A	-		Distribution assumption	Normal (Gaussian)							0	0	0	0	0	0	0	0	1	0	0	0	0	0	6	1
0	1	0	1	0		vs.	vs.										0	0	0	1	0	1	0	0	0	0	0	0	0	0	0	1
0	1	1	3	0		Column B	-		ANOVA summary								0	1	0	0	1	1	1	0	0	0	0	0	0	0	0	0
0	1	0	1	0					F	177.7							0	0	3	2	0	1	0	0	0	0	0	0	0	0	0	1
0	5	1	4	0		Unpaired t test			P value	<0.0001							0	1	0	0	1	1	1	0	0	0	0	0	1	0	0	0
0	1	0	1	0		P value	0.1871		P value summary	****							0	0	2	0	0	1	1	0	0	0	0	0	0	0	0	0
0	4	0	1	0		P value summary	ns		Significant diff. among means (P < 0.05)?	Yes							0	0	1	0	0	1	1	0	0	0	0	0	0	0	1	0
0	3	0	1	0		Significantly different (P < 0.05)?	No		R squared	0.3306							0	0	2	0	0	1	1	0	0	0	2	0	1	0	1	0
0	4	0	1	0		One- or two-tailed P value?	Two-tailed										0	0	0	1	0	1	0	0	0	0	0	0	0	0	1	1
0	1	0	3	0		t, df	t=1.321, df=576		Brown-Forsythe test								0	0	1	0	0	0	0	0	0	0	0	0	0	0	1	0
0	3	0	1	0					F (DFn, DFd)	110.1 (4, 1439)							0	0	0	0	1	0	1	0	0	1	1	0	0	0	3	0
0	1	0	1	0		How large is the effect?			P value	<0.0001							0	0	0	1	1	0	1	0	0	1	0	1	0	0	1	0
0	1	0	3	0		Mean of column B	3.498		P value summary	****							0	0	1	1	1	0	1	0	0	0	3	0	0	0	11	0
0	3	0	3	0		Mean of column A	3.855		Are SDs significantly different (P < 0.05)?	Yes							0	0	2	1	1	0	2	0	0	0	0	0	0	3	1	0
1	4	1	3	0		Difference between means (D - B) ± SEM	0.3564 ± 0.2698										1	0	2	0	0	0	1	0	0	0	0	1	0	0	0	0
0	4	0	1	0		95% confidence interval	-0.1736 to 0.8864		Bartlett's test								0	0	0	0	0	5	1	0	0	0	0	0	0	0	1	0
1	1	0	1	0		R squared (eta squared)	0.00302		Bartlett's statistic (corrected)	1301							1	0	0	1	0	0	1	0	0	0	0	0	0	0	0	0
0	1	0	3	0					P value	<0.0001							0	0	2	1	0	0	1	0	0	0	4	0	0	0	0	0
1	4	0	3	0		F test to compare variances			P value summary	****							1	0	0	0	0	0	0	0	0	0	0	1	1	0	0	0
1	1	1	1	0		F, DFn, Dfd	1.565, 288, 288		Are SDs significantly different (P < 0.05)?	Yes							1	0	0	6	1	5	0	0	0	0	0	0	1	0	1	0
1	1	0	9	0		P value	0.0002										1	0	0	2	0	0	4	0	0	0	0	0	1	4	3	0
3	1	0	4	0		P value summary	***		ANOVA table	SS	DF	MS	F (DFn, DFd)	P value			3	1	5	1	0	1	1	0	0	0	0	0	1	0	3	0
0	8	0	3	1		Significantly different (P < 0.05)?	Yes		Treatment (between columns)	3319	4	829.8	F (4, 1439) = 177.7	P<0.0001			0	0	0	1	0	1	0	0	0	0	0	0	2	0	4	0
1	1	0	3	0					Residual (within columns)	6721	1439	4.671					1	0	4	1	0	1	1	1	0	0	2	0	0	0	3	1
1	7	0	3	1		Data analyzed			Total	10041	1443						1	0	1	0	0	1	1	0	0	0	0	0	0	0	0	0
1	3	0	1	0		Sample size, column B	289										1	0	0	0	0	1	1	0	0	0	0	0	0	0	0	0
1	1	0	1	0		Sample size, column A	289		Data summary								1	0	1	0	0	1	1	0	0	0	0	0	0	0	6	0
0	3	0	1	0					Number of treatments (columns)	5							0	0	7	0	0	1	4	0	0	0	0	1	0	0	6	0
0	10	0	1	0					Number of values (total)	1444							0	0	0	0	0	1	1	0	0	0	2	0	0	0	0	0
0	1	0	1	0													0	1	0	1	0	1	1	2	0	0	0	0	0	0	0	1
0	1	0	3	0													0	0	1	0	0	0	1	0	0	0	0	0	0	2	0	0
0	3	0	1	1													0	1	4	0	0	0	4	0	0	0	1	0	0	0	0	0
0	7	0	1	1													0	0	4	0	0	0	1	0	0	0	0	0	0	0	0	0
0	7	0	1	0													0	0	0	3	0	0	1	0	0	0	0	0	0	0	1	0
0	1	0	5	0													0	0	1	0	0	0	1	0	0	0	0	0	0	0	1	0
0	3	0	1	0													0	1	0	2	0	0	0	0	0	0	2	0	0	0	1	0
0	1	0	4	0													0	0	0	1	0	0	0	0	0	0	0	0	0	1	1	0
0	1	0	3	0													0	0	0	3	1	0	1	0	0	0	0	0	0	0	3	0
0	1	0	5	0													0	0	0	3	0	0	0	0	0	0	0	0	1	0	1	0
0	1	0	5	1													0	1	1	0	0	0	1	0	0	0	0	0	0	1	6	0
0	3	0	1	0													0	0	3	5	0	1	1	0	0	0	0	0	0	0	1	0
0	5	0	8	1													0	1	0	1	0	1	1	0	0	0	0	0	0	0	0	0
0	1	0	3	0													0	0	3	0	0	1	1	0	0	0	0	0	3	0	1
0	5	1	1	0													0	0	2	0	1	1	0	0	0	0	0	0		0	0
0	4	0	8	1													0	0	0	1	0	1	0	0	0	0	0	0		0	0
0	1	0	3	1													0	0	0	1	0	1	1	0	0	0	0	0		0	0
0	1	0	3	0													0	0	2	1	0	1	1	0	0	0	0	1		0	1
0	4	0	3	0													0	0	0	0	0	1	1	0	0	0	0	0		0	3
1	1	0	1	1													1	0	0	3	0	0	2	0	0	0	0	1		0	3
0	1	0	5	1													0	0	0	0	0	0	1	0	0	0	0	0		0	5
1	1	0	6	2													1	0	0	0	0	0	1	0	0	0	0	0		0	7
1	1	0	7	0													1	1	4	0	0	1	1	0	0	0	0	0		0	0
1	7	0	1	1													1	1	1	0	0	1	1	0	0	0	0	0		0	0
0	3	1	6	2													0	0	0	1	0	1	0	0	0	4	1	0		0	2
1	1	0	3	1													1	0	0	2	0	1	0	0	0	0	0	0		0
1	1	0	4	1													1	1	0	0	0	1	4	0	0	0	0	1		0
0	1	0	1	1													0	0	5	0	0	1	1	0	0	1	0	0		0
1	8	0	4	1													1	2	3	0	0	1	0	0	0	0	0	1		0
1	5	0	4	1													1	1	0	0	0	1	1	1	0	0	0	0		0
1	1	0	1	2													1	1	1	2	0	1	1	0	0	0	0	0		0
1	3	0	4	2													1	0	3	0	0	3	1	0	0	0	0	0		0
0	5	0	1	2													0	0	0	0	0	0	1	0	0	0	0	0		0
0	1	0	12	2													0	0	2	1	0	1	4	0	0	0	3	0		0
0	4	0	3	1													0	1	0	1	0	0	1	0	0		0	0		0
0	1	0	3	0													0	0	0	1	3	0	1	2	0		0	0		0
0	1	0	3	2													0	1	0	0	0	0	1	0	0		0	0		0
0	1	0	1	1													0	0	0	0	0	0	4	0	0		0	0		0
4	1	0	6	0													4	0	1	0	0	0	1	0	0		0	0		0
1	3	0	1	1													1	0	0	1	0	0	1		0		0	0		0
1	1	1	3	1													1	0	1	0	1	0	1		0		1	0		0
3	3	0	1	2													3	1	2	11	0	0			0		0	0		0
1	4	0	16	0													1	0	0	2	0	1			0			0		0
1	1	0	4	0													1	1	0	5	0	0			0			0		0
3	1	0	8	0													3	0	0	1	0	0			0			0		0
1	1	0	3	3													1	0	1	1	0	0			0			0		0
3	3	0	3	2													3	0	3	0	0	0			0			0		0
0	5	0	5	2													0	0	0	2	0	0			0			0		0
3	1	0	4	0													3	0	2	0	0	0			0			0		0
3	4	1	1	2													3	0	5	0	0	0			0			0		0
0	8	1	12	1													0	0	0	0	0	0			0			0		0
1	1	0	7	2													0	0	0	0	0	0			0			0		0
1	1	0	5	0													0	0	1	1	0	0			0			0		0
1	3	0	3	1													0	0	0	0	0	1			0			0		0
1	1	0	7	0													0	0	0	0	0	0			0			0		0
1	1	1	5	1													0	0	2	0	0	0			0			0		0
1	4	0	1	0													0	0	4	3	0	0			0			0		0
1	7	1	5	1													0	0	1	0	1	0			0			0		0
1	3	0	1	1													0	0	0	1	0	0			0			0		0
0	1	0	3	0													0	0	0	1	0	0			0			0		0
1	1	0	3	1													0	1	0	0	0	0			0			1		0
1	1	0	5	2													0	0	4	7	0	0			0			0		0
1	7	0	10	1													0	0	2	1	0	0			0			0		0
1	4	0	3	2													0	0	0	0	1	0			0			0		0
1	1	0	6	1													0	0	0	2	0	0			0			0		0
1	1	0	4	1													0	0	1	0	0	1			0			0		0
1	3	0	1	1													0	0	0	0	0	2			0			0		0
1	1	1	1	1													0	0	4	4	0	1			0			0		0
1	7	0	7	2													0	1	2	0	0	0			0			0		0
1	4	0	4	4													0	0	0	0	0	0			0			0		0
1	1	0	1	2													0	1	0	0	0	0			0			0		0
1	1	0	3	2													0	0	0	0	0	0			0			0		0
1	1	1	1	1													0	0	1	0	0	0			0			1		0
1	3	0	2	0													0	0	1	0	7	0			0			0		0
1	3	0	4	0													0	1	2	0	0	0			0			0		0
0	4	0	6	1													0	0	2	0	0	0			0			1		0
0	4	0	1	2													0	0	0	0	0	0			0			0		0
0	1	0	9	0													0	0	1	0	1	0			0			0		0
0	3	0	5	1													0	1	0	0	0	0			0			0		0
0	1	0	1	2													0	0	0	0	0	0			0			0		0
0	1	0	0	1													0	1	1	0	0	0			0			0		0
0	3	0	7	1													0	0	1	0	0	0			0			0		0
0	3	0	1	0													0	0	0	0	0	0			0			0		0
0	5	0	1	1													0	0	0	0	0	0			0			0		0
0	1	0	4	1													0	0	0	0	0	0			0			0		0
0	8	0	1	1													0	0	0	0	0	0			0			2		0
0	5	0	4	1													0	0	0	0	0	0			0			0		0
0	9	0	3	1													0	0	0	0	0	0			0			0		0
0	1	0	3	2													0	0	0	0	0	0			0			0		0
1	7	0	1	2													1	0	0	0	0	0			0			0		0
0	5	0	4	2													0	1	0	0	0	0			0			0		0
1	0	0	4	2													1	1	4	0	1	0			0			0		0
1	7	0	12	1													1	0	0	0	0	0			0			0		0
1	1	0	13	1													1	0	2	1	3	0			0			1		0
1	4	0	7	1													1	1	1	1	1	0			0			0		0
1	3	0	1	1													1	0	0	0	0	0			0			0		0
3	0	1	4	0													3	2	0	2	4	0			0			0		0
1	1	0	0	0													1	1	0	2	0	0			0			0		0
1	1	0	0	0													1	1	2	8	0	0			0			0		0
3	4	0	0	0													3	0	2	4	1	0			0			0		0
1	4	0	0	1													1	0	1	4	0	0			0			0		0
3	3	0	0	0													3	0	3	0	0	0			0			0		0
0	5	0	0	0													0	1	0	2	0	0			0			0		0
3	1	0	0	0													3	0	0	0	3	0			0			0		0
3	1	0	0	0													3	1	0	0	0	0			0			0		0
0	1	0	0	0													0	0	1	0	0	0			0			0		0
3	3	1	0	0													3	0	1	0	0	0			0			0		0
3	3	0	0	0													3	0	0	0	0	0			0			0		0
0	2	0	0	0													0	0	0	0	0	0			0			0		0
3	1	0	0	0													3	1	0	0	0	0			0			0		0
1	1	0	0	0													1	0	0	0	8	0			0			0		0
1	1	0	0	0													1	1	0	0	4	0			0			0
1	1	0	0	0													1	0	0	0	1	0			0			0
1	3	0	0	0													1	0	0	0	0	0			0			0
1	4	0	0	0													1	0	0	0	0	0			0			0
0	3	0	0	0													0	0	0	0	0				0			0
0	3	0	0	0													0	0		0	0				0			0
0	1	0	0	0													0	0		1	0				0			0
0	2	0	0	0													0	0		0	0				0			0
0	1	0	0	0													0	0			0				6			0
0	1	0	0	0													0	0	0	0	0	0			1	0	0	0	0	0	6	1
1	1	0	0	0													1	0	0	1	0	0			0	0	0	0	0	0	0	1
1	2	1	0														1	0	0	0	1	0			0	0	0	0	0	0	0	0
1	1	0	0	0													1	0	3	2	0	0			0	0	0	0	0	0	0	1
1	1	0	0	0													1	0	0	0	1	0			0	0	0	0	1	0	0	0
1	1	0	0	0													1	0	2	0	0	0			0	0	0	0	0	0	0	0
1	3	0	0	0													1	0	1	0	0	0			0	0	0	0	0	0	1	0
1	3	0	0	0													1	0	2	0	0	0			0	0	2	0	1	0	1	0
1	2	0	0	0													1	1	0	1	0	0			0	0	0	0	0	0	1	1
1	1	0	0	0													1	0	1	0	0	0			0	0	0	0	0	0	1	0
1	1	0	0	0													1	0	0	0	0	0			0	1	1	0	0	0	3	0
0	3	1	0	0													0	0	0	1	0	0			0	1	0	1	0	0	1	0
0	2	1	0	0													0	0	1	1	0	0			0	0	3	0	0	0	11	0
3	4	0	0	0													3	0	2	1	0	0			0	0	0	0	0	3	1	0
1	5	0	0	1													1	0	2	0	0	0			0	0	0	1	0	0	0	0
1	6	0	0	0													1	0	0	0	0	0			0	0	0	0	0	0	1	0
2	2	0	0	0													2	1	0	1	0	0			0	0	0	0	0	0	0	0
1	2	0	0	0													1	0	2	1	0	0			0	0	4	0	0	0	0	0
2	2	2	0	0													2	1	0	0	0	0			0	0	0	1	1	0	0	0
2	2	0	4	0													2	0	0	6	1	0			0	0	0	0	1	0	1	0
2	8	2	6	0													2	0	0	2	0	0			0	0	0	0	1	4	3	0
2	2	0	2	0													2	0	5	1	0	1			0	0	0	0	1	0	3	0
2	6	0	2	0													2	1	0	1	0	0			0	0	0	0	2	0	4	0
0	5	0	2	0													0	0	4	1	0	0			0	0	2	0	0	0	3	1
0	6	0	2	0													0	0	1	0	0	0			0	0	0	0	0	0	0	0
2	2	0	5	0													2	0	0	0	0	0			0	0	0	0	0	0	0	0
1	5	0	2	0													1	1	1	0	0	0			0	0	0	0	0	0	6	0
1	2	0	2	0													1	0	7	0	0	0			0	0	0	1	0	0	6	0
1	2	0	5	0													1	1	0	0	0	0			0	0	2	0	0	0	0	0
0	5	0	5	0													0	0	0	1	0	0			0	0	0	0	0	0	0	1
0	6	2	5	0													0	0	1	0	0	0			0	0	0	0	0	2	0	0
0	6	0	2	0													0	0	4	0	0	0			0	0	1	0	0	0	0	0
0	2	0	2	0													0	0	4	0	0	0			0	0	0	0	0	0	0	0
0	2	0	5	0													0	0	0	3	0	0			0	0	0	0	0	0	1	0
0	6	0	5	0													0	0	1	0	0	0			0	0	0	0	0	0	1	0
2	2	2	2	0													2	0	0	2	0	0			0	0	2	0	0	0	1	0
0	2	0	7	0													0	0	0	1	0	0			0	0	0	0	0	1	1	0
0	2	0	6	0													0	0	0	3	1	0			0	0	0	0	0	0	3	0
0	12	0	5	2													0	1	0	3	0	0			0	0	0	0	1	0	1	0
0	2	0	5	0													0	1	1	0	0	0			0	0	0	0	0	1	6	0
0	11	0	5	2													0	0	3	5	0	0			0	0	0	0	0	0	1	0
0	5	0	2	0													0	0	0	1	0	0			0	0	0	0	0	0	0	0
0	2	0	2	0													0	1	3	0	0	1			0	0	0	0	3	0	1
0	5	0	2	0													0	0	2	0	1	1			0	0	0	0		0	0
0	15	0	2	0													0	2	0	1	0	1			0	0	0	0		0	0
0	2	0	2	0													0	1	0	1	0	1			0	0	0	0		0	0
0	2	0	5	0													0	1	2	1	0	1			0	0	0	1		0	1
0	5	0	2	2													0	0	0	0	0	1			0	0	0	0		0	3
0	11	0	2	2													0	0	0	3	0	1			0	0	0	1		0	3
0	11	0	2	0													0	0	0	0	0	1			0	0	0	0		0	5
1	2	0	8	0													1	1	0	0	0	0			0	0	0	0		0	7
0	5	0	2	0													0	0	4	0	0	0			0	0	0	0		0	0
2	2	0	6	0													2	1	1	0	0	0			0	0	0	0		0	0
2	2	0	5	0													2	0	0	1	0	1			0	4	1	0		0	2
2	2	0	8	0													2	0	0	2	0	0			0	0	0	0		0
0	2	0	8	2													0		0	0	0	0			0	0	0	1		0
2	5	0	2	0													2		5	0	0	0			0	1	0	0		0
0	8	0	12	2													0		3	0	0	0			0	0	0	1		0
0	2	0	5	0													0		0	0	0	1			0	0	0	0		0
0	8	2	2	0													0		1	2	0	1			0	0	0	0		0
2	6	0	12	2													2		3	0	0	3			0	0	0	0		0
0	2	0	5	2													0		0	0	0	0			0	0	0	0		0
2	2	0	5	0													2		2	1	0	1			0	0	3	0		0
0	6	0	5	0													0		0	1	0	0			0		0	0		0
2	2	0	2	2													2		0	1	3	0			0		0	0		0
1	2	0	8	2													1		0	0	0	0			0		0	0		0
2	2	0	9	3													2		0	0	0	0			0		0	0		0
2	2	0	11	0													2		1	0	0	0			0		0	0		0
2	11	0	2	2													0		0	1	0	0			0		0	0		0
0	5	2	9	3													0		1	0	1	0			0		1	0		0
0	2	0	5	2													0		2	11	0	0			0		0	0		0
2	2	0	6	2													0		0	2	0	1			0			0		0
1	2	0	2	2													0		0	5	0	1			0			0		0
2	12	0	6	2													0		0	1	0	1			0			0		0
0	8	0	6	2													0		1	1	0	1			0			0		0
1	2	0	2	3													0		3	0	0	1			0			0		0
1	5	0	6	3													0		0	2	0	1			0			0		0
1	8	0	2	3													0		2	0	0	1			0			0		0
1	2	0	15	3													0		5	0	0	1			0			0		0
1	6	0	5	2													0		0	0	0	1			0			0		0
1	2	0	5	0													0		0	0	0	0			0			0		0
1	2	0	5	3													0		1	1	0	0			0			0		0
1	2	0	2	2													0		0	0	0	1			0			0		0
1	2	0	9	0													0		0	0	0	0			0			0		0
0	5	0	2	2													0		2	0	0	0			0			0		0
2	2	2	5	2													0		4	3	0	0			0			0		0
1	5	0	2	3													0		1	0	1	0			0			0		0
2	6	0	18	0													0		0	1	0	0			0			0		0
2	2	0	6	0													0		0	1	0	0			0			0		0
0	2	0	12	0													0		0	0	0	0			0			1		0
2	2	0	5	5													0		4	7	0	0			0			0		0
0	5	0	5	3													0		2	1	0	0			0			0		0
1	8	0	8	3													0		0	0	1	0			0			0		0
0	2	0	6	0													0		0	2	0	0			0			0		0
0	6	2	2	3													0		1	0	0	1			0			0		0
1	12	2	17	2													0		0	0	0	2			0			0		0
1	2	0	11	3													0		4	4	0	1			0			0		0
1	2	0	8	0													0		2	0	0	0			0			0		0
0	5	0	5	2													0		0	0	0	0			0			0		0
1	2	0	11	0													0		0	0	0	0			0			0		0
2	2	2	8	2													0		0	0	0	0			0			0		0
2	6	0	2	0													2		1	0	0	0			0			1		0
3	11	2	8	2													3		1	0	7	0			0			0		0
1	5	0	2	2													1		2	0	0	0			0			0		0
2	2	0	5	0													2		2	0	0	0			0			1		0
2	2	0	5	2													2		0	0	0	0			0			0		0
1	2	0	8	3													1		1	0	1	0			0			0		0
2	11	0	15	2													0		0	0	0	0			0			0		0
1	6	0	5	3													0		0	0	0	0			0			0		0
2	2	0	9	2													0		1	0	0	0			0			0		0
2	2	0	6	2													0		1	0	0	0			0			0		0
2	5	0	2	2													0		0	0	0	0			0			0		0
2	2	2	2	2													0		0	0	0	0			0			0		0
2	11	0	11	3													0		0	0	0	0			0			0		0
2	6	0	6	6													0		0	0	0	0			0			2		0
2	2	0	2	3													0		0	0	0	0			0			0		0
1	2	0	5	3													0		0	0	0	0			0			0		0
1	2	2	2	2													0		0	0	0	0			0			0		0
1	5	0	3	0													0		0	0	0	0			0			0		0
0	5	0	6	0													0		0	0	0	0			0			0		0
0	6	0	9	2													0		4	0	1	0			0			0		0
0	6	0	2	3													0		0	0	0	0			0			0		0
0	2	0	14	0													0		2	1	3	0			0			1		0
0	5	0	8	2													0		1	1	1	0			0			0		0
0	2	0	2	3													0		0	0	0	0			0			0		0
1	2	0	0	2													0		0	2	4	0			0			0		0
2	5	0	11	2													0		0	2	0	0			0			0		0
2	5	0	2	0													0		2	8	0	0			0			0		0
1	8	0	2	2													0		2	19	1	0			0			0		0
0	2	0	6	2													0		1	4	0	0			0			0		0
3	12	0	2	2													0		3	0	0	0			0			0		0
2	8	0	6	2													0		0	2	0	0			0			0		0
2	14	0	5	2													0		0	0	3	0			0			0		0
1	2	0	5	3													0		0	0	0	0			0			0		0
3	11	0	2	3													0		1	0	0	0			0			0		0
0	8	0	6	3													0		1	0	0	0			0			0		0
0	0	0	6	3													0		0	0	0	0			0			0		0
0	11	0	14	2													0		0	0	0	0			0			0		0
0	2	0	13	2													0		0	0	0	0			0			0		0
0	6	0	11	2													0		0	0	8	0			0			0		0
																			0	0	4	0			0			0
																			0	0	1	0			0			0
																			0	0	0	0			0			0
																			0	0	0	0			0			0
																			0	0	0				0			0
																				0	0				0			0
																				1	0				0			0
																				0	0				0			0
																					0				6			0
																												0
																												0
																												0
																												0
																												1
																												0
																												0
																												0
																												0
																												0
																												0
																												1
																												1
																												0
																												1
																												0
																												0
																												0
																												0
																												0
																												0
																												1
																												0
																												2
