# Supplementary material for: CD20 tails interact with the 14-3-3/GEF-H1 complex and microtubule network upon PKCδ phosphorylation
Source: EMBO J. 2026 Apr 17;45(11):3859–79. doi: 10.1038/s44318-026-00781-5 (PMC13226681; doi:10.1038/s44318-026-00781-5)
Supplement: Supplementary file 8 — Source data Fig. 4 [file 44318_2026_781_MOESM8_ESM.zip › Figure 4/D/README FIG 4D.txt]

Microtubule anchoring and coupling of CD20 to the RhoA/Rock1 pathway 
Manuscript EMBOJ-2025-122022
Kathrin Kl�sener et al.
Figure 4 D:
Content:
* Original western blot images of the replicates in a zipped folder
* All analysed values and calculation of the immunoprecipitates of GEF-H1 protein in anti-flag and total lysates as pixels by images studio lite (xlsx).
* Original prism file for the illustration and statistics (pzfx).

0
