# Supplementary material for: CD20 tails interact with the 14-3-3/GEF-H1 complex and microtubule network upon PKCδ phosphorylation
Source: EMBO J. 2026 Apr 17;45(11):3859–79. doi: 10.1038/s44318-026-00781-5 (PMC13226681; doi:10.1038/s44318-026-00781-5)
Supplement: Supplementary file 8 — Source data Fig. 4 [file 44318_2026_781_MOESM8_ESM.zip › Figure 4/D/Figure 4D Analysis of WB.xlsx]

## Sheet: Sheet1
	Calculation WT GEF-H1 IP						Calculation WT GEF-H1 TL
WB1	WT	Nmut	Cmut	Ncmut			1	2	3	4
	606000	156000	160000	-1360	GEF-H1 IP		614000	840000	790000	658000	GEF-H1 TL
	351000	506000	365000	370000	CD20 IP		159000	194000	366000	264000	CD20 TL
	255000	-350000	-205000	-371360
	1.7265	0.3083	0.438356	-0.00367568			3.86164	4.3299	2.15847	2.49242
WB2	29200	4060	18300	6000
	47000	42300	58200	62800
	0.621277	0.0959811	0.314433	0.0955414
	1.86383	0.287943	0.943299	0.286624
WB3	98500	189000	65800	47200
	32400	92600	45100	55300
	3.04012	2.04104	1.45898	0.853526
	1.72734	1.15968	0.828966	0.484958
