# Supplementary material for: CD20 tails interact with the 14-3-3/GEF-H1 complex and microtubule network upon PKCδ phosphorylation
Source: EMBO J. 2026 Apr 17;45(11):3859–79. doi: 10.1038/s44318-026-00781-5 (PMC13226681; doi:10.1038/s44318-026-00781-5)
Supplement: Supplementary file 9 — Source data Fig. 5 [file 44318_2026_781_MOESM9_ESM.zip]

Archive with 112 entries (103 files):
- Figure 5/
- __MACOSX/._Figure 5
- Figure 5/.DS_Store
- __MACOSX/Figure 5/._.DS_Store
- Figure 5/G/
- __MACOSX/Figure 5/._G
- Figure 5/A/
- __MACOSX/Figure 5/._A
- Figure 5/F/
- __MACOSX/Figure 5/._F
- Figure 5/H/
- __MACOSX/Figure 5/._H
- Figure 5/C/
- __MACOSX/Figure 5/._C
- Figure 5/D/
- __MACOSX/Figure 5/._D
- Figure 5/E/
- __MACOSX/Figure 5/._E
- Figure 5/B/
- __MACOSX/Figure 5/._B
- Figure 5/G/Fig 5G CD32b.png
- __MACOSX/Figure 5/G/._Fig 5G CD32b.png
- Figure 5/G/README FIG 5A,C,E G copy.txt
- __MACOSX/Figure 5/G/._README FIG 5A,C,E G copy.txt
- Figure 5/G/Fig 5G WT RTX.png
- __MACOSX/Figure 5/G/._Fig 5G WT RTX.png
- Figure 5/G/Fig 5G 2 WT.png
- __MACOSX/Figure 5/G/._Fig 5G 2 WT.png
- Figure 5/G/Fig 5F CD32b RTX.png
- __MACOSX/Figure 5/G/._Fig 5F CD32b RTX.png
- Figure 5/G/Fig 5G NCmut RTX.png
- __MACOSX/Figure 5/G/._Fig 5G NCmut RTX.png
- Figure 5/G/Fig 5G NCmut.png
- __MACOSX/Figure 5/G/._Fig 5G NCmut.png
- Figure 5/A/Fig 5A CD32B.png
- __MACOSX/Figure 5/A/._Fig 5A CD32B.png
- Figure 5/A/.DS_Store
- __MACOSX/Figure 5/A/._.DS_Store
- Figure 5/A/Fig 5A NCmut RTX.png
- __MACOSX/Figure 5/A/._Fig 5A NCmut RTX.png
- Figure 5/A/Fig 5 A CD32B RTX.png
- __MACOSX/Figure 5/A/._Fig 5 A CD32B RTX.png
- Figure 5/A/README FIG 5A,C,E G.txt
- __MACOSX/Figure 5/A/._README FIG 5A,C,E G.txt
- Figure 5/A/Fig 5A WT.png
- __MACOSX/Figure 5/A/._Fig 5A WT.png
- Figure 5/A/Fig 5 A WT RTX.png
- __MACOSX/Figure 5/A/._Fig 5 A WT RTX.png
- Figure 5/A/Fig 5A NCmut.png
- __MACOSX/Figure 5/A/._Fig 5A NCmut.png
- Figure 5/F/.DS_Store
- __MACOSX/Figure 5/F/._.DS_Store
- Figure 5/F/Fig 5F CD20_RhoA.xlsx
- __MACOSX/Figure 5/F/._Fig 5F CD20_RhoA.xlsx
- Figure 5/F/Fig 5F CD20_RhoA.prism
- __MACOSX/Figure 5/F/._Fig 5F CD20_RhoA.prism
- Figure 5/F/README FIG 5F.txt
- __MACOSX/Figure 5/F/._README FIG 5F.txt
- Figure 5/H/.DS_Store
- __MACOSX/Figure 5/H/._.DS_Store
- Figure 5/H/PLA intra CD20_Rock1.prism
- __MACOSX/Figure 5/H/._PLA intra CD20_Rock1.prism
- Figure 5/H/Fig 5H PLA CD20_Rock1.xlsx
- __MACOSX/Figure 5/H/._Fig 5H PLA CD20_Rock1.xlsx
- Figure 5/H/Fig 6B HD PLA CD20_14-3-3.xlsx
- __MACOSX/Figure 5/H/._Fig 6B HD PLA CD20_14-3-3.xlsx
- Figure 5/H/README FIG 5H.txt
- __MACOSX/Figure 5/H/._README FIG 5H.txt
- Figure 5/C/README FIG 5A,C,E G copy.txt
- __MACOSX/Figure 5/C/._README FIG 5A,C,E G copy.txt
- Figure 5/C/Fig 5C WT.png
- __MACOSX/Figure 5/C/._Fig 5C WT.png
- Figure 5/C/Fig 5C NCmut.png
- __MACOSX/Figure 5/C/._Fig 5C NCmut.png
- Figure 5/C/Fig 5C CD32b RTX.png
- __MACOSX/Figure 5/C/._Fig 5C CD32b RTX.png
- Figure 5/C/Fig 5C CD32b.png
- __MACOSX/Figure 5/C/._Fig 5C CD32b.png
- Figure 5/C/Fig 5C WT RTX.png
- __MACOSX/Figure 5/C/._Fig 5C WT RTX.png
- Figure 5/C/Fig 5C NCmut RTX.png
- __MACOSX/Figure 5/C/._Fig 5C NCmut RTX.png
- Figure 5/D/Fig 5D CD20_GEF-H1.xlsx
- __MACOSX/Figure 5/D/._Fig 5D CD20_GEF-H1.xlsx
- Figure 5/D/.DS_Store
- __MACOSX/Figure 5/D/._.DS_Store
- Figure 5/D/README FIG 5D.txt
- __MACOSX/Figure 5/D/._README FIG 5D.txt
- Figure 5/D/Fig 5D PLA intra CD20_GEF-H1.prism
- __MACOSX/Figure 5/D/._Fig 5D PLA intra CD20_GEF-H1.prism
- Figure 5/E/Fig 5E WT RTX.png
- __MACOSX/Figure 5/E/._Fig 5E WT RTX.png
- Figure 5/E/Fig 5E WT.png
- __MACOSX/Figure 5/E/._Fig 5E WT.png
- Figure 5/E/README FIG 5A,C,E G copy.txt
- __MACOSX/Figure 5/E/._README FIG 5A,C,E G copy.txt
- Figure 5/E/Fig 5E NCmut RTX.png
- __MACOSX/Figure 5/E/._Fig 5E NCmut RTX.png
- Figure 5/E/Fig 5E CD32b RTX.png
- __MACOSX/Figure 5/E/._Fig 5E CD32b RTX.png
- Figure 5/E/Fig 5E NCmut.png
- __MACOSX/Figure 5/E/._Fig 5E NCmut.png
- Figure 5/E/Fig 5E CD32b.png
- __MACOSX/Figure 5/E/._Fig 5E CD32b.png
- Figure 5/B/.DS_Store
- __MACOSX/Figure 5/B/._.DS_Store
- Figure 5/B/Fig 5B CD20_14-3-3.xlsx
- __MACOSX/Figure 5/B/._Fig 5B CD20_14-3-3.xlsx
- Figure 5/B/Fig 5B PLA intra CD20_14-3-3.prism
- __MACOSX/Figure 5/B/._Fig 5B PLA intra CD20_14-3-3.prism
- Figure 5/B/README FIG 5B.txt
- __MACOSX/Figure 5/B/._README FIG 5B.txt
