# Supplementary material for: CD20 tails interact with the 14-3-3/GEF-H1 complex and microtubule network upon PKCδ phosphorylation
Source: EMBO J. 2026 Apr 17;45(11):3859–79. doi: 10.1038/s44318-026-00781-5 (PMC13226681; doi:10.1038/s44318-026-00781-5)
Supplement: Supplementary file 9 — Source data Fig. 5 [file 44318_2026_781_MOESM9_ESM.zip › Figure 5/F/Fig 5F CD20_RhoA.xlsx]

## Sheet: Sheet1
CD32b-tr	CD32b-tr +RTX	WT	WT +RTX	NCmut	NCmut +RTX		CD32b-tr
-	+	-	+	-	+		reWT
5	27	0	6	0	11		Ncmut							Table Analyzed	cCD20:RhoA		Table Analyzed	cCD20:RhoA
4	1	0	6	1	0															Table Analyzed	cCD20:RhoA
2	15	0	27	1	0									Column F	+		Column D	+
0	33	9	11	0	0									vs.	vs.		vs.	vs.		Column B	+
3	17	2	8	3	0									Column E	-		Column C	-		vs.	vs.
2	31	4	24	4	0															Column A	-
0	0	0	7	0	0									Unpaired t test			Unpaired t test
2	24	51	18	0	0									P value	0.4363		P value	<0.0001		Unpaired t test
4	23	0	7	0	0									P value summary	ns		P value summary	****		P value	<0.0001
5	16	0	10	3	1									Significantly different (P < 0.05)?	No		Significantly different (P < 0.05)?	Yes		P value summary	****
1	19	0	8	0	6									One- or two-tailed P value?	Two-tailed		One- or two-tailed P value?	Two-tailed		Significantly different (P < 0.05)?	Yes
4	17	13	19	0	10									t, df	t=0.7789, df=737		t, df	t=14.68, df=736		One- or two-tailed P value?	Two-tailed
0	35	0	13	5	0															t, df	t=14.70, df=733
0	21	1	12	0	0									How big is the difference?			How big is the difference?
9	24	0	35	1	2									Mean of column E	3.856		Mean of column C	3.803		How big is the difference?
0	8	0	13	0	0									Mean of column F	3.489		Mean of column D	15.12		Mean of column A	4.255
0	30	0	30	0	1									Difference between means (F - E) ± SEM	-0.3672 ± 0.4714		Difference between means (D - C) ± SEM	11.32 ± 0.7713		Mean of column B	16.97
0	15	0	11	5	1									95% confidence interval	-1.293 to 0.5583		95% confidence interval	9.805 to 12.83		Difference between means (B - A) ± SEM	12.71 ± 0.8649
0	0	0	23	0	15									R squared (eta squared)	0.0008224		R squared (eta squared)	0.2264		95% confidence interval	11.01 to 14.41
0	24	0	6	1	12															R squared (eta squared)	0.2276
2	0	2	9	0	0									F test to compare variances			F test to compare variances
0	24	3	13	5	4									F, DFn, Dfd	1.325, 368, 369		F, DFn, Dfd	4.253, 367, 369		F test to compare variances
2	0	4	2	4	13									P value	0.0071		P value	<0.0001		F, DFn, Dfd	6.364, 369, 364
0	0	2	13	3	0									P value summary	**		P value summary	****		P value	<0.0001
0	44	0	27	0	12									Significantly different (P < 0.05)?	Yes		Significantly different (P < 0.05)?	Yes		P value summary	****
0	20	0	0	0	1															Significantly different (P < 0.05)?	Yes
0	16	0	17	8	0									Data analyzed			Data analyzed
0	22	0	3	0	23									Sample size, column E	369		Sample size, column C	370		Data analyzed
0	21	0	20	11	0									Sample size, column F	370		Sample size, column D	368		Sample size, column A	365
3	18	1	0	6	8															Sample size, column B	370
0	21	1	19	5	3
0	18	0	11	0	5
0	7	1	19	2	7
8	42	1	11	4	0
0	80	4	33	0	8
5	0	0	9	4	5
0	0	0	25	0	12
0	31	0	12	0	2
5	60	0	21	0	0
15	0	2	25	0	4
0	0	1	1	3	0
0	0	0	0	0	6
10	11	0	18	4	0
9	25	0	50	7	27
8	9	1	35	2	2
13	0	1	22	3	0
8	25	1	21	3	0
0	0	0	35	3	0
20	0	0	24	0	0
3	21	0	0	0	0
7	30	0	27	0	0
0	36	1	22	0	2
6	23	4	19	0	6
12	34	3	0	8	0
6	0	3	46	0	2
0	35	0	14	5	0
8	0	0	12	0	0
8	11	1	15	7	4
0	24	0	16	0	0
0	22	0	28	0	0
15	20	2	13	0	0
0	21	0	9	0	0
0	0	1	34	2	0
0	18	0	27	2	0
0	49	2	15	8	0
0	2	3	25	0	0
0	32	1	15	3	0
1	0	4	20	0	2
1	21	1	0	6	15
4	30	0	0	14	0
4	0	0	0	1	0
1	22	0	34	0	0
0	8	1	0	4	0
4	10	0	26	0	0
0	19	0	0	0	6
0	21	0	23	1	0
0	25	0	0	0	0
3	22	1	23	4	0
0	32	3	0	0	5
0	5	0	0	0	9
0	29	1	11	19	1
0	0	0	0	0	0
2	21	0	38	0	0
6	13	0	27	15	0
0	19	0	29	0	8
5	17	1	1	0	4
9	1	0	10	20	23
0	7	0	0	0	24
3	22	0	25	2	0
25	27	0	0	23	10
0	0	0	5	0	8
0	3	1	32	4	0
0	10	0	18	6	5
3	4	0	43	33	0
7	0	0	18	3	0
4	32	0	4	17	15
8	17	0	0	3	10
0	0	0	0	0	0
6	0	0	27	11	1
4	0	0	27	9	1
12	12	0	26	0	3
0	25	0	0	0	0
0	19	0	33	0	0
14	0	0	0	0	0
5	0	0	12	0	2
2	0	0	28	0	4
5	0	0	26	0	0
7	0	0	0	19	1
7	18	0	22	0	2
2	14	1	13	8	1
15	0	2	27	11	0
9	7	0	30	4	0
3	30	4	0	4	0
0	0	1	9	0	7
0	28	0	0	2	4
15	15	0	0	6	1
20	0	2	0	2	0
2	17	1	25	1	0
5	33	9	0	0	0
3	39	0	20	13	1
2	68	0	0	0	3
9	26	10	0	0	0
0	17	0	0	3	10
2	0	0	0	3	0
11	0	7	0	2	0
7	1	0	22	0	3
2	27	3	26	0	0
6	8	0	31	12	0
0	0	0	22	0	0
6	27	3	9	0	0
13	18	0	17	0	2
13	21	4	0	0	0
8	0	2	3	0	0
4	0	0	12	0	0
0	0	0	23	0	6
2	28	0	0	0	0
0	29	0	0	1	9
1	46	0	0	0	0
0	17	0	2	0	0
0	4	12	16	0	0
0	17	0	11	0	0
0	7	0	14	16	0
9	0	0	21	0	4
0	23	0	0	0	8
0	20	0	23	20	0
12	0	0	0	7	0
4	0	1	20	0	0
0	0	0	7	9	10
0	0	0	0	12	12
0	0	4	0	3	13
0	0	1	0	0	0
14	41	0	25	0	0
0	27	0	21	3	2
2	0	0	14	21	0
6	0	0	26	0	6
21	34	0	0	0	0
15	1	0	10	0	0
0	13	0	31	0	0
3	0	0	26	0	2
4	0	0	46	1	3
2	16	0	16	0	0
9	0	3	0	1	0
8	34	0	0	0	0
15	11	0	0	0	0
4	0	0	0	0	0
4	38	7	23	7	0
10	34	13	28	1	0
3	22	6	0	4	0
0	0	6	18	0	3
7	15	27	0	4	0
10	28	11	26	4	0
0	8	8	38	5	0
0	21	24	29	0	2
21	46	7	28	2	1
0	7	18	22	0	0
0	10	7	26	0	4
0	16	10	0	0	10
0	50	8	21	2	5
12	14	19	20	0	1
0	27	13	41	2	0
0	9	12	0	8	1
0	9	35	0	0	0
3	32	13	40	2	0
0	38	30	13	0	0
7	35	11	23	1	5
5	24	23	0	0	0
4	4	6	34	13	0
5	17	9	0	7	0
6	22	13	35	7	0
0	15	7	15	0	1
14	22	0	22	0	1
3	29	8	0	3	0
14	55	0	25	3	0
0	25	11	49	0	0
0	13	6	26	2	0
0	16	5	22	0	0
14	3	0	11	0	1
20	31	18	37	0	0
5	17	4	23	6	0
4	8	0	0	0	1
0	28	16	37	10	0
4	14	0	31	14	0
8	31	0	30	0	0
0	28	0	0	0	1
13	44	0	21	0	0
0	33	3	19	6	0
0	10	0	27	5	3
0	47	4	7	4	1
0	58	7	4	0	1
2	19	2	0	0	0
13	42	3	0	1	3
7	0	3	26	4	0
8	21	2	16	0	0
14	21	13	9	0	0
6	5	12	18	11	0
0	29	1	25	2	5
0	13	5	0	0	0
4	19	10	21	9	0
0	13	7	0	0	0
6	32	1	0	0	2
0	0	3	28	0	1
0	0	0	26	0	0
7	0	0	0	5	5
8	22	0	0	0	0
7	6	0	7	0	0
3	0	0	27	0	1
7	0	0	0	0	7
0	41	0	22	0	2
0	0	17	9	0	4
10	38	0	26	2	2
0	0	9	15	0	7
8	20	9	13	0	0
0	0	0	23	0	11
0	1	13	7	0	1
11	0	0	0	0	0
4	0	12	8	1	0
11	19	6	19	8	3
1	0	3	29	5	8
12	33	7	29	5	0
5	23	12	16	5	0
12	26	0	1	0	19
0	14	0	0	0	10
9	22	0	0	0	0
0	14	0	0	2	0
0	0	0	1	9	0
0	19	0	0	1	0
0	0	0	19	3	0
2	32	0	31	8	3
3	18	0	19	11	0
0	1	7	0	1	17
0	0	0	0	0	0
0	32	0	12	8	0
0	16	0	17	0	0
14	22	0	0	5	0
12	42	2	7	0	0
0	0	21	1	1	0
5	13	19	0	0	0
3	33	0	37	0	3
12	0	7	12	0	0
0	13	0	15	0	5
0	26	15	33	3	6
0	7	4	34	3	11
0	17	0	35	8	0
0	5	10	35	0	16
0	7	5	34	0	0
0	16	7	0	0	3
0	3	6	13	3	4
0	13	22	46	0	4
0	12	0	22	11	5
0	24	0	13	0	11
0	21	0	28	3	3
14	0	0	12	3	4
7	27	6	0	3	0
7	0	0	0	7	2
6	0	16	0	2	4
0	26	18	32	3	0
0	0	0	18	0	0
0	27	18	0	0	0
6	30	6	0	0	4
2	17	10	1	0	0
0	0	9	0	3	0
17	0	0	24	1	5
5	1	9	28	4	0
13	38	8	8	0	0
19	19	6	0	7	0
0	11	0	0	0	0
7	0	0	16	0	6
0	18	0	0	5	17
0	19	12	0	15	0
0	18	0	44	0	8
11	0	22	0	0	2
0	0	0	39	0	9
26	0	16	0	0	0
0	0	0	4	0	5
23	14	14	36	7	6
0	19	5	20	5	5
0	14	17	33	0	0
11	26	0	60	0	11
14	11	13	0	16	0
0	28	1	21	5	2
0	32	0	3	2	0
9	0	6	19	11	4
0	0	16	35	0	0
0	20	8	17	0	0
17	27	0	0	0	0
26	22	10	5	0	3
0	7	0	18	0	0
0	22	24	0	0	0
17	15	0	5	11	10
23	0	11	1	8	0
0	35	19	14	7	0
0	38	0	40	0	0
0	22	1	15	0	0
0	10	0	19	0	10
1	22	5	17	7	0
0	39	4	16	5	5
26	0	1	0	2	16
0	21	0	24	0	0
16	0	22	20	0	0
0	0	0	22	0	12
0	0	0	0	6	12
30	0	3	43	0	3
31	5	0	11	8	4
0	66	19	59	2	7
27	68	3	49	6	16
7	62	0	30	0	23
0	52	0	3	11	0
0	22	10	0	0	0
0	26	12	31	15	17
0	37	0	19	19	1
0	0	8	0	11	1
0	49	0	23	21	9
0	26	18	30	41	3
2	42	9	21	18	0
0	20	0	13	28	3
0	24	1	0	14	1
0	8	3	4	0	7
0	0	16	0	0	3
0	7	6	10	42	4
9	0	0	3	17	2
0	54	3	3	0	2
0	27	11	6	0	2
0	13	1	17	0	0
0	30	7	23	56	10
0	0	1	8	27	13
0	20	0	20	24	21
0	30	0	8	15	0
4	28	1	23	25	10
9	51	10	11	0	28
0	25	0	0	15	10
0	29	1	27	24	20
0	32	0	39	0	0
0	19	0	23	10	0
9	0	0	18	7	0
0	31	0	20	0	22
0	31	0	0	0	11
4	29	0	28	2	4
0	0	2	9	3	4
11	32	2	0	8	2
0	34	3	40	0	39
0	0	5	0	0	16
5	0	0	0	14	15
0	0	0	39	2	37
6	0	0	8	0	24
0	0	5	19	2	9
	7	0	25	9	14
	0	0	29	0	0
	45	0	0	7	5
	0	5		0	0
	37	0			2
