# Supplementary material for: CD20 tails interact with the 14-3-3/GEF-H1 complex and microtubule network upon PKCδ phosphorylation
Source: EMBO J. 2026 Apr 17;45(11):3859–79. doi: 10.1038/s44318-026-00781-5 (PMC13226681; doi:10.1038/s44318-026-00781-5)
Supplement: Supplementary file 9 — Source data Fig. 5 [file 44318_2026_781_MOESM9_ESM.zip › Figure 5/H/Fig 5H PLA CD20_Rock1.xlsx]

## Sheet: Sheet1
CD32b-tr	CD32b-tr +RTX	WT	WT +RTX	NCmut	NCmut +RTX		CD32b-tr
-	+	-	+	-	+		reWT
9	0	0	14	2	1		NCmut							Table Analyzed	cCD20:Rock1		Table Analyzed	cCD20:Rock1		Table Analyzed	cCD20:Rock1
10	31	0	99	0	4
8	0	0	59	2	6									Column F	+		Column D	+		Column B	+
9	31	1	68	0	5									vs.	vs.		vs.	vs.		vs.	vs.
0	0	0	50	2	18									Column E	-		Column C	-		Column A	-
10	17	5	16	0	5
4	17	7	17	0	6									Unpaired t test			Unpaired t test			Unpaired t test
13	20	0	13	0	2									P value	0.6931		P value	<0.0001		P value	<0.0001
0	23	7	64	3	8									P value summary	ns		P value summary	****		P value summary	****
0	22	2	23	2	3									Significantly different (P < 0.05)?	No		Significantly different (P < 0.05)?	Yes		Significantly different (P < 0.05)?	Yes
16	25	19	77	2	5									One- or two-tailed P value?	Two-tailed		One- or two-tailed P value?	Two-tailed		One- or two-tailed P value?	Two-tailed
0	4	8	24	0	5									t, df	t=0.3948, df=777		t, df	t=15.11, df=777		t, df	t=12.67, df=776
20	31	7	91	0	5
0	0	4	47	0	8									How big is the difference?			How big is the difference?			How big is the difference?
4	9	6	71	0	10									Mean of column E	4.254		Mean of column C	3.26		Mean of column A	4.237
3	0	0	28	7	7									Mean of column F	4.428		Mean of column D	16.83		Mean of column B	15.72
0	25	5	67	0	7									Difference between means (F - E) ± SEM	0.1737 ± 0.4400		Difference between means (D - C) ± SEM	13.57 ± 0.8984		Difference between means (B - A) ± SEM	11.49 ± 0.9065
3	12	1	12	12	6									95% confidence interval	-0.6900 to 1.037		95% confidence interval	11.81 to 15.33		95% confidence interval	9.709 to 13.27
0	22	4	27	0	8									R squared (eta squared)	0.0002006		R squared (eta squared)	0.227		R squared (eta squared)	0.1715
0	10	10	57	0	4
7	18	4	33	0	10									F test to compare variances			F test to compare variances			F test to compare variances
27	10	4	54	0	0									F, DFn, Dfd	2.234, 389, 388		F, DFn, Dfd	18.92, 389, 388		F, DFn, Dfd	8.959, 388, 388
0	0	11	61	0	1									P value	<0.0001		P value	<0.0001		P value	<0.0001
8	7	4	12	0	5									P value summary	****		P value summary	****		P value summary	****
0	20	7	8	0	6									Significantly different (P < 0.05)?	Yes		Significantly different (P < 0.05)?	Yes		Significantly different (P < 0.05)?	Yes
0	8	7	47	0	11
22	19	12	12	0	9									Data analyzed			Data analyzed			Data analyzed
0	21	6	78	0	6									Sample size, column E	389		Sample size, column C	389		Sample size, column A	389
0	25	8	11	0	4									Sample size, column F	390		Sample size, column D	390		Sample size, column B	389
13	9	3	42	0	2
0	8	3	69	0	0
9	2	12	14	0	0
10	7	7	46	0	1
10	4	9	45	6	2
0	5	4	4	2	2
17	8	12	36	0	0
8	6	11	20	0	5
0	4	23	68	3	2
6	4	12	33	7	0
9	9	11	71	10	2
0	2	3	23	3	0
12	19	2	67	0	1
3	18	3	15	0	1
0	8	3	40	0	1
4	0	1	12	9	4
0	8	1	78	0	0
1	7	8	35	0	0
0	0	2	70	6	0
0	2	0	26	0	0
0	9	0	87	0	6
2	11	1	23	9	0
0	2	4	42	11	0
0	0	6	10	3	7
0	0	0	6	0	0
1	0	0	50	0	2
0	2	7	51	0	0
18	0	1	43	0	0
0	11	16	38	3	1
10	2	0	8	3	0
8	6	13	6	7	0
8	2	8	23	0	0
0	3	5	18	0	0
12	4	9	25	2	0
0	27	3	26	0	0
12	23	0	16	3	0
0	0	8	43	0	0
0	9	6	29	0	2
14	28	6	15	0	0
0	8	1	37	0	3
21	16	0	18	8	0
0	16	0	35	0	0
4	5	0	15	0	0
0	29	11	14	0	2
5	2	4	22	0	0
3	13	9	3	4	3
18	0	1	10	0	0
0	1	4	1	2	0
15	8	3	21	0	0
0	33	4	25	0	3
0	27	2	32	0	1
5	0	0	42	0	1
6	8	4	20	2	0
0	4	1	26	0	8
2	10	0	25	0	0
7	36	1	23	2	0
0	36	0	27	0	6
0	7	3	0	3	1
0	4	3	0	0	0
0	6	6	17	0	0
0	7	5	24	5	1
16	18	4	17	8	0
7	10	7	29	6	0
0	29	7	3	10	2
12	15	0	18	1	0
0	3	3	42	4	0
10	12	1	1	0	1
26	3	9	0	4	0
0	1	2	12	0	0
11	3	6	20	0	0
6	0	2	29	0	1
5	0	8	30	8	0
15	14	2	8	8	0
10	1	8	26	9	0
10	0	4	7	0	1
0	8	1	37	0	5
0	2	10	3	0	0
18	3	2	21	1	0
5	12	1	25	3	0
0	4	0	14	0	0
0	0	11	0	4	0
0	12	6	1	14	0
0	6	4	6	8	0
13	0	5	19	6	0
1	15	9	1	8	0
0	11	3	33	4	0
6	12	3	23	4	1
0	5	1	20	4	2
8	3	5	10	2	1
0	2	8	34	4	0
0	9	1	9	1	0
0	4	8	10	8	1
8	34	2	0	0	0
8	1	12	24	2	0
0	5	1	23	5	0
12	0	15	13	1	0
0	11	0	1	4	0
5	5	1	37	8	0
8	9	7	23	7	3
17	9	3	16	8	0
0	12	7	30	2	1
7	26	1	15	1	0
0	20	4	5	11	0
18	0	6	13	3	11
3	10	6	13	7	1
11	14	6	10	3	0
10	20	10	9	0	3
10	14	4	10	8	11
0	17	4	6	6	2
0	10	0	9	6	0
0	3	0	8	2	0
0	4	0	6	2	0
4	1	1	13	7	0
0	5	2	8	7	0
9	12	0	15	2	0
0	13	1	0	4	0
0	17	5	0	4	0
1	17	2	7	7	0
10	0	4	11	0	0
10	25	4	0	5	4
2	10	2	12	6	0
4	19	6	10	0	0
6	4	4	18	0	0
3	5	2	8	3	0
1	4	1	13	3	0
5	21	4	13	3	0
0	8	6	0	1	0
0	17	4	0	9	0
0	8	0	14	2	0
0	0	0	11	8	0
5	19	4	8	7	0
0	6	9	2	6	1
5	6	4	1	5	0
10	13	3	0	11	0
15	1	2	5	1	0
9	5	2	14	2	0
0	7	7	0	5	0
0	6	8	5	1	1
0	0	2	6	0	2
0	9	4	17	1	21
0	6	5	8	0	42
0	5	1	0	5	28
0	24	3	1	9	0
0	4	8	12	9	0
0	8	5	2	9	11
0	3	7	4	7	0
0	0	4	11	4	10
0	0	11	11	5	15
13	6	11	8	7	0
0	10	9	9	5	13
0	21	14	8	2	0
0	3	9	12	0	0
0	18	10	17	1	3
6	15	9	5	11	0
3	0	7	0	1	10
2	5	12	8	7	0
0	34	10	12	0	34
0	19	1	13	5	10
4	11	6	12	4	10
0	7	11	4	6	12
12	9	12	9	1	0
2	18	18	1	6	5
1	5	1	0	0	0
3	13	0	17	8	13
0	0	3	7	1	18
3	0	13	12	8	6
0	6	0	9	9	7
0	0	13	3	3	10
0	23	16	2	14	0
11	0	2	11	3	6
0	12	2	18	4	0
0	0	8	9	12	9
0	0	8	10	1	8
9	12	3	8	0	1
16	0	3	9	11	2
0	1	5	0	5	8
1	14	5	10	1	1
0	4	8	4	3	7
1	0	9	13	0	9
5	0	3	0	20	16
0	0	1	0	8	0
8	8	7	16	5	0
0	0	9	0	11	16
1	0	1	20	4	0
0	0	8	23	4	16
1	12	1	0	1	0
0	0	0	39	1	0
0	21	9	0	3	0
0	0	11	0	3	0
3	0	11	13	1	0
0	14	11	13	3	0
0	0	7	0	2	0
0	20	7	15	5	13
12	15	5	0	9	24
0	0	5	0	12	7
1	11	1	20	11	2
11	0	0	14	8	4
3	3	1	35	5	20
0	0	0	0	3	11
13	8	0	20	9	6
0	0	0	5	9	0
1	1	0	22	16	0
1	8	3	26	22	13
0	0	4	0	7	0
0	0	7	6	1	1
0	3	4	12	9	2
0	0	0	0	14	0
0	5	0	17	22	3
2	0	2	0	3	4
0	0	0	24	8	0
0	0	0	33	2	1
5	35	0	15	8	0
9	11	0	28	1	0
15	8	0	8	8	0
13	0	0	13	5	8
16	0	0	44	5	2
17	12	3	22	1	6
4	2	0	0	6	1
13	8	0	19	0	0
2	27	0	21	4	8
0	15	1	21	4	2
1	22	1	29	30	4
0	17	1	27	2	2
10	0	0	25	0	0
3	4	0	16	3	0
0	12	0	5	0	29
11	20	0	28	1	1
0	10	3	0	6	2
16	14	1	0	2	3
15	24	0	0	5	2
8	21	4	15	4	0
0	8	0	12	2	11
1	19	0	17	5	0
1	5	0	16	3	0
0	2	0	6	2	0
0	4	2	1	8	0
0	0	0	0	1	0
0	0	3	0	1	0
0	0	0	0	2	0
2	0	0	0	6	6
0	21	0	0	0	0
5	0	2	12	20	0
4	2	3	0	4	7
2	0	1	14	2	0
1	0	2	0	5	13
1	0	0	0	0	0
4	22	0	0	0	1
3	18	0	29	1	0
4	20	7	13	3	0
16	23	1	0	6	42
3	11	1	13	3	0
3	0	0	9	0	0
4	22	1	33	5	10
0	14	1	0	8	0
0	14	6	0	3	0
14	9	0	26	2	4
5	31	0	31	1	17
3	9	3	12	5	18
13	30	0	28	3	0
5	0	2	19	4	0
4	5	0	13	8	18
1	26	0	0	16	4
3	12	2	15	14	7
8	0	3	22	5	5
5	0	0	26	7	2
1	27	2	30	2	3
10	0	1	0	1	1
18	17	0	22	4	0
2	5	0	14	5	3
0	0	0	0	2	10
0	27	0	0	7	10
7	43	0	29	3	20
18	57	0	30	8	0
12	35	0	21	8	21
2	43	1	0	14	14
5	15	0	0	0	14
0	41	0	0	1	7
13	45	1	24	1	6
1	37	0	0	1	10
9	30	0	6	3	0
7	37	0	0	1	15
21	42	0	0	4	8
1	29	0	14	2	19
9	34	0	0	1	5
11	19	0	19	3	0
6	29	0	0	0	16
1	19	0	0	0	0
1	1	0	14	1	10
3	33	0	0	0	3
13	54	2	19	7	0
3	19	0	7	4	20
3	26	0	9	0	18
2	44	0	13	9	27
13	30	0	20	4	14
4	22	0	12	4	14
4	14	0	3	13	15
21	48	0	0	4	0
22	57	1	29	36	4
0	37	0	5	1	0
18	37	0	29	16	3
8	38	0	0	6	3
5	33	0	5	8	0
10	38	1	17	2	10
3	15	0	0	8	23
2	74	0	15	5	11
2	74	0	13	5	0
5	18	0	10	2	0
10	25	2	0	4	2
0	9	1	0	10	17
1	31	2	17	2	22
0	14	1	22	3	28
0	29	1	0	9	34
1	30	0	13	15	4
2	41	1	16	5	0
13	33	0	37	6	12
1	27	0	12	3	11
3	14	0	0	17	8
1	37	0	0	6	4
2	37	3	11	28	18
0	39	2	14	4	26
0	21	2	9	3	10
1	47	0	0	2	0
3	13	0	19	8	0
0	30	0	4	8	0
0	50	0	31	19	29
0	69	0	27	5	14
0	35	0	10	3	5
0	18	0	12	4	0
8	71	0	24	3	0
1	27	0	0	8	28
0	29	1	14	4	6
0	39	0	0	8	2
1	38	0	0	3	0
0	91	0	0	10	0
0	67	3	11	17	0
0	71	0	20	3	6
2	45	0	0	12	0
0	24	0	0	0	0
0	8	0	19	3	15
0	3	2	30	1	30
6	16	0	0	1	10
0	10	0	0	13	6
0	34	0	17	2	0
0	65	0	11	4	0
0	57	5	0	5	0
0	54	1	12	2	0
0	26	3	45	2	0
0	31	0	14	2	0
0	41	0	22	2	0
9	45	0	10	0	0
0	57	2	29	1	0
1	94	3	20	5	0
12	70	3	9	1	0
3	46	0	12	0	0
1	78	0	23	4	0
7	37	0	25	4	0
0	47	0	20	7	0
0	38	1	5	3	0
0	40	0	31	4	0
0	21	9	14	3	0
			19		0
