# Supplementary material for: CD20 tails interact with the 14-3-3/GEF-H1 complex and microtubule network upon PKCδ phosphorylation
Source: EMBO J. 2026 Apr 17;45(11):3859–79. doi: 10.1038/s44318-026-00781-5 (PMC13226681; doi:10.1038/s44318-026-00781-5)
Supplement: Supplementary file 9 — Source data Fig. 5 [file 44318_2026_781_MOESM9_ESM.zip › Figure 5/H/Fig 6B HD PLA CD20_14-3-3.xlsx]

## Sheet: Sheet1
HD CD20:14-3-3
-	RTX	Noc
1	8	4										Table Analyzed	CD20:14-3-3		Table Analyzed	CD20:14-3-3
15	0	1
6	5	2										Column B	RTX		Column C	Noc
9	4	3										vs.	vs.		vs.	vs.
14	5	0										Column A	-		Column A	-
17	3	2
6	4	1										Unpaired t test			Unpaired t test
6	4	2										P value	<0.0001		P value	<0.0001
7	1	2										P value summary	****		P value summary	****
10	1	2										Significantly different (P < 0.05)?	Yes		Significantly different (P < 0.05)?	Yes
16	0	1										One- or two-tailed P value?	Two-tailed		One- or two-tailed P value?	Two-tailed
4	3	3										t, df	t=36.54, df=2099		t, df	t=15.36, df=2098
10	4	0
4	2	2										How large is the effect?			How large is the effect?
7	1	2										Mean of column A	8.335		Mean of column A	8.335
6	6	2										Mean of column B	1.542		Mean of column C	5.132
6	2	0										Difference between means (B - A) ± SEM	-6.793 ± 0.1859		Difference between means (C - A) ± SEM	-3.203 ± 0.2086
7	6	2										95% confidence interval	-7.158 to -6.429		95% confidence interval	-3.612 to -2.794
7	2	3										R squared (eta squared)	0.3888		R squared (eta squared)	0.1011
11	3	3
9	1	1										F test to compare variances			F test to compare variances
8	3	5										F, DFn, Dfd	8.381, 1100, 999		F, DFn, Dfd	2.304, 1100, 998
9	4	4										P value	<0.0001		P value	<0.0001
11	0	2										P value summary	****		P value summary	****
4	3	2										Significantly different (P < 0.05)?	Yes		Significantly different (P < 0.05)?	Yes
2	4	2
4	2	2										Data analyzed			Data analyzed
4	4	2										Sample size, column A	1101		Sample size, column A	1101
4	2	3										Sample size, column B	1000		Sample size, column C	999
4	3	2
4	0	2
8	3	1
12	2	8
9	6	3
10	4	2
8	5	1
3	2	3
8	4	4
8	5	4
7	8	2
2	2	0
7	1	2
8	5	6
9	5	5
7	3	0
1	3	2
1	9	2
10	5	3
2	4	1
6	1	0
6	3	2
8	9	1
8	10	4
1	2	1
4	2	2
12	4	0
4	3	3
9	6	2
10	3	3
6	6	1
6	6	4
3	3	2
6	0	2
4	7	6
3	1	1
3	2	4
9	8	2
11	0	0
7	1	2
9	7	1
8	6	5
4	3	4
9	2	3
7	0	1
10	3	3
6	1	3
8	6	5
7	3	3
6	5	3
1	3	1
0	4	3
9	7	2
4	6	1
9	4	2
6	3	0
8	6	0
7	3	2
6	4	2
7	3	2
12	7	3
3	6	3
8	5	4
9	5	1
10	3	1
9	7	5
6	4	4
4	5	4
10	6	3
6	6	5
6	5	4
10	9	0
8	7	3
9	10	0
7	4	1
9	4	5
10	4	4
6	6	2
3	2	2
2	1	1
3	7	3
6	1	3
9	1	5
12	8	3
8	3	0
7	6	0
9	6	3
9	6	1
7	4	4
9	6	1
7	2	1
10	5	3
8	3	2
6	4	2
3	7	2
10	6	1
2	3	4
11	5	2
3	6	4
7	2	2
6	4	4
7	1	6
12	3	5
3	11	6
7	7	2
8	7	1
8	4	2
8	6	2
1	11	3
10	7	4
12	5	4
9	3	1
9	7	1
8	9	5
10	2	5
9	2	0
9	5	1
6	3	0
11	9	4
10	4	4
7	6	3
7	5	6
7	5	5
6	4	3
6	5	0
1	4	2
12	3	0
8	5	5
6	3	3
13	2	1
1	9	6
8	4	2
3	0	3
7	4	3
10	1	2
7	2	1
11	2	2
13	4	1
9	2	2
6	3	4
3	2	4
3	16	1
6	4	4
10	8	4
4	4	0
11	2	5
4	1	4
4	4	3
13	3	5
9	1	2
10	0	2
2	1	3
8	2	5
8	0	4
17	0	5
6	1	6
9	2	0
14	0	5
9	2	2
7	1	6
14	1	12
6	2	4
10	2	0
9	0	2
7	1	2
10	0	3
6	1	4
7	2	6
8	0	0
14	0	4
8	1	1
11	1	4
3	0	10
8	1	7
9	2	12
7	0	5
10	0	8
17	1	14
11	1	1
1	0	11
9	2	3
14	0	5
10	2	5
6	2	7
12	1	0
11	1	2
13	3	1
4	2	5
10	2	5
8	1	8
4	0	2
14	0	7
8	1	10
4	1	1
3	1	15
10	1	1
10	1	6
9	0	7
8	1	8
9	2	7
8	1	2
9	0	7
7	1	13
4	3	5
4	1	8
3	0	15
2	1	9
18	3	3
3	1	3
6	1	4
7	1	3
6	0	9
4	0	10
4	3	7
7	0	5
10	1	1
9	0	12
9	2	5
7	1	10
4	1	1
7	0	3
4	0	2
3	0	4
6	1	2
7	1	6
3	0	0
8	2	5
7	1	12
6	1	9
11	4	0
16	0	2
9	5	9
10	1	5
2	1	4
2	0	4
7	2	13
2	3	6
6	3	3
15	1	3
10	1	8
4	0	14
3	4	2
3	1	2
8	1	2
6	1	10
9	2	5
3	2	5
3	1	2
14	2	8
12	2	8
10	4	7
9	0	3
11	2	10
6	2	3
7	2	7
7	1	5
9	0	12
9	3	6
10	0	4
4	0	6
9	0	3
7	1	1
8	2	14
3	2	1
4	2	1
6	1	5
4	2	1
4	2	3
3	1	1
6	1	6
7	1	2
8	1	3
8	0	7
12	1	2
8	2	5
7	2	3
6	1	5
9	0	9
2	0	2
6	2	7
4	1	4
4	0	11
2	5	3
4	2	4
4	2	10
2	1	5
8	2	8
2	3	0
2	1	15
2	3	4
6	2	6
2	2	5
10	1	0
2	0	11
4	1	4
2	2	2
6	1	5
4	1	11
14	0	7
1	0	4
2	3	6
0	2	5
2	0	2
1	2	6
4	1	9
3	5	13
2	1	10
12	1	4
16	0	1
7	3	3
2	2	5
1	0	9
2	0	5
1	0	6
4	0	6
4	0	5
3	1	3
1	0	8
2	1	9
0	1	1
1	3	8
7	1	8
2	2	5
10	1	2
6	1	8
0	0	4
0	2	0
2	4	6
2	0	17
2	0	11
3	1	12
2	0	14
8	0	6
7	1	7
4	0	9
0	0	9
4	0	14
2	0	10
6	0	11
6	0	2
2	0	0
8	0	7
3	1	6
4	1	14
4	0	5
9	1	4
2	0	4
1	0	12
6	0	11
3	1	6
9	0	11
1	0	4
4	0	3
2	1	10
3	0	5
3	0	8
9	1	6
4	1	14
3	1	6
6	1	8
7	0	1
6	1	15
1	0	10
2	1	13
4	0	9
3	0	13
3	1	9
1	0	9
6	2	5
4	0	12
6	0	14
4	1	9
14	1	5
1	0	14
0	0	6
3	1	7
2	1	7
8	1	8
6	0	10
3	1	13
0	1	8
4	0	12
2	0	14
7	1	7
6	1	7
1	1	10
9	0	10
3	1	7
6	0	5
7	0	10
8	1	7
4	1	4
4	1	4
4	2	5
9	0	5
2	0	4
3	1	6
6	0	16
3	0	2
8	0	10
1	0	2
4	0	7
8	0	9
3	1	3
10	1	5
3	1	5
3	1	11
4	1	11
4	1	4
8	1	14
7	1	9
6	2	8
4	0	11
10	1	2
8	1	6
7	0	11
2	0	5
1	0	4
6	1	3
3	2	5
1	1	4
3	2	10
3	0	9
9	2	5
4	1	7
6	2	10
4	1	5
4	1	7
1	1	5
4	1	5
2	0	9
3	0	7
7	1	20
11	0	9
6	1	6
0	1	6
12	1	9
2	1	4
8	0	7
7	1	15
1	3	0
10	0	5
0	1	9
4	1	3
6	2	10
6	0	8
10	0	3
4	1	2
10	1	11
3	1	7
2	0	2
6	1	3
7	1	12
4	0	10
8	0	14
3	1	13
3	1	0
14	2	10
3	1	5
4	1	10
3	1	6
3	0	9
10	0	7
7	0	11
9	0	6
8	1	13
4	0	9
8	0	6
9	0	3
9	2	6
3	0	9
2	0	6
4	2	8
6	1	7
1	1	7
2	1	16
0	1	7
7	1	4
4	0	7
6	1	8
6	1	8
4	2	12
1	0	12
18	1	11
18	1	1
13	1	9
8	1	13
19	1	10
19	1	7
18	1	4
18	1	15
18	2	9
18	1	10
8	1	13
9	1	3
13	2	5
11	1	13
18	1	9
13	1	7
13	1	8
13	1	6
13	2	17
13	1	9
13	1	7
25	1	6
13	1	13
0	1	8
18	3	15
18	1	12
18	0	14
13	0	7
6	1	10
18	1	15
0	0	5
18	0	7
13	2	6
13	1	17
18	1	6
13	0	4
7	2	13
18	2	8
18	0	1
18	3	0
12	1	2
12	0	11
25	1	6
21	3	9
18	2	1
18	1	8
7	0	2
25	0	10
8	0	4
8	1	0
18	2	8
13	2	4
13	1	10
14	0	5
18	1	6
13	1	7
20	3	8
4	2	6
8	3	9
2	1	9
13	3	12
13	0	4
18	4	5
13	1	9
13	1	11
18	4	8
8	2	13
8	2	6
3	0	4
0	0	7
20	4	4
13	0	3
12	3	8
18	2	4
8	6	4
0	1	13
18	0	5
2	0	3
13	3	13
12	3	12
18	0	4
8	1	2
20	1	8
8	3	3
0	1	5
13	1	13
0	1	7
0	0	6
13	1	8
8	1	13
21	3	2
8	1	8
11	1	8
5	1	11
11	2	7
13	1	4
25	0	5
12	1	5
25	0	8
2	0	7
8	1	5
0	0	5
18	2	6
12	2	1
8	2	7
11	0	4
20	1	3
7	0	4
12	1	4
20	1	2
0	1	6
25	0	10
13	3	6
8	0	9
7	0	4
8	0	2
8	0	9
8	0	6
11	1	3
13	2	2
12	1	8
25	0	9
7	2	4
18	1	12
13	0	9
20	0	3
0	1	5
0	0	0
8	2	5
8	0	7
11	4	4
18	2	3
18	1	7
7	2	5
11	0	9
0	0	9
8	1	2
13	1	6
12	1	8
9	0	8
7	1	2
8	2	6
10	4	8
13	2	2
18	2	2
0	2	2
13	0	3
7	1	6
10	2	6
11	1	6
7	1	3
11	2	13
20	0	11
0	3	6
12	0	7
11	0	12
8	4	6
12	0	6
18	3	3
12	4	6
18	0	11
0	3	4
14	0	4
18	1	0
18	1	0
18	1	0
11	0	4
8	0	1
8	2	5
8	3	4
13	1	6
18	4	2
15	1	0
16	1	5
16	0	0
13	3	2
8	1	1
8	0	5
13	0	7
0	1	1
13	1	5
0	1	0
0	2	4
8	6	2
13	0	2
8	2	1
8	2	3
18	0	2
13	2	7
25	0	5
8	0	2
0	1	4
18	2	6
13	1	4
12	0	5
8	1	1
20	2	3
8	1	4
18	1	6
0	4	4
7	1	2
18	3	3
7	1	3
7	0	5
8	0	7
13	4	1
0	2	2
8	2	10
8	0	0
7	2	0
8	2	2
7	0	2
8	2	2
18	1	2
13	2	0
13	2	4
8	0	1
9	3	9
8	2	3
20	1	6
8	0	3
6	0	4
5	0	4
18	0	0
8	0	5
6	2	2
8	0	0
13	0	2
13	0	6
6	0	4
0	0	4
4	0	3
13	0	3
4	0	4
13	0	1
7	0	6
8	0	2
8	0	0
18	0	3
18	0	7
9	0	1
12	0	2
7	0	2
13	0	4
13	0	10
8	0	0
11	0	8
13	0	6
18	0	4
18	0	2
8	0	2
8	0	3
13	0	6
10	0	9
8	0	7
10	0	3
18	0	1
7	0	6
18	0	13
25	0	7
10	0	4
25	0	3
18	1	13
12	0	7
13	0	4
13	0	6
18	0	2
1	0	2
8	0	2
8	0	9
8	0	7
18	0	3
3	0	12
0	0	11
0	0	3
13	0	2
4	1	8
4	0	8
18	0	5
18	0	3
23	0	10
6	0	0
7	0	4
13	0	6
8	0	3
8	0	5
0	0	3
0	0	4
13	0	4
7	0	3
13	0	4
12	0	0
13	0	0
13	0	0
7	1	6
13	0	3
8	0	1
7	0	0
23	0	15
13	0	2
8	0	3
9	0	2
18	0	1
13	1	14
7	0	3
8	0	3
23	0	3
13	0	5
13	0	2
7	0	0
9	0	1
13	2	4
13	0	1
9	0	3
6	0	7
13	0	0
13	0	1
7	0	3
13	0	4
25	0	4
7	0	5
7	0	2
18	0	5
18	0	3
0	0	2
13	0	6
13	0	0
18	0	8
0	0	2
6	0	3
0	0	3
7	0	3
7	0	1
13	0	0
7	0	3
0	0	8
13	0	8
18	0	4
7	0	2
8	0	3
0	0	3
0	0	9
0	0	8
1	0	2
8	0	2
8	0	1
2	0	3
0	0	2
0	0	4
1	1	2
0	0	5
0	0	3
18	0	3
14	0	2
25	0	2
0	0	1
23	0	4
1	0	2
23	0	5
8	0	4
13	0	3
18	0	2
25	0	1
18	0	7
23	0	7
23	0	1
6	0	2
13	0	2
13	0	0
8	0	1
18	0	2
25	0	0
8	0	2
7	0	7
9	0	2
5	0	10
23	0	2
7	0	5
8	0	8
18	0	2
18	0	4
13	0	3
23	0	2
9	0	1
8	0	5
8	0	4
7	2	6
23	1	3
23	2	2
18	2	4
13	3	2
8	1	0
8	1	2
7	0	2
8	1	2
25	1	3
6	6	4
8	1	3
13	4	2
7	0	4
10	1	5
3	4	3
6	4	4
9	2	9
18	3	9
23	1	3
0	0	8
0	2	8
3	3	1
9	2	5
7	1	10
0	4	2
13	3	1
6	0	4
0	0	6
7	1	9
8	1	8
9	4	8
18	1	1
8	0	7
8	2	4
0	2	12
13	6	8
8	2	6
0	2	4
13	5	5
18	1	7
11	2	8
2	3	1
7	2	2
23	1	1
6	3	4
7	2	2
9	2	4
1	0	6
8	0	4
8	2	2
13	0	4
13	3	6
8	5	10
10	2	7
13	0	10
5	2	5
0	2	4
8	2	2
5	2	4
18	2	8
5	1	5
5	2	2
17	2	12
7	3	11
8	1	3
0	1	12
16	0	5
0	4	4
5	3	12
5	3	7
5	0	4
13	0	2
5	2	11
5	4	1
8	3	2
5	2	7
0	1	6
5	1	10
8	1	9
5	2	8
13	1	7
13	1	8
5	5	1
8	1	11
7	2	12
0	1	5
5	0	11
13	1	7
13	1	5
8	2	8
5	2	5
0	0	6
8	2	8
8	4	2
8	0	4
5	2	10
15	2	6
0	1	5
13	3	13
8	1	7
5	2
5
8
0
0
5
8
13
13
13
0
23
17
16
8
5
8
0
5
0
13
23
8
8
5
7
5
5
5
5
8
15
0
8
5
13
15
5
14
0
8
5
14
7
8
5
0
11
12
25
8
8
5
17
7
7
8
8
0
16
11
5
23
5
12
5
5
8
7
15
5
5
5
8
8
5
0
11
12
8
23
0
11
8
0
0
5
8
8
7
5
5
5
8
5
8
8
0
5
5
5
5
