# Supplementary material for: CD20 tails interact with the 14-3-3/GEF-H1 complex and microtubule network upon PKCδ phosphorylation
Source: EMBO J. 2026 Apr 17;45(11):3859–79. doi: 10.1038/s44318-026-00781-5 (PMC13226681; doi:10.1038/s44318-026-00781-5)
Supplement: Supplementary file 9 — Source data Fig. 5 [file 44318_2026_781_MOESM9_ESM.zip › Figure 5/H/README FIG 5H.txt]

Microtubule anchoring and coupling of CD20 to the RhoA/Rock1 pathway 
Manuscript EMBOJ-2025-122022
Kathrin Kl�sener et al.
Figure 5B, D, F, H:
Content:
* Calculation of images shown in Figure 5G, proximity ligation assay; Listed are all values of the analyzed signals in pixels on each cell (xlsx) and appropriate statistics. 
Data aquired by cellprofiler.
* Original prism file for the illustration and statistic (pzfx)

0
