# Supplementary material for: CD20 tails interact with the 14-3-3/GEF-H1 complex and microtubule network upon PKCδ phosphorylation
Source: EMBO J. 2026 Apr 17;45(11):3859–79. doi: 10.1038/s44318-026-00781-5 (PMC13226681; doi:10.1038/s44318-026-00781-5)
Supplement: Supplementary file 9 — Source data Fig. 5 [file 44318_2026_781_MOESM9_ESM.zip › Figure 5/D/Fig 5D CD20_GEF-H1.xlsx]

## Sheet: Sheet1
CD32b-tr	CD32b-tr +RTX	WT	WT +RTX	NCmut	NCmut +RTX		CD32b-tr
-	+	-	+	-	+		reWT							Table Analyzed	cCD20:GEF-H1			Table Analyzed	cCD20:GEF-H1			Table Analyzed	cCD20:GEF-H1
10	0	2	0	0	6		NCmut
10	0	2	1	0	0									Column F	+			Column D	+			Column B	+
16	1	2	0	0	0									vs.	vs.			vs.	vs.			vs.	vs.
15	0	2	2	0	0									Column E	-			Column C	-			Column A	-
19	1	4	0	0	0
0	0	9	0	0	0									Unpaired t test				Unpaired t test				Unpaired t test
13	0	5	0	0	1									P value	0.2634			P value	<0.0001			P value	<0.0001
14	0	0	0	0	1									P value summary	ns			P value summary	****			P value summary	****
8	0	5	1	0	1									Significantly different (P < 0.05)?	No			Significantly different (P < 0.05)?	Yes			Significantly different (P < 0.05)?	Yes
2	0	4	0	0	1									One- or two-tailed P value?	Two-tailed			One- or two-tailed P value?	Two-tailed			One- or two-tailed P value?	Two-tailed
17	0	5	0	0	3									t, df	t=1.119, df=805			t, df	t=22.76, df=804			t, df	t=20.14, df=806
7	0	0	1	0	1
13	0	5	1	0	9									How big is the difference?				How big is the difference?				How big is the difference?
9	0	4	1	0	1									Mean of column E	1.136			Mean of column C	7.015			Mean of column A	6.196
12	0	0	0	0	0									Mean of column F	1			Mean of column D	0.8831			Mean of column B	0.4926
20	0	4	0	0	1									Difference between means (F - E) ± SEM	-0.1365 ± 0.1220			Difference between means (D - C) ± SEM	-6.132 ± 0.2694			Difference between means (B - A) ± SEM	-5.703 ± 0.2831
13	0	0	1	0	0									95% confidence interval	-0.3759 to 0.1029			95% confidence interval	-6.661 to -5.603			95% confidence interval	-6.259 to -5.147
12	0	0	1	0	0									R squared (eta squared)	0.001553			R squared (eta squared)	0.3918			R squared (eta squared)	0.3348
4	0	12	0	0	0
0	0	4	6	0	1									F test to compare variances				F test to compare variances				F test to compare variances
7	0	16	2	0	3									F, DFn, Dfd	1.394, 403, 402			F, DFn, Dfd	8.679, 403, 401			F, DFn, Dfd	18.63, 403, 403
9	1	6	1	0	3									P value	0.0009			P value	<0.0001			P value	<0.0001
0	0	4	1	1	4									P value summary	***			P value summary	****			P value summary	****
7	0	14	1	0	3									Significantly different (P < 0.05)?	Yes			Significantly different (P < 0.05)?	Yes			Significantly different (P < 0.05)?	Yes
13	0	5	0	1	0
7	0	15	0	0	0									Data analyzed				Data analyzed				Data analyzed
15	0	0	0	0	6									Sample size, column E	403			Sample size, column C	404			Sample size, column A	404
13	0	8	0	0	6									Sample size, column F	404			Sample size, column D	402			Sample size, column B	404
18	0	11	0	0	0
10	1	6	1	0	0
8	0	0	0	0	0
6	1	0	0	1	0
7	0	0	0	1	0
4	0	15	3	0	1
6	0	6	0	0	1
6	1	2	2	0	1
11	0	12	1	0	1
6	0	0	3	0	3
6	0	6	3	0	1
6	1	6	0	1	6
6	0	0	5	0	1
14	1	3	1	1	0
11	0	0	0	0	1
5	0	0	0	0	0
0	0	1	1	1	4
12	0	7	1	1	0
5	0	7	1	0	1
5	0	0	0	0	3
7	0	7	3	1	3
5	0	0	0	1	5
5	0	14	0	2	7
5	1	0	0	0	0
0	1	13	0	1	0
12	0	5	1	2	2
4	0	5	2	1	1
4	1	7	0	1	1
19	0	5	0	1	0
4	2	7	0	1	1
4	1	0	0	1	0
4	1	7	2	2	0
4	0	9	0	2	4
4	0	7	0	2	0
20	0	5	1	2	1
0	1	15	1	1	0
0	0	0	1	0	4
19	1	7	0	2	0
3	0	0	0	1	0
5	0	7	0	0	0
11	0	15	1	1	4
4	0	18	0	1	0
5	1	0	11	2	4
5	0	6	2	0	0
5	1	0	5	0	2
7	0	18	1	0	0
7	0	5	1	3	0
7	0	6	0	2	0
7	0	6	2	2	0
14	0	6	0	0	1
5	0	6	0	2	0
11	0	0	0	1	0
7	0	6	0	2	0
7	0	9	1	0	0
0	0	0	0	1	0
7	0	15	0	0	1
16	0	10	0	1	0
0	0	8	3	0	0
0	0	10	0	1	0
0	0	0	1	1	4
4	0	8	1	0	0
0	1	8	0	1	0
0	0	1	7	2	0
4	0	6	1	1	4
0	0	12	0	2	0
4	0	17	2	1	4
0	0	3	0	1	0
4	0	5	0	1	0
6	0	12	4	1	1
4	1	5	0	2	1
0	0	4	0	4	0
8	1	4	0	2	1
4	0	9	0	2	0
4	0	4	0	1	0
6	0	3	0	0	0
0	1	4	0	0	0
6	0	5	0	1	1
0	0	4	0	2	0
0	0	0	0	0	0
6	1	3	0	1	0
0	0	4	0	2	3
6	1	4	0	1	0
0	0	5	0	1	0
0	0	2	0	0	0
0	0	17	0	1	3
5	0	5	0	1	0
0	0	5	0	1	0
14	0	1	0	1	0
13	0	13	0	1	0
0	0	5	0	2	0
0	0	10	0	2	0
0	1	9	0	2	1
1	1	13	0	2	0
0	0	19	0	1	0
0	0	5	1	1	0
5	1	13	1	1	3
5	0	5	0	1	0
5	2	5	2	0	1
6	1	12	2	0	0
5	1	9	8	0	3
5	0	9	4	0	0
0	0	15	4	1	0
8	0	9	0	0	0
13	1	16	2	0	0
0	0	9	0	0	0
8	1	6	0	0	0
0	0	9	0	0	0
8	0	15	0	0	0
0	0	12	0	0	0
0	0	5	0	0	0
17	1	1	0	0	9
17	0	9	0	0	0
6	1	6	0	0	0
6	0	12	0	0	2
0	0	12	0	0	0
17	0	13	0	0	0
14	0	18	0	0	3
0	0	6	0	0	4
6	0	12	1	0	3
20	0	6	0	0	7
3	0	16		0	0
0	0	10	0	0	7
3	0	12	1	0	5
3	0	6	0		7
0	0	17	2	0	0
3	0	19	0	0	0
3	0	9	0	0	1
3	0	8	0	0	0
2	0	9	0	0	0
3	1	16	1	0	0
10	0	6	0	0	0
0	0	12	0	0	0
6	0	12	1	0	0
2	0	8	1	0	0
14	0	8	1	0	3
0	0	8	0	1	0
12	0	8	0	0	0
7	1	15	1	0	1
17	0	15	1	0	0
0	1	8	0	0	3
10	0	3	6	0	0
2	0	7	2	0	3
0	0	7	1	0	0
2	1	7	1	0	6
11	0	6	1	0	0
0	0	6	0	0	0
0	0	6	0	0	5
14	1	5	0	0	4
6	0	0	0	0	0
13	1	5	0	0	3
13	0	4	1	0	0
2	0	6	0	0	0
2	0	5	0	0	0
0	0	4	0	0	0
2	0	5	3	0	2
0	0	0	0	0	0
12	0	4	2	0	1
2	0	8	1	0	0
0	0	4	3	0	0
3	1	4	3	2	0
2	1	4	0	0	0
10	0	14	5	2	1
15	0	0	1	0	0
13	1	0	0	0	7
5	0	3	0	0	3
0	2	0	1	0	0
0	1	3	1	0	4
0	1	0	1	0	9
0	0	3	0	2	8
12	0	0	3	2	0
0	0	3	0	0	0
2	1	3	0	0	5
3	0	3	0	0	2
2	1	3	0	0	2
9	0	3	1	0	0
18	0	0	2	0	3
14	7	12	0	2	5
3	0	0	0	0	0
2	0	0	0	2	2
0	0	0	0	0	6
0	0	0	2	0	4
3	2	0	0	2	0
11	0	8	0	2	0
3	8	11	1	0	4
0	0	8	1	0	0
2	3	18	1	2	2
3	5	0	0	2	0
4	0	0	0	3	0
0	0	0	0	0	7
2	1	8	1	2	0
3	1	1	0	3	5
4	1	8	11	2	0
0	2	8	2	2	4
4	0	0	5	2	7
15	0	1	1	2	0
0	0	8	1	2	0
8	0	8	0	3	0
4	0	8	2	3	0
0	2	5	0	3	0
4	0	0	0	3	0
7	0	0	0	2	1
2	0	17	0	0	1
1	0	19	1	3	1
13	2	7	0	2	2
5	0	7	0	0	0
9	0	7	0	2	1
13	0	7	3	2	1
14	3	0	0	3	1
13	0	15	1	0	0
17	0	6	1	0	0
18	0	0	0	0	0
16	0	11	7	5	0
10	1	6	1	3	0
5	0	0	0	3	0
6	0	12	2	0	1
6	0	0	0	3	2
7	4	8	0	2	0
9	0	16	4	3	0
19	7	15	0	0	0
18	0	0	0	2	3
8	4	7	0	0	0
0	0	8	0	2	0
8	0	18	0	0	0
14	1	8	0	2	0
11	0	8	0	2	1
10	0	0	0	0	1
13	1	14	0	2	0
8	0	9	0	3	0
0	0	9	0	2	0
1	2	11	0	3	0
4	2	15	0	2	1
11	2	0	0	2	0
0	0	11	0	2	0
0	0	13	0	2	0
3	0	8	0	3	0
8	0	7	0	6	0
1	0	6	0	3	0
1	0	5	0	3	1
8	0	8	0	2	1
8	0	9	0	0	0
0	0	11	0	0	0
8	4	9	0	2	0
13	5	8	0	3	0
0	0	17	1	0	0
12	0	8	1	2	0
0	0	8	0	3	2
0	0	9	2	2	0
19	1	7	2	2	3
8	0	6	8	0	1
11	0	13		2	0
1	0	3	4	2	0
3	0	5	0	2	4
1	0	12	2	2	0
1	0	17	0	2	0
1	0	1	0	3	0
1	1	2	0	3	0
11	2	6	0	3	0
17	0	4	0	3	0
13	0	2	0	2	0
12	1	16	0	2	0
0	1	8	0	2	0
6	0	4	0	6	0
0	0	3	0	0	2
6	0	1	0	0	0
15	0	3	0	0	2
2	0	12	0	0	0
11	0	0	0	0	0
6	5	14	1	1	0
0	0	4	0	1	0
10	0	11	2	1	2
13	5	4	6	1	0
5	0	5	1	3	0
13	2	4	0	1	1
5	1	5	2	1	0
2	3	11	0	1	0
16	0	11	4	0	0
6	0	13	7	1	9
8	0	5	0	0	0
7	0	6	1	0	0
0	0	5	1	0	0
5	0	6	8	1	0
5	0	5	0	3	0
12	0	6	1	3	0
10	0	0	0	4	0
0	0	4	0	3	0
5	0	4	0	0	0
3	0	5	0	0	0
5	0	3	0	6	0
18	0	4	0	6	0
0	0	17	2	0	0
0	0	3	0	0	0
2	0	4	0	0	0
8	0	3	0	0	0
0	0	15	0	0	0
0	0	14	0	1	0
6	0	6	0	1	0
0	0	18	0	1	0
0	0	7	0	1	5
19	0	7	0	3	0
6	0	1	0	1	0
12	0	4	0	6	0
12	3	17	2	1	0
2	8	7	1	0	0
3	0	16	0	1	1
12	0	7	0	0	0
3	0	10	1	0	0
18	0	8	0	0	0
13	7	13	0	1	0
18	0	11	0	3	1
2	0	9	0	3	0
6	0	17	0	5	0
4	0	7	1	7	0
0	0	6	7	0	0
4	0	13	0	0	2
21	0	12	3	2	0
4	0	16	5	0	1
10	0	12	7	4	1
9	0	11	3	2	0
6	0	6	4	2	0
11	0	6	0	0	0
5	0	6	0	0	2
6	0	9	0	0	0
19	0	12	0	2	0
5	0	19	1	4	2
0	0	6	2	0	0
5	0	6	0	9	3
15	0	17	0	0	1
5	0	13	0	0	0
5	0	8	0	3	0
18	0	8	0	0	4
11	0	8	0	0	0
3	0	13	2	0	0
3	3	6	1	0	0
8	0	6	2	0	0
8	0	6	7	0	0
3	0	6	2	0	0
0	2	13	0	3	0
9	0	13	0	0	0
3	0	14	0	0	0
18	0	6	0	0	0
17	0	19	8	0	2
2	0	2	0	0	0
7	0	2	0	2	2
1	0	11	0	7	0
14	0	7	0	4	0
4	0	17	2	0	2
2	0	3	0	0	0
1	0	20	0	6	2
0	7	19	2	0	0
1	0	4	2	0	0
2	0	5	0	0	1
3	0	0	0	3	0
3	0	4	1	0	0
4	0	5	7	7	0
4	4	1	0	0	9
9	0	14	0	3	0
5	0	1	0	7	0
0	0	12	0	0	0
1	0	1	0	0	0
4	0	2	4	4	0
5	0	3	0	8	0
0	0	2	0	0	1
3	0	1	0	0	0
3	0	1	0	3	0
4	0	16	0	3	0
7	0	6	0	0	1
9	1	5	0	0	0
12	1	0	0	0	0
17	3	5	0	1	0
0	0	6	0	3	0
2	0	7	0	0	0
3	0	5	1	6	0
3	9	8	1	9	0
0	5	15	3	2	0
3	1	8	0	3	0
12	2	9	0	0	1
