# Supplementary material for: CD20 tails interact with the 14-3-3/GEF-H1 complex and microtubule network upon PKCδ phosphorylation
Source: EMBO J. 2026 Apr 17;45(11):3859–79. doi: 10.1038/s44318-026-00781-5 (PMC13226681; doi:10.1038/s44318-026-00781-5)
Supplement: Supplementary file 9 — Source data Fig. 5 [file 44318_2026_781_MOESM9_ESM.zip › Figure 5/B/Fig 5B CD20_14-3-3.xlsx]

## Sheet: Sheet1
CD32b-tr	CD32b-tr +RTX	WT	WT +RTX	NCmut	NCmut +RTX		CD20:14-3-3	fab-PLA											Table Analyzed	cCD20:14-3-3
-	+	-	+	-	+										Table Analyzed	cCD20:14-3-3						Table Analyzed	cCD20:14-3-3
14	0	21	0	0	12			CD32b-tr											Column D	+
24	0	45	0	0	0			reWT							Column F	+			vs.	vs.		Column B	+
18	0	61	2	0	1			NCmut							vs.	vs.			Column C	-		vs.	vs.
3	7	16	0	0	0										Column E	-						Column A	-
5	0	70	0	0	1														Unpaired t test
21	0	6	0	0	4										Unpaired t test				P value	<0.0001		Unpaired t test
8	0	68	0	0	0										P value	0.955			P value summary	****		P value	<0.0001
12	0	45	0	0	0										P value summary	ns			Significantly different (P < 0.05)?	Yes		P value summary	****
0	0	46	0	0	0										Significantly different (P < 0.05)?	No			One- or two-tailed P value?	Two-tailed		Significantly different (P < 0.05)?	Yes
18	17	2	0	21	1										One- or two-tailed P value?	Two-tailed			t, df	t=12.35, df=827		One- or two-tailed P value?	Two-tailed
0	14	3	0	5	3										t, df	t=0.05640, df=671						t, df	t=12.23, df=950
7	8	5	0	10	0														How big is the difference?
8	0	93	2	3	1										How big is the difference?				Mean of column C	19.87		How big is the difference?
0	0	16	1	0	0										Mean of column E	1.882			Mean of column D	3.796		Mean of column A	19.36
0	7	16	0	12	0										Mean of column F	1.899			Difference between means (D - C) ± SEM	-16.08 ± 1.302		Mean of column B	5.339
19	14	47	0	10	0										Difference between means (F - E) ± SEM	0.01694 ± 0.3003			95% confidence interval	-18.63 to -13.52		Difference between means (B - A) ± SEM	-14.02 ± 1.146
0	0	33	2	0	1										95% confidence interval	-0.5728 to 0.6067			R squared (eta squared)	0.1557		95% confidence interval	-16.27 to -11.77
0	0	17	0	7	0										R squared (eta squared)	4.74e-06						R squared (eta squared)	0.136
27	14	61	3	0	2														F test to compare variances
0	0	15	0	14	5										F test to compare variances				F, DFn, Dfd	8.816, 563, 264		F test to compare variances
17	20	30	0	15	0										F, DFn, Dfd	1.332, 275, 396			P value	<0.0001		F, DFn, Dfd	8.530, 562, 388
23	0	16	0	0	0										P value	0.0092			P value summary	****		P value	<0.0001
27	6	54	8	0	0										P value summary	**			Significantly different (P < 0.05)?	Yes		P value summary	****
33	19	46	8	0	3										Significantly different (P < 0.05)?	Yes						Significantly different (P < 0.05)?	Yes
0	0	32	0	0	0														Data analyzed
30	0	81	12	0	0										Data analyzed				Sample size, column C	564		Data analyzed
0	0	95	0	30	1										Sample size, column E	397			Sample size, column D	265		Sample size, column A	563
0	0	27	0	0	1										Sample size, column F	276						Sample size, column B	389
5	0	17	21	0	1
0	14	48	12	0	0
18	0	70	0	8	0
27	0	51	0	0	2
0	0	100	0	0	0
0	30	91	0	0	0
15	0	82	0	0	0
11	0	44	0	18	2
26	0	51	0	14	0
19	0	73	0	0	0
0	7	42	0	0	0
11	0	67	0	25	5
22	8	38	16	12	1
22	0	56	25	0	0
21	9	12	0	0	1
22	12	15	0	0	2
23	11	26	0	0	2
0	17	10	15	0	2
16	0	42	0	6	0
0	2	4	0	18	0
20	0	55	4	10	1
0	0	16	0	0	0
0	0	8	20	0	0
0	0	30	5	1	0
0	0	35	8	0	0
14	0	12	1	1	1
108	0	5	0	7	2
52	11	49	22	2	0
65	14	33	0	1	0
62	6	83	12	2	6
94	0	59	7	11	1
44	3	51	15	4	7
47	4	49	14	2	0
5	8	51	25	1	0
18	16	42	0	4	0
0	12	24	16	3	4
10	0	24	1	9	0
0	0	89	14	6	0
0	2	5	0	8	5
23	6	76	20	8	15
5	16	18	0	0	29
15	18	16	0	0	22
1	9	46	0	0	0
32	0	25	14	1	0
7	0	36	0	6	0
2	0	2	36	0	0
3	3	26	6	8	0
0	0	32	0	3	3
0	0	0	0	6	4
0	12	0	0	5	3
21	5	11	1	2	4
24	12	38	11	3	0
0	0	24	0	0	2
8	11	32	0	0	0
12	0	13	29	4	21
9	18	10	0	5	2
0	0	0	0	9	6
1	0	49	0	4	0
8	0	0	0	9	7
10	0	0	0	4	5
0	0	0	0	0	1
13	32	1	8	6	0
17	3	0	21	3	3
0	0	0	0	4	9
0	0	33	2	0	5
18	0	1	5	1	0
0	14	22	0	0	9
0	0	37	28	0	0
16	15	0	17	0	0
25	0	46	0	1	11
24	13	49	13	1	0
15	5	0	10	0	0
9	3	18	15	0	0
0	0	6	0	0	2
23	0	6	0	0	0
11	12	28	10	0	0
12	0	9	19	0	6
38	0	28	0	1	2
26	13	33	9	0	4
1	0	44	19	0	0
21	0	19	0	2	2
16	0	1	0	2	0
26	15	1	0	3	8
6	10	27	0	0	6
0	19	2	7	1	5
8	0	19	7	0	0
25	14	42	0	0	2
28	0	18	11	2	0
43	0	1	2	0	4
45	0	8	1	0	4
84	13	0	17	0	8
12	8	30	1	0	4
48	0	1	14	0	0
7	14	18	5	0	8
42	0	23	6	0	0
23	0	37	14	0	0
34	0	0	4	0	5
63	15	0	0	4	9
52	0	0	10	1	5
23	0	35	0	0	0
9	8	34	0	5	0
13	0	20	0	0	0
33	12	14	15	2	0
3	0	0	0	1	1
33	12	12	0	1	0
109	13	17	0	0	0
19	0	10	0	0	6
37	3	9	0	1	0
10	19	27	0	0	0
8	2	19	0	0	0
35	0	2	6	0	0
27	8	32	0	0	7
40	3	45	0	3	0
8	16	0	0	0	0
34	12	13	20	0	4
13	0	11	0	0	9
23	13	12	0	1	0
7	16	0	3	2	0
18	7	40	0	1	0
97	0	54	0	0	0
21	0	23	9	1	0
47	0	7	10	0	0
34	13	0	0	2	0
15	6	7	7	2	0
26	14	20	0	1	3
88	11	13	0	0	2
28	0	19	0	0	0
53	0	12	0	0	0
7	13	2	8	0	0
16	6	21	4	0	0
57	15	0	0	0	5
71	0	15	0	0	0
14	0	23	0	0	0
2	12	23	0	1	2
40	0	0	0	0	0
59	12	8	0	1	0
18	0	33	0	0	13
15	0	0	0	0	0
43	11	7	0	0	0
52	9	0	0	0	0
59	12	0	0	0	0
88	13	18	0	0	0
56	16	31	0	0	0
43	15	35	27	2	0
19	12	25	34	0	0
27	0	28	0	0	0
2	15	0	0	0	23
1	6	1	0	0	0
64	8	42	12	0	0
74	0	33	14	1	0
13	7	15	0	0	15
6	10	0	0	0	9
1	0	0	0	0	14
34	0	0	3	0	0
3	0	29	4	2	0
39	16	7	0	0	0
85	5	0	15	0	0
80	0	20	8	1	0
3	0	0	0	0	0
25	6	34	0	0	5
82	4	31	0	0	0
92	7	30	0	0	0
22	17	37	0	0	0
86	8	0	0	2	0
29	0	0	17	0	0
32	13	28	0	0	0
15	3	0	0	0	0
6	12	0	4	0	14
101	13	0	13	0	0
35	15	22	0	0	0
29	8	29	3	4	0
4	3	0	0	0	0
26	0	70	6	0	6
11	0	0	0	1	15
2	10	40	0	2	0
0	0	29	0	2	0
16	16	8	0	7	1
17	0	0	0	0	0
0	16	6	0	0	0
5	0	27	0	1	0
6	15	6	0	0	0
0	14	17	0	0	0
15	0	0	0	0	0
7	6	17	0	0	0
11	8	0	0	1	0
19	0	32	0	0	0
14	0	0	0	2	0
11	0	0	0	1	0
0	0	34	0	0	0
13	0	36	0	4	0
3	9	19	0	0	0
1	0	0	0	5	0
11	0	0	0	2	0
0	0	20	0	5	0
25	0	61	0	0	0
8	0	0	0	0	0
16	0	21	0	0	8
9	0	0	0	0	8
8	0	18	0	4	0
0	0	19	0	1	0
0	0	34	0	0	12
27	0	0	0	8	0
12	0	5	0	4	0
0	0	0	0	2	0
23	0	0	0	0	0
0	0	27	0	1	0
0	0	0	0	0	0
10	0	0	0	3	0
0	0	0	2	0	0
0	0	5	19	1	0
0	0	30	0	3	0
42	0	0	0	0	0
0	0	14	0	3	0
0	0	0	4	2	0
17	0	12	6	5	0
9	21	9	11	0	0
16	9	23	10	3	0
2	21	0	12	0	0
8	0	26	0	1	0
34	8	12	0	1	0
25	5	12	0	6	0
5	14	25	0	0	0
0	0	23	0	2	0
9	11	0	0	4	0
16	9	0	5	4	0
19	6	0	0	0	0
0	6	0	0	3	0
0	4	10	0	1	0
47	0	0	9	0	0
0	0	0	0	0	0
23	12	35	0	2	0
0	11	0	0	0	0
19	0	0	0	3	0
0	14	12	0	3	13
0	0	0	3	0	0
18	7	0	0	1	0
0	0	23	0	0	0
0	5	8		4	3
0	8	0		1	0
20	0	15		0	0
0	11	28		0	0
19	6	28		3	0
0	11	0		0	0
0	3	0		1	0
0	3	20		0	0
16	0	15		7	0
46	0	23		3	0
0	0	10		0	0
37	0	14		0
16	0	0		3
0	0	18		3
27	0	0		2
22	0	0		0
18	0	14		0
3	0	9		0
10	0	0		1
18	0	0		0
22	0	0		4
0	0	12		2
5	0	14		2
0	0	0		2
25	11	0		0
38	20	0		0
16	0	31		0
18	17	0		9
4	0	0		1
0	0	7		1
23	0	0		0
41	0	16		0
44	9	0		11
19	0	30		0
0	8	0		0
0	0	0		0
21	25	0		0
25	0	9		0
0	0	17		1
17	11	16		0
15	31	11		0
0	33	0		2
24	41	19		1
6	0	19		6
14	23	12		3
12	13	14		6
0	16	5		0
22	0	0		0
22	0	15		0
29	14	10		0
0	34	23		0
25	12	17		0
19	0	0		3
19	0	19		2
0	0	26		0
19	18	0		6
12	13	19		0
20	0	18		0
0	0	18		0
0	0	0		0
19	0	0		0
4	12	0		0
0	19	21		1
11	28	14		2
12	0	9		0
0	16	7		1
4	18	9		0
10	0	0		0
0	8	0		3
1	0	22		3
0	19	0		2
31	0	6		0
22	17	25		2
16	0	26		4
19	0	5		0
21	0	0		0
0	0	0		0
0	0	0		0
0	0	0		8
37	0	14		0
35	0	0		0
34	0	38		2
0	0	9		0
27	0	0		7
29	0	0		6
12	0	32		3
11	0	19		0
0	11	0		0
0	0	11		0
38	0	0		3
0	0	12		0
16	0	0		1
0	0	12		0
0	0	16		1
9	0	10		0
0	0	28		0
25	0	16		2
21	0	21		5
34	0	17		3
19	0	0		0
12	0	16		0
0	0	19		0
13	18	0		0
60	27	0		8
11	16	24		2
10	0	0		4
20	13	0		1
23	12	11		0
0	5	0		1
11	0	0		1
19	0	0		8
0	0	27		0
22	0	24		0
17	0	34		1
0	0	21		1
16	0	25		2
37	0	21		0
32	0	0		0
25	16	33		11
9	0	10		0
6	0	0		2
12	8	20		0
5	3	18		0
0	13	9		3
25		30		0
0		14		1
0		0		1
0		7		0
0		9		0
0		0		1
0		0		0
12		19		0
0		21
0		28
13		19
0		0
0		29
0		0
0		20
11		35
0		22
10		24
0		7
24		21
0		5
0		24
0		9
0		42
12		16
29		75
4		11
26		56
11		36
2		93
12		52
0		30
0		93
0		10
0		76
15		22
0		17
25		34
0		0
8		34
41		26
0		21
10		0
20		23
8		15
0		13
3		13
0		37
10		21
15		0
19		0
0		15
27		1
0		29
19		0
31		0
22		14
17		15
10		4
0		2
34		0
19		15
0		26
13		17
6		14
3		27
0		11
23		0
6		13
0		0
26		13
0		0
18		24
11		7
0		21
34		14
16		9
33		19
32		16
24		17
18		0
0		61
0		0
21		30
0		0
18		0
0		25
26		16
15		49
8		29
25		66
28		39
43		71
45		11
84		15
12		57
48		41
7		27
42		67
23		30
34		50
63		42
52		34
23		1
9		40
13		0
33		0
3		13
33		21
109		19
19		1
37		31
10		25
8		28
35		25
27		0
40		19
8		21
34		35
13		0
23		18
7		17
18		38
97		0
21		1
47		0
34		34
15		17
26		5
88		7
28		15
53		13
7		9
16		10
57		8
71		11
14		15
2		9
40		0
59		8
18		28
15		16
43		20
52		5
59		12
88		14
56		4
43		0
19		14
27		70
2		2
1		91
64		62
74		31
13		14
6		44
1		16
34		46
3		51
39		37
32		42
80		39
3		79
25		67
82		28
92		94
22		31
86		55
29		45
32		38
15		29
6		40
101		89
35		15
		65
