# Supplementary material for: CD20 tails interact with the 14-3-3/GEF-H1 complex and microtubule network upon PKCδ phosphorylation
Source: EMBO J. 2026 Apr 17;45(11):3859–79. doi: 10.1038/s44318-026-00781-5 (PMC13226681; doi:10.1038/s44318-026-00781-5)
Supplement: Supplementary file 10 — Source data Fig. 6 [file 44318_2026_781_MOESM10_ESM.zip]

Archive with 74 entries (65 files):
- Figure 6/
- __MACOSX/._Figure 6
- Figure 6/.DS_Store
- __MACOSX/Figure 6/._.DS_Store
- Figure 6/README FIG 6B, D, F, H.txt
- __MACOSX/Figure 6/._README FIG 6B, D, F, H.txt
- Figure 6/G/
- __MACOSX/Figure 6/._G
- Figure 6/A/
- __MACOSX/Figure 6/._A
- Figure 6/F/
- __MACOSX/Figure 6/._F
- Figure 6/H/
- __MACOSX/Figure 6/._H
- Figure 6/README FIG 6 A,C,E G.txt
- __MACOSX/Figure 6/._README FIG 6 A,C,E G.txt
- Figure 6/C/
- __MACOSX/Figure 6/._C
- Figure 6/D/
- __MACOSX/Figure 6/._D
- Figure 6/E/
- __MACOSX/Figure 6/._E
- Figure 6/B/
- __MACOSX/Figure 6/._B
- Figure 6/G/Fig 6G NOC.png
- __MACOSX/Figure 6/G/._Fig 6G NOC.png
- Figure 6/G/Fig 6G -.png
- __MACOSX/Figure 6/G/._Fig 6G -.png
- Figure 6/G/Fig 6G RTX.png
- __MACOSX/Figure 6/G/._Fig 6G RTX.png
- Figure 6/A/Fig 6A -.png
- __MACOSX/Figure 6/A/._Fig 6A -.png
- Figure 6/A/Fig 6A NOC.png
- __MACOSX/Figure 6/A/._Fig 6A NOC.png
- Figure 6/A/Fig 6A RTX.png
- __MACOSX/Figure 6/A/._Fig 6A RTX.png
- Figure 6/F/Fig 6F HD PLA CD20_RhoA.xlsx
- __MACOSX/Figure 6/F/._Fig 6F HD PLA CD20_RhoA.xlsx
- Figure 6/F/.DS_Store
- __MACOSX/Figure 6/F/._.DS_Store
- Figure 6/F/Fig 6F HD PLA CD20_RhoA.prism
- __MACOSX/Figure 6/F/._Fig 6F HD PLA CD20_RhoA.prism
- Figure 6/H/.DS_Store
- __MACOSX/Figure 6/H/._.DS_Store
- Figure 6/H/Fig 6H HD PLA CD20_Rock1.prism
- __MACOSX/Figure 6/H/._Fig 6H HD PLA CD20_Rock1.prism
- Figure 6/H/Fig 6H HD PLA CD20_Rock1.xlsx
- __MACOSX/Figure 6/H/._Fig 6H HD PLA CD20_Rock1.xlsx
- Figure 6/C/Fig 6C -.png
- __MACOSX/Figure 6/C/._Fig 6C -.png
- Figure 6/C/Fig 6C RTX.png
- __MACOSX/Figure 6/C/._Fig 6C RTX.png
- Figure 6/C/Fig 6C NOC.png
- __MACOSX/Figure 6/C/._Fig 6C NOC.png
- Figure 6/D/.DS_Store
- __MACOSX/Figure 6/D/._.DS_Store
- Figure 6/D/Fig 6D HD PLA CD20_GEF-H1.prism
- __MACOSX/Figure 6/D/._Fig 6D HD PLA CD20_GEF-H1.prism
- Figure 6/D/Fig 6D HD PLA CD20_GEF-H1.xlsx
- __MACOSX/Figure 6/D/._Fig 6D HD PLA CD20_GEF-H1.xlsx
- Figure 6/E/Fig 6E RTX.png
- __MACOSX/Figure 6/E/._Fig 6E RTX.png
- Figure 6/E/.DS_Store
- __MACOSX/Figure 6/E/._.DS_Store
- Figure 6/E/Fig 6E NOC.png
- __MACOSX/Figure 6/E/._Fig 6E NOC.png
- Figure 6/E/Fig 6E 1 -.png
- __MACOSX/Figure 6/E/._Fig 6E 1 -.png
- Figure 6/B/.DS_Store
- __MACOSX/Figure 6/B/._.DS_Store
- Figure 6/B/Fig 6 HD PLA CD20_14-3-3.prism
- __MACOSX/Figure 6/B/._Fig 6 HD PLA CD20_14-3-3.prism
- Figure 6/B/Fig 6 HD PLA.prism
- __MACOSX/Figure 6/B/._Fig 6 HD PLA.prism
