# Supplementary material for: CD20 tails interact with the 14-3-3/GEF-H1 complex and microtubule network upon PKCδ phosphorylation
Source: EMBO J. 2026 Apr 17;45(11):3859–79. doi: 10.1038/s44318-026-00781-5 (PMC13226681; doi:10.1038/s44318-026-00781-5)
Supplement: Supplementary file 10 — Source data Fig. 6 [file 44318_2026_781_MOESM10_ESM.zip › Figure 6/F/Fig 6F HD PLA CD20_RhoA.xlsx]

## Sheet: Sheet1
HD PLA CD20:RhoA
-	RTX	Noc
4	18	0								Table Analyzed	CD20:RhoA		Table Analyzed	CD20:RhoA
1	5	4
3	25	2								Column B	RTX		Column C	Noc
1	0	4								vs.	vs.		vs.	vs.
1	23	1								Column A	-		Column A	-
6	5	2
1	23	4								Unpaired t test			Unpaired t test
1	5	3								P value	<0.0001		P value	<0.0001
1	13	6								P value summary	****		P value summary	****
3	18	3								Significantly different (P < 0.05)?	Yes		Significantly different (P < 0.05)?	Yes
1	25	5								One- or two-tailed P value?	Two-tailed		One- or two-tailed P value?	Two-tailed
4	18	1								t, df	t=25.39, df=1997		t, df	t=14.61, df=1998
1	23	0
3	23	2								How big is the difference?			How large is the effect?
2	5	0								Mean of column A	2.371		Mean of column A	2.371
2	13	1								Mean of column B	7.106		Mean of column C	4.009
1	13	1								Difference between means (B - A) ± SEM	4.735 ± 0.1865		Difference between means (C - A) ± SEM	1.638 ± 0.1121
1	8	2								95% confidence interval	4.369 to 5.101		95% confidence interval	1.418 to 1.858
2	18	0								R squared (eta squared)	0.2441		R squared (eta squared)	0.09647
2	25	0
0	12	1								F test to compare variances			F test to compare variances
1	13	4								F, DFn, Dfd	8.792, 998, 999		F, DFn, Dfd	2.542, 999, 999
0	5	0								P value	<0.0001		P value	<0.0001
0	5	0								P value summary	****		P value summary	****
2	23	5								Significantly different (P < 0.05)?	Yes		Significantly different (P < 0.05)?	Yes
4	5	2
1	5	2								Data analyzed			Data analyzed
3	18	3								Sample size, column A	1000		Sample size, column A	1000
3	18	4								Sample size, column B	999		Sample size, column C	1000
1	13	3
1	23	1
4	5	0
4	5	7
2	15	5
0	8	0
2	23	0
0	23	1
1	18	1
3	13	1
5	18	3
2	8	3
1	15	4
2	8	1
4	25	0
2	5	1
1	5	0
1	13	4
1	8	6
0	5	1
0	5	4
4	5	3
1	5	1
2	18	3
2	23	5
1	0	0
5	9	4
1	3	3
1	13	5
2	1	0
0	7	3
1	3	0
4	3	2
1	12	2
2	13	6
3	9	0
1	7	1
4	19	0
1	2	1
1	6	0
1	8	1
1	9	1
0	7	2
0	5	4
1	7	2
0	6	5
2	6	3
1	5	2
1	10	2
2	12	3
2	9	1
1	7	1
1	3	4
5	4	6
2	9	2
1	3	5
0	4	2
1	7	3
2	3	5
5	5	3
2	6	3
1	8	2
1	5	2
0	12	3
1	11	1
4	8	1
3	4	4
4	9	3
1	2	1
3	5	1
3	6	2
2	17	4
1	10	2
2	11	2
4	7	4
3	5	3
3	10	5
3	6	1
4	6	5
2	11	5
2	6	1
3	10	6
0	8	1
3	6	7
5	18	3
5	16	5
0	6	1
3	8	1
4	8	4
2	10	1
0	4	4
4	7	3
2	6	1
2	5	2
0	3	4
1	19	1
2	4	2
2	5	5
3	6	8
5	9	5
1	9	11
2	15	5
2	7	2
1	1	1
3	4	1
1	7	4
2	4	1
5	21	5
5	3	7
1	6	1
3	7	5
1	5	4
1	7	8
1	17	2
5	7	1
2	3	7
7	9	5
1	16	3
3	3	3
5	7	4
5	11	6
0	8	4
2	15	1
2	13	6
2	11	1
5	4	2
3	14	5
0	4	1
3	11	2
4	12	6
1	13	2
1	6	2
6	14	1
1	11	4
3	7	0
1	10	4
1	8	1
3	6	6
3	1	4
4	20	1
4	3	1
4	6	3
0	1	5
4	7	4
6	9	3
3	7	5
2	8	5
1	6	4
7	7	6
1	15	1
4	8	8
2	16	2
4	4	1
5	7	8
2	10	1
7	5	4
2	4	2
2	3	8
2	4	6
2	12	10
3	7	7
2	7	4
2	14	8
2	14	6
5	7	8
1	10	3
1	4	4
2	14	1
2	13	7
1	12	4
3	25	1
5	8	2
3	12	9
2	14	1
3	3	4
0	5	2
4	8	5
4	15	1
4	3	6
4	2	6
3	2	1
2	14	6
1	5	4
0	13	7
2	3	4
0	3	2
0	10	1
3	10	4
4	8	9
3	0	4
6	3	3
2	6	4
5	2	4
0	7	5
4	5	6
5	1	5
6	2	4
3	1	7
2	5	1
3	2	2
5	2	8
1	0	4
1	4	1
7	0	2
4	5	3
3	0	2
1	5	3
3	0	2
1	3	2
2	2	1
5	3	7
1	7	1
3	6	5
7	1	6
2	5	4
2	2	1
2	6	4
2	10	4
3	9	7
7	4	3
2	2	9
2	2	9
1	1	2
2	4	2
7	3	3
4	6	5
4	3	5
8	3	8
6	10	8
3	6	1
4	3	5
3	0	4
4	11	2
2	3	4
3	4	1
1	3	2
2	6	4
2	6	1
4	6	5
3	5	4
2	9	4
2	5	7
1	8	3
1	4	6
2	4	4
4	6	3
2	7	3
5	3	2
0	7	7
3	4	5
5	8	3
3	4	1
2	9	4
4	10	1
1	2	3
3	1	9
3	7	1
4	4	1
0	3	5
5	1	5
1	5	3
0	5	1
0	6	7
3	9	5
1	4	1
1	1	4
0	5	4
5	4	1
3	6	2
3	3	6
3	2	5
6	2	10
2	3	4
3	6	4
2	7	3
3	4	0
2	3	3
0	6	5
4	3	0
1	3	1
1	3	3
5	4	1
3	5	3
1	9	5
2	11	5
1	5	0
0	3	4
4	8	3
1	3	4
2	2	1
2	3	2
2	4	3
5	1	1
5	4	7
6	2	6
0	5	5
3	3	2
1	0	2
2	6	3
2	4	0
2	3	0
1	5	4
3	5	7
2	5	0
3	8	6
4	3	3
6	6	8
2	4	5
6	3	4
4	0	3
1	6	2
4	5	2
1	0	0
2	9	0
6	11	3
5	10	9
2	6	2
2	2	2
4	8	0
1	7	4
6	6	3
4	4	3
0	1	4
1	1	3
0	3	1
2	3	3
0	6	6
3	20	3
2	18	2
2	6	4
2	9	4
2	10	2
2	15	3
2	15	4
2	7	2
0	7	0
2	28	4
5	3	6
2	27	4
2	16	0
4	2	2
2	8	2
2	20	4
0	9	6
4	3	4
3	4	1
4	13	3
3	21	4
2	7	2
0	25	1
3	1	3
1	5	7
0	5	2
3	8	6
2	7	2
3	3	2
2	4	2
8	21	4
2	20	1
3	12	3
3	12	1
0	9	2
5	3	4
3	11	3
1	20	6
4	11	4
4	13	3
0	8	2
2	2	3
3	9	1
2	14	10
2	16	3
0	27	4
1	5	2
1	9	6
1	13	4
1	11	3
0	0	3
3	3	1
1	15	5
3	4	6
3	11	4
2	19	6
4	3	4
0	5	5
4	25	8
3	7	3
3	8	1
0	6	6
0	10	4
3	9	5
2	6	3
5	13	3
1	8	4
1	9	5
2	3	5
3	9	2
1	19	3
4	2	4
3	17	3
6	4	0
4	7	2
8	16	0
3	12	2
3	5	3
5	10	3
3	9	3
5	11	2
3	0	3
2	11	2
4	7	5
5	14	0
0	6	5
6	5	2
5	14	3
1	11	4
3	12	10
7	3	3
1	2	5
2	3	4
1	9	4
2	10	0
0	16	2
1	12	2
2	3	0
1	19	0
2	6	9
1	10	3
3	9	2
1	13	0
0	10	0
0	9	3
2	1	0
4	4	2
3	3	5
3	7	2
2	6	2
2	4	4
0	5	0
1	8	5
2	6	4
6	4	2
0	4	4
0	8	3
1	11	3
3	5	4
3	3	3
3	9	4
1	5	7
1	11	0
1	9	5
6	4	7
1	2	3
3	5	2
2	8	5
0	7	5
3	5	5
1	4	3
0	8	5
1	0	0
1	7	4
4	5	2
4	2	5
1	7	4
1	4	2
0	2	5
0	5	5
0	12	5
2	7	2
1	12	3
0	7	5
5	17	0
2	4	7
1	2	3
0	12	4
1	3	3
3	19	2
2	8	12
4	2	3
4	5	0
1	7	2
1	8	4
2	4	0
0	2	2
3	3	0
2	3	2
1	1	7
1	3	4
0	4	5
2	3	3
1	1	0
4	1	0
0	1	2
1	5	3
1	2	3
0	3	3
2	1	7
0	4	3
2	1	3
3	2	0
1	2	5
4	8	3
4	3	4
1	2	2
0	1	10
0	21	0
2	0	3
0	2	2
1	4	4
4	0	4
2	1	10
0	3	3
2	5	2
0	4	3
3	2	3
1	2	5
1	1	5
0	3	2
1	2	5
6	2	2
2	3	2
1	2	7
1	2	5
1	5	3
2	1	7
3	3	2
0	4	0
1	2	2
1	3	5
4	1	4
1	1	4
3	15	3
0	6	5
1	2	0
5	1	5
4	0	2
0	0	3
2	2	0
1	2	5
3	2	2
0	1	2
2	3	7
0	2	4
2	2	2
3	2	9
3	2	3
0	2	5
4	1	4
0	1	2
2	6	2
1	1	3
0	2	4
2	1	2
4	0	7
1	4	3
0	5	0
0	5	0
2	0	3
4	3	4
4	1	5
4	3	4
0	0	2
1	4	5
0	3	5
2	3	5
2	3	2
1	3	0
3	4	2
2	0	5
0	2	7
6	0	3
3	3	2
1	3	2
2	4	4
1	1	4
3	4	5
2	4	3
0	2	7
1	2	5
3	1	2
0	4	3
0	1	4
4	2	4
3	1	4
1	1	5
0	2	2
1	5	2
1	2	3
1	7	10
3	2	7
2	1	7
2	0	5
7	1	2
1	0	3
3	1	2
0	1	7
2	3	5
0	2	4
1	4	2
2	4	5
0	1	0
4	5	2
5	2	7
2	4	7
2	1	2
3	3	2
1	4	3
1	2	4
1	4	2
3	0	7
1	5	9
2	7	0
0	5	3
1	5	5
1	9	2
2	2	0
2	3	2
2	4	3
2	1	3
0	0	4
6	1	7
4	2	0
2	2	3
0	1	7
1	11	3
3	6	5
4	6	2
2	3	0
0	3	3
1	5	0
1	0	5
0	5	7
1	0	3
1	1	2
3	1	0
2	1	0
2	3	4
2	4	3
3	4	0
3	1	2
0	2	12
2	2	3
3	2	3
1	1	7
2	4	2
0	0	4
2	3	4
2	3	2
3	3	3
0	3	2
1	8	3
1	18	2
1	14	5
2	25	4
1	0	3
1	23	4
0	1	3
5	23	5
4	8	3
3	13	5
3	18	7
2	25	2
1	18	2
5	23	2
4	23	5
2	6	2
1	13	2
0	13	10
1	8	2
5	18	5
2	25	3
4	8	5
0	7	2
4	9	2
1	5	9
3	23	7
4	7	10
1	8	3
3	18	4
1	18	7
3	13	0
0	23	5
0	9	2
3	8	7
1	8	2
0	7	4
2	23	2
2	23	3
3	18	0
2	13	3
5	8	0
2	8	0
0	7	12
2	8	9
2	25	0
1	6	2
1	8	20
2	13	10
0	7	5
1	10	2
3	3	3
1	6	3
2	9	7
4	18	3
0	23	12
0	7	2
1	7	3
1	6	9
4	2	3
2	7	10
4	9	3
2	10	9
3	5	0
2	5	5
4	12	7
2	2	3
3	22	2
2	9	5
2	12	12
0	6	7
6	9	2
2	11	0
4	13	7
2	4	7
6	7	9
8	7	3
2	5	0
4	9	7
2	9	7
4	9	2
3	6	0
1	7	9
9	1	5
3	6	7
0	7	3
6	6	2
1	6	9
0	8	7
4	8	5
7	1	0
2	4	5
8	3	7
4	8	5
3	10	14
3	6	0
2	6	9
0	14	3
0	5	3
1	3	12
3	4	3
3	5	2
5	8	5
2	8	19
3	4	5
1	3	10
0	7	0
3	9	5
3	11	10
7	8	2
3	4	3
1	10	5
4	13	0
3	18	5
8	5	0
7	10	3
5	7	9
2	3	7
5	4	5
10	3	9
8	2	5
7	7	5
4	5	3
3	7	0
6	11	3
4	5	10
2	11	2
4	5	3
5	8	7
6	5	9
5	4	9
2	6	9
2	6	0
5	8	3
8	7	5
1	5	10
0	6	5
2	14	5
4	5	5
3	8	7
4	8	9
5	13	14
3	2	2
7	12	3
0	15	9
8	4	3
3	16	9
4	9	2
3	4	2
5	7	3
1	9	3
8	6	10
2	6	9
2	13	9
2	11	3
5	9	10
5	5	3
3	16	3
5	8	14
2	2	5
11	6	2
1	3	12
1	13	2
5	4	3
4	10	2
2	10	7
3	12	5
9	8	7
6	23	14
2	10	3
1	18	3
4	6	3
3	5	5
10	9	3
3	8	2
1	10	2
6	7	0
5	9	3
8	19	7
1	4	0
3	12	7
2	25	7
6	5	7
5	3	5
0	4	9
5	4	7
7	13	2
3	12	9
0	6	9
3	11	0
1	16	3
4	11	15
0	19	7
2	12	2
8	8	2
0	11	9
0	12	5
1	10	7
5	8	3
2	9	5
1	13	12
0	16	7
5	8	12
1	7	14
7	13	7
8	6	9
2	4	0
11	6	2
7	15	3
6	9	10
5	6	9
1	9	2
3	16	5
1	6	0
1	5	12
3	6	9
2	12	7
1	17	7
1	11	7
1	3	7
1	7	9
4	6	0
5	4	7
0	6	7
0	19	2
1	7	5
1	7	2
2	11	10
0	6	9
3	11	3
1	11	3
0	9	7
2	9	10
2	13	7
1	10	5
4	10	10
2	6	2
2	7	2
0	3	10
3	18	9
2	10	7
0	5	9
3	8	3
4	17	12
1	17	2
1	10	10
1	4	17
5	0	7
1	3	3
2	3	5
1	3	3
1	5	9
2	1	7
2	3	7
3	2	2
3	0	19
2	0	5
1	4	3
3	6	9
1	3	5
0	0	5
2	1	0
1	4	10
4	7	7
1	0	9
1	9	3
4	3	3
2	4	9
2	7	2
0	7	2
4	3	2
0	1	3
1	3	7
1	7	3
1	1	14
3	9	9
1	1	7
1	5	5
2	6	12
1	8	0
0	4	3
1	8	3
2	3	5
1	6	2
3	4	0
3	3	0
1	5	3
2	1	9
2	3	2
0	1	9
1	5	3
3	10	3
3	3	3
2	5	12
1	1	2
0	1	9
2	7	7
2	0	9
2	9	14
1	2	3
4	1	9
0	3	2
3	0	10
2	4	3
1	4	7
1	2	10
2	4	7
0	1	10
0	3	2
1	3	2
2	2	3
3	7	3
3	4	5
3	3	3
0	5	2
5	1	7
4	0	3
4	6	7
2	2	0
1	2	5
2	7	3
0		5
