# Supplementary material for: CD20 tails interact with the 14-3-3/GEF-H1 complex and microtubule network upon PKCδ phosphorylation
Source: EMBO J. 2026 Apr 17;45(11):3859–79. doi: 10.1038/s44318-026-00781-5 (PMC13226681; doi:10.1038/s44318-026-00781-5)
Supplement: Supplementary file 10 — Source data Fig. 6 [file 44318_2026_781_MOESM10_ESM.zip › Figure 6/H/Fig 6H HD PLA CD20_Rock1.xlsx]

## Sheet: Sheet1
HD PLA CD20_Rock1
-	RTX	Noc							Table Analyzed	CD20:Rock1			Table Analyzed	CD20:Rock1		Table Analyzed	CD20:Rock1
0	3	2
4	5	2							Column C	Noc			Column B	RTX		Column B	RTX
1	1	4							vs.	vs.			vs.	vs.		vs.	vs.
2	4	2							Column A	-			Column A	-		Column A	-
2	7	3
4	12	3							Unpaired t test				Unpaired t test			Unpaired t test
2	12	2							P value	<0.0001			P value	<0.0001		P value	<0.0001
3	2	6							P value summary	****			P value summary	****		P value summary	****
2	3	1							Significantly different (P < 0.05)?	Yes			Significantly different (P < 0.05)?	Yes		Significantly different (P < 0.05)?	Yes
16	11	5							One- or two-tailed P value?	Two-tailed			One- or two-tailed P value?	Two-tailed		One- or two-tailed P value?	Two-tailed
4	1	7							t, df	t=26.00, df=1998			t, df	t=33.61, df=1998		t, df	t=33.61, df=1998
8	10	3
4	6	2							How big is the difference?				How big is the difference?			How big is the difference?
2	4	5							Mean of column A	1.589			Mean of column A	1.589		Mean of column A	1.589
1	9	2							Mean of column C	4.09			Mean of column B	7.326		Mean of column B	7.326
4	14	2							Difference between means (C - A) ± SEM	2.501 ± 0.09620			Difference between means (B - A) ± SEM	5.737 ± 0.1707		Difference between means (B - A) ± SEM	5.737 ± 0.1707
3	11	2							95% confidence interval	2.312 to 2.690			95% confidence interval	5.402 to 6.072		95% confidence interval	5.402 to 6.072
1	8	3							R squared (eta squared)	0.2528			R squared (eta squared)	0.3612		R squared (eta squared)	0.3612
0	5	3
1	2	1							F test to compare variances				F test to compare variances			F test to compare variances
2	17	4							F, DFn, Dfd	2.780, 999, 999			F, DFn, Dfd	10.90, 999, 999		F, DFn, Dfd	10.90, 999, 999
0	3	2							P value	<0.0001			P value	<0.0001		P value	<0.0001
0	3	1							P value summary	****			P value summary	****		P value summary	****
1	2	3							Significantly different (P < 0.05)?	Yes			Significantly different (P < 0.05)?	Yes		Significantly different (P < 0.05)?	Yes
2	4	0
0	12	2							Data analyzed				Data analyzed			Data analyzed
2	3	5							Sample size, column A	1000			Sample size, column A	1000		Sample size, column A	1000
1	3	4							Sample size, column C	1000			Sample size, column B	1000		Sample size, column B	1000
1	15	4
2	5	3
2	3	2
0	6	4
1	2	3
0	3	2
1	6	2
2	20	2
0	1	2
0	12	2
1	2	9
1	2	2
0	14	1
1	6	3
2	3	3
0	3	5
0	1	0
1	10	0
1	3	1
0	3	2
2	16	5
0	12	2
2	8	2
2	6	2
1	8	6
1	11	5
3	10	0
2	2	0
2	7	3
1	2	2
0	2	2
0	3	5
1	3	1
1	3	3
1	4	2
1	16	0
1	13	3
0	5	5
1	4	3
2	4	0
1	5	1
0	19	4
1	4	2
3	2	4
1	10	3
0	11	1
1	4	2
3	4	6
1	2	4
1	2	0
1	8	0
0	13	1
0	15	1
3	17	3
0	10	0
1	7	3
0	9	1
2	5	4
1	7	4
1	2	3
0	6	1
0	10	6
0	2	2
1	2	3
1	7	2
0	25	2
2	16	2
1	17	7
1	17	1
4	17	4
0	3	3
5	10	0
1	3	4
1	4	4
0	7	4
2	11	2
3	5	4
3	3	2
1	3	1
1	3	1
0	10	4
4	3	4
1	10	3
1	17	2
1	5	8
2	8	3
2	5	2
1	3	0
2	19	2
2	17	1
4	5	2
0	1	3
2	3	3
2	15	3
2	23	5
1	9	4
0	19	3
3	9	1
0	5	2
0	17	3
0	13	1
1	2	2
2	5	5
2	8	1
2	4	6
1	15	3
2	19	1
2	18	1
1	10	2
1	13	1
1	14	1
1	2	2
0	3	4
1	13	3
2	1	5
2	5	4
1	12	5
0	11	3
0	8	5
2	12	2
1	2	1
0	3	4
5	11	3
2	10	2
2	8	1
1	7	4
2	19	1
3	15	2
1	14	1
3	2	5
2	7	4
2	3	5
1	5	2
0	3	1
1	7	5
2	11	1
1	14	5
1	7	3
0	5	9
0	15	5
3	11	5
2	4	4
0	17	4
2	4	4
1	15	3
5	7	5
1	3	1
1	3	3
0	10	3
3	1	3
2	1	5
0	1	1
0	2	6
0	2	4
0	1	4
0	1	6
1	1	4
0	0	6
1	3	5
1	1	3
3	1	4
1	1	1
2	0	2
1	0	7
1	0	2
0	1	2
2	1	2
4	1	5
0	1	1
0	1	4
1	0	4
0	1	5
0	1	4
1	1	2
0	0	5
0	1	3
0	2	5
0	0	1
0	1	5
0	3	9
0	2	6
0	8	0
1	2	5
1	2	2
0	3	5
1	2	4
0	1	2
0	0	7
0	3	3
1	2	6
0	2	5
0	8	7
0	3	2
1	8	1
0	8	3
0	2	4
1	4	7
1	2	7
1	4	5
1	7	5
0	7	6
1	9	1
0	2	5
1	5	5
0	4	5
0	0	2
1	2	6
0	5	8
2	4	4
0	3	3
0	5	5
1	10	3
1	1	8
0	11	2
0	4	3
1	2	2
1	2	12
1	2	11
0	3	4
1	16	3
1	0	3
0	5	2
0	1	4
1	3	10
1	3	9
1	5	13
0	2	8
1	3	2
0	3	4
0	1	3
1	3	7
1	15	7
1	10	8
2	8	2
0	10	6
0	2	9
1	12	12
0	15	1
0	6	4
0	11	2
0	2	7
0	3	2
0	21	6
1	7	5
1	2	6
1	3	7
1	7	3
1	2	2
1	15	4
1	8	5
1	18	3
2	1	9
0	1	9
1	9	9
1	5	2
0	6	1
0	11	5
0	1	0
1	18	3
2	1	5
1	2	7
2	13	3
0	12	9
2	8	4
1	6	4
2	3	7
1	5	8
1	23	7
1	3	6
1	15	2
0	2	4
0	10	13
1	8	11
0	2	2
1	9	8
1	18	5
1	15	4
1	15	9
0	9	9
1	5	11
3	4	4
0	16	8
1	3	10
1	8	13
2	11	6
0	2	9
0	4	8
1	6	6
1	6	4
1	11	6
0	11	7
1	4	5
1	4	3
0	7	3
0	6	5
1	7	6
1	8	5
2	6	7
1	8	4
1	7	12
1	12	3
0	10	7
0	13	6
0	6	4
0	19	9
1	6	7
0	9	7
0	9	5
0	17	8
2	12	3
0	7	6
0	5	6
2	6	9
1	15	7
1	18	4
1	12	0
1	15	4
1	8	9
0	6	1
1	8	3
1	9	4
2	11	2
0	13	5
1	13	5
1	10	2
1	7	2
1	3	2
1	4	2
1	16	3
1	5	6
1	7	1
2	6	3
1	13	2
1	4	2
1	9	4
2	6	7
1	8	8
1	9	3
1	0	10
1	2	2
1	10	6
2	16	2
1	6	7
1	4	4
1	15	10
1	3	3
1	13	11
3	6	1
1	6	5
0	6	2
0	4	5
1	4	2
1	1	0
0	4	7
0	7	12
2	1	4
1	2	3
1	4	0
0	3	5
2	2	4
2	11	5
0	3	4
3	5	8
1	7	8
0	2	9
1	3	1
3	4	8
2	3	2
1	5	9
0	6	2
0	4	5
0	7	3
1	7	3
2	13	3
2	9	6
1	13	3
0	1	3
1	1	4
1	2	2
3	6	4
2	18	6
3	3	0
1	2	6
3	0	3
0	5	2
4	4	6
1	9	8
1	4	3
4	8	3
2	9	6
2	6	4
0	13	7
0	5	1
4	3	8
0	7	3
3	9	4
2	12	10
6	9	8
1	10	5
0	14	2
0	3	2
3	16	9
3	4	4
0	1	6
1	7	4
1	5	5
3	16	0
1	3	3
1	17	5
1	1	3
0	7	5
1	4	3
1	4	3
3	4	1
1	12	3
1	4	1
1	5	5
2	6	6
1	10	1
0	4	10
1	11	4
0	7	6
0	10	5
1	10	2
0	6	2
2	5	3
2	0	1
2	6	4
0	5	7
1	6	7
0	2	3
1	11	7
1	2	5
1	3	14
0	11	7
3	3	6
0	5	5
0	14	6
0	4	5
0	7	5
0	4	6
1	3	4
2	13	4
1	0	3
0	15	8
2	2	7
1	7	6
0	4	10
0	19	4
1	17	8
0	14	5
2	5	2
0	10	3
4	27	9
2	23	4
1	10	4
2	15	9
0	2	2
0	11	3
1	18	6
1	2	3
1	13	2
0	3	5
1	6	10
2	1	3
4	14	5
2	14	1
2	3	6
2	2	6
0	15	3
1	6	9
2	14	6
1	16	2
1	8	5
2	11	6
0	8	4
3	21	1
0	15	4
0	8	7
4	13	4
0	4	5
3	11	5
4	9	9
0	10	4
3	10	7
0	3	4
1	10	7
1	3	5
1	2	4
0	3	3
0	3	4
2	0	10
3	5	8
1	4	7
4	12	10
1	3	4
1	9	8
0	12	2
3	17	5
1	4	8
0	5	6
0	17	2
1	5	9
1	4	4
1	4	6
2	5	2
6	4	2
0	4	3
2	3	2
2	5	4
0	5	1
2	7	3
0	10	3
0	3	3
1	10	4
2	0	4
1	7	4
0	4	5
1	7	5
2	15	2
1	3	6
1	3	1
4	19	5
1	9	3
3	5	5
1	5	2
0	5	6
0	12	11
4	3	5
2	4	4
2	7	0
0	2	6
2	4	1
2	7	4
0	5	3
2	5	5
1	4	4
2	5	1
2	5	4
0	3	5
3	4	4
2	5	5
2	4	1
2	5	3
4	4	2
1	5	7
0	9	3
4	5	6
2	4	7
1	5	7
1	12	6
0	2	1
0	12	4
4	5	6
2	5	1
3	2	3
5	2	2
1	3	7
2	4	2
9	9	2
4	7	6
0	5	6
3	5	5
1	4	4
3	7	2
0	3	6
1	7	5
0	4	2
3	9	3
4	3	2
5	12	5
3	10	9
2	5	1
2	14	5
2	7	1
2	9	4
6	5	5
0	12	4
3	10	4
3	14	7
2	14	2
3	9	3
2	5	3
4	9	8
0	15	5
5	3	5
6	7	4
4	9	10
0	3	1
5	2	2
1	22	2
3	9	4
2	4	5
2	9	2
2	10	5
3	2	8
2	10	2
3	20	4
3	4	5
1	19	2
2	4	2
4	7	5
4	17	3
2	2	5
3	12	5
0	5	4
0	10	6
3	5	3
0	3	6
2	9	3
4	4	3
1	9	10
3	15	0
1	3	6
1	2	6
1	0	5
7	12	1
5	15	7
3	12	1
2	12	8
2	0	4
2	14	5
2	10	4
4	4	5
2	10	2
1	19	4
3	9	5
4	10	6
5	4	7
5	4	2
6	10	5
1	10	1
3	7	2
3	7	2
3	2	6
2	12	5
0	10	2
4	9	5
2	32	3
2	9	4
5	12	7
0	9	5
3	14	6
2	12	9
1	24	8
1	9	3
4	10	3
1	5	18
2	15	5
4	12	0
2	9	5
3	4	12
1	4	5
2	20	6
2	5	15
2	5	9
3	7	5
4	5	4
4	5	6
6	14	4
1	7	8
0	17	5
5	4	5
5	5	3
3	9	4
1	7	6
2	9	3
2	5	4
7	19	10
3	12	10
1	4	4
2	9	3
3	9	7
2	12	12
3	4	7
3	2	7
6	2	11
2	7	12
2	3	8
3	12	3
2	14	12
5	5	6
2	7	2
1	10	6
5	10	7
6	5	5
3	10	9
3	4	5
5	12	4
3	5	9
3	12	10
4	7	6
4	22	10
3	9	10
1	15	4
2	15	6
2	10	5
5	4	5
6	14	4
3	9	0
4	10	5
3	12	4
1	19	0
4	12	3
4	7	4
7	37	0
3	7	7
1	9	4
3	7	2
2	14	2
3	17	1
1	14	1
1	22	2
4	9	3
4	15	1
4	4	3
0	12	1
2	7	2
2	4	1
1	14	1
0	7	2
3	24	1
2	3	4
1	7	1
1	5	2
1	10	2
1	14	5
2	4	4
3	12	0
3	3	5
1	12	5
1	9	2
1	15	2
0	12	2
0	4	5
3	4	3
2	15	8
5	19	3
2	3	3
2	0	3
0	10	4
1	22	6
0	4	1
2	4	3
1	9	1
0	9	3
3	15	2
4	19	5
2	7	4
2	12	3
1	7	1
1	3	6
2	4	2
4	6	2
4	10	3
3	7	2
2	3	1
1	3	4
6	10	4
0	12	1
1	9	4
2	3	1
0	10	3
0	14	6
6	12	5
3	7	3
0	10	2
1	12	1
3	7	3
1	10	5
2	20	1
1	7	2
2	9	5
1	0	9
1	6	5
0	12	2
1	9	3
2	2	2
0	7	0
0	19	1
1	12	5
2	9	2
1	7	2
1	29	4
2	17	0
3	7	7
1	6	4
0	6	2
1	4	4
0	15	2
5	7	0
1	12	4
2	5	6
3	15	2
5	7	2
2	6	3
1	3	1
1	5	3
3	10	2
1	3	5
1	7	3
1	6	7
1	10	2
0	9	1
0	5	5
2	5	2
0	7	2
0	6	3
1	10	0
3	6	2
3	9	6
2	4	5
0	7	3
2	9	4
1	5	5
3	20	3
5	3	3
4	9	2
3	7	2
4	9	1
3	6	1
1	14	3
2	9	3
0	7	3
5	20	5
6	2	6
1	0	0
2	9	0
2	14	6
2	0	1
3	6	3
2	2	0
1	6	6
2	7	4
4	3	6
3	9	5
1	6	2
2	9	2
4	2	4
4	7	2
2	19	5
1	2	4
2	0	2
5	10	1
8	4	3
3	6	4
3	7	7
4	9	5
11	6	3
2	3	4
9	7	3
2	4	4
3	4	2
5	5	4
3	10	4
1	2	3
2	3	9
3	5	6
2	2	1
2	7	5
1	6	1
2	0	6
2	6	5
4	3	2
2	7	2
1	5	2
0	6	4
2	7	7
2	9	3
2	0	2
2	7	2
2	6	2
4	6	9
0	7	3
2	3	3
0	5	1
2	0	1
1	7	5
2	7	1
0	15	4
1	4	4
4	3	5
0	6	0
3	0	4
0	4	5
0	6	6
2	6	2
2	6	1
0	9	2
0	3	3
1	2	0
3	5	1
0	10	2
1	4	3
1	4	7
0	5	6
3	5	6
0	2	3
1	10	0
0	3	1
2	0	4
0	5	1
4	10	4
2	3	0
1	5	1
3	3	6
2	3	6
3	7	4
1	6	2
0	2	4
1	6	4
0	2	0
0	9	1
1	3	6
0	9	4
3	6	2
0	0	5
1	9	3
0	10	3
3	5	5
3	4	2
1	7	2
0	5	1
1	5	6
4	3	3
1	3	3
1	6	8
2	6	6
0	7	3
3	6	3
0	7	6
2	9	3
1	2	6
2	6	1
2	4	0
0	7	6
2	7	4
3	10	7
1	2	6
1	5	4
0	3	6
2	7	2
0	0	8
0	5	2
3	6	7
1	4	6
0	12	0
1	6	4
1	9	2
1	4	4
1	10	5
1	5	2
2	12	7
0	10	2
2	9	8
2	7	6
0	4	8
1	12	6
2	9	0
1	6	1
0	3	5
4	7	7
2	6	6
1	4	4
2	3	3
0	6	4
1	5	2
5	5	0
3	9	1
1	2	4
2	3	0
4	3	5
