# Supplementary material for: CD20 tails interact with the 14-3-3/GEF-H1 complex and microtubule network upon PKCδ phosphorylation
Source: EMBO J. 2026 Apr 17;45(11):3859–79. doi: 10.1038/s44318-026-00781-5 (PMC13226681; doi:10.1038/s44318-026-00781-5)
Supplement: Supplementary file 10 — Source data Fig. 6 [file 44318_2026_781_MOESM10_ESM.zip › Figure 6/D/Fig 6D HD PLA CD20_GEF-H1.xlsx]

## Sheet: Sheet1
HD PLA CD20:GEF-H1
-	RTX	Noc										Table Analyzed	CD20:GEF-H1
18	4	0							Table Analyzed	CD20:GEF-H1					Table Analyzed	CD20:GEF-H1
5	1	4										Column C	Noc
25	3	1							Column B	RTX		vs.	vs.		Column C	Noc
0	1	2							vs.	vs.		Column A	-		vs.	vs.
23	1	2							Column A	-					Column B	RTX
5	6	4										Unpaired t test
23	1	2							Unpaired t test			P value	<0.0001		Unpaired t test
5	1	3							P value	<0.0001		P value summary	****		P value	<0.0001
13	1	2							P value summary	****		Significantly different (P < 0.05)?	Yes		P value summary	****
18	3	16							Significantly different (P < 0.05)?	Yes		One- or two-tailed P value?	Two-tailed		Significantly different (P < 0.05)?	Yes
25	1	4							One- or two-tailed P value?	Two-tailed		t, df	t=29.06, df=1997		One- or two-tailed P value?	Two-tailed
18	4	8							t, df	t=24.08, df=1997					t, df	t=10.10, df=1998
23	1	4										How large is the effect?
23	3	2							How large is the effect?			Mean of column A	6.604		How large is the effect?
5	2	1							Mean of column A	6.604		Mean of column C	1.589		Mean of column B	2.371
13	2	4							Mean of column B	2.371		Difference between means (C - A) ± SEM	-5.015 ± 0.1726		Mean of column C	1.589
13	1	3							Difference between means (B - A) ± SEM	-4.233 ± 0.1757		95% confidence interval	-5.353 to -4.676		Difference between means (C - B) ± SEM	-0.7820 ± 0.07746
8	1	1							95% confidence interval	-4.577 to -3.888		R squared (eta squared)	0.2972		95% confidence interval	-0.9339 to -0.6301
18	2	0							R squared (eta squared)	0.2251					R squared (eta squared)	0.04854
25	2	1										F test to compare variances
12	0	2							F test to compare variances			F, DFn, Dfd	11.16, 998, 999		F test to compare variances
13	1	0							F, DFn, Dfd	7.697, 998, 999		P value	<0.0001		F, DFn, Dfd	1.450, 999, 999
5	0	0							P value	<0.0001		P value summary	****		P value	<0.0001
5	0	1							P value summary	****		Significantly different (P < 0.05)?	Yes		P value summary	****
23	2	2							Significantly different (P < 0.05)?	Yes					Significantly different (P < 0.05)?	Yes
5	4	0										Data analyzed
5	1	2							Data analyzed			Sample size, column A	999		Data analyzed
18	3	1							Sample size, column A	999		Sample size, column C	1000		Sample size, column B	1000
18	3	1							Sample size, column B	1000					Sample size, column C	1000
13	1	2
23	1	2
5	4	0
5	4	1
15	2	0
8	0	1
23	2	2
23	0	0
18	1	0
13	3	1
18	5	1
8	2	0
15	1	1
8	2	2
25	4	0
5	2	0
5	1	1
13	1	1
8	1	0
5	0	2
5	0	0
5	4	2
5	1	2
18	2	1
23	2	1
0	1	3
9	5	2
3	1	2
13	1	1
1	2	0
7	0	0
3	1	1
3	4	1
12	1	1
13	2	1
9	3	1
7	1	0
19	4	1
2	1	2
6	1	1
8	1	0
9	1	1
7	0	3
5	0	1
7	1	0
6	0	1
6	2	3
5	1	1
10	1	1
12	2	1
9	2	0
7	1	0
3	1	3
4	5	0
9	2	1
3	1	0
4	0	2
7	1	1
3	2	1
5	5	0
6	2	0
8	1	0
5	1	1
12	0	1
11	1	0
8	4	2
4	3	1
9	4	1
2	1	4
5	3	0
6	3	5
17	2	1
10	1	1
11	2	0
7	4	2
5	3	3
10	3	3
6	3	1
6	4	1
11	2	0
6	2	4
10	3	1
8	0	1
6	3	1
18	5	2
16	5	2
6	0	1
8	3	2
8	4	2
10	2	4
4	0	0
7	4	2
6	2	2
5	2	2
3	0	1
19	1	0
4	2	3
5	2	0
6	3	0
9	5	0
9	1	1
15	2	2
7	2	2
1	1	2
4	3	1
7	1	2
4	2	2
21	5	1
3	5	1
6	1	1
7	3	1
5	1	0
7	1	1
17	1	2
7	5	2
3	2	1
9	7	0
16	1	0
3	3	2
7	5	1
11	5	0
8	0	5
15	2	2
13	2	2
11	2	1
4	5	2
14	3	3
4	0	1
11	3	3
12	4	2
13	1	2
6	1	1
14	6	0
11	1	1
7	3	2
10	1	1
8	1	1
6	3	0
1	3	0
20	4	3
3	4	2
6	4	0
1	0	2
7	4	1
9	6	5
7	3	1
8	2	1
6	1	0
7	7	3
15	1	2
8	4	0
16	2	0
4	4	0
7	5	0
10	2	0
5	7	1
4	2	0
3	2	1
4	2	1
12	2	3
7	3	1
7	2	2
14	2	1
14	2	1
7	5	0
10	1	2
4	1	4
14	2	0
13	2	0
12	1	1
25	3	0
8	5	0
12	3	1
14	2	0
3	3	0
5	0	0
8	4	0
15	4	0
3	4	0
2	4	0
2	3	0
14	2	1
5	1	1
13	0	0
3	2	1
3	0	0
10	0	0
10	3	0
8	4	1
0	3	0
3	6	0
6	2	0
2	5	1
7	0	0
5	4	0
1	5	1
2	6	1
1	3	1
5	2	1
2	3	0
2	5	1
0	1	0
4	1	1
0	7	0
5	4	0
0	3	1
5	1	0
0	3	2
3	1	0
2	2	0
3	5	1
7	1	1
6	3	0
1	7	0
5	2	1
2	2	1
6	2	1
10	2	0
9	3	1
4	7	1
2	2	0
2	2	0
1	1	1
4	2	1
3	7	1
6	4	0
3	4	1
3	8	0
10	6	0
6	3	1
3	4	1
0	3	1
11	4	2
3	2	0
4	3	0
3	1	1
6	2	0
6	2	0
6	4	0
5	3	0
9	2	0
5	2	0
8	1	1
4	1	1
4	2	1
6	4	1
7	2	1
3	5	1
7	0	1
4	3	1
8	5	2
4	3	0
9	2	1
10	4	1
2	1	0
1	3	0
7	3	0
4	4	1
3	0	2
1	5	1
5	1	2
5	0	0
6	0	2
9	3	1
4	1	2
1	1	1
5	0	1
4	5	1
6	3	1
3	3	0
2	3	0
2	6	1
3	2	0
6	3	1
7	2	1
4	3	1
3	2	1
6	0	0
3	4	1
3	1	3
3	1	0
4	5	1
5	3	1
9	1	2
11	2	0
5	1	0
3	0	1
8	4	1
3	1	1
2	2	0
3	2	1
4	2	1
1	5	0
4	5	0
2	6	1
5	0	1
3	3	2
0	1	1
6	2	1
4	2	1
3	2	0
5	1	0
5	3	0
5	2	0
8	3	1
3	4	0
6	6	0
4	2	0
3	6	2
0	4	0
6	1	0
5	4	2
0	1	1
9	2	1
11	6	1
10	5	1
6	2	1
2	2	0
8	4	1
7	1	1
6	6	2
4	4	0
1	0	1
1	1	1
3	0	1
3	2	1
6	0	1
20	3	1
18	2	1
6	2	1
9	2	2
10	2	1
15	2	1
15	2	1
7	2	2
7	0	1
28	2	1
3	5	1
27	2	1
16	2	1
2	4	2
8	2	1
20	2	1
9	0	1
3	4	1
4	3	1
13	4	3
21	3	1
7	2	0
25	0	0
1	3	1
5	1	1
5	0	0
8	3	0
7	2	2
3	3	1
4	2	1
21	8	0
20	2	2
12	3	2
12	3	0
9	0	3
3	5	1
11	3	0
20	1	1
11	4	3
13	4	2
8	0	1
2	2	0
9	3	0
14	2	0
16	2	1
27	0	2
5	1	2
9	1	1
13	1	0
11	1	1
0	0	1
3	3	3
15	1	2
4	3	3
11	3	1
19	2	3
3	4	0
5	0	4
25	4	1
7	3	1
8	3	4
6	0	2
10	0	2
9	3	0
6	2	0
13	5	4
8	1	0
9	1	3
3	2	2
9	3	6
19	1	1
2	4	0
17	3	0
4	6	3
7	4	3
16	8	0
12	3	1
5	3	1
10	5	3
9	3	1
11	5	1
0	3	1
11	2	0
7	4	1
14	5	1
6	0	3
5	6	1
14	5	1
11	1	1
12	3	2
3	7	1
2	1	0
3	2	1
9	1	0
10	2	0
16	0	1
12	1	0
3	2	2
19	1	2
6	2	2
10	1	0
9	3	1
13	1	0
10	0	1
9	0	1
1	2	1
4	4	0
3	3	3
7	3	0
6	2	0
4	2	0
5	0	0
8	1	0
6	2	1
4	6	2
4	0	1
8	0	0
11	1	2
5	3	1
3	3	0
9	3	0
5	1	1
11	1	0
9	1	2
4	6	0
2	1	4
5	3	2
8	2	1
7	0	2
5	3	0
4	1	0
8	0	1
0	1	1
7	1	1
5	4	0
2	4	1
7	1	2
4	1	4
2	0	2
5	0	2
12	0	2
7	2	0
12	1	1
7	0	2
17	5	1
4	2	1
2	1	2
12	0	0
3	1	3
19	3	0
8	2	0
2	4	4
5	4	0
7	1	3
8	1	4
4	2	0
2	0	3
3	3	0
3	2	1
1	1	1
3	1	1
4	0	0
3	2	0
1	1	2
1	4	3
1	0	1
5	1	4
2	1	1
3	0	1
1	2	0
4	0	3
1	2	1
2	3	0
2	1	0
8	4	1
3	4	1
2	1	1
1	0	2
21	0	6
0	2	0
2	0	2
4	1	2
0	4	0
1	2	2
3	0	0
5	2	0
4	0	1
2	3	2
2	1	1
1	1	0
3	0	1
2	1	2
2	6	1
3	2	1
2	1	4
2	1	1
5	1	3
1	2	1
3	3	0
4	0	0
2	1	4
3	1	2
1	4	2
1	1	0
15	3	2
6	0	2
2	1	0
1	5	2
0	4	1
0	0	2
2	2	2
2	1	0
2	3	3
1	0	2
3	2	2
2	0	2
2	2	4
2	3	1
2	3	0
2	0	4
1	4	2
1	0	1
6	2	1
1	1	0
2	0	0
1	2	4
0	4	2
4	1	3
5	0	5
5	0	1
0	2	2
3	4	9
1	4	4
3	4	0
0	0	3
4	1	1
3	0	3
3	2	0
3	2	1
3	1	0
4	3	3
0	2	4
2	0	5
0	6	3
3	3	2
3	1	2
4	2	2
1	1	2
4	3	6
4	2	0
2	0	3
2	1	3
1	3	2
4	0	3
1	0	2
2	4	4
1	3	0
1	1	5
2	0	6
5	1	4
2	1	0
7	1	5
2	3	1
1	2	3
0	2	2
1	7	2
0	1	2
1	3	3
1	0	2
3	2	3
2	0	3
4	1	1
4	2	2
1	0	4
5	4	4
2	5	2
4	2	3
1	2	0
3	3	0
4	1	3
2	1	0
4	1	2
0	3	4
5	1	1
7	2	3
5	0	1
5	1	1
9	1	1
2	2	7
3	2	5
4	2	3
1	2	2
0	0	2
1	6	2
2	4	2
2	2	4
1	0	2
11	1	1
6	3	3
6	4	4
3	2	5
3	0	5
5	1	6
0	1	1
5	0	3
0	1	3
1	1	3
1	3	2
1	2	0
3	2	4
4	2	2
4	3	2
1	3	5
2	0	0
2	2	3
2	3	2
1	1	1
4	2	1
0	0	4
3	2	1
3	2	2
3	3	4
3	0	2
8	1	3
0	1	1
6	1	2
4	2	2
2	1	2
8	1	3
4	0	4
0	5	4
5	4	6
4	3	1
0	3	0
3	2	5
1	1	5
2	5	3
3	4	1
2	2	2
1	1	2
0	0	7
1	1	3
3	5	1
4	2	2
5	4	3
2	0	2
3	4	3
12	1	3
5	3	6
2	4	2
4	1	2
1	3	3
3	1	2
5	3	5
8	0	2
1	0	1
5	3	5
1	1	6
5	0	3
0	2	3
2	2	5
0	3	3
3	2	3
1	5	4
0	2	4
1	0	3
1	2	1
9	2	2
18	1	2
11	1	5
4	2	6
8	0	3
7	1	4
13	3	3
5	1	1
6	2	4
12	4	4
4	0	7
7	0	3
7	1	1
6	1	3
2	4	2
7	2	3
9	4	1
10	2	1
5	3	4
5	2	4
12	4	4
2	2	0
22	3	2
9	2	2
12	2	1
6	0	0
9	6	3
11	2	2
13	4	1
4	2	1
7	6	1
7	8	1
5	2	2
9	4	3
9	2	3
9	4	1
6	3	1
7	1	1
1	9	0
6	3	0
7	0	3
6	6	2
6	1	5
8	0	2
8	4	2
1	7	0
4	2	1
3	8	0
8	4	2
10	3	1
6	3	0
6	2	3
14	0	4
5	0	2
3	1	2
4	3	1
5	3	1
8	5	2
8	2	4
4	3	4
3	1	3
7	0	2
9	3	1
11	3	6
8	7	0
4	3	1
10	1	2
13	4	0
18	3	0
5	8	6
10	7	3
7	5	0
3	2	1
4	5	3
3	10	1
2	8	2
7	7	1
5	4	2
7	3	1
11	6	1
5	4	0
11	2	1
5	4	2
8	5	0
5	6	0
4	5	1
6	2	2
6	2	1
8	5	1
7	8	2
5	1	3
6	0	1
14	2	0
5	4	1
8	3	0
8	4	5
13	5	1
2	3	2
12	7	3
15	0	5
4	8	2
16	3	1
9	4	1
4	3	3
7	5	1
9	1	1
6	8	1
6	2	1
13	2	0
11	2	0
9	5	2
5	5	0
16	3	0
8	5	1
2	2	3
6	11	3
3	1	2
13	1	0
4	5	2
10	4	1
10	2	3
12	3	5
8	9	4
23	6	3
10	2	4
18	1	3
6	4	1
5	3	2
9	10	0
8	3	5
10	1	6
7	6	1
9	5	2
19	8	2
4	1	2
12	3	3
25	2	2
5	6	1
3	5	2
4	0	4
4	5	3
13	7	1
12	3	2
6	0	4
11	3	4
16	1	2
11	4	1
19	0	2
12	2	5
8	8	8
11	0	3
12	0	3
10	1	4
8	5	11
9	2	2
13	1	9
16	0	2
8	5	3
7	1	5
13	7	3
6	8	1
4	2	2
6	11	3
15	7	2
9	6	2
6	5	1
9	1	2
16	3	2
6	1	4
5	1	2
6	3	1
12	2	0
17	1	2
11	1	2
3	1	2
7	1	2
6	4	2
4	5	4
6	0	0
19	0	2
7	1	0
7	1	2
11	2	1
6	0	2
11	3	0
11	1	1
9	0	4
9	2	0
13	2	3
10	1	0
10	4	0
6	2	2
7	2	2
3	0	0
18	3	0
10	2	1
5	0	3
8	3	0
17	4	1
17	1	1
10	1	0
4	1	3
0	5	0
3	1	1
3	2	0
3	1	2
5	1	0
1	2	4
3	2	2
2	3	1
0	3	3
0	2	2
4	1	3
6	3	1
3	1	0
0	0	1
1	2	0
4	1	0
7	4	1
0	1	0
9	1	3
3	4	0
4	2	1
7	2	0
7	0	3
3	4	3
1	0	1
3	1	0
7	1	1
1	1	4
9	3	1
1	1	1
5	1	2
6	2	0
8	1	3
4	0	0
8	1	2
3	2	1
6	1	2
4	3	2
3	3	0
5	1	2
1	2	3
3	2	1
1	0	1
5	1	0
10	3	2
3	3	0
5	2	0
1	1	3
1	0	1
7	2	0
0	2	1
9	2	1
2	1	1
1	4	1
3	0	1
0	3	2
4	2	0
4	1	2
2	1	2
4	2	0
1	0	1
3	0	2
3	1	1
2	2	0
7	3	4
4	3	2
3	3	1
5	0	2
1	5	0
0	4	1
6	4	5
2	2	3
2	1	1
7	2	2
	0	4
