# Supplementary material for: CD20 tails interact with the 14-3-3/GEF-H1 complex and microtubule network upon PKCδ phosphorylation
Source: EMBO J. 2026 Apr 17;45(11):3859–79. doi: 10.1038/s44318-026-00781-5 (PMC13226681; doi:10.1038/s44318-026-00781-5)
Supplement: Supplementary file 11 — Source data Fig. 7 [file 44318_2026_781_MOESM11_ESM.zip]

Archive with 76 entries (69 files):
- Figure 7/
- __MACOSX/._Figure 7
- Figure 7/.DS_Store
- __MACOSX/Figure 7/._.DS_Store
- Figure 7/A/
- __MACOSX/Figure 7/._A
- Figure 7/F/
- __MACOSX/Figure 7/._F
- Figure 7/README FIG 7 E, F.txt
- __MACOSX/Figure 7/._README FIG 7 E, F.txt
- Figure 7/C/
- __MACOSX/Figure 7/._C
- Figure 7/D/
- __MACOSX/Figure 7/._D
- Figure 7/README FIG 7 C,D.txt
- __MACOSX/Figure 7/._README FIG 7 C,D.txt
- Figure 7/E/
- __MACOSX/Figure 7/._E
- Figure 7/B/
- __MACOSX/Figure 7/._B
- Figure 7/A/.DS_Store
- __MACOSX/Figure 7/A/._.DS_Store
- Figure 7/A/Fig 7A CD20 abundance, RTX, Noc, Tax.xlsx
- __MACOSX/Figure 7/A/._Fig 7A CD20 abundance, RTX, Noc, Tax.xlsx
- Figure 7/A/README FIG 7A.txt
- __MACOSX/Figure 7/A/._README FIG 7A.txt
- Figure 7/A/Fig 7 HD RTX,Noc,Tax CD20 abundance.prism
- __MACOSX/Figure 7/A/._Fig 7 HD RTX,Noc,Tax CD20 abundance.prism
- Figure 7/F/.DS_Store
- __MACOSX/Figure 7/F/._.DS_Store
- Figure 7/F/Fig 7F HD Fab-PLA IgM CD19, RTX,Noc,Tax.prism
- __MACOSX/Figure 7/F/._Fig 7F HD Fab-PLA IgM CD19, RTX,Noc,Tax.prism
- Figure 7/F/Fig 7F HD Fab-PLA IgM-CD19, RTX,Noc,Tax.xlsx
- __MACOSX/Figure 7/F/._Fig 7F HD Fab-PLA IgM-CD19, RTX,Noc,Tax.xlsx
- Figure 7/C/Fig 7C Tax+RTX.png
- __MACOSX/Figure 7/C/._Fig 7C Tax+RTX.png
- Figure 7/C/Fig 7C WT.png
- __MACOSX/Figure 7/C/._Fig 7C WT.png
- Figure 7/C/Fig 7C Tax.png
- __MACOSX/Figure 7/C/._Fig 7C Tax.png
- Figure 7/C/Fig 7C RTX.png
- __MACOSX/Figure 7/C/._Fig 7C RTX.png
- Figure 7/C/Fig 7C Noc+RTX.png
- __MACOSX/Figure 7/C/._Fig 7C Noc+RTX.png
- Figure 7/C/Fig 7C NOC.png
- __MACOSX/Figure 7/C/._Fig 7C NOC.png
- Figure 7/D/Fig 7D Tax.png
- __MACOSX/Figure 7/D/._Fig 7D Tax.png
- Figure 7/D/.DS_Store
- __MACOSX/Figure 7/D/._.DS_Store
- Figure 7/D/Fig 7D RTX.png
- __MACOSX/Figure 7/D/._Fig 7D RTX.png
- Figure 7/D/Fig 7D NOC+RTX.png
- __MACOSX/Figure 7/D/._Fig 7D NOC+RTX.png
- Figure 7/D/Fig 7D Noc.png
- __MACOSX/Figure 7/D/._Fig 7D Noc.png
- Figure 7/D/Fig 7D WT.png
- __MACOSX/Figure 7/D/._Fig 7D WT.png
- Figure 7/D/Fig 7D Tax+RTX.png
- __MACOSX/Figure 7/D/._Fig 7D Tax+RTX.png
- Figure 7/E/.DS_Store
- __MACOSX/Figure 7/E/._.DS_Store
- Figure 7/E/Fig 7E HD Fab-PLA IgD-CD19, RTX,Noc,Tax.xlsx
- __MACOSX/Figure 7/E/._Fig 7E HD Fab-PLA IgD-CD19, RTX,Noc,Tax.xlsx
- Figure 7/E/Fig 7E HD Fab-PLA IgD CD19.prism
- __MACOSX/Figure 7/E/._Fig 7E HD Fab-PLA IgD CD19.prism
- Figure 7/B/.DS_Store
- __MACOSX/Figure 7/B/._.DS_Store
- Figure 7/B/~$ADME FIG 7B.txt
- __MACOSX/Figure 7/B/._~$ADME FIG 7B.txt
- Figure 7/B/Fig 7B HD Rock1 pY RTX,Noc,Tax.prism
- __MACOSX/Figure 7/B/._Fig 7B HD Rock1 pY RTX,Noc,Tax.prism
- Figure 7/B/README FIG 7B.txt
- __MACOSX/Figure 7/B/._README FIG 7B.txt
- Figure 7/B/Fig 7B HD Rock1 pY RTX,Noc,Tax.xlsx
- __MACOSX/Figure 7/B/._Fig 7B HD Rock1 pY RTX,Noc,Tax.xlsx
