# Supplementary material for: CD20 tails interact with the 14-3-3/GEF-H1 complex and microtubule network upon PKCδ phosphorylation
Source: EMBO J. 2026 Apr 17;45(11):3859–79. doi: 10.1038/s44318-026-00781-5 (PMC13226681; doi:10.1038/s44318-026-00781-5)
Supplement: Supplementary file 11 — Source data Fig. 7 [file 44318_2026_781_MOESM11_ESM.zip › Figure 7/README FIG 7 E, F.txt]

Microtubule anchoring and coupling of CD20 to the RhoA/Rock1 pathway 
Manuscript EMBOJ-2025-122022
Kathrin Kl�sener et al.
Figure 7 E, F:
Content:
* Calculation of images shown in Figure 7 C,D, proximity ligation assay; Listed are all values of the analyzed signals in pixels on each cell (xlsx) and appropriate statistics. 
Data aquired by cellprofiler.
* Original prism file for the illustration and statistic (pzfx)

0
