# Supplementary material for: CD20 tails interact with the 14-3-3/GEF-H1 complex and microtubule network upon PKCδ phosphorylation
Source: EMBO J. 2026 Apr 17;45(11):3859–79. doi: 10.1038/s44318-026-00781-5 (PMC13226681; doi:10.1038/s44318-026-00781-5)
Supplement: Supplementary file 11 — Source data Fig. 7 [file 44318_2026_781_MOESM11_ESM.zip › Figure 7/A/Fig 7A CD20 abundance, RTX, Noc, Tax.xlsx]

## Sheet: Sheet1
UT	RTX	Noc	Noc RTX	Tax	Tax RTX											Column E	Tax		Table Analyzed	CD20		Table Analyzed	CD20 all		Table Analyzed	CD20 all		Table Analyzed	CD20 all
67851	27039	24795	26357	53096	58344											vs.	vs.
54840	27870	29813	21469	64894	56158											Column A	UT		Column F	Tax +RTX		Column C	Noc		Column C	Noc		Column E	Tax
53614	18454	25804	24962	60495	54250														vs.	vs.		vs.	vs.		vs.	vs.		vs.	vs.
69077	28005															Unpaired t test			Column A	R		Column B	RTX		Column A	UT		Column B	RTX
																P value	0.7573
																P value summary	ns		Unpaired t test			Unpaired t test			Unpaired t test			Unpaired t test
																Significantly different (P < 0.05)?	No		P value	0.5156		P value	0.6482		P value	0.001		P value	0.0003
																One- or two-tailed P value?	Two-tailed		P value summary	ns		P value summary	ns		P value summary	**		P value summary	***
																t, df	t=0.3265, df=5		Significantly different (P < 0.05)?	No		Significantly different (P < 0.05)?	No		Significantly different (P < 0.05)?	Yes		Significantly different (P < 0.05)?	Yes
																			One- or two-tailed P value?	Two-tailed		One- or two-tailed P value?	Two-tailed		One- or two-tailed P value?	Two-tailed		One- or two-tailed P value?	Two-tailed
																How large is the effect?			t, df	t=0.7831, df=2		t, df	t=0.4850, df=5		t, df	t=6.845, df=5		t, df	t=8.609, df=5
																Mean of column A	61346
																Mean of column E	59495		How large is the effect?			How large is the effect?			How large is the effect?			How large is the effect?
																Difference between means (E - A) ± SEM	-1851 ± 5667		Mean of column A	61346		Mean of column B	25342		Mean of column A	61346		Mean of column B	25342
																95% confidence interval	-16419 to 12718		Mean of column F	56251		Mean of column C	26804		Mean of column C	26804		Mean of column E	59495
																R squared (eta squared)	0.02088		Difference between means (D - A) ± SEM	-5095 ± 6506		Difference between means (C - B) ± SEM	1462 ± 3015		Difference between means (C - A) ± SEM	-34542 ± 5046		Difference between means (E - B) ± SEM	34153 ± 3967
																			95% confidence interval	-33089 to 22899		95% confidence interval	-6287 to 9211		95% confidence interval	-47514 to -21569		95% confidence interval	23955 to 44351
																F test to compare variances			R squared (eta squared)	0.2347		R squared (eta squared)	0.04493		R squared (eta squared)	0.9036		R squared (eta squared)	0.9368
																F, DFn, Dfd	1.915, 3, 2
																P value	0.7224		F test to compare variances			F test to compare variances			F test to compare variances			F test to compare variances
																P value summary	ns		F, DFn, Dfd	4946, 1, 1		F, DFn, Dfd	3.019, 3, 2		F, DFn, Dfd	9.661, 3, 2		F, DFn, Dfd	1.671, 2, 3
																Significantly different (P < 0.05)?	No		P value	0.0181		P value	0.5173		P value	0.1905		P value	0.6506
																			P value summary	*		P value summary	ns		P value summary	ns		P value summary	ns
																Data analyzed			Significantly different (P < 0.05)?	Yes		Significantly different (P < 0.05)?	No		Significantly different (P < 0.05)?	No		Significantly different (P < 0.05)?	No
																Sample size, column A	4
																Sample size, column E	3		Data analyzed			Data analyzed			Data analyzed			Data analyzed
																			Sample size, column A	2		Sample size, column B	4		Sample size, column A	4		Sample size, column B	4
																			Sample size, column F	2		Sample size, column C	3		Sample size, column C	3		Sample size, column E	3
