# Supplementary material for: CD20 tails interact with the 14-3-3/GEF-H1 complex and microtubule network upon PKCδ phosphorylation
Source: EMBO J. 2026 Apr 17;45(11):3859–79. doi: 10.1038/s44318-026-00781-5 (PMC13226681; doi:10.1038/s44318-026-00781-5)
Supplement: Supplementary file 11 — Source data Fig. 7 [file 44318_2026_781_MOESM11_ESM.zip › Figure 7/A/README FIG 7A.txt]

Microtubule anchoring and coupling of CD20 to the RhoA/Rock1 pathway 
Manuscript EMBOJ-2025-122022
Kathrin Kl�sener et al.
Figure 7A:
Content:
* MFI expression data of measured CD20 surface protein abundance, replicates and statistics (xlsx) 
Comparison: treated untreated and RTX, Noc or Tax treated healthy donor B cells
* Original prism data set (pzfx).

If necessary the prism data (pzfx) can be imported to Adobe Illustrator or Inkscape and converted to any other suitable format. 

0
