# Supplementary material for: CD20 tails interact with the 14-3-3/GEF-H1 complex and microtubule network upon PKCδ phosphorylation
Source: EMBO J. 2026 Apr 17;45(11):3859–79. doi: 10.1038/s44318-026-00781-5 (PMC13226681; doi:10.1038/s44318-026-00781-5)
Supplement: Supplementary file 11 — Source data Fig. 7 [file 44318_2026_781_MOESM11_ESM.zip › Figure 7/F/Fig 7F HD Fab-PLA IgM-CD19, RTX,Noc,Tax.xlsx]

## Sheet: Sheet1
WT		RTX		Noc		Noc+RTX		Tax		Tax+RTX
A		B		C		D		E		F								Table Analyzed	IgM:CD19
2	0	13	14	18	16	7	7	6	1	7	1
0	0	20	15	17	13	16	8	2	0	3	2							Column C	Noc
0	0	14	12	21	13	14	8	0	1	3	7							vs.	vs.
0	0	15	12	14	15	14	13	0	3	3	3							Column A	WT
0	0	18	23	17	13	12	0	1	3	12	3
0	0	15	11	16	15	12	9	0	1	2	3							Unpaired t test
0	0	23	15	11	15	15	3	1	1	5	12							P value	<0.0001
0	0	16	11	16	13	14	0	3	1	1	2							P value summary	****
0	0	17	15	14	16	8	0	3	3	3	5							Significantly different (P < 0.05)?	Yes
0	0	10	15	10	21	11	3	1	2	3	1							One- or two-tailed P value?	Two-tailed
0	0	20	14	13	10	10	3	1	1	5	3							t, df	t=113.2, df=1189
0	0	12	13	16	17	8	0	1	1	1	3
0	0	12	17	16	13	9	0	3	1	8	5							How large is the effect?
0	0	12	15	13	16	12	0	2	1	4	1							Mean of column A	0.5145
0	0	16	13	16	17	10	2	1	0	4	8							Mean of column C	13.91
0	0	17	13	12	11	7	4	1	1	0	4							Difference between means (C - A) ± SEM	13.39 ± 0.1183
0	0	14	15	14	17	13	1	1	2	0	4							95% confidence interval	13.16 to 13.63
0	0	18	15	15	17	20	1	1	7	1	0							R squared (eta squared)	0.9151
0	0	18	12	17	13	16	5	0	0	3	0
0	0	14	13	16	11	15	1	1	1	2	1							F test to compare variances
0	0	14	17	12	13	7	2	2	5	1	3							F, DFn, Dfd	11.09, 395, 794
0	0	16	19	22	16	10	0	7	1	0	2							P value	<0.0001
0	0	18	11	22	18	15	7	0	1	1	1							P value summary	****
0	0	16	12	14	12	13	6	1	4	1	0							Significantly different (P < 0.05)?	Yes
0	0	14	13	17	13	13	14	5	1	1	1
0	0	21	13	23	13	13	0	1	0	0	1							Data analyzed
0	0	20	11	18	15	19	0	1	0	1	1							Sample size, column A	795
0	0	20	13	16	14	12	1	4	0	1	0							Sample size, column C	396
0	0	12	11	12	16	14	0	1	0	3	1
0	0	14	10	16	14	16	11	0	1	0	1
0	0	21	14	15	14	11	4	0	3	1	3
0	0	16	15	13	19	8	10	0	0	1	0
0	0	17	16	12	19	12	1	0	2	4	1
0	0	14	15	12	12	8	6	1	2	0	1
4	0	21	12	16	22	11	7	3	0	1	4
6	0	14	11	14	15	11	0	0	1	5	0
2	0	14	12	15	18	9	3	2	3	1	1
3	0	16	11	13	11	12	5	2	2	2	5
0	0	18	12	10	22	13	0	0	1	4	1
7	0	17	13	15	15	12	14	1	3	0	2
7	0	18	17	15	15	10	1	3	2	0	4
5	0	13	10	13	16	15	13	2	8	0	0
10	0	18	10	18	14	12	12	1	2	0	0
2	0	12	12	18	14	12	0	3	0	0	0
1	0	25	11	13	15	14	9	2	0	1	0
2	0	15	18	17	12	14	0	8	0	1	0
3	0	27	10	11	16	11	5	2	3	1	1
1	0	19	22	14	19	10	0	0	1	2	1
0	0	15	12	14	14	12	3	0	4	1	1
3	0	14	26	19	14	18	1	0	8	0	2
2	0	19	17	15	17	8	1	3	7	3	1
0	0	26	11	12	17	11	0	1	0	2	0
0	0	19	15	15	20	13	0	4	0	2	3
0	0	20	14	14	19	12	0	8	0	1	2
0	0	16	16	12	16	9	4	7	1	2	2
0	0	21	12	12	14	15	2	0	1	3	1
0	0	10	16	16	12	12	1	0	1	6	2
0	0	14	13	12	12	12	1	0	1	2	3
0	0	17	10	14	13	14	0	1	1	0	6
0	0	15	12	12	11	9	4	1	3	0	2
0	0	23	15	18	12	13	1	1	4	0	0
0	0	29	20	13	14	10	0	1	2	7	0
0	0	17	20	15	15	13	0	1	0	0	0
0	0	14	13	14	16	9	8	3	0	3	7
0	0	13	13	20	17	13	1	4	4	4	0
0	0	11	13	17	16	7	0	2	0	6	3
0	0	15	11	13	14	8	3	0	2	0	4
0	0	14	12	20	13	7	2	0	5	0	6
0	0	16	14	15	13	12	0	4	1	0	0
0	0	16	18	16	15	11	0	0	0	0	0
0	0	17	10	20	14	17	1	2	0	1	0
0	0	17	11	12	17	10	8	5	0	0	0
0	0	20	19	22	17	16	20	1	1	1	1
0	0	21	13	20	13	12	12	0	1	0	0
0	0	15	30	21	17	13	0	0	1	1	1
0	0	13	11	11	15	8	12	0	5	2	0
0	0	22	28	14	19	12	11	1	1	1	1
0	0	16	12	19	16	16	16	1	3	0	2
0	0	14	10	17	15	11	15	1	0	0	1
0	1	16	11	23	14	12	23	5	3	1	0
0	0	21	15	14	15	9	15	1	0	0	0
0	0	15	11	17	12	17	0	3	0	1	1
0	0	25	14	17	11	9	3	0	0	3	0
0	0	13	10	12	14	11	24	3	0	0	1
0	0	12	10	13	14	10	20	0	6	0	3
0	0	20	10	16	13	9	36	0	2	0	0
0	0	17	13	16	15	7	29	0	1	0	0
0	0	16	13	13	15	7	13	0	3	1	0
0	0	19	22	22	14	7	13	6	1	1	0
0	0	23	16	15	15	7	19	2	2	1	1
0	0	17	11	14	18	8	29	1	2	5	1
0	0	19	15	13	17	8	4	3	2	0	1
0	0	20	14	19	14	7	5	1	0	0	5
0	0	14	13	12	14	13	8	2	2	2	0
0	0	15	20	15	15	8	8	2	1	0	0
0	0	14	12	15	13	7	29	2	0	0	2
0	0	28	15	14	16	10	15	0	1	0	0
0	0	13	10	14	14	7	12	2	3	1	0
0	0	14	11	18	20	7	28	1	0	3	0
0	0	20	15	20	11	7	19	0	1	1	1
0	0	18	17	20	13	7	18	1	0	2	3
0	0	16	19	16	16	9	20	3	2	4	1
0	0	14	19	21	17	7	20	0	2	3	2
0	0	17	17	16	13	7	22	1	1	1	4
0	0	20	13	13	15	7	16	0	2	1	3
0	0	15	17	11	17	8	27	2	5	3	1
0	0	16	19	15	16	7	12	2	0	2	1
0	0	21	11	18	15	8	0	1	1	1	3
0	0	24	19	13	14	9	0	2	1	0	2
0	0	20	13	13	13	13	0	5	1	3	1
0	0	16	14	16	13	9	2	0	4	1	0
0	0	14	17	14	16	11	0	1	0	4	3
0	0	26	18	11	19	8	0	1	0	4	1
0	0	12	20	12	13	7	2	1	1	3	4
0	0	19	13	20	14	9	38	4	1	3	4
0	0	39	14	12	11	8	69	0	0	1	3
0	0	13	22	17	17	7	27	0	4	1	3
0	0	17	14	10	11	7	39	1	3	0	1
0	0	20	15	16	13	8	21	1	3	3	1
0	0	14	14	19	10	7	24	0	1	1	0
0	0	11	14	12	14	8	36	4	4	0	3
0	0	21	15	15	16	16	22	3	2	1	1
0	0	30	13	10	14	8	18	3	1	0	0
0	0	13	20	13	11	13	21	1	0	0	1
0	0	15	15	13	11	9	28	4	5	1	0
0	0	14	17	16	14	12	19	2	1	5	0
0	0	24	13	13	12	11	29	1	0	1	1
0	0	19	16	13	23	8	36	0	1	0	5
0	0	24	16	12	23	10	23	5	0	1	1
0	0	17	17	12	12	11	27	1	0	1	0
0	0	15	13	18	16	13	49	0	0	2	1
1	0	16	15	18	14	9	20	1	1	0	1
0	0	13	18	12	19	13	32	0	1	1	2
0	0	18	13	12	12	11	12	0	3	0	0
0	0	28	12	15	17	9	12	0	4	0	1
0	0	12	20	17	13	12	22	1	1	1	0
0	0	16	16	15	16	15	15	1	1	1	0
0	0	17	10	16	17	11	7	3	2	0	1
0	0	19	12	16	15	9	18	4	1	3	1
0	0	34	13	16	15	7	16	1	2	0	0
0	0	14	16	17	11	11	24	1	1	3	3
0	0	13	14	13	13	13	23	2	3	0	0
0	0	20	16	13	11	9	11	1	1	3	3
0	0	14	27	12	22	13	11	2	3	3	0
0	0	21	15	14	15	9	13	1	3	1	3
0	0	18	12	18	15	9	38	3	0	4	3
0	0	29	15	15	12	7	28	1	1	7	1
0	0	16	11	17	19	10	17	3	1	0	4
0	0	16	13	12	14	7	15	3	3	3	7
0	0	13	15	12	15	11	13	0	3	0	0
0	1	13	14	18	17	10	31	1	2	3	3
0	0	15	12	17	16	13	37	1	5	4	0
0	0	13	11	18	14	7	17	3	1	2	3
0	0	12	13	17	21	10	27	3	3	0	4
0	0	12	17	14	16	10	39	2	3	3	2
0	0	13	15	17	13	8	31	5	1	1	0
0	0	15	17	15	11	8	36	1	0	0	3
0	0	12	13	12	16	8	25	3	2	3	1
0	0	12	14	14	13	7	22	3	0	5	0
0	0	13	13	14	13	15	20	1	2	3	3
0	0	16	13	12	11	7	38	0	3	4	5
0	0	15	13	13	15	7	15	2	3	9	3
0	0	19	15	15	11	11	18	0	0	7	4
0	0	13	14	14	15	11	18	2	5	1	9
0	0	12	20	14	15	9	19	3	2	0	7
0	0	12	17	14	17	9	22	3	3	10	1
0	0	15	17	14	14	10	15	0	3	3	0
0	0	15	13	13	22	10	16	5	0	2	10
0	0	13	13	14	15	11	15	2	1	1	3
0	0	15	14	19	13	12	13	3	1	0	2
0	0	12	11	18	12	11	12	3	2	1	1
0	0	10	10	10	15	14	15	0	0	0	0
0	0	14	11	15	16	15	14	1	1	2	1
0	0	14	12	15	19	17	13	1		1	0
0	0	14	13	12	12	14	15	2		3	2
0	0	14	19	14	12	13	8	0		3	1
0	0	12	16	13	10	11	12	1		4	3
0	0	13	13	15	13	17	10			2	3
0	0	17	15	16	15	16	13			3	4
0	0	14	16	14	13	12	12			3	2
0	0	15	28	15	16	17	7			3	3
0	0	17	11	11	12	10	15			1	3
0	0	14	13	16	11	9	8			0	3
0	0	13	14	13	12	14	12			3	1
0	0	15	16	11	15	13	13			2	0
0	0	15	14	15	15	11	10			1	3
0	0	13	15	18	20	12	11			5	2
0	0	12	17	15	16	13	9			0	1
0	0	15	16	12	14	10	16			5	5
0	0	13	18	17	14	10	11			4	0
0	0	19	14	24	18	14	18			3	5
0	0	16	15	17	14	9	13			6	4
0	0	14	20	13	20	12	11			1	3
0	0	15	14	14	15	10	13			3	6
0	0	15	14	15	20	15	7			5	1
0	0	13	31	13	14	8	7			4	3
0	0	14	11	12	12	15	9			3	5
0	0	13	12	13	17	11	8			0	4
0	0	14	20	14	13	12	12			1	3
0	0	14	13	16	15	9	12			2	0
0	0	12	15	13	17	9	11			3	1
0	0	11	14	19	17	8	10			0	2
1	0	17	18	13	13	11	12			7	3
0	0	13	15	17	13	11	13			3	0
0	0	19	11	14	15	15	22			1	7
0	0	16	14	20	16	14	8			3	3
0	0	14	15	11	20	12	8			1	1
0	0	15	15	13	15	13	9			3	3
0	0	15	16	18	15	15	18			1	1
0	0	14	14	12	17	9	14			4	3
0	0	12	10	10	20	14	7			0	1
0	0	13	13	16	22	7	8				4
0	0	13	10	17	12	14	20				0
0	0	12	12	15	13	10	12
0	0	15	15	11	12	8	8
0	0	10	17	14	17	12	11
0	0	18	18	15	12	13	13
0	0	17	13	14	16	19	16
0	0	15	15	17	14	14	17
0	0	11	14	18	13	10	9
0	0	18	15	26	15	15	16
0	0	16	11	15	10	14	12
0	0	17	11	11	15	9	8
0	0	18	16	18	14	7	14
0	0	11	14	19	15	13	12
0	0	16	15	12	13	8	15
0	2	14	15	13	18	15	16
0	3	13	12	13	15	8	15
0	0	17	13	16	15	12	9
0	0	14	14	12	13	11	11
0	0	14	10	19	17	13	9
0	0	12	19	18	15	13	13
0	5	15	13	12	17	10	14
0	2	12	13	15	12	13	20
0	0	12	16	19	15	14	14
0	2	11	10	15	13	12	9
0	0	11	10	12	13	10	15
0	0	13	18	18	15	11	12
0	0	13	13	16	19	11	12
0	0	10	12	16	11	14	11
0	0	14	17	17	12	16	13
0	0	17	13	12	17	10	11
0	0	14	12	16	12	14	16
0	0	16	10	11	12	12	10
0	0	12	18	12	18	11	16
0	0	11	11	11	13	13	13
0	0	12	12	18	11	14	14
0	0	10	11	19	13	10	13
0	0	13	14	10	14	10	13
0	0	13	14	10	14	8	5
0	0	10	19	15	14	17	7
0	0	11	14	16	14	15	6
0	0	14	14	14	14	28	0
0	0	15	13	13	10	27	8
0	0	14	15	15	13	24	7
0	0	15	12	15	15	15	7
0	0	12	15	18	16	19	4
0	0	12	10	12	13	8	9
0	0	13	13	13	19	14	11
0	0	13	14	10	12	34	3
0	0	18	15	14	16	14	8
0	0	12	14	19	17	24	5
0	0	14	12	16	12	31	4
0	1	12	15	17	12	24	1
0	1	14	14	14	16	3	7
0	0	14	16	14	16	9	9
0	0	14	13	12	13		11
0	0	13	13	14	15		6
0	0	14	10	13	12		7
0	0	15	17	11	13		6
0	1	17	15	21	15		5
0	0	16	13	16	14		9
0	0	17	16	17	14		8
0	0	14	16	14	16		5
0	0	16	12	17	15		3
0	0	14	13	10	11		7
0	3	14	16	19	13		6
0	0	14	10	18	19		2
2	0	18	13	11	15		5
3	0	10	12	16	15		6
0	0	15	16	13	13		7
0	0	13	17	13	15		6
0	0	13	20	15	14		2
0	0	14	13	19	13		10
5	0	22	15	13	14		6
2	0	13	16	11	14		7
0	1	16	12	11	14		2
2	0	14	14	11	13		9
0	0	15	12	21	13		6
0	0	14	16	13	17		2
0	0	14	15	13	12		8
0	0	15	16	17	13		6
0	0	10	14	12	14		3
0	0	14	14	13	14		0
0	0	18	14	17	19		7
0	1	18	19	15	16		5
0	1	15	13	16	14		2
0	0	15	13	13	15		2
0	0	12	14	12	11		4
0	0	13	12	18	15		5
0	0	12	13	16	11		2
0	0	12	12	15	16		14
0	0	11	11	14	11		6
0	0	12	12	12	16		7
0	0	11	18	16	11
0	0	13	16	15	10
0	0	19	18	18	13
0	0	15	14	14	12
0	0	14	15	17	15
0	0	22	11	14	11
0	0	13	11	17	15
0	0	12	15	11	14
0	0	13	13	16	12
0	0	14	11	17	12
0	0	16	17	17	13
1	0	16	20	20	14
1	0	17	16	14	13
0	0	14	13	16	15
0	0	14	12	7	16
0	0	11	13	0	18
0	0	13	15	4	10
0	0	10	14	0	15
1	0	21	13	9	13
0	0	12	17	4	16
0	0	13	13	4	17
0	0	15	13	2	1
0	0	18	11	1	12
0	0	15	12	5	16
3	0	18	10	3	12
0	0	13	16	1	13
0	0	12	12	4	14
0	0	17	12	6	16
0	0	17	16	6	12
0	1	15	14	8	16
0	0	15	17	7	12
0	0	15	17	4	12
0	0	15	14	8	16
0	0	15	11	4	15
1	0	16	13	5	16
0	0	13	13	7	1
0	0	18	15	1	1
0	0	14	14	1	12
0	0	20	17	5	11
0	1	25	14	4	14
0	0	18	14	2	11
0	0	18	13	2	14
0	0	17	14	0	11
1	0	19	13	2	2
1	0	14	14	2	13
0	0	17	14	3	17
0	3	15	16	0	14
0	1	14	12	3	2
0	0	4	15	0	14
0	3	3	15	1	13
0	1	2	11	0	12
0	2	8	17	2	18
0	1	7	14	0	16
0	0	5	15	2	2
0	6	3	14		12
0	4	5	13		15
0	4	1	10		16
0	3	5	15		15
0	0	5	16		14
0	6	4	15		15
0	3	2	18		13
0	2	6	16		11
0	0	5	13		14
0	1	3	18		13
0	1	6	17		13
0	0	2	18		12
0	2	6	14		13
0	1	7	14		12
0	0	2	13		2
0	2	9	14		15
0	2	3	15		13
0	2	11	17		2
0	2	5	15		13
0	4	6	14		11
0	1	6	14		16
0	0	5	14		12
0	1	5	14		14
0	1	3	13		11
0	1	6	16		15
0	2	4	14		11
0	0	8	19		11
1	2	2	17		15
0	1	4	16		14
0	3	6	12		11
0	2	2	13		12
0	0	1	20		20
0	0	8	23		18
0	0	7	14		15
0	0	4	16		13
0	2	7	16		14
0	1	2	10		14
1	0	2			12
0	0	0
0	3	2
0	3	2
0	1	3
0	2	0
1	1	3
0	1	0
0	1	0
9	3	0
1	2	2
0	0	0
0	1
2	1
3	0
0	2
2	1
6	0
0	0
0	2
0	3
0	3
0	3
1	3
8	0
0	3
1	3
0	3
0	2
0	6
2	1
0	0
2	4
0	4
2	1
2	0
3	7
0	0
3	1
0	0
0	0
0	8
2	1
0	0
0	0
0	0
0	4
0	0
1	5
0	1
2	1
0	0
0	0
0	0
1	0
1	0
0	0
0	0
0	0
1	0
0	0
1	0
2	0
0	0
1	0
0	0
0	0
2	0
0	0
3	0
2	0
5	0
6	0
0	0
6	0
6	0
0	0
4	0
7	0
7	0
2	0
1	0
2	0
6	0
4	0
0	0
3	0
0	0
1	0
7	0
5	0
1	0
4	0
0	0
1	0
5	0
11	0
2	0
2	0
0	0
5	0
1	0
1	0
5	0
4	0
0	0
5	0
0	0
9	0
6	0
5	0
5	0
3	0
0	0
4	0
0	0
7	0
0	0
7	0
3	0
0	0
0	0
3	0
5	0
0	0
9	0
1	0
0	0
3	0
3	0
0	1
0	0
6	0
1	0
0	0
0	0
0	0
0	0
1	0
1	0
8	0
0	0
0	0
0	0
1	0
0	0
2	0
0	0
1	0
1	0
1	0
4	0
1	0
1	0
3	0
1	0
0	0
3	0
6	0
1	0
6	0
6	0
0	0
4	0
1	0
4	0
1	0
1	0
1	0
1	0
1	0
1	0
1	0
2	0
2	0
3	0
1	0
1	0
3	0
0	0
0	0
1	0
0	0
0	0
4	0
0	0
4	0
0	0
3	0
1	0
6	0
4	0
0	0
1	0
0	0
1	0
0	0
3	0
0	0
1	0
1	0
0	1
5	0
1	0
1	0
1	0
2	0
1	0
0	0
1	0
3	0
1	0
0	0
1	0
1	0
2	0
1	0
2	0
0	0
2	0
0	0
0	0
1	0
4	0
0	0
0	0
0	0
0	0
2	0
0	0
0	0
0	0
6	0
2	0
3	0
1	0
0	0
1	0
4	0
0	0
1	0
5	0
0	0
1	0
0	0
0	0
6	0
4	0
2	0
5	0
2	0
1	0
1	0
1	0
0	0
1	0
8	0
2	0
0	0
0	0
1	0
0	0
1	0
4	0
1	0
4	0
2	0
2	0
3	0
0	0
1	0
1	0
1	0
1	0
2	0
1	0
0	0
0	2
1	3
0	0
3	0
0	0
2	0
0	5
0	2
2	0
0	2
3	0
0	0
0	0
1	0
0	0
0	0
1	0
3	0
	0
	0
	0
	0
	0
	0
	0
	0
	0
	0
	0
	0
	0
	0
	0
	0
	0
	0
	0
	1
	1
	0
	0
	0
	0
	0
	1
	0
	0
	0
	0
	0
	3
	0
	0
	0
	0
	0
	0
	0
	0
	0
	1
	0
	0
	0
	0
	0
	0
	0
	0
	1
	1
	0
	0
	0
	0
	0
	0
	0
	0
	0
	0
	0
	0
	0
	0
	0
	0
	0
	0
	0
	0
	0
	0
	0
	0
	0
	0
	0
	0
	0
	0
	0
	0
	0
	0
	0
	0
	1
	0
	0
	0
	0
	0
	0
	0
	0
	0
	1
	0
	0
	0
	0
	0
