# Supplementary material for: CD20 tails interact with the 14-3-3/GEF-H1 complex and microtubule network upon PKCδ phosphorylation
Source: EMBO J. 2026 Apr 17;45(11):3859–79. doi: 10.1038/s44318-026-00781-5 (PMC13226681; doi:10.1038/s44318-026-00781-5)
Supplement: Supplementary file 11 — Source data Fig. 7 [file 44318_2026_781_MOESM11_ESM.zip › Figure 7/E/Fig 7E HD Fab-PLA IgD-CD19, RTX,Noc,Tax.xlsx]

## Sheet: Sheet1
A		B		C		D		E		F
WT		RTX		Noc		Noc+RTX		Tax		Tax+RTX
12	14	0	0	0	0	1	0	9	13	9	11							Table Analyzed	IgD:CD19
12	10	0	0	0	0	1	0	16	14	10	12
16	17	0	0	0	0	0	0	16	17	11	11							Column E	Tax
10	9	2	2	2	2	0	1	13	19	11	13							vs.	vs.
14	8	0	0	0	0	2	0	13	20	12	9							Column C	Noc
11	8	2	2	2	2	1	0	9	9	11	10
11	10	0	0	0	0	0	0	15	16	9	11							Unpaired t test
16	16	0	0	0	0	1	0	16	16	9	11							P value	<0.0001
12	15	0	0	0	0	2	0	16	13	9	12							P value summary	****
11	15	0	0	0	0	1	0	15	13	7	11							Significantly different (P < 0.05)?	Yes
16	18	0	0	0	0	0	0	17	9	6	9							One- or two-tailed P value?	Two-tailed
13	16	0	0	0	0	1	0	18	15	6	9							t, df	t=64.73, df=724
10	10	0	0	0	0	0	0	18	16	6	9
15	13	0	0	0	0	2	0	18	16	7	7							How large is the effect?
10	12	0	0	0	0	1	0	16	15	7	6							Mean of column C	1.23
12	12	0	0	0	0	2	0	11	17	9	6							Mean of column E	13.86
18	8	0	0	0	0	1	0	10	18	10	6							Difference between means (E - C) ± SEM	12.63 ± 0.1952
12	13	0	0	0	0	0	0	11	18	13	7							95% confidence interval	12.25 to 13.02
12	16	0	0	0	0	0	1	11	18	11	7							R squared (eta squared)	0.8527
12	14	0	0	0	0	0	0	11	16	9	9
13	8	0	0	0	0	0	0	11	11	11	10							F test to compare variances
13	14	0	0	0	0	1	0	9	10	13	13							F, DFn, Dfd	4.667, 230, 494
11	13	0	0	0	0	0	0	15	11	14	11							P value	<0.0001
14	20	1	2	1	5	0	0	13	11	7	9							P value summary	****
13	16	0	0	0	0	0	0	10	11	12	11							Significantly different (P < 0.05)?	Yes
15	12	0	0	0	0	1	0	12	11	9	13
12	9	0	0	0	0	7	0	8	9	6	14							Data analyzed
17	14	2	2	2	2	0	0	9	15	6	7							Sample size, column C	495
12	11	0	0	0	0	0	0	15	13	13	12							Sample size, column E	231
12	13	2	2	2	2	0	0	13	10	12	9
18	16	0	0	0	0	0	0	10	12	8	6
19	12	0	0	0	0	2	0	13	8	11	6
15	8	0	0	0	0	0	0	11	9	12	13
12	8	0	0	0	0	0	1	13	15	9	12
15	9	0	0	0	0	7	0	8	13	13	8
11	16	0	0	0	0	1	0	8	10	8	11
15	16	0	0	0	0	7	0	8	13	12	12
14	12	0	0	0	0	2	0	8	11	10	9
12	14	0	0	0	0	0	0	10	13	11	13
16	13	0	0	0	0	0	0	15	8	12	8
13	10	0	0	0	0	0	0	10	8	11	12
12	14	0	0	0	0	0	0	10	8	10	10
12	16	0	0	0	0	0	0	11	8	10	11
12	10	0	0	0	0	1	0	11	10	7	12
12	8	0	0	0	0	0	0	13	15	6	11
14	15	0	0	0	0	0	0	12	10	7	10
10	14	0	0	0	0	0	0	10	10	9	10
13	8	0	0	0	0	1	0	12	11	6	7
14	15	0	0	0	0	0	1	13	11	6	6
13	13	0	0	0	0	0	0	13	13	7	7
15	8	2	2	2	2	0	0	15	12	9	9
12	8	0	0	0	0	1	0	14	10	6	6
18	9	2	2	2	2	0	0	10	12	13	6
13	9	0	0	0	0	0	0	15	13	6	7
11	13	0	0	0	0	0	0	9	13	6	9
10	8	0	0	0	0	0	0	11	15	7	6
18	12	0	0	0	0	1	0	11	14	6	13
8	13	0	0	0	0	0	0	14	10	6	6
11	9	0	0	0	0	2	0	14	15	15	6
19	16	0	0	0	0	1	0	11	9	15	7
14	9	0	0	0	0	0	0	15	11	9	6
11	15	0	0	0	0	1	0	16	11	11	6
16	13	0	0	0	0	0	0	13	14	9	15
11	15	0	0	0	0	0	1	11	14	11	15
8	11	0	0	0	0	0	0	13	11	11	9
13	8	0	0	0	0	0	0	16	15	9	11
13	9	0	0	0	0	1	0	11	16	6	9
14	11	0	0	0	0	0	0	17	13	6	11
12	15	0	0	0	0	0	0	18	11	6	11
11	11	0	0	0	0	2	0	13	13	7	9
13	15					0	0	13	16	7	6
15	9	1	4	2	4	0	0	14	11	8	6
9	13	6	5	0	4	0	0	14	17	7	6
22	13	3	3	0	0	1	0	15	18	9	7
9	12	2	2	2	2	1	0	14	13	15	7
13	10	6	1	2	3	6	0	9	13	11	8
17	8	3	3	0	2	0	0	10	14	11	7
11	9	2	1	4	3	1	0	10	14	10	9
19	8	5	3	1	2	4	1	8	15	13	15
14	12	1	6	2	0	4	0	8	14	11	11
12	14	2	1	3	1	4	0	11	9	7	11
13	12	4	4	4	1	2	0	21	10	15	10
18	8	0	0	0	0	0	0	13	10	7	13
17	16	0	0	0	0	0	0	12	8	9	11
11	11	0	0	0	0	0	0	13	8	7	7
10	12	2	2	2	2	2	0	10	11	13	15
12	16	0	0	0	0	0	0	11	21	18	7
8	16	2	2	2	2	2	0	15	13	17	9
12	15	0	0	0	0	0	0	9	12	12	7
13	12	0	0	0	0	0	0	11	13	14	13
13	8	0	0	0	0	0	0	12	21	9	18
17	14	0	1	0	0	0	0	11	26	12	17
21	8	0	1	0	0	0	0	11	14	12	12
15	11	0	0	0	0	0	1	10	21	10	14
14	12	0	2	0	0	0	0	9	21	11	9
11	10	0	0	0	0	0	0	11	17	13	12
17	14	0	0	0	0	0	0	12	18	10	12
13	8	0	0	0	0	0	0	13	24	13	10
12	10	0	1	0	0	0	0	13	17	12	11
14	12	0	0	0	0	0	0	16	23	15	13
15	12	0	1	0	0	0	0	20	21	7	10
11	14	0		0	0	0	0	13	29	6	13
16	12	0		0	0	0	0	8	13	7	12
17	9	0	0	0	0	0	0	8	23	9	15
11	14	0	0	0	0	0	0	8	25	6	7
16	11							10	22	6	6
10	16	6	4	6	1	0	0	15	21	7	7
12	18	0	1	2	2	2	1	13	26	8	9
14	8	0	0	0	0	0	0	14	14	7	6
13	11	0	0	0	0	0	0	12	21	15	6
12	14	0	0	0	0	0	0	15	21	15	7
12	11	2	2	2	2	2	2	15	17	13	8
12	17	0	0	0	0	0	0	15	18	15	7
16	15	2	2	2	2	2	2	12	24	9	6
12	15	0	0	0	0	0	0	10	17	10	9
16	18	0	0	0	0	0	0	12	23	11	10
16	13	0	0	0	0	0	0	13	21	11	11
12	10	0	0	0	0	0	0	15	29	12	11
13	15	0	0	0	0	0	0	17	12	11	12
15	16	0	0	0	0	0	0	16	10	9	11
16	9	0	0	0	0	0	0	11	12	9	9
13	14	0	0	0	0	0	0	13	13	9	9
11	10	0	0	0	0	0	0	17	15	7	9
19	17	0	0	0	0	0	0	17	17	6	7
14	14	0	0	0	0	0	0	9	16	6	6
10	8	0	0	0	0	0	0	9	11	6	6
14	14	0	0	0	0	0	0	19	13	7	6
17	14	0	0	0	0	0	0	8	17	7	7
11	13	0	0	0	0	0	0	8	17	9	7
12	14	0	0	0	0	0	0	17	9	10	9
14	11	0	0	0	0	0	0	8	9	13	10
18	13							18	19	11	13
17	12	6	7	1	6	0	5	17	8	9	11
13	13	6	5	1	7	1	4	16	8	11	9
15	28	7	7	3	0	3	1	18	17	13	11
9	13	0	3	0	5	6	5	8	8	14	13
11	15	2	1	0	3	2	7	18	18	7	14
12	13	5	1	1	2	0	5	8	17	12	7
11	9	2	3	0	1	1	6	15	16	9	12
12	8	1	6	2	3	1	6	16	18	6	9
15	15	1	4	4	1	6	5	9	8	6	6
12	14	2	3	3	3	2	1	9	18	13	6
14	16	6	5	0	3	1	2	16	8	12	13
16	11	1	0	1	7	3	4	21	15	8	12
14	20	1	4	5	6	2	6	18	16	11	8
11	11	1	4	3	4	0	6	20	9	12	11
11	12	1	1	0	8	5	0	16	9	9	12
13	9	1	5	1	3	5	5	13	16	13	9
21	10	6	5	2	2	2	3	19	21	8	13
15	13	2	4	5	1	0	2	17	18	12	8
11	12	3	2	7	6	1	5	17	20	10	12
13	12	1	4	1	4	0	5	19	16	11	10
19	11	4	4	1	7	0	8	15	13	12	11
13	11	3	5	4	0	3	7	15	19	11	12
11	17	4	7	3	3	4	3	9	17	10	11
12	13	2	2	0	2	0	7	26	17	10	10
10	8	2	5	3	2	5	8	19	19	7	10
11	10	1	4	1	2	1	9	19	15	6	7
13	15	3	6	0	2	1	4	21	15	7	6
9	13	1	5	0	0	3	3	20	9	9	7
16	15	1	7	1	4	4	8	11	26	6	9
16	9	5	3	3	0	1	6	13	19	6	6
11	11	2	0	1	1	3	5	19	19	7	6
11	10	8	3	5	1	2	10	14	21	9	7
10	12	4	1	4	2	0	3	14	20	6	9
14	12	7	3	3	5	4	7	22	11	13	6
13	11	3	1	4	1	1	10	11	13	6	13
15	15	5	5	3	1	1	2	9	19	6	6
13	13	13	3	4	1	2	3	15	14	7	6
14	10	2	2	1	4	0	4	18	14	6	7
10	13	3	2	2	2	3	8	9	22	6	6
12	11	4	3	2	7	3	5	11	11	15	6
13	8	3	2	6	5	4	6	19	9	15	15
12	17	4	1	7	2	2	4	9	15	9	15
14	8	3	3	2	0	1	10	8	18	11	9
14	14	7	4	0	3	7	6	20	9	9	11
12	14	3	2	2	2	8	8	14	11	11	9
15	14	8	6	4	3	4	3	10	19	11	11
14	12	4	3	3	3	3	6	23	9	9	11
12	11	0	3	0	3	2	6	17	8	6	9
12	8	1	3	7	0	1	1	14	20	6	6
10	14	0	0	0	0	0	0	17	14	6	6
12	11	0	0	0	0	0	0	18	10	7	6
10	11	0	0	0	0	0	0	16	23	7	7
10	14	2	2	2	2	2	2	15	17	8	7
9	10	0	0	0	0	0	0	11	14	7	8
10	12	2	2	2	2	2	2	15	17	9	7
13	13	0	0	0	0	0	0	20	18	15	9
11	8	0	0	0	0	0	0	16	16	11	15
20	12	0	0	0	0	0	0	19	15	11	11
12	14	0	0	0	0	0	0	17	11	10	11
9	10	0	0	0	0	0	0	17	15	13	10
18	14	0	0	0	0	0	0	17	20	11	13
11	12	0	0	0	0	0	0	14	16	7	11
12	15	0	0	0	0	0	0	13	19	15	7
15	11	0	0	0	0	0	0	13	17	7	15
10	17	0	0	0	0	0	0	19	17	9	7
12	12	0	0	0	0	0	0	19	17	7	9
14	11	0	0	0	0	0	0	16	14	13	7
10	11	0	0	0	0	0	0	17	13	18	13
10	8	0	0	0	0	0	0	19	13	17	18
11	8	0	0	0	0	0	0	15	19	12	17
11	12	0	0	0	0	0	0	19	19	14	12
14	12	0	0	0	0	0	0	15	16	9	14
13	10							22	17	12	9
12	16	6	5	2	1	0	9	21	19	12	12
10	10	4	0	1	2	1	5	15	15	10	12
15	10	4	5	2	3	4	8	22	19	11	10
17	11	4	5	0	0	0	9		15	13	11
12	17	4	2	2	2	2	6		22	10	13
15	11	1	6	4	8	1	2		21	13	10
11	12	2	5	4	0	0	5		15	12	13
13	9	7	7	4	3	1	4		22	15	12
12	15	9	2	3	3	1	12			7	15
10	10	4	1	5	3	3	8			6	7
13	11	3	7	0	7	2	2			7	6
11	8	10	2	3	4	2	8			9	7
10	13	8	5	5	9	3	3			6	9
11	12	3	3	4	1	1	9			6	6
18	12	4	5	11	4	0	12			7	6
12	15	6	1	1	4	1	4			8	7
15	15	5	2	2	4	0	4			7	8
14	12	3	4	5	3	3	3				7
10	17	6	3	1	3	2	4				15
9	14	8	4	6	2	1	9	8	6	4	6
11	13	3	5	2	5	0	3	8	9	5	5
9	11	3	2	3	0	0	4	5	11	5	7
11	12	9	3	1	4	0	3	5	12	6	3
9	18	0	0	0	0	0	0	1	1	5	4
9	9	0	0	0	0	0	0	7	8	3	5
14	15	0	0	0	0	0	0	8	8	3	5
16	9	2	2	2	2	2	2	8	5	3	6
15	13	0	0	0	0	0	0	7	5	1	5
11	14	2	2	2	2	2	2	9	1	0	3
13	11	0	0	0	0	0	0	10	7	0	3
14	14	0	0	0	0	0	0	10	8	0	3
14	10	0	0	0	0	0	0	10	8	1	1
15	11	0	0	0	0	0	0	8	7	1	0
9	11	0	0	0	0	0	0	3	9	3	0
10	15	0	0	0	0	0	0	2	10	4	0
10	18	0	0	0	0	0	0	3	10	7	1
11	12	0	0	0	0	0	0	3	10	5	1
12	13	0	0	0	0	0	0
27	14	0	0	0	0	0	0
12	14	0	0	0	0	0	0
11	12	0	0	0	0	0	0
15	13	0	0	0	0	0	0
12	14	0	0	0	0	0	0
12	10	0	0	0	0	0	0
15	14	0	0	0	0	0	0
13	13	0	0	0	0	0	0
12	10
13	9	7	6	6	6	1	4
14	11	3	3	4	2	1	8
14	14	6	9	7	1	1	3
12	10	2	1	3	3	1	2
11	14	5	4	0	0	0	0
12	12	10	3	4	1	0	4
16	12	12	5	1	1	3	0
12	14	8	3	1	2	2	1
17	16	11	4	5	0	1	2
13	13	5	1	1	1	2	2
14	15	3	4	3	3	3	6
9	12	9	3	4	1	3	5
13	12	5	3	5	5	2	2
14	13	0	0	1	2	0	0
11	12	0	0	3	2	0	0
17	13	0	0	5	0	0	0
12	10	2	2	6	2	2	2
18	14	0	0	2	1	0	0
10	12	2	2	3	1	2	2
13	11	0	0	3	1	0	0
12	11	0	0	2	2	0	0
10	12	0	0	7	2	0	0
14	10	0	0	4	0	0	0
9	16	0	0	4	2	0	0
15	13	0	0	2	1	0	0
14	14	0	0	0	4	0	0
9	8	0	0	2	1	0	0
14	10	0	0	2	0	0	0
13	13	0	0	0	3	0	0
13	12	0	0	3	2	0	0
13	14	0	0	3	2	0	0
17	13	0	0	3	5	0	0
12	10	0	0	9	0	0	0
15	15	0	0	1	1	0	0
10	11	0	0	2	1	0	0
14	17	0	0	4	1	0	0
13	12			5	2
8	11	4	0	1	1	5	0
11	12	6	3	8	4	3	5
15	12	3	1	4	3	6	6
16	13	5	3	0	2	6	1
16	14	0	0	3	0	4	5
10	14	1	6	5	5	3	7
9	12	0	6	3	5	8	3
14	11	2	6	4	4	3	0
18	12	9	4	3	3	1	1
10	11	2	7	6	4	4	3
11	11	1	3	2	0	5	0
10	15	4	7	0	2	3	1
13	12	3	6	0	1	4	8
11	13	3	1	1	1	5	4
19	10	3	3	2	2	2	7
12	10	3	2	2	1	1	3
19	12	2	5	1	11	3	4
9	19	5	3	3	4	2	3
10	10	0	0	1	4	0	0
14	15	0	0	1	1	0	0
12	14	0	0	3	1	0	0
11	11	2	2	2	1	2	2
13	13	0	0	6	1	0	0
11	11	2	2	0	2	2	2
14	17	0	0	1	5	0	0
9	16	0	0	4	3	0	0
12	14	0	0	2	5	0	0
12	14	0	0	2	2	0	0
15	16	0	0	0	2	0	0
10	12	0	0	1	1	0	0
12	14	0	0	3	1	0	0
14	16	0	0	6	1	0	0
14	15	0	0	2	1	0	0
10	11	0	0	2	2	0	0
14	10	0	0	0	1	0	0
12	13	0	0	2	3	0	0
13	17	0	0	2	1	0	0
9	17	0	0	2	4	0	0
11	11	0	0	0	0	0	0
12	18	0	0	0	0	0	0
15	15	0	0	0	0	0	0
12	16
11	11	6	4	4	2	2	0
9	9	4	6	4	2	8	5
15	16	2	2	1	6	2	3
13	14	2	4	4	10	5	1
13	12	3	5	3	1	2	8
22	9	1	3	7	3	2	1
11	14	6	8	11	3	4	3
11	13	3	3	5	6	6	0
9	15	3	5	3	2	2	3
14	13	2	4	10	5	4	5
15	10	4	7	5	6	4	7
14	12	4	7	5	2	3	3
14	13	2	5	9	4	3	1
11	11	7	5	4	4	3	10
17	13	7	3	3	1	1	8
14	15	4	3	9	2	1	5
14	12	1	3	5	3	0	5
15	15	4	2	3	4	2	6
10	15	3	3	6	0	0	6
15	12	5	4	0	0	0	0
12	13	4	6	5	4	4	2
10	11	1	3	6	3	4	4
13	9	1	4	6	2	6	7
14	13	2	4	1	1	3	5
10	11	0	0	0	0	0	0
14	14	0	0	0	0	0	0
10	15	0	0	0	0	0	0
13	11	2	2	2	2	2	2
11	9	0	0	0	0	0	0
14	12	2	2	2	2	2	2
16	12	0	0	0	0	0	0
16	16	0	0	0	0	0	0
11	9	0	0	0	0	0	0
17	10	0	0	0	0	0	0
18	11	0	0	0	0	0	0
12	13	0	0	0	0	0	0
15	11	0	0	0	0	0	0
10	14	0	0	0	0	0	0
20	13	0	0	0	0	0	0
13	9	0	0	0	0	0	0
14	12	0	0	0	0	0	0
12	15	0	0	0	0	0	0
16	13	0	0	0	0	0	0
11	14	0	0	0	0	0	0
26	14	0	0	0	0	0	0
13	12	0	0	0	0	0	0
12	14	0	0	0	0	1	0
10	11	1	2	1	5	0	0
12	12	0	0	0	0	0	0
13	17	0	0	0	0	0	0
15	10	0	0	0	0	0	0
9	13	2	2	2	2	2	2
10	12	0	0	0	0	0	0
17	9	2	2	2	2	2	2
15	11	0	0	0	0	0	0
11	12	0	0	0	0	0	0
10	15	0	0	0	0	0	0
13	11	0	0	0	0	0	0
10	13	2	1	3	3	5	6
14	13	3	7	2	2	8	0
10	12	2	7	4	3	2	4
18	16	1	0	5	1	4	7
13	15	1	3	0	2	7	4
15	11	0	2	2	3	7	6
12	20	0	3	3	1	1	7
13	10	0	2	1	0	8	10
11	13	0	0	4	1	0	0
9	14	0	0	3	2	0	0
13	18	0	0	3	0	0	0
15	14	1	0	1	3	0	0
11	13	0	0	2	2	0	0
15	12	0	0	6	5	0	0
12	12	3	0	1	0	0	0
13	16	0	0	6	0	0	0
20	14	6	0	2	0	0	0
12	19	3	0	6	1	0	0
15	14	4	0	2	2	0	0
14	16	5	0	1	4	0	0
13	35	0	0	2	3	0	0
5	32	1	0	2	1	0	0
18	13	2	0	4	4	0	0
22	11	3	0	0	2	0	0
19	17	0	0	0	0	0	0
16	29	3	0	0	0	0	0
12	17	4	0	0	0	0	0
11	13	6	0	0	0	0	0
11	23	1	0	0	0	0	0
14	11	3	0	0	0	0	0
16	11	4	0	0	0	0	0
11	31	0	0	0	0	0	0
15	18	0	0	0	0	0	0
21	14	0	0	0	0	0	0
10	9	0	0	0	0	0	0
15	17	0	0	0	0	0	0
9	13	0	0	0	0	0	0
11	13	0	0	0	0	0	0
12	18	0	0	0	0	0	0
18	14	0	0	0	0	0	0
14	13	0	0	0	0	0	0
15	15	0	0	0	0	0	0
25	15	0	0	0	0	0	0
16	18	0	0	0	0	0	0
12	16	1	0	0	0	0	0
17	17	0	0	0	0	0	0
14	13	0	0	0	0	0	0
12	15	0	0	0	0	0	0
22	14	0	0	0	0	0	0
14	16	0	0	0	0	0	0
13	21	0	0	0	0	0	0
18	13	0	0	0	0	0	0
15	12	0	0	0	0	0	0
15	16	7	0	0	0	0	0
10	19	1	0	0	0	0	0
11	14	0	0	0	0	0	0
13	10	0	0	0	0	0	0
11	16	0	0	0	0	0	0
14	13	0	0	0	0	0	0
13	15	0	0	0	0	0	0
12	17	2	0	0	0	0	0
10	8	0	0	0	0	0	0
14	12	2	0	0	0	0	0
15	10	1	0	0	0	0	0
16	24	3	0	0	0	0	0
14	12	0	0	0	0	0	0
11	14	1	0	0	0	0	0
10	17	0	0	0	0	0	0
13	14	2	0	0	0	0	0
18	19	0	0	0	0	0	0
15	13	2	0	0	0	0	0
15	11	6	0	0	0	0	0
11	13	0	0	0	0	0	0
12	8	1	0	0	0	0	0
13	13	0	0	0	0	0	0
11	11	0	0	0	0	0	0
18	9	0	0	0	0	0	0
11	17	3	0	0	0	0	0
16	19	0	0	0	0	0	0
14	22	0	0	0	0	0	0
16	11	4	0	0	0	0	0
10	16	5	0	0	0	0	0
16	16	2	0	0	0	0	0
14	10	6	0	0	0	0	0
15	18	3	0	0	0	0	0
16	18	0	0	0	0	0	0
16	15	1	0	0	0	0	0
14	13	1	0	0	0	0	0
15	20	3	0	0	0	0	0
11	12	5	0	0	0	0	0
12	21	4	0	0	0	0	0
15	8	0	0	0	0	0	0
17	11	0	0	0	0	0	0
23	15	0	0	0	0	0	0
16	21	0	1	1	1	1	1
14	19	0	0	0	0	0	0
15	16	0	0	0	0	0	0
15	15	0	0	0	0	0	0
28	13	0	0	0	0	0	0
18	19	0	0	0	0	0	0
9	12	0	0	0	0	0	0
10	21	0	0	0	0	0	0
18	12	0	0	0	0	0	0
12	12	5	0	0	0	0	0
18	15	1	0	0	0	0	0
30	15	0	0	0	0	0	0
22	21	0	0	0	0	0	0
13	15	0	0	0	0	0	0
16	13	0	0	0	0	0	0
15	20	1	0	0	0	0	0
18	19	0	0	0	0	0	0
4	6	0	0	0	0	0	0
4	2
8	9
2	1
6	0
3	0
3	2
8	8
4	7
3	7
8	10
5	8
2	2
7	5
2	4
4	4
10	0
