# Supplementary material for: CD20 tails interact with the 14-3-3/GEF-H1 complex and microtubule network upon PKCδ phosphorylation
Source: EMBO J. 2026 Apr 17;45(11):3859–79. doi: 10.1038/s44318-026-00781-5 (PMC13226681; doi:10.1038/s44318-026-00781-5)
Supplement: Supplementary file 11 — Source data Fig. 7 [file 44318_2026_781_MOESM11_ESM.zip › Figure 7/B/Fig 7B HD Rock1 pY RTX,Noc,Tax.xlsx]

## Sheet: Sheet1
HD Rock1 pY914
UT	RTX	Noc	Noc RTX	Tax	Tax RTX
17065	35957	32085	38424	16310	17512							Table Analyzed	Rock1 py all		Table Analyzed	Rock1 py all		Table Analyzed	Rock1 py all		Table Analyzed	Rock1 py all		Table Analyzed	Rock1 py all
16889	30898	38889	33231	17068	15192																						Table Analyzed	Rock1 py all
17035	34680	34487	36827	15689	14352							Column C	Noc		Column E	Tax		Column B	RTX		Column E	Tax		Column C	Noc
16919	29933											vs.	vs.		vs.	vs.		vs.	vs.		vs.	vs.		vs.	vs.		Column F	Tax RTX
												Column B	RTX		Column B	RTX		Column A	UT		Column A	UT		Column A	UT		vs.	vs.
																											Column A	UT
												Unpaired t test			Unpaired t test			Unpaired t test			Unpaired t test			Unpaired t test
												P value	0.3834		P value	0.0002		P value	<0.0001		P value	0.125		P value	0.0001		Unpaired t test
												P value summary	ns		P value summary	***		P value summary	****		P value summary	ns		P value summary	***		P value	0.164
												Significantly different (P < 0.05)?	No		Significantly different (P < 0.05)?	Yes		Significantly different (P < 0.05)?	Yes		Significantly different (P < 0.05)?	No		Significantly different (P < 0.05)?	Yes		P value summary	ns
												One- or two-tailed P value?	Two-tailed		One- or two-tailed P value?	Two-tailed		One- or two-tailed P value?	Two-tailed		One- or two-tailed P value?	Two-tailed		One- or two-tailed P value?	Two-tailed		Significantly different (P < 0.05)?	No
												t, df	t=0.9551, df=5		t, df	t=9.431, df=5		t, df	t=10.93, df=6		t, df	t=1.841, df=5		t, df	t=10.90, df=5		One- or two-tailed P value?	Two-tailed
																											t, df	t=1.630, df=5
												How large is the effect?			How large is the effect?			How large is the effect?			How large is the effect?			How large is the effect?
												Mean of column B	32867		Mean of column B	32867		Mean of column A	16977		Mean of column A	16977		Mean of column A	16977		How large is the effect?
												Mean of column C	35154		Mean of column E	16356		Mean of column B	32867		Mean of column E	16356		Mean of column C	35154		Mean of column A	16977
												Difference between means (C - B) ± SEM	2287 ± 2394		Difference between means (E - B) ± SEM	-16511 ± 1751		Difference between means (B - A) ± SEM	15890 ± 1453		Difference between means (E - A) ± SEM	-621.3 ± 337.5		Difference between means (C - A) ± SEM	18177 ± 1668		Mean of column F	15685
												95% confidence interval	-3868 to 8441		95% confidence interval	-21012 to -12011		95% confidence interval	12334 to 19446		95% confidence interval	-1489 to 246.2		95% confidence interval	13890 to 22463		Difference between means (F - A) ± SEM	-1292 ± 792.3
												R squared (eta squared)	0.1543		R squared (eta squared)	0.9468		R squared (eta squared)	0.9522		R squared (eta squared)	0.404		R squared (eta squared)	0.9596		95% confidence interval	-3328 to 744.9
																											R squared (eta squared)	0.3471
												F test to compare variances			F test to compare variances			F test to compare variances			F test to compare variances			F test to compare variances
												F, DFn, Dfd	1.411, 2, 3		F, DFn, Dfd	17.70, 3, 2		F, DFn, Dfd	1140, 3, 3		F, DFn, Dfd	64.41, 2, 3		F, DFn, Dfd	1608, 2, 3		F test to compare variances
												P value	0.7399		P value	0.1079		P value	<0.0001		P value	0.0069		P value	<0.0001		F, DFn, Dfd	361.8, 2, 3
												P value summary	ns		P value summary	ns		P value summary	****		P value summary	**		P value summary	****		P value	0.0005
												Significantly different (P < 0.05)?	No		Significantly different (P < 0.05)?	No		Significantly different (P < 0.05)?	Yes		Significantly different (P < 0.05)?	Yes		Significantly different (P < 0.05)?	Yes		P value summary	***
																											Significantly different (P < 0.05)?	Yes
												Data analyzed			Data analyzed			Data analyzed			Data analyzed			Data analyzed
												Sample size, column B	4		Sample size, column B	4		Sample size, column A	4		Sample size, column A	4		Sample size, column A	4		Data analyzed
												Sample size, column C	3		Sample size, column E	3		Sample size, column B	4		Sample size, column E	3		Sample size, column C	3		Sample size, column A	4
																											Sample size, column F	3
